# Supplementary material for: A novel human fetal lung-derived alveolar organoid model reveals mechanisms of surfactant protein C maturation relevant to interstitial lung disease
Source: EMBO J. 2025 Jan 15;44(3):639–64. doi: 10.1038/s44318-024-00328-6 (PMC11790967; doi:10.1038/s44318-024-00328-6)
Supplement: Supplementary file 3 — Dataset EV1 [file 44318_2024_328_MOESM3_ESM.xlsx]

## Sheet: Legend
Dataset EV1. Multiple comparison of transcriptomes of alveolar type 2 cells of different origins. Transcriptional comparison between fdAT2 organoids with other AT2 cells.

## Sheet: Adult_AT2_fresh_vs_fdAT2 organo
	genes	logFC	AveExpr	t	P.Value	adj.P.Val	B
NCKAP1L	NCKAP1L	13.3469	-2.77923	52.8417	2.07251e-20	4.19455e-16	30.3889
TYROBP	TYROBP	14.4146	-2.62635	49.1882	7.01415e-20	6.54633e-16	29.9526
C1QA	C1QA	16.1674	-2.37622	48.2584	9.70354e-20	6.54633e-16	29.8832
CD163	CD163	17.2738	-1.34407	46.725	1.68005e-19	8.40759e-16	29.6694
VSIG4	VSIG4	15.4855	-2.47337	46.1454	2.07708e-19	8.40759e-16	29.5138
LAIR1	LAIR1	13.8136	-2.4497	43.4238	5.83264e-19	1.93989e-15	28.9475
CLEC4E	CLEC4E	10.6815	-3.15951	43.067	6.70943e-19	1.93989e-15	28.6087
CD40	CD40	10.5121	-1.9978	41.8386	1.09637e-18	2.6533e-15	28.3395
GYPC	GYPC	11.1147	-1.82634	41.6579	1.17989e-18	2.6533e-15	28.3939
MARCO	MARCO	16.5845	-2.31651	41.2598	1.38865e-18	2.81048e-15	28.6092
ALOX5AP	ALOX5AP	14.4506	-2.33668	40.6764	1.76796e-18	3.25288e-15	28.4115
CD52	CD52	14.2594	-2.46476	39.4524	2.96748e-18	5.00491e-15	28.1265
ITGAX	ITGAX	13.0629	-2.82109	39.1372	3.39952e-18	5.29252e-15	27.9947
FGR	FGR	13.0184	-2.49891	38.769	3.98987e-18	5.46265e-15	27.6818
CSF2RB	CSF2RB	11.5401	-3.03659	38.6217	4.25565e-18	5.46265e-15	27.7688
LY86	LY86	10.6116	-3.17044	38.5883	4.31852e-18	5.46265e-15	27.6514
FPR1	FPR1	13.0242	-2.71407	36.1918	1.27831e-17	1.47656e-14	27.247
PTCRA	PTCRA	7.90419	-3.55667	36.1342	1.31321e-17	1.47656e-14	26.2151
HLA-DQA1	HLA-DQA1	14.5794	-0.993329	35.9263	1.44786e-17	1.51669e-14	27.2384
ANGPT4	ANGPT4	7.78076	-3.57535	35.8529	1.49878e-17	1.51669e-14	26.0785
CCL4	CCL4	11.7273	-3.01214	35.5491	1.73074e-17	1.66802e-14	26.99
LOC101928317	LOC101928317	8.51388	-2.23839	35.3259	1.92511e-17	1.77102e-14	26.2903
LILRB2	LILRB2	10.2828	-3.21547	34.2886	3.18537e-17	2.74141e-14	26.4727
C1QB	C1QB	16.8342	-2.12839	34.2473	3.25084e-17	2.74141e-14	26.8072
AQP9	AQP9	12.8203	-2.71994	33.6665	4.33935e-17	3.46734e-14	26.5011
CTSB	CTSB	4.6398	8.12835	33.6144	4.45432e-17	3.46734e-14	29.3742
SIRPA	SIRPA	13.6352	-1.21659	33.3503	5.0887e-17	3.65628e-14	26.4375
SLCO2B1	SLCO2B1	14.7046	-2.24343	33.3361	5.1253e-17	3.65628e-14	26.4696
SIRPB1	SIRPB1	12.6253	-2.40215	33.2928	5.239e-17	3.65628e-14	26.3741
SIGLEC1	SIGLEC1	14.1161	-2.40366	32.7985	6.74295e-17	4.54902e-14	26.2177
IL7R	IL7R	12.8051	-2.85698	32.283	8.80792e-17	5.70446e-14	26.054
RETN	RETN	9.81788	-3.2822	32.1829	9.28146e-17	5.70446e-14	25.7405
LOC101928429	LOC101928429	8.74901	-2.74411	32.1789	9.30122e-17	5.70446e-14	25.4721
DOK2	DOK2	12.2912	-2.73709	31.9499	1.04911e-16	6.245e-14	25.9165
CSF2RA	CSF2RA	10.9884	-2.69085	31.7928	1.13999e-16	6.48701e-14	25.7748
DOCK2	DOCK2	11.7257	-2.64583	31.7281	1.1798e-16	6.48701e-14	25.635
IRF8	IRF8	13.1118	-2.41398	31.7183	1.18592e-16	6.48701e-14	25.8759
SIGLEC14	SIGLEC14	10.6091	-2.97841	31.5734	1.28107e-16	6.82304e-14	25.6395
LAPTM5	LAPTM5	16.3522	-1.28787	31.3644	1.43269e-16	7.43495e-14	25.8437
CYBB	CYBB	10.121	0.0663422	31.276	1.50249e-16	7.60222e-14	25.2732
LILRA2	LILRA2	9.28887	-3.35676	30.9277	1.81428e-16	8.95589e-14	25.2089
FCGR3A	FCGR3A	15.0109	-2.54116	30.7838	1.96251e-16	9.41305e-14	25.6042
FCGR2A	FCGR2A	14.1069	-2.21694	30.7493	1.99991e-16	9.41305e-14	25.5666
ACVRL1	ACVRL1	10.9313	-2.04007	30.6648	2.09472e-16	9.63523e-14	25.3423
CD53	CD53	13.9937	-2.35104	30.6038	2.16616e-16	9.68862e-14	25.5096
TRPC2	TRPC2	7.16893	-3.66097	30.5632	2.21504e-16	9.68862e-14	24.2929
CD33	CD33	10.5306	-3.10138	30.502	2.29106e-16	9.68862e-14	25.2743
ACSM5	ACSM5	7.17874	-3.65937	30.4967	2.29781e-16	9.68862e-14	24.2779
MSR1	MSR1	15.8775	-1.34885	30.3847	2.44455e-16	1.00632e-13	25.4755
CCL3	CCL3	11.5143	-3.04304	30.3543	2.4861e-16	1.00632e-13	25.3063
LST1	LST1	10.4168	-3.19574	29.4753	4.07515e-16	1.6172e-13	24.8806
CD84	CD84	11.6429	-2.33486	29.175	4.84028e-16	1.85141e-13	24.865
CCL18	CCL18	14.9317	-2.55394	29.1722	4.8483e-16	1.85141e-13	24.9841
MS4A4A	MS4A4A	12.9499	-2.72031	29.0037	5.34361e-16	1.97479e-13	24.8575
C1QC	C1QC	15.9508	-2.40684	28.9963	5.36655e-16	1.97479e-13	24.9347
LOC101928235	LOC101928235	8.25023	-3.50411	28.67	6.49005e-16	2.34557e-13	24.1122
EMR1	EMR1	9.47264	-3.33177	28.0716	9.24701e-16	3.28334e-13	24.1791
MMP9	MMP9	9.85508	-3.27694	27.9877	9.72356e-16	3.36054e-13	24.2113
CXCR1	CXCR1	8.96394	-3.32741	27.9752	9.79654e-16	3.36054e-13	24.0355
ITGAM	ITGAM	11.6075	-2.84209	27.9389	1.00125e-15	3.37737e-13	24.3585
B2M	B2M	4.50095	8.02382	27.8737	1.04123e-15	3.45466e-13	26.3226
HLA-DOA	HLA-DOA	11.3873	-1.11773	27.7986	1.08945e-15	3.55636e-13	24.1676
CCL3L3	CCL3L3	8.0626	-3.5343	27.709	1.15004e-15	3.69456e-13	23.6698
PLEK	PLEK	12.9029	-2.58975	27.5924	1.23427e-15	3.9032e-13	24.2664
MNDA	MNDA	11.8976	-2.83449	27.548	1.2681e-15	3.94847e-13	24.2061
GPR65	GPR65	9.98708	-2.82738	27.4981	1.30718e-15	4.0085e-13	24.0241
HLA-DPB1	HLA-DPB1	15.4207	0.43535	27.3755	1.40885e-15	4.25577e-13	24.1449
ZNF366	ZNF366	6.89428	-3.69898	27.3446	1.43576e-15	4.26977e-13	23.0386
OLR1	OLR1	14.0108	-1.13696	27.3222	1.45567e-15	4.26977e-13	24.1007
PLEKHO2	PLEKHO2	5.42069	2.73574	27.2895	1.48515e-15	4.29398e-13	25.5138
ADTRP	ADTRP	10.9831	-2.51179	27.1132	1.65557e-15	4.7193e-13	23.962
VAV1	VAV1	9.7953	-2.19126	27.0853	1.68432e-15	4.73459e-13	23.7553
GIMAP4	GIMAP4	9.31504	-3.3532	26.8852	1.90708e-15	5.28731e-13	23.652
LOC100128494	LOC100128494	7.06181	3.22221	26.8103	1.99825e-15	5.46522e-13	24.0214
HLA-DQA2	HLA-DQA2	13.0927	-2.50456	26.7591	2.0632e-15	5.56763e-13	23.8096
RP11-290F20.3	RP11-290F20.3	11.7346	-2.28652	26.7289	2.10268e-15	5.5995e-13	23.8346
PLAUR	PLAUR	6.27818	2.37056	26.6725	2.17836e-15	5.7257e-13	25.1437
IL12RB1	IL12RB1	9.57737	-2.52503	26.5896	2.29482e-15	5.95447e-13	23.5654
IL2RG	IL2RG	10.9276	-2.51182	26.5478	2.35609e-15	6.03607e-13	23.7052
CARD16	CARD16	9.89257	-2.09813	26.3619	2.65007e-15	6.70435e-13	23.5136
SASH3	SASH3	12.3339	-1.95932	26.3105	2.73807e-15	6.84144e-13	23.6676
LILRB5	LILRB5	9.36102	-3.26597	26.279	2.79347e-15	6.88084e-13	23.3893
MFAP5	MFAP5	6.87707	-3.65357	26.2632	2.82183e-15	6.88084e-13	22.5934
LILRB4	LILRB4	11.4262	-2.91465	26.0774	3.17756e-15	7.65603e-13	23.5175
LOC102724323	LOC102724323	6.38126	-3.77318	25.7592	3.90159e-15	9.22329e-13	22.1448
CRTAM	CRTAM	9.59326	-3.1309	25.7523	3.91918e-15	9.22329e-13	23.1849
CST7	CST7	8.70787	-3.12036	25.5582	4.44724e-15	1.03457e-12	22.9346
USP30-AS1	USP30-AS1	8.28236	-1.53215	25.5379	4.50662e-15	1.03647e-12	22.8188
CYP27A1	CYP27A1	8.3717	1.72079	25.3657	5.04585e-15	1.14745e-12	24.0419
LILRB1	LILRB1	10.9546	-2.96391	25.229	5.52254e-15	1.2419e-12	23.0817
SAMSN1	SAMSN1	11.6877	-2.39657	25.1522	5.81068e-15	1.29233e-12	23.0823
GBP5	GBP5	10.6405	-3.16692	25.0433	6.24738e-15	1.37436e-12	22.9652
LOC101929371	LOC101929371	9.61372	-3.23526	24.9646	6.58427e-15	1.43289e-12	22.8139
SLC31A2	SLC31A2	4.90236	3.66123	24.9251	6.76056e-15	1.45561e-12	24.2876
CD86	CD86	11.1598	-2.63167	24.8967	6.89053e-15	1.46797e-12	22.928
RTP4	RTP4	7.83551	-2.74559	24.869	7.0194e-15	1.47705e-12	22.3727
RP11-701P16.5	RP11-701P16.5	11.2822	-2.12415	24.8564	7.0791e-15	1.47705e-12	22.9142
SLC11A1	SLC11A1	9.60765	2.42285	24.7859	7.42299e-15	1.533e-12	23.6895
MS4A6A	MS4A6A	11.0759	-2.90894	24.6173	8.31758e-15	1.7004e-12	22.7812
BCL2A1	BCL2A1	12.2559	-2.51664	24.4999	9.00813e-15	1.8192e-12	22.7718
CD68	CD68	9.52847	4.01815	24.4884	9.07847e-15	1.8192e-12	23.8436
SH2B3	SH2B3	6.37151	3.17715	24.4557	9.28352e-15	1.84205e-12	23.6261
SIRPB2	SIRPB2	10.3968	-2.89049	24.4025	9.62614e-15	1.89149e-12	22.6091
HLA-E	HLA-E	3.7652	6.49064	24.2682	1.05542e-14	2.0539e-12	24.0171
FCGR1C	FCGR1C	8.74594	-3.22851	24.1351	1.15663e-14	2.22943e-12	22.2771
FPR2	FPR2	11.9319	-2.81378	23.9376	1.32632e-14	2.5324e-12	22.4635
CSGALNACT2	CSGALNACT2	3.57381	3.7786	23.9206	1.34207e-14	2.53852e-12	23.7143
FCGR2B	FCGR2B	7.92232	-3.55744	23.8257	1.43394e-14	2.68718e-12	21.885
CTSS	CTSS	5.44129	5.19027	23.7296	1.53371e-14	2.8383e-12	23.6345
TSHZ3	TSHZ3	6.94348	-2.56925	23.7213	1.54263e-14	2.8383e-12	21.5028
CD300C	CD300C	10.1532	-3.0584	23.6924	1.5743e-14	2.87048e-12	22.2241
CTSZ	CTSZ	3.2201	6.7762	23.6205	1.65594e-14	2.99238e-12	23.5702
LINC00656	LINC00656	6.36266	-3.77991	23.5792	1.70488e-14	3.04678e-12	21.168
NCF4	NCF4	11.3939	-2.34862	23.5698	1.71616e-14	3.04678e-12	22.2155
PSAP	PSAP	2.66664	9.37375	23.4366	1.88587e-14	3.31897e-12	23.4245
LOC101927840	LOC101927840	6.25021	-3.79576	23.3737	1.97208e-14	3.44078e-12	21.0188
CD74	CD74	7.25414	6.11737	23.2534	2.14872e-14	3.71691e-12	23.3103
LPXN	LPXN	5.06595	2.09234	23.1903	2.24808e-14	3.85584e-12	22.937
ABI3	ABI3	9.42382	-3.23209	23.1127	2.3768e-14	4.00033e-12	21.8218
ECSCR-2	ECSCR-2	7.00156	-3.68266	23.1125	2.37711e-14	4.00033e-12	21.2321
LOC101927311	LOC101927311	6.45482	-3.76091	23.1041	2.39162e-14	4.00033e-12	21.0004
CYSLTR2	CYSLTR2	6.94298	-3.69816	23.0415	2.50187e-14	4.15044e-12	21.154
DCSTAMP	DCSTAMP	9.62876	-3.30971	22.9165	2.73855e-14	4.47876e-12	21.7399
GIMAP8	GIMAP8	8.1528	-3.43898	22.9137	2.74404e-14	4.47876e-12	21.4843
CSF1R	CSF1R	11.824	-1.70077	22.8704	2.83155e-14	4.58461e-12	21.867
CCL4L1	CCL4L1	9.9261	-3.19469	22.8023	2.97542e-14	4.77933e-12	21.7087
FCGR2C	FCGR2C	7.22838	-3.58157	22.7438	3.10491e-14	4.87905e-12	21.1086
SRGN	SRGN	12.1653	-1.36493	22.7436	3.10548e-14	4.87905e-12	21.6274
CYSLTR1	CYSLTR1	8.52337	-2.81975	22.7417	3.10982e-14	4.87905e-12	21.4714
TRNS1	TRNS1	7.57199	-0.702294	22.6493	3.32715e-14	5.17985e-12	21.246
AIF1	AIF1	10.7147	-2.68713	22.5201	3.65847e-14	5.6522e-12	21.5405
MRC1	MRC1	14.5138	-0.872293	22.3672	4.09645e-14	6.2643e-12	21.4828
ANPEP	ANPEP	14.0631	-1.23074	22.3605	4.11656e-14	6.2643e-12	21.6243
FPR3	FPR3	11.5996	-2.95245	22.3477	4.15593e-14	6.27701e-12	21.5545
C10orf128	C10orf128	10.3094	-3.03659	22.317	4.25192e-14	6.32849e-12	21.4662
LOC101928517	LOC101928517	7.15716	-3.66726	22.3168	4.25256e-14	6.32849e-12	20.8564
APOC2	APOC2	10.3279	-2.94547	22.3028	4.29689e-14	6.34779e-12	21.4151
FERMT3	FERMT3	6.38266	2.34613	22.2382	4.50873e-14	6.61248e-12	22.1825
FCGR3B	FCGR3B	8.9863	-3.28495	22.0229	5.29761e-14	7.71355e-12	21.1403
AGRP	AGRP	8.47048	-3.03061	21.9554	5.57405e-14	8.05809e-12	21.0174
TRIM14	TRIM14	3.86264	4.15214	21.9327	5.67012e-14	8.13883e-12	22.27
NLRP12	NLRP12	8.1714	-3.28758	21.8501	6.03613e-14	8.60318e-12	20.8935
RASGRP4	RASGRP4	9.76088	-1.96155	21.8364	6.09903e-14	8.63205e-12	21.1312
OSCAR	OSCAR	11.9724	-1.9078	21.8097	6.2237e-14	8.74732e-12	21.242
HLA-F	HLA-F	11.8249	-1.18317	21.7645	6.44149e-14	8.92376e-12	21.1356
CD69	CD69	9.42231	-3.11151	21.7571	6.47752e-14	8.92376e-12	21.0435
LOC100507403	LOC100507403	6.28438	-3.79003	21.7563	6.48151e-14	8.92376e-12	20.223
IQSEC3	IQSEC3	11.0359	-1.8908	21.6902	6.81666e-14	9.32178e-12	21.1218
EVI2A	EVI2A	11.3937	-1.13356	21.6499	7.02964e-14	9.49458e-12	21.1028
EVI2B	EVI2B	13.0016	-0.894878	21.6485	7.03685e-14	9.49458e-12	21.1159
CD37	CD37	12.2035	-1.54177	21.6325	7.12351e-14	9.54786e-12	21.115
PTPN22	PTPN22	9.40911	-2.86329	21.5331	7.68792e-14	1.01751e-11	20.8921
DNAJC5B	DNAJC5B	8.81599	-3.14197	21.5324	7.69202e-14	1.01751e-11	20.8448
GRN	GRN	3.14643	7.57883	21.4983	7.89598e-14	1.03771e-11	21.9913
TMEM150B	TMEM150B	11.1313	-2.79436	21.4237	8.36335e-14	1.09204e-11	20.9736
CD163L1	CD163L1	7.22574	-2.61521	21.401	8.5112e-14	1.10422e-11	20.3849
EMR2	EMR2	10.0422	-2.55901	21.3897	8.58625e-14	1.10686e-11	20.8812
OASL	OASL	10.749	-1.52107	21.3116	9.12162e-14	1.16843e-11	20.7837
SDCBP	SDCBP	2.35402	6.81136	21.2611	9.48606e-14	1.20747e-11	21.8245
CD300E	CD300E	10.5299	-3.06741	21.2321	9.70276e-14	1.22405e-11	20.8222
CLEC5A	CLEC5A	7.02561	-3.68326	21.2276	9.73725e-14	1.22405e-11	20.212
LRRC25	LRRC25	9.78093	-2.32697	21.2124	9.85269e-14	1.23092e-11	20.7492
TFEC	TFEC	12.066	-2.44906	21.1388	1.04357e-13	1.29576e-11	20.7997
PDE1B	PDE1B	9.45843	-3.00734	21.037	1.13016e-13	1.39472e-11	20.5905
CLEC12A	CLEC12A	10.4851	-2.48703	20.9822	1.17988e-13	1.44264e-11	20.6597
PADI4	PADI4	7.58017	-3.52611	20.9786	1.18325e-13	1.44264e-11	20.234
PIK3R5	PIK3R5	11.3323	-2.32264	20.8666	1.29263e-13	1.56655e-11	20.5379
PLBD1	PLBD1	5.77619	2.63386	20.857	1.30248e-13	1.5691e-11	21.4005
SIDT2	SIDT2	3.07175	5.5999	20.8375	1.32274e-13	1.58408e-11	21.5
SP140	SP140	8.80903	-2.99259	20.7772	1.38752e-13	1.65188e-11	20.3733
GIMAP1-GIMAP5	GIMAP1-GIMAP5	7.55418	-3.6056	20.7446	1.42395e-13	1.67702e-11	20.0846
APOBEC3A	APOBEC3A	8.94251	-2.91044	20.7435	1.4252e-13	1.67702e-11	20.3722
PTPRC	PTPRC	13.3766	-1.77919	20.7116	1.46193e-13	1.71029e-11	20.5546
ZEB2-AS1	ZEB2-AS1	6.89474	-3.56354	20.6235	1.56841e-13	1.82431e-11	19.8227
RASGRP2	RASGRP2	9.36598	-3.17922	20.5879	1.61378e-13	1.86636e-11	20.3083
TMEM52B	TMEM52B	8.82266	-2.42642	20.4078	1.86526e-13	2.14494e-11	20.1238
MS4A14	MS4A14	10.9579	-2.68207	20.3754	1.91481e-13	2.18948e-11	20.2707
LOC101927733	LOC101927733	7.16704	-1.49426	20.3549	1.94674e-13	2.20606e-11	19.7327
CYTH4	CYTH4	10.4369	-3.00505	20.3522	1.95111e-13	2.20606e-11	20.2446
FCAR	FCAR	9.48394	-2.97899	20.334	1.98005e-13	2.22511e-11	20.1554
RP4-684O24.5	RP4-684O24.5	5.50431	-3.89902	20.3278	1.98995e-13	2.22511e-11	19.1204
ADAMTSL4	ADAMTSL4	7.27142	3.37481	20.2994	2.03631e-13	2.26444e-11	20.8425
F13A1	F13A1	8.88807	-3.23926	20.2841	2.06173e-13	2.27734e-11	20.0486
LCP2	LCP2	11.4911	-2.51181	20.279	2.07041e-13	2.27734e-11	20.1874
VNN1	VNN1	10.1368	-3.05416	20.2681	2.08871e-13	2.28301e-11	20.1658
PIK3R6	PIK3R6	5.95323	-3.83515	20.2626	2.09813e-13	2.28301e-11	19.2604
ITK	ITK	7.38674	-3.55255	20.1753	2.25273e-13	2.43812e-11	19.6912
ENG	ENG	8.13304	2.41366	20.1491	2.30149e-13	2.47766e-11	20.4512
CEACAM4	CEACAM4	7.40041	-3.1873	20.1206	2.35571e-13	2.5226e-11	19.6586
LCP1	LCP1	9.76914	2.21076	20.0576	2.48051e-13	2.64227e-11	20.3529
FMNL1	FMNL1	5.73548	3.00425	19.985	2.63308e-13	2.7901e-11	20.6278
CD180	CD180	7.85999	-3.20258	19.9634	2.68034e-13	2.81607e-11	19.6685
GPR34	GPR34	9.48114	-1.59779	19.9611	2.68542e-13	2.81607e-11	19.9094
KRT79	KRT79	5.34113	-3.92384	19.9493	2.71177e-13	2.82905e-11	18.8355
HCK	HCK	11.9392	-2.50039	19.9243	2.76818e-13	2.87309e-11	19.9642
DEFB1	DEFB1	7.53722	-3.08892	19.8295	2.99408e-13	3.09169e-11	19.5024
LOC100506882	LOC100506882	6.05143	-3.81822	19.8163	3.02706e-13	3.10989e-11	19.039
KYNU	KYNU	10.7845	-1.72637	19.7898	3.09444e-13	3.16305e-11	19.8676
MYO7B	MYO7B	9.41616	-3.07801	19.7126	3.29973e-13	3.35595e-11	19.7283
XAF1	XAF1	11.6926	-1.63814	19.7031	3.32614e-13	3.36242e-11	19.8178
LGALS9	LGALS9	10.0865	0.287484	19.6983	3.33932e-13	3.36242e-11	19.6873
LOC101929422	LOC101929422	5.24988	-3.93599	19.6911	3.35963e-13	3.36612e-11	18.6528
FTL	FTL	4.53024	9.3555	19.6819	3.3854e-13	3.37523e-11	20.4923
MYO9B	MYO9B	2.90506	5.63485	19.6033	3.61566e-13	3.58713e-11	20.4901
RIN3	RIN3	9.9919	-0.286977	19.589	3.65911e-13	3.61252e-11	19.6128
RP11-838N2.4	RP11-838N2.4	8.18029	-3.43126	19.5308	3.84236e-13	3.77503e-11	19.4334
SAMHD1	SAMHD1	3.78934	4.33962	19.5003	3.94243e-13	3.84186e-11	20.4125
CCDC88A	CCDC88A	3.77575	5.32371	19.4985	3.94835e-13	3.84186e-11	20.407
WAS	WAS	6.56822	-0.111787	19.4631	4.06802e-13	3.93937e-11	19.667
HPGDS	HPGDS	8.79225	-3.2716	19.4475	4.12174e-13	3.97237e-11	19.4694
PROK2	PROK2	7.26476	-3.64242	19.4183	4.2249e-13	4.0525e-11	19.174
CD22	CD22	9.66529	-2.93779	19.4038	4.27715e-13	4.08327e-11	19.5385
FN1	FN1	6.94291	7.52647	19.3982	4.29743e-13	4.08337e-11	20.2978
S100A8	S100A8	12.4129	-2.9104	19.3694	4.4034e-13	4.1645e-11	19.6303
S100A9	S100A9	12.4607	-1.23307	19.3545	4.45925e-13	4.18073e-11	19.5363
TLR8	TLR8	11.1066	-2.7616	19.3538	4.46187e-13	4.18073e-11	19.5852
LOC102724850	LOC102724850	8.25525	-3.5121	19.3289	4.55714e-13	4.23389e-11	19.3051
MIR6723	MIR6723	8.53444	-0.737254	19.3238	4.57722e-13	4.23389e-11	19.3547
PARVG	PARVG	11.1921	-2.31902	19.3227	4.58136e-13	4.23389e-11	19.4991
S100A12	S100A12	9.81164	-3.27905	19.3136	4.61702e-13	4.24745e-11	19.4872
CASP1	CASP1	8.09233	-0.268378	19.3047	4.65199e-13	4.26026e-11	19.3782
BIN2	BIN2	9.50658	-1.89304	19.2773	4.76172e-13	4.3411e-11	19.3898
AOAH	AOAH	10.0635	-2.46488	19.2326	4.94666e-13	4.4805e-11	19.4461
PIK3CG	PIK3CG	10.3685	-2.92232	19.2297	4.9589e-13	4.4805e-11	19.4621
GIMAP6	GIMAP6	7.79073	-3.43447	19.1917	5.12235e-13	4.60761e-11	19.1335
VSNL1	VSNL1	-7.47021	0.652228	-19.1486	5.31486e-13	4.75962e-11	18.9872
MILR1	MILR1	8.86906	-1.93276	19.1387	5.35978e-13	4.77871e-11	19.2668
FCER1G	FCER1G	11.1409	-1.77128	19.1115	5.48639e-13	4.87013e-11	19.2979
SLC7A7	SLC7A7	9.55047	0.767785	19.0876	5.60034e-13	4.94957e-11	19.268
SERPING1	SERPING1	10.2951	1.18614	19.0561	5.7537e-13	5.063e-11	19.6971
GNGT2	GNGT2	6.96734	-3.60914	19.0503	5.78256e-13	5.06638e-11	18.8389
PLCB2	PLCB2	7.8294	0.092753	19.0224	5.92314e-13	5.16717e-11	19.3884
IGSF6	IGSF6	10.9907	-2.01759	18.9862	6.11098e-13	5.30816e-11	19.3141
FCRL2	FCRL2	6.08349	-3.813	18.9353	6.38562e-13	5.52302e-11	18.4962
EPCAM	EPCAM	-2.83919	7.3216	-18.9275	6.42929e-13	5.53712e-11	19.9148
ARID5A	ARID5A	4.00577	2.66463	18.9017	6.57408e-13	5.63783e-11	19.8228
SH3BGRL3	SH3BGRL3	2.95039	5.2638	18.812	7.10701e-13	6.06915e-11	19.8193
NLRP1	NLRP1	10.7486	-1.3697	18.7873	7.2617e-13	6.17519e-11	19.0992
SLC6A12	SLC6A12	8.16349	-2.20895	18.7698	7.37279e-13	6.24342e-11	18.9543
LOC101929216	LOC101929216	7.05463	-3.67794	18.7238	7.67533e-13	6.47254e-11	18.6394
NT5DC2	NT5DC2	-3.29	5.52139	-18.6908	7.8999e-13	6.63428e-11	19.7013
PDCD1LG2	PDCD1LG2	9.10929	-2.49544	18.6368	8.2828e-13	6.92709e-11	18.9278
SLC15A3	SLC15A3	8.23655	1.96924	18.5313	9.08933e-13	7.57033e-11	19.1324
TNFSF13	TNFSF13	3.18136	5.09827	18.5088	9.27109e-13	7.69007e-11	19.5497
C1orf162	C1orf162	9.93869	-0.886719	18.4507	9.75986e-13	8.04615e-11	18.7888
LILRA6	LILRA6	9.85735	-1.32654	18.4484	9.7799e-13	8.04615e-11	18.8161
MYO1F	MYO1F	7.28274	1.79238	18.4135	1.00876e-12	8.26573e-11	19.1335
P2RY13	P2RY13	9.01195	-3.268	18.4068	1.0148e-12	8.28164e-11	18.7528
LILRA5	LILRA5	9.61722	-3.16684	18.4017	1.01942e-12	8.28597e-11	18.8023
GTSF1	GTSF1	6.46441	-3.76808	18.3649	1.05328e-12	8.52691e-11	18.2132
MYD88	MYD88	2.80255	4.47827	18.33	1.08655e-12	8.74567e-11	19.3964
TPTEP1	TPTEP1	8.76764	-3.04461	18.3275	1.08894e-12	8.74567e-11	18.6626
ARRB2	ARRB2	2.90503	4.77894	18.321	1.09523e-12	8.76142e-11	19.3881
LOC102723569	LOC102723569	5.17979	-3.94651	18.2899	1.12614e-12	8.94836e-11	17.7569
SOD2	SOD2	4.14726	4.85164	18.2886	1.12744e-12	8.94836e-11	19.347
HLA-B	HLA-B	7.05571	5.73175	18.2667	1.14966e-12	9.08905e-11	19.3193
HCLS1	HCLS1	10.626	-0.475335	18.2578	1.15883e-12	9.12592e-11	18.652
FCN1	FCN1	10.2375	-3.17891	18.2021	1.21814e-12	9.55579e-11	18.692
RMDN3	RMDN3	3.03838	4.98521	18.195	1.22598e-12	9.58015e-11	19.2676
PDZK1IP1	PDZK1IP1	7.50377	-1.61713	18.1882	1.23341e-12	9.60112e-11	18.4569
TNFSF13B	TNFSF13B	6.83823	-0.227847	18.1807	1.24172e-12	9.62879e-11	18.5428
TNFAIP3	TNFAIP3	6.52368	4.00507	18.1543	1.2716e-12	9.82287e-11	19.2484
C17orf64	C17orf64	5.78048	-3.78329	18.1482	1.2785e-12	9.83864e-11	17.8635
CLEC4D	CLEC4D	7.08409	-3.46577	18.1236	1.30722e-12	1.00215e-10	18.2857
RNF213	RNF213	3.74596	6.63117	18.0745	1.36631e-12	1.0435e-10	19.1412
LRP1	LRP1	4.8799	6.57327	18.0432	1.40557e-12	1.06945e-10	19.1025
CXCL16	CXCL16	3.37001	6.06402	18.0258	1.42786e-12	1.08234e-10	19.0992
PTPN6	PTPN6	2.57572	5.17918	17.9256	1.56367e-12	1.18086e-10	19.0251
HAVCR2	HAVCR2	11.2243	-1.51163	17.9041	1.59451e-12	1.19968e-10	18.4361
ARHGAP30	ARHGAP30	7.67	2.22209	17.8641	1.65376e-12	1.23965e-10	18.6512
LOC101927754	LOC101927754	5.3045	-3.57009	17.8399	1.69064e-12	1.26262e-10	17.4982
MYO1G	MYO1G	9.32139	-1.19342	17.8213	1.71961e-12	1.27953e-10	18.2997
TRIM22	TRIM22	5.78873	3.4662	17.7854	1.77712e-12	1.31748e-10	18.9061
LOC102724545	LOC102724545	5.4774	-3.90092	17.7811	1.78417e-12	1.31787e-10	17.5159
CIITA	CIITA	7.02453	2.46718	17.76	1.81894e-12	1.33867e-10	18.5779
RNF13	RNF13	2.19647	5.73725	17.703	1.9167e-12	1.40551e-10	18.8163
SIGLEC7	SIGLEC7	9.37307	-3.17202	17.6433	2.02512e-12	1.47965e-10	18.1934
MFNG	MFNG	9.31516	-1.98622	17.6303	2.04947e-12	1.49206e-10	18.1677
APOC1	APOC1	6.97926	3.06345	17.5607	2.18567e-12	1.58551e-10	18.71
SBK1	SBK1	-4.64888	4.72885	-17.512	2.28679e-12	1.64944e-10	18.5445
ECSCR	ECSCR	5.51576	-3.89954	17.5104	2.2901e-12	1.64944e-10	17.3292
2001-03-01	2001-03-01	5.3045	2.84037	17.4982	2.31627e-12	1.66094e-10	18.5324
FOLR3	FOLR3	7.73735	-3.57482	17.4953	2.32247e-12	1.66094e-10	17.8893
SGK1	SGK1	7.53847	3.15215	17.4877	2.33905e-12	1.6669e-10	18.5434
EMILIN2	EMILIN2	5.4978	2.86966	17.4741	2.36882e-12	1.68219e-10	18.6171
PLA2G15	PLA2G15	2.99385	3.68047	17.3923	2.55663e-12	1.80922e-10	18.5492
ABHD5	ABHD5	3.11264	4.41757	17.3865	2.57038e-12	1.81261e-10	18.5364
TBX21	TBX21	5.1063	-3.95484	17.3688	2.61339e-12	1.83654e-10	17.1126
SDC1	SDC1	-3.45389	8.27652	-17.3404	2.6837e-12	1.87942e-10	18.4557
NAPSB	NAPSB	9.73623	-1.25709	17.2983	2.79175e-12	1.94835e-10	17.9442
GPX3	GPX3	4.11244	5.29261	17.2012	3.05919e-12	2.12259e-10	18.3605
MMP19	MMP19	10.3888	2.30523	17.1972	3.07068e-12	2.12259e-10	17.8688
CD209	CD209	6.69998	-3.05976	17.1964	3.07288e-12	2.12259e-10	17.4343
PDCD1	PDCD1	5.64153	-3.81021	17.1658	3.16306e-12	2.17745e-10	17.121
CXCR2	CXCR2	9.16063	-2.9016	17.1241	3.2904e-12	2.25744e-10	17.7604
DOK3	DOK3	4.52835	1.88533	17.0953	3.38164e-12	2.3122e-10	18.2424
SIGLEC9	SIGLEC9	9.0922	-2.86769	17.0912	3.3946e-12	2.31325e-10	17.7314
NTRK3	NTRK3	6.6169	-3.68953	17.0813	3.42684e-12	2.32134e-10	17.3179
ACP5	ACP5	7.80477	3.638	17.0805	3.42942e-12	2.32134e-10	18.2617
CLEC10A	CLEC10A	5.23498	-3.9386	17.0565	3.50857e-12	2.367e-10	16.9219
C8B	C8B	10.7363	-2.79253	17.0455	3.54534e-12	2.38386e-10	17.7813
ACER3	ACER3	3.56346	4.133	17.0382	3.57027e-12	2.39267e-10	18.2219
EYA2	EYA2	7.1618	-2.59454	17.022	3.62564e-12	2.42176e-10	17.404
SIRPD	SIRPD	5.97087	-3.7469	17.0116	3.66167e-12	2.43778e-10	17.1061
DHRS9	DHRS9	8.2846	-3.22967	16.9928	3.72811e-12	2.47388e-10	17.5868
MPEG1	MPEG1	11.9303	-0.868745	16.9484	3.88959e-12	2.57259e-10	17.7285
GLIPR1	GLIPR1	6.19357	2.90341	16.9386	3.92625e-12	2.58088e-10	17.7877
ALDH2	ALDH2	3.47499	6.2745	16.9382	3.92763e-12	2.58088e-10	18.0473
CD44	CD44	4.6771	4.67012	16.8907	4.11052e-12	2.69232e-10	18.045
RNF149	RNF149	2.77571	4.8007	16.8745	4.17517e-12	2.72585e-10	18.0304
CTSL	CTSL	4.97019	4.39875	16.8237	4.38375e-12	2.85282e-10	17.9835
SENCR	SENCR	4.98564	-3.97197	16.8083	4.44937e-12	2.87751e-10	16.6758
NLRC4	NLRC4	7.17077	0.167703	16.8081	4.45013e-12	2.87751e-10	17.4385
LOC101927902	LOC101927902	6.54802	-3.24128	16.7952	4.50605e-12	2.90439e-10	17.0869
OR6K3	OR6K3	6.02582	-3.82408	16.7176	4.85698e-12	3.12065e-10	16.8952
CTSD	CTSD	3.11002	8.91411	16.6844	5.01539e-12	3.20371e-10	17.7221
LOC102724696	LOC102724696	5.58036	-3.88494	16.6839	5.01791e-12	3.20371e-10	16.7515
CR1	CR1	10.2124	-2.20156	16.6587	5.14247e-12	3.27291e-10	17.4298
ZEB2	ZEB2	8.88691	1.2467	16.5966	5.46252e-12	3.4657e-10	17.4699
PLSCR1	PLSCR1	2.84887	3.98588	16.5861	5.51876e-12	3.48599e-10	17.7826
SLC29A4	SLC29A4	-6.83327	4.74158	-16.5842	5.52894e-12	3.48599e-10	17.4642
GLUL	GLUL	3.28607	8.18657	16.5751	5.57812e-12	3.50607e-10	17.6337
CCND1	CCND1	-3.74358	8.35121	-16.507	5.96187e-12	3.73567e-10	17.657
PCOLCE2	PCOLCE2	10.187	-1.37542	16.4912	6.05525e-12	3.78247e-10	17.2273
CASP5	CASP5	7.31585	-3.55578	16.4441	6.34177e-12	3.94927e-10	16.97
SNORA4	SNORA4	6.67783	-3.52585	16.4383	6.37783e-12	3.95954e-10	16.8295
CCR1	CCR1	10.2295	-0.837375	16.426	6.45518e-12	3.98839e-10	17.1999
SIGLEC11	SIGLEC11	9.83148	-2.63501	16.4247	6.46371e-12	3.98839e-10	17.2131
HLA-DPA1	HLA-DPA1	13.7821	0.6176	16.4105	6.55466e-12	4.03221e-10	17.1938
HLA-DMA	HLA-DMA	7.85917	2.01527	16.3911	6.68077e-12	4.09734e-10	17.4862
GAPT	GAPT	7.69296	-3.42326	16.3719	6.80853e-12	4.16308e-10	16.9685
MIR155HG	MIR155HG	7.45811	-2.16779	16.3643	6.85964e-12	4.1817e-10	16.9874
AHNAK	AHNAK	4.81184	6.05426	16.3542	6.92833e-12	4.21088e-10	17.4815
LOC102723663	LOC102723663	5.13219	-3.90535	16.3292	7.10203e-12	4.30353e-10	16.351
SUCNR1	SUCNR1	7.84203	-2.82716	16.304	7.28143e-12	4.39907e-10	16.9638
AAK1	AAK1	2.46581	4.4364	16.2829	7.43458e-12	4.47823e-10	17.4795
TFRC	TFRC	4.16031	6.67851	16.2509	7.67469e-12	4.60914e-10	17.3602
THEMIS2	THEMIS2	9.77406	1.16578	16.2356	7.7921e-12	4.66581e-10	17.0272
DNASE2	DNASE2	2.11788	4.98738	16.1921	8.13677e-12	4.85782e-10	17.3557
NCF2	NCF2	11.8586	-0.320375	16.1856	8.18938e-12	4.87485e-10	16.9927
AC005264.2	AC005264.2	6.4476	-3.28529	16.1245	8.7047e-12	5.16641e-10	16.5286
GPA33	GPA33	10.3244	-2.66275	16.1121	8.81292e-12	5.21534e-10	16.9561
EMR3	EMR3	6.96916	-3.69788	16.0954	8.9614e-12	5.28775e-10	16.6007
SLAMF6	SLAMF6	6.91873	-3.69663	16.0717	9.17746e-12	5.3995e-10	16.5824
PILRA	PILRA	7.6833	-0.43424	16.06	9.28588e-12	5.43623e-10	16.8632
CXorf21	CXorf21	8.35229	-3.27922	16.0591	9.29362e-12	5.43623e-10	16.785
LOC400553	LOC400553	7.11972	-2.24406	16.0507	9.3721e-12	5.46634e-10	16.7135
HLA-DMB	HLA-DMB	12.1697	-0.604292	16.0462	9.41474e-12	5.47543e-10	16.8848
MCOLN1	MCOLN1	2.91239	4.36679	16.0384	9.48866e-12	5.50261e-10	17.2219
HVCN1	HVCN1	6.13649	0.89105	16.0344	9.52752e-12	5.50936e-10	16.8475
IFI6	IFI6	4.83419	4.69651	16.0195	9.6709e-12	5.57634e-10	17.1878
MGAM	MGAM	9.8744	-1.64791	16.0117	9.74738e-12	5.60447e-10	16.8501
SPI1	SPI1	11.8331	-1.62448	15.9947	9.91578e-12	5.68514e-10	16.8206
LOC101927069	LOC101927069	8.37035	-2.30223	15.9451	1.04235e-11	5.95935e-10	16.6838
PECAM1	PECAM1	12.3396	0.360155	15.9391	1.04867e-11	5.97859e-10	16.764
LOC100507747	LOC100507747	7.90058	-2.36937	15.9308	1.05757e-11	6.01239e-10	16.6131
LOC102724060	LOC102724060	6.23286	-3.71577	15.8789	1.11453e-11	6.31846e-10	16.2758
GLIPR2	GLIPR2	6.62663	1.25563	15.8186	1.18493e-11	6.69882e-10	16.9853
APOBR	APOBR	5.56261	1.5618	15.7874	1.22312e-11	6.89547e-10	16.9794
RELT	RELT	3.99163	3.1058	15.7577	1.26074e-11	7.08784e-10	16.9695
NPL	NPL	6.39876	0.689475	15.7465	1.27527e-11	7.14965e-10	16.7416
CD300LB	CD300LB	5.81129	-3.8518	15.7332	1.29268e-11	7.21612e-10	16.0552
DNASE2B	DNASE2B	8.8299	-2.45576	15.732	1.29426e-11	7.21612e-10	16.5437
SIGLEC10	SIGLEC10	10.1556	-2.10169	15.7262	1.30191e-11	7.23884e-10	16.5943
MAP3K8	MAP3K8	3.68434	3.98544	15.701	1.33589e-11	7.40744e-10	16.8932
TBC1D10C	TBC1D10C	9.02988	-1.24648	15.6972	1.34112e-11	7.41612e-10	16.5176
FYB	FYB	10.3971	-1.42639	15.6893	1.35208e-11	7.45636e-10	16.5418
MYO5A	MYO5A	3.20342	4.28428	15.6736	1.37388e-11	7.55598e-10	16.8504
CPEB2	CPEB2	3.31597	3.49845	15.6703	1.37859e-11	7.5613e-10	16.8807
GPR137B	GPR137B	4.54313	1.7175	15.6551	1.40031e-11	7.65967e-10	16.846
NR2F6	NR2F6	-2.49639	6.17976	-15.6522	1.40445e-11	7.66165e-10	16.8429
RASGEF1B	RASGEF1B	6.01424	2.62082	15.6328	1.43272e-11	7.79483e-10	16.8409
OAS2	OAS2	11.2171	-1.34055	15.6153	1.45869e-11	7.91485e-10	16.4866
SCIMP	SCIMP	9.40655	-0.689936	15.5907	1.49614e-11	8.09637e-10	16.4263
PTAFR	PTAFR	8.02319	0.222274	15.5867	1.50219e-11	8.09695e-10	16.5678
SPN	SPN	12.2779	-1.85951	15.5854	1.50425e-11	8.09695e-10	16.4711
CD5L	CD5L	8.87313	-3.14926	15.5337	1.58671e-11	8.51814e-10	16.3581
WASF1	WASF1	-4.84579	3.19782	-15.5311	1.59096e-11	8.51837e-10	16.3594
HSPA7	HSPA7	7.281	-3.51934	15.5272	1.59732e-11	8.52985e-10	16.2079
LOC102724661	LOC102724661	5.73839	-3.78127	15.5108	1.62462e-11	8.65281e-10	15.8454
LINC00996	LINC00996	6.81948	-3.32299	15.5072	1.63072e-11	8.66248e-10	16.0691
CCL23	CCL23	8.29057	-3.50768	15.4819	1.67396e-11	8.8689e-10	16.2556
SFMBT2	SFMBT2	4.3782	2.25253	15.4592	1.71395e-11	9.05708e-10	16.6236
KCNAB2	KCNAB2	6.81369	2.52133	15.4558	1.71996e-11	9.06516e-10	16.6607
ADORA3	ADORA3	7.80362	-3.07771	15.4426	1.74363e-11	9.16608e-10	16.1972
ARHGAP15	ARHGAP15	7.76389	-3.03475	15.4253	1.77533e-11	9.28867e-10	16.1866
ZNF32-AS1	ZNF32-AS1	5.97633	-2.20893	15.4248	1.77613e-11	9.28867e-10	15.8274
RASAL3	RASAL3	7.21917	-1.66056	15.4223	1.78078e-11	9.28899e-10	16.1726
MED4-AS1	MED4-AS1	6.57879	-1.64184	15.3982	1.82604e-11	9.50058e-10	15.9336
LOXHD1	LOXHD1	4.65447	-4.02117	15.3727	1.87528e-11	9.73174e-10	15.4812
AOC3	AOC3	9.51734	1.35421	15.354	1.91218e-11	9.89785e-10	16.3234
FKBP15	FKBP15	2.35498	5.03664	15.3457	1.92886e-11	9.94757e-10	16.4851
PCED1B-AS1	PCED1B-AS1	8.20143	-2.27502	15.3443	1.93162e-11	9.94757e-10	16.1455
NABP1	NABP1	4.09465	3.09258	15.3317	1.95727e-11	1.00541e-09	16.5319
CD81	CD81	1.96481	7.30858	15.3134	1.99494e-11	1.02217e-09	16.3626
EMR4P	EMR4P	9.43668	-3.18379	15.2833	2.05878e-11	1.05219e-09	16.1603
LOC102724870	LOC102724870	7.2576	-3.32959	15.281	2.06393e-11	1.05219e-09	15.9834
MAGEF1	MAGEF1	-2.43042	5.1006	-15.2459	2.14118e-11	1.08883e-09	16.4364
TBXAS1	TBXAS1	10.2469	0.799601	15.2271	2.18397e-11	1.10781e-09	16.0874
IL10	IL10	8.37125	-2.94029	15.1541	2.35846e-11	1.19332e-09	15.9668
TWIST2	TWIST2	6.61049	-2.09438	15.1202	2.44465e-11	1.23385e-09	15.6887
TNFAIP8L2-SCNM1	TNFAIP8L2-SCNM1	6.71531	-3.57478	15.1116	2.46699e-11	1.24203e-09	15.7064
SKIL	SKIL	3.08247	4.36325	15.1033	2.48873e-11	1.24986e-09	16.2622
ZCCHC2	ZCCHC2	3.08472	3.78815	15.1009	2.49495e-11	1.24989e-09	16.2703
AMICA1	AMICA1	10.8214	-1.67969	15.0897	2.52473e-11	1.26168e-09	15.9857
GLRX	GLRX	3.21089	3.71145	15.087	2.53198e-11	1.26219e-09	16.2436
REC8	REC8	-3.64477	5.44324	-15.0723	2.57174e-11	1.27886e-09	16.2519
CXCL5	CXCL5	8.11376	2.24385	15.0448	2.64787e-11	1.31349e-09	16.1442
AGFG1	AGFG1	1.83553	5.61991	15.0281	2.69546e-11	1.33382e-09	16.1231
HCP5	HCP5	7.85959	-0.32712	15.004	2.76536e-11	1.36508e-09	15.8383
TIMP1	TIMP1	5.79619	1.78242	14.9899	2.80722e-11	1.38237e-09	16.0779
AP5B1	AP5B1	2.43817	4.96149	14.967	2.87647e-11	1.41303e-09	16.0783
MAP3K5	MAP3K5	2.22462	3.75429	14.9598	2.89877e-11	1.42054e-09	16.1174
HLA-DRA	HLA-DRA	13.6944	1.73009	14.9247	3.00958e-11	1.47128e-09	15.8537
GIMAP2	GIMAP2	8.9737	-2.05002	14.9065	3.06856e-11	1.4965e-09	15.7771
C3AR1	C3AR1	11.8556	-2.09643	14.8864	3.13564e-11	1.52553e-09	15.8435
CXCL9	CXCL9	7.40606	-3.36741	14.879	3.16062e-11	1.534e-09	15.628
SLC24A4	SLC24A4	7.90332	-2.68154	14.8659	3.20533e-11	1.55198e-09	15.6724
LYZ	LYZ	12.818	1.38734	14.8624	3.21734e-11	1.55408e-09	15.8005
CD72	CD72	4.93721	0.55357	14.8581	3.23231e-11	1.55759e-09	15.7441
ADAM17	ADAM17	2.80022	5.23191	14.8498	3.26107e-11	1.56771e-09	15.9554
FABP4	FABP4	12.5846	-1.51754	14.823	3.35657e-11	1.6098e-09	15.7291
USP50	USP50	5.46048	-2.66706	14.806	3.41851e-11	1.63563e-09	15.1738
ZNFX1	ZNFX1	2.94404	5.03391	14.8032	3.42873e-11	1.63665e-09	15.9182
SULT1B1	SULT1B1	7.6737	-3.39942	14.7903	3.47661e-11	1.6556e-09	15.5558
DPEP2	DPEP2	9.70033	-2.57328	14.7653	3.57176e-11	1.69619e-09	15.6642
LOC102723973	LOC102723973	5.37587	-3.84122	14.7635	3.5786e-11	1.69619e-09	15.1167
CCDC88B	CCDC88B	5.19609	1.51303	14.71	3.79191e-11	1.7931e-09	15.8555
CCRL2	CCRL2	9.58512	-0.866514	14.7049	3.81293e-11	1.79883e-09	15.5872
SH3BP5-AS1	SH3BP5-AS1	3.36825	5.10538	14.6999	3.83358e-11	1.80437e-09	15.8312
NLRP3	NLRP3	10.8418	-2.09925	14.697	3.84553e-11	1.80579e-09	15.6342
GPR84	GPR84	7.78275	-2.46975	14.6646	3.98346e-11	1.86623e-09	15.4419
LOC102724297	LOC102724297	4.64495	-3.7805	14.6098	4.2281e-11	1.97627e-09	14.8312
SUSD3	SUSD3	5.93166	-1.34042	14.6015	4.26643e-11	1.98661e-09	15.2963
LINC00847	LINC00847	2.3853	3.99934	14.6008	4.26984e-11	1.98661e-09	15.7557
RBP7	RBP7	7.23814	-3.11908	14.5949	4.29706e-11	1.99468e-09	15.3665
ITGB2	ITGB2	13.3147	-0.918005	14.5729	4.40133e-11	2.03841e-09	15.4914
ARHGEF19	ARHGEF19	-2.77474	4.93861	-14.5558	4.48475e-11	2.0723e-09	15.7036
TRPV2	TRPV2	8.81786	-0.0457353	14.5361	4.58209e-11	2.11246e-09	15.4533
IFI16	IFI16	10.4228	-0.728621	14.5303	4.61136e-11	2.12112e-09	15.4295
APOL3	APOL3	8.40865	-1.94926	14.5187	4.67031e-11	2.14337e-09	15.3747
FMNL2	FMNL2	2.39199	6.35042	14.5114	4.70774e-11	2.15566e-09	15.5347
LOC101927337	LOC101927337	5.40567	-3.42228	14.4945	4.79579e-11	2.19102e-09	14.8858
IFI44	IFI44	8.13659	-0.269235	14.4924	4.80676e-11	2.19108e-09	15.356
PPP1R18	PPP1R18	3.43258	3.8358	14.4744	4.90298e-11	2.22992e-09	15.5971
DDX60	DDX60	4.46625	1.78484	14.4661	4.94753e-11	2.24513e-09	15.5986
AC011899.9	AC011899.9	8.41002	-1.05086	14.4593	4.98516e-11	2.25715e-09	15.3199
LOC101928533	LOC101928533	5.19573	-3.93971	14.4529	5.01992e-11	2.26781e-09	14.8046
ITGA5	ITGA5	9.733	-0.009681	14.4502	5.03514e-11	2.26963e-09	15.3296
DDO	DDO	8.29217	-2.21354	14.4349	5.12036e-11	2.30291e-09	15.2801
ZFP36L2	ZFP36L2	3.73399	5.36171	14.3675	5.51556e-11	2.47515e-09	15.4084
GGTA1P	GGTA1P	8.69591	-3.02022	14.3574	5.57748e-11	2.4974e-09	15.2274
RUNX3	RUNX3	8.91791	-1.91086	14.353	5.60486e-11	2.50412e-09	15.2312
ICOS	ICOS	8.55106	-3.23436	14.3428	5.66846e-11	2.52696e-09	15.1915
SLC16A6	SLC16A6	9.82553	0.413113	14.3371	5.70405e-11	2.53724e-09	15.2233
CD101	CD101	6.67163	0.463555	14.3314	5.7403e-11	2.54776e-09	15.2325
NFAM1	NFAM1	9.46798	-2.28799	14.3239	5.78825e-11	2.56342e-09	15.2056
SNORA67	SNORA67	6.95858	-3.19004	14.2908	6.00464e-11	2.65345e-09	14.9742
SP110	SP110	3.16377	2.31188	14.2773	6.09545e-11	2.68771e-09	15.4052
HEXB	HEXB	2.69495	6.46641	14.251	6.27607e-11	2.76134e-09	15.2262
DAB2	DAB2	4.75965	3.70434	14.2436	6.32825e-11	2.77825e-09	15.3097
PLK3	PLK3	3.67738	3.5423	14.2407	6.34907e-11	2.78136e-09	15.3636
PXDN	PXDN	-4.92021	6.01387	-14.238	6.36814e-11	2.78369e-09	15.3626
PIK3R2	PIK3R2	-2.24139	6.0829	-14.2297	6.42689e-11	2.79743e-09	15.2766
MGAT1	MGAT1	1.946	6.28492	14.2297	6.42722e-11	2.79743e-09	15.1895
TAGAP	TAGAP	9.79312	-1.72025	14.2192	6.50252e-11	2.82413e-09	15.1139
FAM225A	FAM225A	7.7782	-3.09901	14.202	6.62878e-11	2.8728e-09	15.0242
DBNDD1	DBNDD1	-4.15843	3.99578	-14.1768	6.81832e-11	2.94863e-09	15.2129
GRB2	GRB2	1.72471	6.1329	14.1734	6.84361e-11	2.95326e-09	15.1431
HCG26	HCG26	6.72005	-2.60146	14.1645	6.91227e-11	2.97654e-09	14.8601
FAM151A	FAM151A	5.44496	-2.47981	14.158	6.96307e-11	2.99205e-09	14.5747
BLK	BLK	4.70359	-4.01674	14.1472	7.04758e-11	3.02195e-09	14.4247
SATL1	SATL1	5.83634	-2.31299	14.1411	7.09588e-11	3.03623e-09	14.6371
LOC102723824	LOC102723824	7.57732	-2.37343	14.1316	7.172e-11	3.06232e-09	14.8994
FBXL5	FBXL5	1.73873	5.29952	14.1285	7.1968e-11	3.06644e-09	15.1313
LEPREL4	LEPREL4	-3.54525	4.19413	-14.1138	7.31648e-11	3.11089e-09	15.1695
FADS2	FADS2	-4.11209	8.45766	-14.1076	7.36722e-11	3.12589e-09	15.1113
ZBP1	ZBP1	7.57801	-3.24705	14.1035	7.40131e-11	3.13379e-09	14.8673
P2RY12	P2RY12	7.51291	-3.41871	14.0948	7.47459e-11	3.15821e-09	14.8507
LMNB2	LMNB2	-2.59759	6.46668	-14.0904	7.51123e-11	3.16708e-09	15.1248
LINC01150	LINC01150	4.97137	-3.97483	14.0803	7.59668e-11	3.19645e-09	14.4149
KMO	KMO	8.24785	0.903351	14.0706	7.68047e-11	3.22361e-09	14.9596
MFSD7	MFSD7	3.43068	3.45	14.0691	7.69308e-11	3.22361e-09	15.1762
HIPK2	HIPK2	2.50702	5.41561	14.0541	7.82399e-11	3.25992e-09	15.0387
SNX10	SNX10	10.5754	-0.232816	14.0537	7.82824e-11	3.25992e-09	14.9325
SPATC1	SPATC1	6.58706	-2.98013	14.0533	7.83105e-11	3.25992e-09	14.7389
AC147651.4	AC147651.4	6.6642	-3.34252	14.0518	7.84417e-11	3.25992e-09	14.6974
DDX60L	DDX60L	4.23528	2.95448	14.048	7.8781e-11	3.26216e-09	15.1291
APOL6	APOL6	5.09409	2.90856	14.0465	7.89166e-11	3.26216e-09	15.1417
GAB3	GAB3	9.68284	-1.70796	14.0458	7.89792e-11	3.26216e-09	14.9421
RXFP2	RXFP2	5.25012	-3.93189	14.0408	7.94247e-11	3.27388e-09	14.4349
C9orf3	C9orf3	-3.23962	4.45547	-14.038	7.96725e-11	3.27742e-09	15.1416
MR1	MR1	3.05725	4.61714	14.0289	8.04932e-11	3.30447e-09	15.0432
IRAK3	IRAK3	6.10504	2.06914	14.0241	8.09369e-11	3.31123e-09	15.1246
IFI35	IFI35	4.25329	1.40111	14.0235	8.09851e-11	3.31123e-09	15.1071
ZNF727	ZNF727	5.73726	-3.39399	13.9921	8.39133e-11	3.42404e-09	14.4731
CD300LF	CD300LF	9.73986	-1.53011	13.9812	8.49508e-11	3.45939e-09	14.8563
IL1RN	IL1RN	9.53054	-1.41603	13.9284	9.01852e-11	3.66518e-09	14.8002
ARRDC5	ARRDC5	4.97264	-3.91529	13.9234	9.0708e-11	3.67904e-09	14.2676
SNORA70	SNORA70	6.09575	-3.58788	13.9115	9.19413e-11	3.7216e-09	14.4635
SOX12	SOX12	-3.75354	5.65389	-13.9059	9.25235e-11	3.73769e-09	14.988
C19orf59	C19orf59	10.4435	-1.38219	13.9012	9.30173e-11	3.75015e-09	14.7745
PDE4DIP	PDE4DIP	2.17913	5.60919	13.8902	9.41931e-11	3.79001e-09	14.8532
PIGR	PIGR	10.9519	1.86941	13.8884	9.43816e-11	3.79006e-09	14.8024
LILRA1	LILRA1	7.08744	-3.4719	13.8857	9.46714e-11	3.79417e-09	14.5977
APOL1	APOL1	5.27999	2.6613	13.8614	9.73275e-11	3.89291e-09	14.9378
LYST	LYST	2.50362	5.59139	13.8453	9.91379e-11	3.9575e-09	14.8539
P2RX7	P2RX7	8.67985	-1.14567	13.8284	1.01063e-10	4.02642e-09	14.6827
PLEKHB2	PLEKHB2	2.12959	5.99464	13.8252	1.0143e-10	4.03308e-09	14.7464
LOC102723429	LOC102723429	5.27332	-3.92887	13.8031	1.04024e-10	4.1281e-09	14.2129
ADAM19	ADAM19	6.92665	-1.25144	13.7992	1.04493e-10	4.13862e-09	14.5444
CHI3L1	CHI3L1	8.92777	-1.49179	13.7914	1.05432e-10	4.16765e-09	14.6508
MTMR10	MTMR10	2.07374	5.50845	13.7686	1.08213e-10	4.26926e-09	14.7501
IL1B	IL1B	12.316	-1.62728	13.7654	1.08621e-10	4.27701e-09	14.6621
APOBEC3B-AS1	APOBEC3B-AS1	4.86007	-2.84055	13.763	1.0891e-10	4.28007e-09	14.0974
PNPLA6	PNPLA6	2.31879	5.73522	13.7535	1.10103e-10	4.31856e-09	14.6593
BTK	BTK	9.08023	-1.66286	13.7488	1.10699e-10	4.33353e-09	14.6047
TM4SF19	TM4SF19	8.28654	-2.81067	13.7404	1.11781e-10	4.36744e-09	14.5555
HK3	HK3	10.5165	-2.01286	13.7293	1.13212e-10	4.41482e-09	14.6033
VNN3	VNN3	6.37685	-3.23852	13.7204	1.14378e-10	4.45172e-09	14.4282
TRNL1	TRNL1	4.26481	-3.36635	13.7146	1.15133e-10	4.47207e-09	13.969
LOC100240735	LOC100240735	4.82107	-3.922	13.7131	1.15343e-10	4.47207e-09	14.0403
CCR5	CCR5	7.48717	-2.88246	13.6905	1.18377e-10	4.58095e-09	14.4362
NRIP1	NRIP1	2.93477	4.76016	13.6835	1.19329e-10	4.60895e-09	14.6476
IER5	IER5	3.89375	5.15331	13.6757	1.20412e-10	4.64193e-09	14.6287
GAS7	GAS7	9.8352	-1.39231	13.6708	1.21096e-10	4.65943e-09	14.5483
ARHGAP6	ARHGAP6	8.85225	-1.55987	13.6489	1.24184e-10	4.76917e-09	14.5018
LOC101926970	LOC101926970	5.82242	-3.23925	13.6461	1.24587e-10	4.77561e-09	14.1591
LRRFIP1	LRRFIP1	1.71867	6.48382	13.6368	1.25941e-10	4.81836e-09	14.5057
SELPLG	SELPLG	9.08337	0.0190593	13.6241	1.27802e-10	4.88036e-09	14.4828
ESR1	ESR1	6.72736	-2.57439	13.5924	1.32573e-10	5.04888e-09	14.2948
GNA13	GNA13	1.70618	5.24882	13.5904	1.32885e-10	5.04888e-09	14.5014
PTPN7	PTPN7	7.12689	-3.10948	13.5899	1.32964e-10	5.04888e-09	14.2957
SLFN11	SLFN11	7.955	-0.0305846	13.566	1.3669e-10	5.18064e-09	14.5059
LOC148696	LOC148696	7.56894	-2.29675	13.5579	1.37979e-10	5.21975e-09	14.3105
DNAJB12	DNAJB12	1.51522	5.10663	13.5551	1.38441e-10	5.22743e-09	14.4787
LINC01093	LINC01093	5.86073	-3.73138	13.5498	1.3929e-10	5.24969e-09	14.068
ADAMTS2	ADAMTS2	9.18694	-1.04204	13.499	1.47765e-10	5.55876e-09	14.3549
DOCK10	DOCK10	7.05556	-0.141502	13.4929	1.4882e-10	5.58808e-09	14.4114
TTC7B	TTC7B	3.04494	2.09203	13.491	1.49153e-10	5.59018e-09	14.5147
IQGAP2	IQGAP2	4.28853	1.78408	13.4791	1.51235e-10	5.64809e-09	14.4898
EPSTI1	EPSTI1	6.89983	0.87812	13.479	1.51256e-10	5.64809e-09	14.3957
WIPF1	WIPF1	9.57299	-0.253759	13.476	1.51793e-10	5.6577e-09	14.3173
TGFB1	TGFB1	5.93311	2.36075	13.4592	1.54787e-10	5.75869e-09	14.4829
GBGT1	GBGT1	4.6741	0.796277	13.4498	1.56503e-10	5.81187e-09	14.455
STAT5A	STAT5A	6.97069	1.21675	13.4426	1.57822e-10	5.85012e-09	14.4158
DOK1	DOK1	3.02199	2.32933	13.4244	1.61214e-10	5.9649e-09	14.4421
TAGLN	TAGLN	4.54491	3.37197	13.4127	1.63444e-10	6.0364e-09	14.4275
NCEH1	NCEH1	3.46549	4.69333	13.3994	1.66016e-10	6.12022e-09	14.2941
CD14	CD14	7.37675	0.146008	13.3957	1.66736e-10	6.13559e-09	14.2393
SPINT2	SPINT2	-2.28137	8.54673	-13.3834	1.69161e-10	6.21351e-09	14.1921
OSM	OSM	11.2582	-2.64461	13.3781	1.70218e-10	6.24102e-09	14.268
TIMP2	TIMP2	5.17584	3.38922	13.3655	1.7275e-10	6.31569e-09	14.2876
MFSD4	MFSD4	4.65107	0.908171	13.3649	1.72879e-10	6.31569e-09	14.1896
IRF2BPL	IRF2BPL	-2.66623	7.15514	-13.3598	1.73919e-10	6.34225e-09	14.2397
SPTBN5	SPTBN5	3.59949	2.15993	13.3511	1.75703e-10	6.39579e-09	14.3483
LOC101926943	LOC101926943	6.74856	-1.42165	13.3489	1.76157e-10	6.40081e-09	13.9961
COL8A2	COL8A2	8.97158	-0.567004	13.3472	1.76512e-10	6.40219e-09	14.1781
TMEM25	TMEM25	-2.96099	4.04848	-13.3202	1.82217e-10	6.58773e-09	14.3217
FMNL3	FMNL3	3.7013	4.05499	13.3191	1.82435e-10	6.58773e-09	14.2988
OLAH	OLAH	8.28605	-2.87168	13.3184	1.82604e-10	6.58773e-09	14.1237
PLCG2	PLCG2	5.62267	0.638172	13.3065	1.85182e-10	6.66884e-09	14.2456
KLRB1	KLRB1	5.46784	-3.79478	13.3021	1.86139e-10	6.69142e-09	13.7492
SPATA21	SPATA21	5.34862	1.9302	13.2779	1.91522e-10	6.87272e-09	14.1366
CLIP4	CLIP4	4.29786	3.9863	13.2754	1.92092e-10	6.88097e-09	14.2246
RP11-3P17.4	RP11-3P17.4	8.23817	-0.365722	13.2591	1.95845e-10	7.003e-09	14.0584
CAP1	CAP1	1.52389	7.0133	13.2449	1.99155e-10	7.09758e-09	14.0208
MIF	MIF	-3.0107	7.84406	-13.2447	1.99191e-10	7.09758e-09	14.0657
CCIN	CCIN	5.37544	-3.48178	13.2396	2.00395e-10	7.12794e-09	13.6703
LOC100652768	LOC100652768	4.23089	2.08148	13.231	2.02453e-10	7.18849e-09	14.1666
LOXL3	LOXL3	4.19723	1.78315	13.2159	2.06119e-10	7.30585e-09	14.0936
FOXA2	FOXA2	-2.80071	6.09016	-13.2143	2.06501e-10	7.30658e-09	14.1008
SH3BP2	SH3BP2	2.26904	4.74846	13.191	2.1231e-10	7.49902e-09	14.0211
GPD1	GPD1	8.48792	0.124534	13.1654	2.1887e-10	7.71725e-09	14.0267
CARD9	CARD9	5.97427	-0.397673	13.1569	2.21069e-10	7.78126e-09	13.9105
OTUD1	OTUD1	4.08619	2.67659	13.1505	2.22777e-10	7.82775e-09	14.0951
MAN2B1	MAN2B1	1.95864	6.48907	13.1437	2.24584e-10	7.87755e-09	13.8995
IL1R2	IL1R2	9.28892	-2.09828	13.1333	2.2738e-10	7.96185e-09	13.9476
BLOC1S2	BLOC1S2	1.98468	4.3264	13.1214	2.30624e-10	8.06147e-09	13.9894
CDH3	CDH3	-4.32139	6.08187	-13.1171	2.3182e-10	8.0893e-09	14.0598
TCF3	TCF3	-1.92494	6.00678	-13.088	2.40023e-10	8.36116e-09	13.934
SOX11	SOX11	-6.71015	3.43015	-13.0738	2.44147e-10	8.49019e-09	13.7285
SERPINA1	SERPINA1	13.1671	1.31033	13.0694	2.45426e-10	8.52003e-09	13.8879
SPINK2	SPINK2	-5.08553	-1.04311	-13.0635	2.47167e-10	8.56579e-09	13.5758
LOC100131626	LOC100131626	4.81597	-2.41726	13.0609	2.47942e-10	8.57793e-09	13.3976
HERC5	HERC5	7.15829	0.0106332	13.0533	2.50209e-10	8.64159e-09	13.8485
ZMYND15	ZMYND15	5.37426	0.404249	13.0498	2.51266e-10	8.66333e-09	13.9461
PCNX	PCNX	2.41513	5.02443	13.0406	2.54047e-10	8.74431e-09	13.8548
GBP4	GBP4	10.3172	-2.29085	13.0267	2.58303e-10	8.87571e-09	13.8574
OPN3	OPN3	2.91816	3.75595	13.0231	2.5944e-10	8.89968e-09	13.8808
S100A11	S100A11	2.17726	6.09764	13.0119	2.62926e-10	9.00398e-09	13.7353
CLEC12B	CLEC12B	6.49767	-3.40294	13.0031	2.6575e-10	9.08534e-09	13.6399
MX1	MX1	7.22518	2.03816	12.977	2.7421e-10	9.347e-09	13.9182
DEAF1	DEAF1	-2.38888	5.68411	-12.9766	2.74328e-10	9.347e-09	13.8715
MYBPC3	MYBPC3	6.78476	-3.20195	12.9739	2.75234e-10	9.36212e-09	13.64
HMOX1	HMOX1	7.19833	2.81594	12.9676	2.77323e-10	9.41734e-09	13.8809
KRT19	KRT19	-2.8094	8.80279	-12.9351	2.8841e-10	9.77742e-09	13.6349
CLEC6A	CLEC6A	5.54831	-3.89993	12.9104	2.97164e-10	1.00517e-08	13.3524
CATSPER1	CATSPER1	6.5868	-3.34692	12.9095	2.97492e-10	1.00517e-08	13.5459
CADM3	CADM3	3.86953	-3.39709	12.904	2.99473e-10	1.01017e-08	13.1658
PRKCH	PRKCH	3.1056	3.46644	12.899	3.01268e-10	1.01454e-08	13.7804
ATP10A	ATP10A	10.5834	-0.762304	12.8944	3.02977e-10	1.0186e-08	13.6974
SEMA3A	SEMA3A	-6.66049	4.30692	-12.888	3.05325e-10	1.02479e-08	13.6329
FTH1	FTH1	2.70385	9.33018	12.8826	3.07325e-10	1.02979e-08	13.4581
TEX2	TEX2	2.52629	5.69721	12.8807	3.08046e-10	1.0305e-08	13.6474
MLKL	MLKL	4.29732	1.76135	12.8766	3.09549e-10	1.03246e-08	13.7985
SNORA81	SNORA81	6.03989	-3.5436	12.8764	3.09652e-10	1.03246e-08	13.449
FBP1	FBP1	3.79016	4.76998	12.8711	3.11622e-10	1.03706e-08	13.6162
SOAT1	SOAT1	2.90711	5.18171	12.87	3.12055e-10	1.03706e-08	13.6136
FRMD4A	FRMD4A	3.42602	4.54201	12.8547	3.1791e-10	1.05475e-08	13.6773
TAP2	TAP2	3.50376	3.15848	12.8522	3.1886e-10	1.05475e-08	13.7017
UPP1	UPP1	4.97932	2.96618	12.852	3.18941e-10	1.05475e-08	13.7516
MFSD1	MFSD1	2.64483	5.01253	12.8492	3.20039e-10	1.05503e-08	13.6051
TRAF4	TRAF4	-1.94066	6.2539	-12.8491	3.20068e-10	1.05503e-08	13.6305
DENND4C	DENND4C	2.176	6.50144	12.8451	3.2162e-10	1.05842e-08	13.5807
STAT1	STAT1	2.09341	5.77276	12.8411	3.23182e-10	1.06183e-08	13.563
LOC100129083	LOC100129083	7.25669	-2.95064	12.839	3.24011e-10	1.06283e-08	13.536
REPIN1	REPIN1	-1.49169	6.63721	-12.8364	3.25038e-10	1.06447e-08	13.5692
TCIRG1	TCIRG1	2.28132	6.95076	12.8308	3.27246e-10	1.06997e-08	13.5346
S100A16	S100A16	-3.01607	6.01098	-12.8163	3.33088e-10	1.08732e-08	13.655
DARC	DARC	4.88142	-3.65549	12.8124	3.34662e-10	1.09061e-08	13.1514
AIM2	AIM2	6.86575	-3.54282	12.8111	3.35174e-10	1.09061e-08	13.433
TPP1	TPP1	2.33292	6.4142	12.8098	3.35726e-10	1.09065e-08	13.4938
OVCH1-AS1	OVCH1-AS1	4.96539	-3.97281	12.7758	3.49921e-10	1.13495e-08	13.133
CCNB1	CCNB1	-3.76358	4.33283	-12.7554	3.58731e-10	1.16166e-08	13.6528
MS4A7	MS4A7	12.0587	-1.3765	12.745	3.63348e-10	1.17473e-08	13.5207
NBPF4	NBPF4	4.2509	-4.07895	12.7393	3.65854e-10	1.18094e-08	13.0068
SERINC4	SERINC4	6.26165	1.13553	12.7325	3.68939e-10	1.18901e-08	13.4353
SLC25A5-AS1	SLC25A5-AS1	3.64914	1.67046	12.7277	3.71082e-10	1.19401e-08	13.5783
LY96	LY96	8.65803	-1.43387	12.7256	3.72039e-10	1.19415e-08	13.4799
USP15	USP15	2.25394	4.70169	12.725	3.72304e-10	1.19415e-08	13.4685
HMGN1	HMGN1	-1.59935	7.29873	-12.7207	3.74274e-10	1.19856e-08	13.4143
DNASE1L1	DNASE1L1	1.57035	4.32516	12.7031	3.82455e-10	1.22283e-08	13.5066
CCL20	CCL20	4.87499	2.78443	12.6969	3.85368e-10	1.2302e-08	13.5263
GMFG	GMFG	8.8437	-2.05	12.6951	3.86222e-10	1.23098e-08	13.4462
DSE	DSE	3.79017	3.16852	12.6932	3.87102e-10	1.23185e-08	13.5254
SNORD3A	SNORD3A	8.347	-1.71471	12.6899	3.887e-10	1.23462e-08	13.4187
HTRA4	HTRA4	7.7902	-3.01695	12.6888	3.89191e-10	1.23462e-08	13.4067
THOP1	THOP1	-2.05295	5.27566	-12.6761	3.95304e-10	1.25204e-08	13.4878
LAT2	LAT2	6.01739	1.29451	12.674	3.96345e-10	1.25338e-08	13.4992
AWAT2	AWAT2	5.46179	-3.79926	12.6544	4.05978e-10	1.28184e-08	13.0719
NINJ2	NINJ2	7.83856	-1.19863	12.6515	4.07448e-10	1.28448e-08	13.3661
IL10RA	IL10RA	8.86202	-0.47615	12.6495	4.08444e-10	1.28561e-08	13.3994
GRINA	GRINA	1.77937	6.62346	12.6457	4.10364e-10	1.28965e-08	13.2695
C11orf21	C11orf21	7.3045	-3.35276	12.642	4.12241e-10	1.29354e-08	13.2938
TREML1	TREML1	5.52419	-3.71924	12.6219	4.22576e-10	1.32392e-08	13.0477
KCNMB1	KCNMB1	6.80421	-3.63805	12.6002	4.3399e-10	1.35758e-08	13.1964
LOC102724714	LOC102724714	4.65779	-4.0234	12.5795	4.45246e-10	1.39064e-08	12.8788
HLA-H	HLA-H	4.01286	3.20723	12.5777	4.46262e-10	1.39166e-08	13.4089
UBC	UBC	1.88837	8.38011	12.5735	4.48566e-10	1.3967e-08	13.1333
RNFT1	RNFT1	2.25322	3.27549	12.5663	4.52544e-10	1.40482e-08	13.3765
NUPR1	NUPR1	7.47371	1.42921	12.5654	4.5308e-10	1.40482e-08	13.4207
PLXDC2	PLXDC2	8.61031	0.974439	12.5651	4.53258e-10	1.40482e-08	13.3698
BEST1	BEST1	6.05504	0.921023	12.5623	4.54799e-10	1.40744e-08	13.261
CDKN2AIPNL	CDKN2AIPNL	-2.2874	4.23145	-12.5553	4.58749e-10	1.41688e-08	13.3902
ANXA5	ANXA5	2.041	7.16351	12.5545	4.59248e-10	1.41688e-08	13.1476
IL18RAP	IL18RAP	8.85892	-2.92057	12.5335	4.71334e-10	1.45195e-08	13.2611
PSME4	PSME4	1.92344	5.37498	12.5322	4.72076e-10	1.45203e-08	13.1891
MMP25	MMP25	6.28407	0.360259	12.5179	4.80527e-10	1.47569e-08	13.2248
JAK2	JAK2	3.48391	3.05272	12.5167	4.81228e-10	1.47569e-08	13.3235
MX2	MX2	7.91709	-0.34926	12.5004	4.91056e-10	1.50355e-08	13.2157
PKP3	PKP3	-2.32185	5.59216	-12.4871	4.99243e-10	1.52631e-08	13.2436
LOC440354	LOC440354	2.10203	2.16265	12.4827	5.01992e-10	1.5324e-08	13.312
FGL2	FGL2	8.12175	-0.873351	12.481	5.03058e-10	1.53334e-08	13.1874
ARHGEF6	ARHGEF6	5.09362	1.15077	12.4775	5.0523e-10	1.53765e-08	13.3051
TRPM2	TRPM2	8.18452	-2.5528	12.4712	5.09215e-10	1.54745e-08	13.1712
SPOCD1	SPOCD1	8.14621	-1.36761	12.4589	5.17068e-10	1.56896e-08	13.1665
PARP12	PARP12	3.32204	3.43469	12.4505	5.22502e-10	1.58307e-08	13.1964
MBD3	MBD3	-1.63946	6.43107	-12.4439	5.26844e-10	1.59384e-08	13.0995
PROCR	PROCR	5.24939	1.51547	12.4385	5.30372e-10	1.60212e-08	13.2602
LOC102724026	LOC102724026	8.14353	0.73627	12.435	5.32703e-10	1.60676e-08	13.1357
PSMB10	PSMB10	2.99503	3.2049	12.43	5.36053e-10	1.61446e-08	13.201
C5AR2	C5AR2	6.131	-2.0316	12.4065	5.51994e-10	1.66e-08	13.0403
AP1M2	AP1M2	-2.24381	5.14133	-12.397	5.58568e-10	1.67385e-08	13.1253
ARHGAP25	ARHGAP25	7.039	-0.862052	12.3963	5.5908e-10	1.67385e-08	13.0908
SPTY2D1-AS1	SPTY2D1-AS1	7.29735	-1.17006	12.3963	5.59081e-10	1.67385e-08	13.0342
SLC19A3	SLC19A3	6.89084	0.18695	12.3855	5.66629e-10	1.69394e-08	13.1867
SLC46A3	SLC46A3	5.89136	0.551972	12.384	5.67724e-10	1.69471e-08	13.1413
MAFB	MAFB	8.05432	1.43842	12.3714	5.76733e-10	1.71907e-08	13.1613
CD177	CD177	9.8277	-2.65868	12.3688	5.78595e-10	1.72209e-08	13.0853
IFI27	IFI27	10.408	-0.273776	12.3543	5.89232e-10	1.75117e-08	13.0593
RPS16P5	RPS16P5	5.48181	-3.43638	12.3323	6.05684e-10	1.79187e-08	12.7299
ZNF580	ZNF580	-2.09427	4.49965	-12.3323	6.05694e-10	1.79187e-08	13.0811
LINC01168	LINC01168	7.23755	-3.43841	12.3323	6.05757e-10	1.79187e-08	12.9365
OVCH1	OVCH1	8.495	-3.18011	12.3313	6.06468e-10	1.79187e-08	13.012
TYMP	TYMP	5.18185	3.61993	12.3191	6.15883e-10	1.81642e-08	13.0586
ACADS	ACADS	2.14159	2.97219	12.3182	6.16571e-10	1.81642e-08	13.0603
VAT1	VAT1	2.23391	6.23957	12.3136	6.20141e-10	1.82428e-08	12.8602
RCN2	RCN2	-2.02793	5.5507	-12.3068	6.25401e-10	1.83512e-08	12.9663
DUSP27	DUSP27	5.97831	-3.7482	12.3062	6.25911e-10	1.83512e-08	12.775
SIGLEC8	SIGLEC8	4.9419	-3.66343	12.3054	6.26547e-10	1.83512e-08	12.6218
FOLR2	FOLR2	7.66912	-3.28402	12.2808	6.46209e-10	1.88997e-08	12.9244
SEMA6B	SEMA6B	8.15679	-1.87301	12.2695	6.55502e-10	1.91439e-08	12.9396
ANKRD44	ANKRD44	3.98155	1.59716	12.2604	6.63046e-10	1.93363e-08	13.0408
LOC101928716	LOC101928716	9.44815	-2.75395	12.2573	6.65631e-10	1.93837e-08	12.9524
APOC4-APOC2	APOC4-APOC2	5.45416	-3.45011	12.2502	6.71646e-10	1.95308e-08	12.6369
CD48	CD48	7.4885	-2.15553	12.2462	6.75044e-10	1.96015e-08	12.8803
PRRC2C	PRRC2C	1.69004	6.65416	12.2373	6.82699e-10	1.97953e-08	12.786
UNC13D	UNC13D	4.24501	2.66287	12.2271	6.91582e-10	2.00217e-08	12.9476
GPCPD1	GPCPD1	2.74246	4.98869	12.2259	6.92615e-10	2.00217e-08	12.7986
SNRK-AS1	SNRK-AS1	4.26786	2.89765	12.2249	6.93472e-10	2.00217e-08	12.9855
E2F1	E2F1	-3.81235	4.53883	-12.2168	7.00613e-10	2.0199e-08	12.9643
EHBP1L1	EHBP1L1	3.66874	4.02318	12.2086	7.07957e-10	2.03817e-08	12.8566
PKD2L2	PKD2L2	7.51746	-0.874302	12.2045	7.1161e-10	2.04578e-08	12.8069
HOXB-AS3	HOXB-AS3	5.29359	-3.04297	12.1987	7.16862e-10	2.05795e-08	12.5562
VENTX	VENTX	6.44008	-2.32891	12.1886	7.26067e-10	2.08143e-08	12.7259
IL16	IL16	5.65056	1.24841	12.1869	7.27604e-10	2.08288e-08	12.921
KCNJ1	KCNJ1	5.47518	-3.79101	12.1829	7.31296e-10	2.09012e-08	12.5652
SNX2	SNX2	1.74859	5.77661	12.1818	7.32399e-10	2.09012e-08	12.7395
DDX24	DDX24	1.31011	6.12775	12.1809	7.33232e-10	2.09012e-08	12.7195
SKAP2	SKAP2	3.31092	3.4551	12.1776	7.3629e-10	2.09589e-08	12.8674
LYN	LYN	2.32934	4.98222	12.1722	7.41371e-10	2.10739e-08	12.7321
GIT2	GIT2	1.86095	4.42105	12.1674	7.45812e-10	2.11704e-08	12.7737
GBP7	GBP7	5.80641	-3.85734	12.1661	7.47082e-10	2.11767e-08	12.5876
PPBP	PPBP	6.29099	-3.71892	12.1557	7.57013e-10	2.1387e-08	12.631
TGOLN2	TGOLN2	1.43924	7.01941	12.1551	7.57606e-10	2.1387e-08	12.6384
PHC3	PHC3	1.84311	5.989	12.1547	7.57963e-10	2.1387e-08	12.7248
LDOC1	LDOC1	-3.29818	3.37854	-12.1539	7.58728e-10	2.1387e-08	12.9124
AC104655.2	AC104655.2	5.27613	-2.20552	12.1482	7.64238e-10	2.15124e-08	12.4963
KRT8	KRT8	-2.93281	9.95855	-12.1466	7.65788e-10	2.15261e-08	12.6178
SCGB1A1	SCGB1A1	16.7948	-2.0416	12.1429	7.69389e-10	2.15898e-08	12.8538
SLC47A1	SLC47A1	5.19356	1.49929	12.1417	7.70638e-10	2.15898e-08	12.8812
ARL11	ARL11	8.43584	-1.74585	12.141	7.71255e-10	2.15898e-08	12.7944
CXorf65	CXorf65	5.11725	-3.8432	12.1374	7.74837e-10	2.16601e-08	12.4653
TAPSAR1	TAPSAR1	5.40382	1.12446	12.1138	7.98455e-10	2.22896e-08	12.8069
FXYD5	FXYD5	7.79403	0.225552	12.1071	8.05258e-10	2.24485e-08	12.7646
TNFAIP6	TNFAIP6	9.88546	-2.11839	12.1026	8.09946e-10	2.2523e-08	12.7769
OSBPL11	OSBPL11	2.68868	4.22047	12.1024	8.10157e-10	2.2523e-08	12.6865
LRRK1	LRRK1	5.47295	1.25562	12.086	8.27276e-10	2.29674e-08	12.7956
ZACN	ZACN	5.37912	1.51426	12.0717	8.42511e-10	2.33583e-08	12.6869
PRMT1	PRMT1	-1.85178	6.14877	-12.0666	8.48036e-10	2.34793e-08	12.6263
MEFV	MEFV	8.50674	-2.44028	12.0613	8.53767e-10	2.36057e-08	12.6986
MGAT3	MGAT3	6.37132	0.114641	12.06	8.55204e-10	2.36132e-08	12.7627
EPHB4	EPHB4	-3.15191	6.59475	-12.0449	8.71834e-10	2.40396e-08	12.6254
PARP4	PARP4	2.3226	5.62909	12.0335	8.84598e-10	2.43583e-08	12.5255
CFD	CFD	6.31486	1.5202	12.0311	8.87322e-10	2.44002e-08	12.7582
STK10	STK10	4.22462	2.99454	12.0179	9.02554e-10	2.47811e-08	12.685
CCL2	CCL2	9.66009	-1.91978	12.0169	9.03625e-10	2.47811e-08	12.6684
CD24	CD24	-4.73542	8.10954	-11.99	9.35376e-10	2.56172e-08	12.498
GSTO1	GSTO1	2.36509	5.06657	11.9751	9.53406e-10	2.60452e-08	12.495
LOC645638	LOC645638	4.96796	-2.09054	11.9739	9.54987e-10	2.60452e-08	12.486
FOXN2	FOXN2	2.02402	3.83745	11.973	9.56029e-10	2.60452e-08	12.5792
RHBDF1	RHBDF1	-2.5016	4.59915	-11.9729	9.56154e-10	2.60452e-08	12.6374
P2RY1	P2RY1	6.36151	-0.416497	11.9673	9.63032e-10	2.61973e-08	12.6031
TVP23A	TVP23A	3.85564	1.8408	11.9637	9.67546e-10	2.62848e-08	12.5737
KLHL6	KLHL6	9.97875	-1.28273	11.9481	9.87217e-10	2.67832e-08	12.5718
ARHGAP18	ARHGAP18	2.73194	4.0903	11.9414	9.9568e-10	2.69767e-08	12.4882
FGF10	FGF10	6.58766	-2.99588	11.9345	1.00459e-09	2.71817e-08	12.4166
F8	F8	5.20128	0.186024	11.9206	1.02274e-09	2.76358e-08	12.5397
TRG-AS1	TRG-AS1	6.19342	-3.29207	11.9062	1.04192e-09	2.81166e-08	12.4049
NKG7	NKG7	6.60979	-3.50347	11.9017	1.04801e-09	2.82433e-08	12.3787
AOC2	AOC2	3.97303	0.229405	11.8904	1.06348e-09	2.86222e-08	12.5242
CCT2	CCT2	-1.36536	6.32588	-11.8878	1.06708e-09	2.86606e-08	12.3679
IL13RA1	IL13RA1	1.81369	5.0593	11.8873	1.06775e-09	2.86606e-08	12.3614
OAZ2	OAZ2	-1.69298	6.15503	-11.8779	1.08078e-09	2.89721e-08	12.3832
LGALS3	LGALS3	3.60041	5.53461	11.8766	1.08265e-09	2.89838e-08	12.3039
MAL	MAL	-6.889	3.03669	-11.8717	1.08943e-09	2.91268e-08	12.469
CLIC2	CLIC2	6.62436	0.46736	11.8668	1.09636e-09	2.92734e-08	12.4797
CYTIP	CYTIP	7.91136	-0.285438	11.858	1.10902e-09	2.95725e-08	12.476
CCDC14	CCDC14	-1.67869	6.05651	-11.8546	1.11384e-09	2.96619e-08	12.3253
CORO1C	CORO1C	2.58518	5.56807	11.8518	1.11788e-09	2.97304e-08	12.2614
NALCN-AS1	NALCN-AS1	8.03938	-3.16864	11.846	1.12643e-09	2.99184e-08	12.4133
BTNL8	BTNL8	5.28727	-3.65244	11.8427	1.13123e-09	3.00066e-08	12.1559
HBEGF	HBEGF	7.07197	2.53037	11.8383	1.13767e-09	3.01162e-08	12.5124
RHOQ	RHOQ	1.58616	6.84313	11.8378	1.13834e-09	3.01162e-08	12.2794
MYH11	MYH11	6.15534	-0.724794	11.8318	1.1473e-09	3.02851e-08	12.2762
ARG1	ARG1	6.81878	-2.19722	11.8315	1.14772e-09	3.02851e-08	12.3539
RASAL2	RASAL2	2.73416	3.78587	11.8289	1.15155e-09	3.03466e-08	12.3951
TMEM9	TMEM9	-1.88249	5.80532	-11.8204	1.16437e-09	3.05688e-08	12.3208
CXCL3	CXCL3	6.43598	3.25285	11.8202	1.16476e-09	3.05688e-08	12.4556
CD2	CD2	6.58831	-3.73537	11.8197	1.16545e-09	3.05688e-08	12.2839
LOC653786	LOC653786	6.48938	-2.02475	11.8193	1.16602e-09	3.05688e-08	12.3222
MEX3D	MEX3D	-3.96802	5.47244	-11.818	1.168e-09	3.05811e-08	12.4301
COLGALT1	COLGALT1	1.90244	5.61996	11.8005	1.19486e-09	3.12439e-08	12.2158
PPT1	PPT1	2.16325	6.41699	11.7954	1.20285e-09	3.14122e-08	12.1804
FGD2	FGD2	9.22244	-1.13225	11.7878	1.21475e-09	3.16709e-08	12.3721
HLA-F-AS1	HLA-F-AS1	6.42126	-1.96876	11.7871	1.21588e-09	3.16709e-08	12.2762
MCL1	MCL1	2.51034	8.02683	11.7804	1.22657e-09	3.19082e-08	12.0959
ACACB	ACACB	3.56074	3.13361	11.7762	1.23326e-09	3.2041e-08	12.3364
IRF5	IRF5	6.95391	0.246285	11.7703	1.24274e-09	3.22459e-08	12.394
CHST11	CHST11	2.19085	3.67243	11.7675	1.24731e-09	3.23085e-08	12.2793
SNAPC5	SNAPC5	2.9302	2.89409	11.7669	1.24834e-09	3.23085e-08	12.4214
SLAMF9	SLAMF9	5.32357	-3.80644	11.7655	1.25061e-09	3.23258e-08	12.0686
CBX5	CBX5	-1.92832	6.23275	-11.7606	1.25857e-09	3.24499e-08	12.2383
VASP	VASP	1.86337	5.60052	11.76	1.25967e-09	3.24499e-08	12.1718
EHD4	EHD4	1.91051	4.91977	11.7596	1.26022e-09	3.24499e-08	12.2177
BST1	BST1	6.02216	-0.106423	11.746	1.28277e-09	3.29886e-08	12.3332
CD83	CD83	5.70792	2.84841	11.7448	1.28485e-09	3.3e-08	12.2998
CMKLR1	CMKLR1	10.0888	-2.69081	11.7296	1.31064e-09	3.36087e-08	12.323
FLVCR2	FLVCR2	3.1623	4.09539	11.7289	1.31187e-09	3.36087e-08	12.2264
BIRC3	BIRC3	4.41703	2.50102	11.7122	1.34075e-09	3.42556e-08	12.3011
AC104654.2	AC104654.2	6.95688	-3.15025	11.7117	1.34166e-09	3.42556e-08	12.1836
RGS18	RGS18	7.07162	-3.14374	11.7114	1.3422e-09	3.42556e-08	12.2108
LITAF	LITAF	2.5102	5.60035	11.6923	1.37611e-09	3.5077e-08	12.0596
SH2D1B	SH2D1B	4.8285	-3.60073	11.6802	1.39806e-09	3.55917e-08	11.9123
CNTD1	CNTD1	3.79208	3.10688	11.6742	1.40911e-09	3.58278e-08	12.3019
SETDB2	SETDB2	2.44583	3.40328	11.6671	1.4223e-09	3.60872e-08	12.1946
C5orf66	C5orf66	3.42448	4.11175	11.6668	1.42287e-09	3.60872e-08	12.2647
PICALM	PICALM	1.49412	6.09221	11.6644	1.42738e-09	3.6127e-08	12.0178
SETX	SETX	2.03418	5.2927	11.6641	1.42802e-09	3.6127e-08	12.0757
PRR5L	PRR5L	5.65385	-1.71585	11.654	1.44708e-09	3.65635e-08	12.0934
AC104134.2	AC104134.2	7.69143	-0.932676	11.6522	1.45045e-09	3.66032e-08	12.172
LOC102724536	LOC102724536	6.65337	-3.34856	11.6441	1.46597e-09	3.69486e-08	12.1136
NEU4	NEU4	5.51471	-3.46756	11.6413	1.47143e-09	3.70401e-08	11.9871
SLC12A2	SLC12A2	-3.25893	7.17574	-11.6364	1.48092e-09	3.72328e-08	12.0861
AGPAT4-IT1	AGPAT4-IT1	5.97898	-2.26557	11.6313	1.49086e-09	3.74361e-08	12.0961
SMTNL1	SMTNL1	7.0211	-3.12446	11.6279	1.4975e-09	3.75562e-08	12.085
SNORA63	SNORA63	6.01902	-3.24663	11.6196	1.51392e-09	3.7921e-08	11.9832
HIVEP1	HIVEP1	2.61708	3.16279	11.6136	1.52595e-09	3.81752e-08	12.1393
KLF4	KLF4	6.68591	4.02472	11.6016	1.55032e-09	3.87371e-08	12.1244
LRRC8C	LRRC8C	4.51059	2.06783	11.598	1.55772e-09	3.88738e-08	12.2031
DMXL2	DMXL2	2.805	4.46025	11.5931	1.56786e-09	3.90786e-08	11.9871
NLRC5	NLRC5	5.83721	0.740887	11.5857	1.58306e-09	3.9409e-08	12.1623
JMJD1C	JMJD1C	2.30803	5.85822	11.5778	1.59968e-09	3.97739e-08	11.9405
LSP1	LSP1	9.64851	-1.92408	11.5753	1.60503e-09	3.98579e-08	12.1114
TCEA3	TCEA3	4.98139	-0.0309755	11.5652	1.6266e-09	4.03433e-08	12.1162
IRF2BP1	IRF2BP1	-1.82392	5.17897	-11.5641	1.6289e-09	4.03433e-08	12.0539
TBC1D2	TBC1D2	2.98986	4.42623	11.5633	1.63056e-09	4.03433e-08	11.9808
FCGR1A	FCGR1A	8.93121	-0.695953	11.5555	1.64764e-09	4.07162e-08	12.0821
TCN2	TCN2	3.24864	3.18374	11.5541	1.65051e-09	4.07375e-08	12.0233
PPP1R15B	PPP1R15B	2.18586	6.2448	11.5518	1.65565e-09	4.08145e-08	11.8766
MEST	MEST	-3.55802	4.49528	-11.5356	1.69161e-09	4.16504e-08	12.113
RNF130	RNF130	2.43922	4.04965	11.5316	1.70047e-09	4.18175e-08	11.8853
FAM83H	FAM83H	-1.98088	6.59389	-11.5296	1.70495e-09	4.18768e-08	11.9009
CYB5R4	CYB5R4	1.54372	3.58196	11.5234	1.71898e-09	4.21702e-08	11.9774
OSTM1	OSTM1	2.79125	3.84685	11.5207	1.72523e-09	4.22723e-08	11.9411
MXD4	MXD4	-1.68899	5.91903	-11.5155	1.73709e-09	4.25115e-08	11.8847
ZNF438	ZNF438	2.74275	2.07769	11.5113	1.74677e-09	4.26968e-08	12.0565
HDAC2	HDAC2	-1.56155	6.31843	-11.508	1.7545e-09	4.28339e-08	11.8693
LAP3	LAP3	2.04708	5.15485	11.5024	1.7675e-09	4.30993e-08	11.8485
HOXB6	HOXB6	7.70924	-2.10552	11.5012	1.77048e-09	4.312e-08	11.9909
NNMT	NNMT	9.83621	-0.702957	11.4882	1.80136e-09	4.38193e-08	12.0089
FCRL1	FCRL1	7.85428	-3.36557	11.4845	1.81018e-09	4.39811e-08	11.9604
ITIH2	ITIH2	6.18493	-2.41289	11.4676	1.85125e-09	4.4925e-08	11.8126
CYP4F11	CYP4F11	5.70838	-2.73647	11.4467	1.9035e-09	4.61377e-08	11.7413
CA4	CA4	5.83395	-3.53324	11.4444	1.90929e-09	4.62225e-08	11.7846
RP11-598F7.4	RP11-598F7.4	6.44076	-3.57605	11.4358	1.93122e-09	4.66976e-08	11.8044
SAMD9L	SAMD9L	8.00281	1.16518	11.4327	1.93925e-09	4.68359e-08	11.9771
SDS	SDS	8.50408	-2.59118	11.4046	2.01349e-09	4.85709e-08	11.8804
GNB4	GNB4	2.86291	4.2415	11.4027	2.01858e-09	4.86357e-08	11.8247
FMO2	FMO2	11.1192	-0.346331	11.3992	2.02804e-09	4.88056e-08	11.909
PRDX2	PRDX2	-2.55493	6.31721	-11.3974	2.03285e-09	4.88633e-08	11.7079
LOC101927051	LOC101927051	6.23312	-1.43791	11.3926	2.04586e-09	4.91177e-08	11.7686
IVNS1ABP	IVNS1ABP	1.74464	6.12377	11.3875	2.05988e-09	4.93957e-08	11.6371
RABL6	RABL6	-1.61008	7.22672	-11.3815	2.07643e-09	4.97337e-08	11.6674
LOC100506142	LOC100506142	6.21654	-2.64275	11.3751	2.09434e-09	5.01032e-08	11.7084
TPGS2	TPGS2	-1.55022	5.88219	-11.3726	2.10145e-09	5.02141e-08	11.7214
LOC102724017	LOC102724017	5.72024	-2.74741	11.3712	2.10536e-09	5.02429e-08	11.6912
NUCB1	NUCB1	1.53089	7.1164	11.3704	2.10762e-09	5.02429e-08	11.5683
LOC100190986	LOC100190986	4.03632	2.82504	11.3685	2.1131e-09	5.03142e-08	11.8806
NME8	NME8	4.98958	-3.86043	11.3673	2.1164e-09	5.03336e-08	11.567
PDK4	PDK4	5.64442	2.71453	11.3611	2.13411e-09	5.06162e-08	11.7495
SERPINB2	SERPINB2	7.23098	-3.24188	11.3606	2.13542e-09	5.06162e-08	11.7702
ASAP1	ASAP1	2.96178	3.17505	11.3605	2.13579e-09	5.06162e-08	11.7616
LOC101928969	LOC101928969	4.4193	-3.97973	11.3592	2.13956e-09	5.06462e-08	11.5008
SLAMF8	SLAMF8	7.33935	0.574184	11.348	2.17186e-09	5.13077e-08	11.8686
CAPG	CAPG	5.13578	4.32593	11.3477	2.17257e-09	5.13077e-08	11.6653
SEMA4C	SEMA4C	-2.79027	4.62471	-11.3439	2.1839e-09	5.15152e-08	11.7947
NREP	NREP	-5.2563	5.92561	-11.3422	2.18869e-09	5.15679e-08	11.818
CASS4	CASS4	6.17477	-1.78341	11.3404	2.19401e-09	5.16332e-08	11.7395
RP11-356I2.4	RP11-356I2.4	7.70141	-1.33892	11.3388	2.1988e-09	5.16501e-08	11.7896
RAB8B	RAB8B	2.83991	3.51513	11.3385	2.19983e-09	5.16501e-08	11.72
RNASET2	RNASET2	1.90937	4.49134	11.3251	2.23976e-09	5.25266e-08	11.6256
KIF16B	KIF16B	2.94535	3.85888	11.3227	2.24675e-09	5.26295e-08	11.6784
WDFY4	WDFY4	9.30927	-1.22412	11.3216	2.25021e-09	5.26498e-08	11.7883
MAP1LC3C	MAP1LC3C	6.40456	-2.65906	11.3131	2.27604e-09	5.31926e-08	11.6495
IKZF1	IKZF1	8.25144	-1.66182	11.3035	2.30563e-09	5.3822e-08	11.7592
HLA-DOB	HLA-DOB	5.76434	-2.48179	11.2944	2.33401e-09	5.44217e-08	11.6212
GAB2	GAB2	3.30364	4.62621	11.2891	2.35078e-09	5.47496e-08	11.6342
BTBD19	BTBD19	6.03909	-0.748655	11.2849	2.36412e-09	5.49605e-08	11.7025
EML4	EML4	1.79709	6.30298	11.2845	2.36527e-09	5.49605e-08	11.5001
PDDC1	PDDC1	-1.61015	5.4395	-11.2835	2.36861e-09	5.49751e-08	11.5878
COLEC12	COLEC12	8.19598	-0.25648	11.2805	2.37821e-09	5.51346e-08	11.7676
FAM78A	FAM78A	5.24354	-0.542375	11.2609	2.44183e-09	5.6545e-08	11.71
HSD3B7	HSD3B7	2.55687	2.94625	11.2586	2.44934e-09	5.6626e-08	11.6505
RAPGEF1	RAPGEF1	2.09474	5.15921	11.2581	2.45093e-09	5.6626e-08	11.4794
UBA7	UBA7	3.30761	2.53864	11.246	2.49119e-09	5.74906e-08	11.6355
OAS3	OAS3	3.59977	4.11817	11.2407	2.50933e-09	5.78431e-08	11.5218
RGS10	RGS10	5.14285	0.372246	11.2285	2.55097e-09	5.87361e-08	11.6983
RIPK3	RIPK3	3.90212	1.1185	11.2162	2.59382e-09	5.96548e-08	11.6986
SLC6A8	SLC6A8	-4.17412	5.52008	-11.2069	2.62658e-09	6.03399e-08	11.6539
PVALB	PVALB	5.60357	-3.61395	11.1995	2.65309e-09	6.08797e-08	11.4755
LOC284889	LOC284889	2.41496	5.29148	11.1971	2.66164e-09	6.09598e-08	11.5843
ITPRIP	ITPRIP	3.72212	3.70145	11.1969	2.6626e-09	6.09598e-08	11.56
P2RX4	P2RX4	1.83076	4.79373	11.1897	2.68865e-09	6.14865e-08	11.4528
GAA	GAA	1.97544	6.47838	11.1879	2.69515e-09	6.15655e-08	11.3181
SLMO2-ATP5E	SLMO2-ATP5E	7.33088	-0.178719	11.186	2.70219e-09	6.16567e-08	11.5844
UBE2L6	UBE2L6	3.84308	2.77136	11.1805	2.72222e-09	6.2044e-08	11.492
VMO1	VMO1	6.29823	-1.01744	11.1793	2.72665e-09	6.2075e-08	11.5842
LSR	LSR	-2.29698	6.94932	-11.1673	2.77156e-09	6.30264e-08	11.3917
HSPA1B	HSPA1B	4.32814	6.57025	11.1499	2.83786e-09	6.44618e-08	11.229
RCCD1	RCCD1	-2.08777	4.01109	-11.1406	2.87407e-09	6.52112e-08	11.57
LOC101928215	LOC101928215	8.56757	-2.57321	11.1383	2.88309e-09	6.53424e-08	11.5481
HLA-C	HLA-C	4.54811	7.08771	11.1331	2.90331e-09	6.57272e-08	11.2218
ACAA2	ACAA2	1.75752	4.23883	11.129	2.91971e-09	6.60246e-08	11.3808
FGD5	FGD5	8.46853	0.888398	11.1253	2.9343e-09	6.61675e-08	11.5341
IFI44L	IFI44L	8.38519	0.601787	11.1251	2.93511e-09	6.61675e-08	11.5521
LIPN	LIPN	6.81135	-3.5126	11.1249	2.93584e-09	6.61675e-08	11.4446
SNX29P2	SNX29P2	6.72624	-2.79812	11.1204	2.95398e-09	6.64858e-08	11.458
SLA	SLA	8.66417	0.840618	11.1198	2.95653e-09	6.64858e-08	11.5607
ITM2B	ITM2B	1.44228	7.46915	11.114	2.98e-09	6.68839e-08	11.1858
GAPDH	GAPDH	-2.07862	10.2856	-11.1138	2.98084e-09	6.68839e-08	11.1386
DENND5A	DENND5A	2.24013	4.94833	11.1122	2.98731e-09	6.69548e-08	11.288
DPYD-AS1	DPYD-AS1	4.44079	-3.45556	11.1072	3.00749e-09	6.72904e-08	11.2034
LDLRAD4	LDLRAD4	8.08424	-0.679229	11.1069	3.00893e-09	6.72904e-08	11.5029
ROCK1	ROCK1	1.40176	5.71422	11.1019	3.02942e-09	6.76539e-08	11.2699
C2orf91	C2orf91	5.76106	-3.37586	11.1013	3.03187e-09	6.76539e-08	11.3262
PDE8A	PDE8A	1.96155	4.44991	11.0989	3.0418e-09	6.78006e-08	11.34
FCGR1B	FCGR1B	7.38809	-1.98436	11.0861	3.09561e-09	6.87972e-08	11.453
TNFAIP8L2	TNFAIP8L2	8.18293	-1.66642	11.0853	3.09873e-09	6.87972e-08	11.4732
EHHADH-AS1	EHHADH-AS1	3.89938	-3.02155	11.0853	3.09901e-09	6.87972e-08	11.1596
HMSD	HMSD	-5.25606	-1.20079	-11.085	3.10011e-09	6.87972e-08	11.3305
IFIT3	IFIT3	5.7599	2.22653	11.08	3.12139e-09	6.91937e-08	11.4567
BTN2A2	BTN2A2	1.86203	3.25544	11.0738	3.14802e-09	6.97075e-08	11.3683
VIM-AS1	VIM-AS1	7.73604	4.36287	11.073	3.1515e-09	6.97085e-08	11.4377
C11orf84	C11orf84	-1.68826	3.93538	-11.0693	3.1675e-09	6.99858e-08	11.4179
TREM2	TREM2	9.40859	-2.71215	11.0672	3.17641e-09	7.01063e-08	11.4636
GPR132	GPR132	8.52827	-2.08361	11.0646	3.1877e-09	7.02788e-08	11.4512
LOC102724907	LOC102724907	5.04649	-3.81504	11.0616	3.20081e-09	7.04909e-08	11.2032
GMIP	GMIP	2.53069	3.84948	11.0541	3.23395e-09	7.11434e-08	11.3096
TSPAN32	TSPAN32	6.85694	-2.37499	11.045	3.2746e-09	7.18897e-08	11.3783
RASA3	RASA3	7.68998	-1.21302	11.0449	3.27498e-09	7.18897e-08	11.4183
GRAMD1B	GRAMD1B	9.18198	-1.66603	11.0293	3.34566e-09	7.33616e-08	11.413
RASSF5	RASSF5	2.38502	4.20213	11.0275	3.35394e-09	7.34636e-08	11.2417
IVL	IVL	5.58053	-2.64107	11.0181	3.39735e-09	7.4334e-08	11.2467
TPBG	TPBG	-3.13661	5.07082	-11.0159	3.40786e-09	7.44834e-08	11.322
C8orf82	C8orf82	-1.58239	5.18083	-11.0142	3.4157e-09	7.45743e-08	11.2774
GPR97	GPR97	8.20225	-2.47009	11.0101	3.43501e-09	7.4915e-08	11.3767
IL18R1	IL18R1	8.39696	-1.80642	10.9886	3.53782e-09	7.70743e-08	11.3509
CBX1	CBX1	-1.66441	5.71299	-10.9834	3.56305e-09	7.75403e-08	11.1924
SLC22A16	SLC22A16	5.25022	-3.86475	10.9821	3.56966e-09	7.76007e-08	11.1246
HPS5	HPS5	2.07452	3.47079	10.9761	3.59912e-09	7.81572e-08	11.2122
SH3BP5	SH3BP5	3.44447	5.43043	10.9753	3.60336e-09	7.81654e-08	11.1683
FAM89A	FAM89A	3.91627	3.01175	10.9726	3.61677e-09	7.83725e-08	11.2699
LIPA	LIPA	2.57557	5.79836	10.9643	3.65817e-09	7.91458e-08	11.0403
VRK2	VRK2	1.93969	4.86726	10.9639	3.66028e-09	7.91458e-08	11.2234
MEF2A	MEF2A	1.64856	5.28407	10.9626	3.66669e-09	7.91891e-08	11.1062
ISG15	ISG15	5.2837	1.5338	10.9619	3.67011e-09	7.91891e-08	11.3376
TMEM106A	TMEM106A	3.80327	1.05729	10.9352	3.80766e-09	8.20694e-08	11.3208
MST4	MST4	-2.18332	5.04845	-10.9315	3.82736e-09	8.24062e-08	11.1921
LINC00861	LINC00861	4.96291	-3.74948	10.9285	3.84339e-09	8.26634e-08	11.0329
P2RX1	P2RX1	7.97396	-2.81238	10.9258	3.85735e-09	8.28698e-08	11.2613
GNAI2	GNAI2	1.47019	6.46359	10.9251	3.86117e-09	8.28698e-08	10.962
LRRFIP2	LRRFIP2	1.33339	4.66887	10.9066	3.96137e-09	8.49303e-08	11.0957
BNIP3	BNIP3	-2.92614	6.57484	-10.9046	3.97247e-09	8.50781e-08	11.0919
CORO2A	CORO2A	1.79141	4.73059	10.8979	4.00946e-09	8.57795e-08	11.0331
STAC	STAC	7.49836	-0.41154	10.8846	4.08399e-09	8.72802e-08	11.2371
LILRB3	LILRB3	8.54103	0.25746	10.8838	4.08823e-09	8.72802e-08	11.2157
PDE4B	PDE4B	3.71462	2.26225	10.8782	4.12031e-09	8.78024e-08	11.175
PLXNB1	PLXNB1	-1.8567	6.57729	-10.878	4.12137e-09	8.78024e-08	10.9549
LINC00963	LINC00963	3.45944	2.65438	10.8752	4.13712e-09	8.80453e-08	11.2187
HLTF-AS1	HLTF-AS1	3.47331	-3.34617	10.8701	4.16633e-09	8.85459e-08	10.9007
OBSL1	OBSL1	-2.77352	7.09869	-10.8696	4.16939e-09	8.85459e-08	10.9571
RDM1	RDM1	-5.00608	-1.5295	-10.8648	4.19714e-09	8.90418e-08	11.0364
HECA	HECA	3.14941	3.96513	10.8564	4.24669e-09	8.99986e-08	11.0202
CSNK1E	CSNK1E	-1.51498	6.02255	-10.8553	4.25296e-09	9.00373e-08	10.9504
PFKM	PFKM	-1.81512	5.42834	-10.8545	4.25799e-09	9.00496e-08	11.0507
CLSTN3	CLSTN3	-2.55758	5.28605	-10.8498	4.28581e-09	9.03794e-08	11.041
CEBPE	CEBPE	4.73343	-3.39715	10.8496	4.28676e-09	9.03794e-08	10.9132
GNAI1	GNAI1	-3.57752	5.28801	-10.8496	4.28698e-09	9.03794e-08	11.1089
NEURL1B	NEURL1B	-5.30593	3.79968	-10.8416	4.33466e-09	9.12894e-08	11.1945
ZMIZ1	ZMIZ1	2.38885	5.28888	10.8332	4.38568e-09	9.2268e-08	10.9265
FHL1	FHL1	8.40388	1.77116	10.8319	4.39321e-09	9.23304e-08	11.1794
CNN3	CNN3	-1.80403	6.13869	-10.8282	4.41615e-09	9.27163e-08	10.9287
MAN2B2	MAN2B2	2.22925	5.01383	10.8242	4.44051e-09	9.3131e-08	10.9031
SLC37A2	SLC37A2	5.45013	0.255797	10.8192	4.47179e-09	9.36354e-08	11.1643
PPAP2B	PPAP2B	2.839	4.50602	10.8186	4.47572e-09	9.36354e-08	10.971
ITGB8	ITGB8	3.50596	3.3369	10.8181	4.47843e-09	9.36354e-08	11.0544
ARSB	ARSB	3.48439	3.863	10.8169	4.4862e-09	9.3678e-08	11.0469
GIMAP1	GIMAP1	8.06313	-2.93072	10.8163	4.48973e-09	9.3678e-08	11.1087
SELL	SELL	8.73217	-2.14274	10.8146	4.50025e-09	9.38009e-08	11.1247
PLEKHM2	PLEKHM2	1.31809	5.39664	10.8124	4.51429e-09	9.39967e-08	10.8584
SIGLEC5	SIGLEC5	8.54996	-3.03718	10.8113	4.52094e-09	9.40383e-08	11.1183
RAB7B	RAB7B	5.70003	-0.00312247	10.8068	4.54978e-09	9.4541e-08	11.1299
RHOG	RHOG	2.14104	3.84061	10.7925	4.64143e-09	9.63466e-08	10.9149
ERMN	ERMN	6.71776	-2.69732	10.7882	4.66915e-09	9.68227e-08	11.0281
TLR1	TLR1	8.9182	-1.04027	10.786	4.68336e-09	9.70179e-08	11.0881
RP11-779O18.1	RP11-779O18.1	5.94735	-2.74712	10.7829	4.7038e-09	9.73416e-08	10.9407
NAP1L4	NAP1L4	-1.20247	5.66002	-10.7799	4.72309e-09	9.76411e-08	10.8635
RNU6-9	RNU6-9	5.18431	-3.61225	10.7765	4.74555e-09	9.80053e-08	10.8628
LACC1	LACC1	3.34165	2.69571	10.7728	4.77021e-09	9.84141e-08	11.0627
GGH	GGH	-2.52862	4.15114	-10.7708	4.78364e-09	9.85908e-08	11.0293
CEACAM21	CEACAM21	7.54508	-1.6834	10.7584	4.86742e-09	1.00116e-07	11.0404
UQCRB	UQCRB	1.75477	6.94579	10.7584	4.86755e-09	1.00116e-07	10.7392
NPTX1	NPTX1	-8.24095	5.72906	-10.7563	4.88136e-09	1.00228e-07	11.0755
LOC101927954	LOC101927954	5.76242	-2.53755	10.7561	4.88291e-09	1.00228e-07	10.8942
TLDC2	TLDC2	6.4796	0.0833735	10.7499	4.92539e-09	1.00998e-07	11.0213
SERPINA3	SERPINA3	10.1868	-1.34063	10.7487	4.93363e-09	1.01004e-07	11.0481
TMBIM1	TMBIM1	1.89509	6.84475	10.7484	4.93564e-09	1.01004e-07	10.7136
LGALS1	LGALS1	6.21784	2.3072	10.7472	4.94392e-09	1.01071e-07	11.0288
PARP15	PARP15	7.86311	0.391346	10.7448	4.96081e-09	1.01273e-07	11.0306
HCST	HCST	7.54356	-1.41584	10.7444	4.96383e-09	1.01273e-07	11.0206
ATXN7L3B	ATXN7L3B	-1.49334	6.38784	-10.7426	4.97596e-09	1.01418e-07	10.7733
ELOVL4	ELOVL4	-5.84814	1.5573	-10.7403	4.99197e-09	1.01541e-07	10.945
LRP5	LRP5	-2.09234	6.49174	-10.7403	4.99201e-09	1.01541e-07	10.7947
GLRB	GLRB	-3.50946	2.6491	-10.734	5.03588e-09	1.02331e-07	11.0315
ITGB3	ITGB3	6.66799	-2.04381	10.7314	5.05464e-09	1.02609e-07	10.9549
FAM127B	FAM127B	-1.78287	4.55354	-10.7231	5.11379e-09	1.03705e-07	10.9032
MSMP	MSMP	6.86251	-0.266848	10.7194	5.14e-09	1.04133e-07	10.9282
RHCE	RHCE	7.52251	0.66463	10.7164	5.16205e-09	1.04475e-07	10.9845
IMPA2	IMPA2	-2.35827	5.77572	-10.7147	5.1742e-09	1.04616e-07	10.7835
RNASE2	RNASE2	6.46968	-3.6207	10.7131	5.1859e-09	1.04748e-07	10.8982
LINC01094	LINC01094	6.91831	-1.86534	10.6983	5.29463e-09	1.06838e-07	10.9456
C2orf71	C2orf71	6.70698	-3.3188	10.697	5.30441e-09	1.06928e-07	10.9057
DOCK8	DOCK8	9.31231	0.468666	10.6963	5.30981e-09	1.06931e-07	10.9864
SNORA40	SNORA40	3.31126	-4.02806	10.6947	5.32168e-09	1.07063e-07	10.6855
KIAA1033	KIAA1033	1.68203	5.35302	10.6899	5.3572e-09	1.07671e-07	10.706
RAC2	RAC2	7.54224	-0.716436	10.6873	5.37666e-09	1.07955e-07	10.9624
GABARAPL1	GABARAPL1	3.19936	4.77961	10.6847	5.39689e-09	1.08253e-07	10.7095
CTRB1	CTRB1	4.05184	-3.56112	10.6806	5.42751e-09	1.08689e-07	10.6657
RAP1B	RAP1B	1.58077	5.66372	10.6799	5.43275e-09	1.08689e-07	10.6565
PCGF2	PCGF2	-2.27704	5.81351	-10.6797	5.4347e-09	1.08689e-07	10.8257
PDCD6IP	PDCD6IP	1.48791	6.94684	10.6773	5.45302e-09	1.08947e-07	10.6342
IL8	IL8	6.39941	4.66005	10.674	5.47855e-09	1.09349e-07	10.8169
GM2A	GM2A	2.73999	5.25576	10.6675	5.52873e-09	1.10242e-07	10.62
LPCAT1	LPCAT1	-3.41844	9.60875	-10.6604	5.58414e-09	1.11238e-07	10.5177
CTBS	CTBS	2.0859	3.75839	10.656	5.61906e-09	1.11823e-07	10.7596
TTC39B	TTC39B	2.61464	2.90692	10.6543	5.63231e-09	1.1197e-07	10.8065
SREBF1	SREBF1	-1.78052	7.6398	-10.6536	5.63751e-09	1.1197e-07	10.6104
SSH2	SSH2	3.08216	4.39838	10.6472	5.6891e-09	1.12884e-07	10.6922
CCNL1	CCNL1	2.20868	6.90837	10.646	5.69846e-09	1.12959e-07	10.577
BHLHE41	BHLHE41	5.7699	1.16789	10.6439	5.71492e-09	1.13174e-07	10.8565
LACTB	LACTB	1.82462	4.55184	10.642	5.73098e-09	1.13382e-07	10.6985
MTSS1L	MTSS1L	-2.48481	6.89512	-10.6383	5.76089e-09	1.13862e-07	10.6213
LOC101929375	LOC101929375	4.5817	-3.93815	10.6305	5.82437e-09	1.15004e-07	10.627
AKR1B1	AKR1B1	2.65742	4.8751	10.6285	5.84089e-09	1.15177e-07	10.5937
KIAA1551	KIAA1551	2.31589	4.19098	10.6275	5.84894e-09	1.15177e-07	10.6953
KIF20A	KIF20A	-3.76003	3.61592	-10.6273	5.85021e-09	1.15177e-07	10.8999
FNBP1	FNBP1	4.36601	2.48495	10.619	5.91942e-09	1.16427e-07	10.8015
FAM174B	FAM174B	-2.63129	5.63332	-10.6079	6.01294e-09	1.18151e-07	10.6867
DYRK1B	DYRK1B	-2.198	4.31842	-10.6039	6.0474e-09	1.18713e-07	10.7452
RGS19	RGS19	3.75881	2.04443	10.6003	6.07743e-09	1.19172e-07	10.7863
ARVCF	ARVCF	-2.37835	5.26906	-10.5997	6.08255e-09	1.19172e-07	10.7499
ACTL6A	ACTL6A	-1.43064	5.42902	-10.5988	6.09063e-09	1.19215e-07	10.6908
SLC31A1	SLC31A1	1.68909	5.56051	10.5856	6.20569e-09	1.2135e-07	10.5279
LOC102723724	LOC102723724	6.15662	-3.34794	10.576	6.29037e-09	1.22857e-07	10.7182
HS3ST2	HS3ST2	8.09029	-3.08974	10.5755	6.2949e-09	1.22857e-07	10.785
CAPN11	CAPN11	5.75135	-3.70509	10.5737	6.31068e-09	1.23046e-07	10.6572
SP100	SP100	1.90092	4.62501	10.5698	6.34605e-09	1.23549e-07	10.5454
MTA1	MTA1	-1.1371	5.46744	-10.5695	6.34867e-09	1.23549e-07	10.57
HSPA1A	HSPA1A	4.88608	6.58041	10.5463	6.56044e-09	1.27547e-07	10.3741
MFSD3	MFSD3	-1.8918	4.21608	-10.5454	6.56928e-09	1.27597e-07	10.7134
CHPF	CHPF	-2.58968	6.80178	-10.541	6.60969e-09	1.28258e-07	10.5327
PHACTR1	PHACTR1	6.72167	2.71574	10.5363	6.65423e-09	1.28999e-07	10.7537
CD93	CD93	6.45495	-1.07774	10.5338	6.67841e-09	1.29344e-07	10.7331
ZCCHC3	ZCCHC3	-2.05143	5.5555	-10.5325	6.69e-09	1.29445e-07	10.6092
M1AP	M1AP	6.96243	-2.44311	10.5228	6.78339e-09	1.31126e-07	10.6953
THBS1	THBS1	6.69922	6.67922	10.5217	6.79348e-09	1.31196e-07	10.4514
GPT2	GPT2	-2.46705	4.80171	-10.513	6.87778e-09	1.32697e-07	10.6408
C1orf167	C1orf167	7.86556	-0.652792	10.5075	6.93246e-09	1.33625e-07	10.6952
TOP2A	TOP2A	-3.71719	5.27212	-10.5051	6.95619e-09	1.33866e-07	10.6043
PRKCD	PRKCD	1.80262	4.92888	10.5042	6.96482e-09	1.33866e-07	10.4139
LRFN3	LRFN3	-2.47555	2.6793	-10.5042	6.96484e-09	1.33866e-07	10.7242
TSPAN5	TSPAN5	-4.23382	4.18632	-10.5035	6.9714e-09	1.33866e-07	10.7258
PDE6C	PDE6C	4.47999	-3.65251	10.5026	6.9805e-09	1.33913e-07	10.4581
IFNGR2	IFNGR2	1.9075	5.41606	10.5001	7.00541e-09	1.34264e-07	10.4452
LOC100288162	LOC100288162	3.91615	2.52561	10.499	7.0161e-09	1.34341e-07	10.7112
NAT14	NAT14	-3.3358	4.28516	-10.4972	7.03404e-09	1.34548e-07	10.6705
MBNL1	MBNL1	1.63785	6.8994	10.4966	7.04016e-09	1.34548e-07	10.3569
PRSS33	PRSS33	4.03755	-4.10947	10.4948	7.05856e-09	1.34674e-07	10.432
ARPC1B	ARPC1B	2.03063	6.31465	10.4946	7.06011e-09	1.34674e-07	10.364
RNVU1-6	RNVU1-6	3.77974	-3.99605	10.4917	7.08948e-09	1.35107e-07	10.4274
PDE8B	PDE8B	3.40965	1.66031	10.4877	7.12989e-09	1.3575e-07	10.7054
2009-03-01	2009-03-01	-1.77883	4.73332	-10.4818	7.19004e-09	1.36717e-07	10.5684
CDKN1C	CDKN1C	-3.99415	5.35918	-10.4814	7.1942e-09	1.36717e-07	10.6184
LOC102724141	LOC102724141	4.84024	0.177179	10.48	7.20946e-09	1.36878e-07	10.6383
TLN1	TLN1	2.12826	6.81329	10.4752	7.25847e-09	1.3768e-07	10.3076
PRTFDC1	PRTFDC1	-4.69618	2.98312	-10.4739	7.27207e-09	1.37808e-07	10.6044
ERP44	ERP44	1.144	5.93064	10.467	7.34351e-09	1.39032e-07	10.3789
TRIM38	TRIM38	2.01622	4.38865	10.4663	7.35104e-09	1.39045e-07	10.4233
PYGO2	PYGO2	-1.59932	5.14275	-10.4652	7.36303e-09	1.39141e-07	10.4632
GSAP	GSAP	2.49372	4.11985	10.4599	7.41891e-09	1.39965e-07	10.4315
RPH3A	RPH3A	5.70767	-3.52891	10.4597	7.42044e-09	1.39965e-07	10.5301
C2	C2	5.97239	3.74214	10.4574	7.4446e-09	1.4029e-07	10.5264
KBTBD8	KBTBD8	3.38571	1.05157	10.4567	7.45285e-09	1.40315e-07	10.6605
IL2RA	IL2RA	6.9883	-3.45562	10.4353	7.68335e-09	1.4452e-07	10.5578
SP140L	SP140L	4.40413	1.39061	10.4333	7.70549e-09	1.44802e-07	10.6135
TMEM236	TMEM236	7.46597	-1.60271	10.4306	7.73615e-09	1.45243e-07	10.5915
TMSB15A	TMSB15A	-7.03701	-0.555305	-10.429	7.75331e-09	1.4543e-07	10.5546
PTPRO	PTPRO	7.90159	0.264257	10.4231	7.8191e-09	1.46529e-07	10.5934
BAZ1A	BAZ1A	1.54621	5.72192	10.4169	7.88833e-09	1.47689e-07	10.3274
SLC35B2	SLC35B2	-1.35405	6.05783	-10.4102	7.96475e-09	1.48982e-07	10.3474
PANK1	PANK1	-2.56298	3.9103	-10.4082	7.98719e-09	1.49264e-07	10.5671
SMARCA1	SMARCA1	-3.01001	5.76166	-10.3941	8.15063e-09	1.52178e-07	10.3888
UBFD1	UBFD1	-1.57031	5.16238	-10.3866	8.23864e-09	1.53606e-07	10.3752
TK2	TK2	1.52214	4.06459	10.3863	8.24231e-09	1.53606e-07	10.3512
CYGB	CYGB	3.49006	1.00001	10.3832	8.27861e-09	1.54141e-07	10.5568
HEG1	HEG1	3.65069	1.87927	10.3826	8.28656e-09	1.54147e-07	10.4761
PYHIN1	PYHIN1	5.7649	-3.75013	10.3749	8.37815e-09	1.55602e-07	10.398
FGFR3	FGFR3	-3.05416	6.18321	-10.3747	8.38017e-09	1.55602e-07	10.2896
PARP9	PARP9	2.13876	5.41527	10.3711	8.4238e-09	1.56269e-07	10.2479
MTMR14	MTMR14	1.30259	4.23754	10.3689	8.45067e-09	1.56624e-07	10.2689
CLCF1	CLCF1	4.59554	0.917826	10.3678	8.46361e-09	1.5672e-07	10.5218
IFIT2	IFIT2	5.5012	1.68018	10.3606	8.55245e-09	1.5822e-07	10.4819
SNORD10	SNORD10	6.11816	-3.5186	10.3584	8.57971e-09	1.5858e-07	10.4005
CD3E	CD3E	5.98461	-3.48866	10.3562	8.6069e-09	1.58937e-07	10.3918
LOC100506548	LOC100506548	-2.80769	5.0995	-10.3459	8.73519e-09	1.61159e-07	10.3892
TMEM127	TMEM127	1.2559	5.54175	10.3449	8.74781e-09	1.61245e-07	10.1845
SNORD89	SNORD89	3.81132	-3.91651	10.3436	8.76394e-09	1.61395e-07	10.2381
SNRPA	SNRPA	-1.5856	5.28298	-10.328	8.96264e-09	1.64904e-07	10.2605
PRSS36	PRSS36	4.67371	-0.557608	10.3252	8.99861e-09	1.65402e-07	10.4398
PMP22	PMP22	7.63586	-0.313433	10.3247	9.00602e-09	1.65402e-07	10.4541
KRT6A	KRT6A	6.31662	-1.81273	10.3212	9.05048e-09	1.66068e-07	10.3634
SRP9	SRP9	-1.22259	7.08558	-10.3169	9.1076e-09	1.66965e-07	10.1242
SERPINB3	SERPINB3	7.92993	-3.54844	10.3078	9.22771e-09	1.69013e-07	10.4185
ADPGK-AS1	ADPGK-AS1	6.26046	-0.0242806	10.3043	9.27454e-09	1.69717e-07	10.4084
TPK1	TPK1	4.18962	0.271237	10.3017	9.30909e-09	1.70196e-07	10.4369
GBP1P1	GBP1P1	5.02879	-3.68374	10.3011	9.31765e-09	1.70199e-07	10.2398
RIPK2	RIPK2	1.9996	3.51069	10.2986	9.35117e-09	1.70466e-07	10.2406
CFP	CFP	5.88866	-1.5715	10.2984	9.35314e-09	1.70466e-07	10.3955
A2M	A2M	10.631	0.586276	10.2981	9.35758e-09	1.70466e-07	10.4252
CPQ	CPQ	2.3167	3.18608	10.2917	9.44408e-09	1.71887e-07	10.2712
RHOBTB3	RHOBTB3	-2.62977	6.58049	-10.2821	9.57703e-09	1.74134e-07	10.1368
AGTR2	AGTR2	8.14843	-2.46802	10.2815	9.58474e-09	1.74134e-07	10.3902
AOC4P	AOC4P	6.65676	-3.06018	10.2788	9.62223e-09	1.74646e-07	10.3308
CD58	CD58	2.19897	2.80123	10.2782	9.63017e-09	1.74646e-07	10.2917
RRN3P2	RRN3P2	6.63021	-1.41335	10.2759	9.66235e-09	1.75073e-07	10.3676
TBC1D4	TBC1D4	2.7325	4.13689	10.2736	9.69417e-09	1.75357e-07	10.1949
ACOT4	ACOT4	3.65918	0.861694	10.2736	9.69535e-09	1.75357e-07	10.4011
CMPK2	CMPK2	3.41759	2.33729	10.267	9.78774e-09	1.76737e-07	10.2822
MRFAP1	MRFAP1	-1.41236	7.44245	-10.2669	9.78913e-09	1.76737e-07	10.02
GNS	GNS	1.45526	7.22971	10.2645	9.82319e-09	1.77194e-07	9.98232
CD4	CD4	6.79777	1.27931	10.2564	9.93895e-09	1.79122e-07	10.3471
NIPSNAP1	NIPSNAP1	-2.53705	5.80068	-10.2544	9.96732e-09	1.79474e-07	10.1583
GREM2	GREM2	-6.90403	2.24607	-10.2452	1.01017e-08	1.81732e-07	10.2959
PIK3AP1	PIK3AP1	7.17652	0.871306	10.2357	1.02424e-08	1.84099e-07	10.3439
ANXA8L1	ANXA8L1	6.56995	-3.07617	10.2251	1.04004e-08	1.86774e-07	10.2712
ARRDC2	ARRDC2	2.60677	3.21723	10.2214	1.0456e-08	1.87606e-07	10.1586
HOXA1	HOXA1	4.89405	-3.52556	10.2174	1.05169e-08	1.88532e-07	10.1193
PTPDC1	PTPDC1	1.80412	2.50185	10.2098	1.06335e-08	1.90453e-07	10.2101
WDR6	WDR6	-1.23835	7.8511	-10.1954	1.08592e-08	1.94324e-07	9.92388
BTBD2	BTBD2	-1.63241	6.51312	-10.1938	1.08849e-08	1.94612e-07	9.98898
TM6SF1	TM6SF1	6.38723	0.948684	10.187	1.09923e-08	1.96357e-07	10.2762
PTOV1	PTOV1	-1.73332	6.84105	-10.1857	1.10138e-08	1.96568e-07	9.99718
CEP170	CEP170	1.99034	5.41492	10.1833	1.10509e-08	1.97057e-07	9.95057
HS6ST2	HS6ST2	-4.13492	4.72074	-10.1801	1.11031e-08	1.97791e-07	10.261
LOC102724634	LOC102724634	4.47957	-3.95364	10.1795	1.11135e-08	1.97791e-07	10.0412
MRFAP1L1	MRFAP1L1	-1.35869	5.31578	-10.179	1.11214e-08	1.97791e-07	10.0209
MITF	MITF	5.15828	1.73491	10.1727	1.1224e-08	1.99441e-07	10.2331
ATP1A1OS	ATP1A1OS	4.49894	3.71796	10.1688	1.1288e-08	2.00401e-07	10.2239
ABL2	ABL2	2.88368	4.41071	10.1555	1.15086e-08	2.04139e-07	9.99118
TUBB6	TUBB6	4.46193	3.07024	10.1532	1.15472e-08	2.04644e-07	10.1507
LOC102724483	LOC102724483	4.9123	-3.08036	10.1524	1.15612e-08	2.04714e-07	10.0552
PAK4	PAK4	-1.64034	5.12568	-10.1501	1.15996e-08	2.05213e-07	10.0004
LOC100128276	LOC100128276	4.71256	-3.90159	10.1415	1.17454e-08	2.07611e-07	10.0073
NALCN	NALCN	6.68125	-1.77627	10.1384	1.17997e-08	2.0839e-07	10.1602
RTKN	RTKN	-1.9031	4.31271	-10.131	1.1928e-08	2.10472e-07	10.1002
PLEC	PLEC	1.86448	7.7202	10.1257	1.20205e-08	2.11919e-07	9.76593
KMT2C	KMT2C	2.04218	5.77266	10.1177	1.21612e-08	2.14214e-07	9.8501
CDA	CDA	6.81873	-3.20829	10.1161	1.21895e-08	2.14524e-07	10.1162
CSTA	CSTA	7.21438	-1.02309	10.1152	1.22062e-08	2.14632e-07	10.1608
SOWAHD	SOWAHD	4.01006	0.0504651	10.1018	1.24485e-08	2.18703e-07	10.1565
FGFR1OP2	FGFR1OP2	1.20344	4.65612	10.0975	1.2526e-08	2.19874e-07	9.88977
TTC7A	TTC7A	2.19446	4.9019	10.0921	1.26265e-08	2.21338e-07	9.82956
IL6	IL6	9.05359	-1.27787	10.0918	1.26313e-08	2.21338e-07	10.1318
HLA-DQB2	HLA-DQB2	9.15776	-0.263757	10.0907	1.26514e-08	2.21498e-07	10.1315
MAP2K1	MAP2K1	1.53883	5.72245	10.0872	1.27166e-08	2.22399e-07	9.81404
HSPA6	HSPA6	9.86385	-1.65274	10.0868	1.27248e-08	2.22399e-07	10.1285
ALPK3	ALPK3	4.06254	2.77367	10.0808	1.28366e-08	2.24159e-07	9.99423
PHLDB1	PHLDB1	-2.56536	4.62913	-10.0796	1.28594e-08	2.24363e-07	9.99204
PAXIP1-AS1	PAXIP1-AS1	-2.0936	3.39114	-10.0727	1.29904e-08	2.26454e-07	10.0738
ACAP2	ACAP2	1.83846	4.46143	10.0691	1.30588e-08	2.27352e-07	9.83188
EHF	EHF	2.2951	5.15543	10.0688	1.30644e-08	2.27352e-07	9.78722
LOC100996724	LOC100996724	2.7066	2.7927	10.0673	1.30928e-08	2.2765e-07	9.95065
SAPCD2	SAPCD2	-4.09481	4.35705	-10.0534	1.3363e-08	2.32148e-07	10.0721
CD302	CD302	1.46528	6.13225	10.0519	1.33929e-08	2.32414e-07	9.73925
STRN4	STRN4	-0.959813	6.32731	-10.0515	1.34012e-08	2.32414e-07	9.75791
IRAK4	IRAK4	1.41885	3.54046	10.0493	1.34446e-08	2.32968e-07	9.91552
FAM71A	FAM71A	7.59795	-2.68688	10.0485	1.34602e-08	2.33037e-07	10.0496
PFN2	PFN2	-3.71642	5.57657	-10.0478	1.34746e-08	2.33088e-07	9.93445
C22orf29	C22orf29	-2.86822	5.2314	-10.0382	1.36659e-08	2.36196e-07	9.85844
PLXNC1	PLXNC1	2.55829	3.3499	10.0303	1.38255e-08	2.38749e-07	9.98568
ABCA1	ABCA1	6.69033	2.48018	10.0294	1.38437e-08	2.3886e-07	10.0441
VASH1	VASH1	4.40397	3.79291	10.0249	1.39359e-08	2.40192e-07	9.93743
SKP2	SKP2	-1.99262	3.90215	-10.0245	1.39446e-08	2.40192e-07	9.93017
LOC100271836	LOC100271836	2.6145	3.6368	10.0233	1.39692e-08	2.40411e-07	9.874
ELF4	ELF4	2.6737	3.16313	10.0205	1.40262e-08	2.41187e-07	9.83467
CCNJL	CCNJL	-1.93208	4.57917	-10.0174	1.40908e-08	2.42092e-07	9.85587
IFI30	IFI30	4.16162	6.17518	10.0149	1.41417e-08	2.4276e-07	9.59711
GCHFR	GCHFR	2.43831	4.56775	10.0119	1.42053e-08	2.43645e-07	9.73558
2004-09-01	2004-09-01	7.05964	-1.06226	10.0106	1.42315e-08	2.4376e-07	10.0084
CYTH1	CYTH1	1.34605	5.48563	10.0104	1.42361e-08	2.4376e-07	9.67066
GBP2	GBP2	6.50356	1.88146	10.0087	1.42727e-08	2.44028e-07	10.0024
LOC284837	LOC284837	4.0676	1.36072	10.0085	1.42759e-08	2.44028e-07	10.0207
FKBP3	FKBP3	-1.6839	5.33552	-10.0057	1.43358e-08	2.44846e-07	9.8045
RBP4	RBP4	9.38813	-0.586385	9.99959	1.4465e-08	2.46845e-07	10.0018
IFNA1	IFNA1	4.44289	-2.82306	9.99744	1.45111e-08	2.47287e-07	9.79807
AVPI1	AVPI1	3.20281	3.44757	9.99724	1.45154e-08	2.47287e-07	9.81553
B3GNT5	B3GNT5	2.84418	5.1085	9.99623	1.45371e-08	2.47448e-07	9.64727
MAD2L1	MAD2L1	-3.3544	2.96815	-9.99511	1.4561e-08	2.47647e-07	9.99003
ZNF469	ZNF469	6.96462	-1.91386	9.99013	1.46684e-08	2.4907e-07	9.95574
PSMB9	PSMB9	5.56403	-0.0399909	9.99009	1.46693e-08	2.4907e-07	9.99675
SERPINA5	SERPINA5	4.09436	-3.83436	9.98407	1.48003e-08	2.51084e-07	9.7687
CDK16	CDK16	-1.06596	6.15448	-9.98304	1.48229e-08	2.51256e-07	9.65527
UBASH3B	UBASH3B	8.28328	0.584106	9.98123	1.48625e-08	2.51717e-07	9.98267
ACOT2	ACOT2	1.67568	5.69959	9.98044	1.48798e-08	2.518e-07	9.68001
SIGLEC16	SIGLEC16	6.79018	-1.68492	9.97788	1.49361e-08	2.52541e-07	9.94813
GPR39	GPR39	-2.86184	5.23628	-9.9693	1.51267e-08	2.55396e-07	9.87991
EPHA6	EPHA6	-6.44332	0.2909	-9.96915	1.51302e-08	2.55396e-07	9.91156
ENDOU	ENDOU	4.97369	-2.88726	9.96479	1.52279e-08	2.56832e-07	9.78949
EPOR	EPOR	-2.42539	4.98204	-9.95999	1.53364e-08	2.58446e-07	9.79574
ARMC8	ARMC8	1.27212	4.23286	9.95901	1.53586e-08	2.58605e-07	9.66735
TNIP3	TNIP3	5.41373	-0.985379	9.95843	1.53718e-08	2.58611e-07	9.90692
DMWD	DMWD	-2.25146	4.21582	-9.95741	1.5395e-08	2.58786e-07	9.83102
DOCK11	DOCK11	3.71032	3.35552	9.95663	1.54127e-08	2.5887e-07	9.70955
RAB25	RAB25	-2.25703	5.23861	-9.95138	1.5533e-08	2.60673e-07	9.69736
NCF1	NCF1	7.18783	-0.456196	9.94971	1.55714e-08	2.61102e-07	9.93322
ASF1B	ASF1B	-3.06096	3.06718	-9.94862	1.55966e-08	2.61254e-07	9.88925
UACA	UACA	4.55462	1.59485	9.9482	1.56063e-08	2.61254e-07	9.92854
ANO9	ANO9	-2.72649	5.10053	-9.93653	1.58784e-08	2.6559e-07	9.76555
KIFC2	KIFC2	-1.81893	5.57297	-9.92905	1.60553e-08	2.68327e-07	9.64349
HSPBAP1	HSPBAP1	2.16324	1.77249	9.92634	1.612e-08	2.68971e-07	9.83193
PRAM1	PRAM1	5.70451	0.150548	9.92632	1.61204e-08	2.68971e-07	9.9036
FANCF	FANCF	-2.33951	3.69449	-9.92505	1.61508e-08	2.69255e-07	9.83121
ZNF512B	ZNF512B	-1.96965	5.41695	-9.91379	1.6423e-08	2.73569e-07	9.63304
NFIL3	NFIL3	2.73375	4.24424	9.91311	1.64395e-08	2.73618e-07	9.60256
TRNC	TRNC	4.77026	-1.72581	9.9119	1.64692e-08	2.73886e-07	9.7045
OR2B11	OR2B11	4.40096	-4.05731	9.90918	1.65357e-08	2.74588e-07	9.6781
TOX2	TOX2	3.14792	-3.16093	9.90907	1.65385e-08	2.74588e-07	9.67128
ALOX5	ALOX5	11.2992	-0.0798993	9.90755	1.65759e-08	2.74983e-07	9.87123
ZFAND5	ZFAND5	1.76967	6.94768	9.9046	1.66485e-08	2.75962e-07	9.42923
MT1M	MT1M	5.04604	-3.89213	9.90318	1.66836e-08	2.76317e-07	9.70793
BOD1L1	BOD1L1	1.89805	4.88396	9.89617	1.68584e-08	2.78984e-07	9.55834
ADCY3	ADCY3	2.05921	5.51315	9.89347	1.69262e-08	2.79876e-07	9.54953
AC005594.3	AC005594.3	3.87904	1.67298	9.88574	1.71217e-08	2.82709e-07	9.82687
H3F3A	H3F3A	-2.20756	6.98663	-9.8856	1.71254e-08	2.82709e-07	9.4383
GOLGB1	GOLGB1	1.45463	6.99044	9.87852	1.73066e-08	2.85467e-07	9.45336
STEAP3	STEAP3	2.12683	3.96765	9.87737	1.73363e-08	2.85724e-07	9.55202
SPINT1	SPINT1	-1.51728	7.40008	-9.86762	1.75896e-08	2.89664e-07	9.4212
GAMT	GAMT	-4.19953	3.70275	-9.86262	1.77213e-08	2.91594e-07	9.81139
GFRA2	GFRA2	4.79515	-3.9207	9.86196	1.77387e-08	2.91644e-07	9.63973
LOC100996643	LOC100996643	6.22355	-2.07885	9.85865	1.78265e-08	2.92849e-07	9.7265
PTPN18	PTPN18	1.70078	4.89405	9.85501	1.79232e-08	2.942e-07	9.48297
SLC25A23	SLC25A23	-1.82249	5.84102	-9.84635	1.81561e-08	2.9778e-07	9.49748
ARHGAP26	ARHGAP26	3.12117	3.0175	9.84361	1.82306e-08	2.9876e-07	9.64142
G0S2	G0S2	4.54164	1.32811	9.82984	1.86091e-08	3.04717e-07	9.65873
LOC389607	LOC389607	4.74813	-2.39117	9.8261	1.87134e-08	3.06176e-07	9.6059
HRH1	HRH1	6.77415	-2.48102	9.82466	1.87536e-08	3.06586e-07	9.71581
NETO2	NETO2	-2.57141	4.42739	-9.82229	1.88201e-08	3.07426e-07	9.61598
DENR	DENR	-1.3658	5.82919	-9.81867	1.89222e-08	3.08845e-07	9.44637
CD274	CD274	4.28903	1.52547	9.81046	1.9156e-08	3.12217e-07	9.71833
CLEC2B	CLEC2B	6.76951	-0.963287	9.81032	1.91597e-08	3.12217e-07	9.72281
GNA11	GNA11	-1.09296	5.96148	-9.80857	1.921e-08	3.12785e-07	9.3958
SNORA48	SNORA48	4.84554	-3.82683	9.80754	1.92396e-08	3.13015e-07	9.56708
USF2	USF2	1.30373	5.8325	9.8069	1.9258e-08	3.13062e-07	9.34476
LOC101927838	LOC101927838	2.72753	2.55671	9.80215	1.93954e-08	3.15043e-07	9.71876
VPS13A-AS1	VPS13A-AS1	3.14943	-3.69206	9.79977	1.94648e-08	3.15916e-07	9.52385
LOC102724592	LOC102724592	3.61628	-1.68138	9.79874	1.94947e-08	3.15942e-07	9.5193
TOM1	TOM1	1.32386	4.86046	9.79864	1.94976e-08	3.15942e-07	9.39246
KIF4A	KIF4A	-3.25421	2.77091	-9.79644	1.9562e-08	3.16732e-07	9.71313
STAC3	STAC3	4.16782	0.675181	9.79489	1.96073e-08	3.17037e-07	9.71091
TRIM28	TRIM28	-1.40118	7.42389	-9.79473	1.96121e-08	3.17037e-07	9.30183
KISS1R	KISS1R	-8.80607	0.691227	-9.79404	1.96322e-08	3.17107e-07	9.6903
MOB3B	MOB3B	3.99106	2.29131	9.78915	1.97766e-08	3.19021e-07	9.63214
ZFYVE26	ZFYVE26	2.59658	4.81338	9.78896	1.97822e-08	3.19021e-07	9.40614
ADPGK	ADPGK	1.80685	5.62149	9.78107	2.00174e-08	3.22557e-07	9.31832
TDRD3	TDRD3	2.79419	4.03427	9.77899	2.00798e-08	3.23306e-07	9.45218
RNF19B	RNF19B	2.1599	4.30388	9.76272	2.05757e-08	3.31001e-07	9.38231
DUSP2	DUSP2	5.3816	0.57462	9.76225	2.05904e-08	3.31001e-07	9.63582
NCF1C	NCF1C	6.92082	-0.955891	9.75998	2.06605e-08	3.31864e-07	9.65215
AHDC1	AHDC1	-2.44666	5.16776	-9.7576	2.07347e-08	3.3279e-07	9.48402
TMEM220	TMEM220	3.74461	1.91433	9.75026	2.09644e-08	3.36211e-07	9.63283
ENTPD1	ENTPD1	2.46313	5.32318	9.74788	2.10393e-08	3.37146e-07	9.39761
RBM15B	RBM15B	-1.23391	7.00645	-9.74635	2.10878e-08	3.37655e-07	9.28845
FTCDNL1	FTCDNL1	6.03556	-2.8855	9.74198	2.12268e-08	3.39613e-07	9.5753
ZYX	ZYX	2.29455	5.72603	9.74126	2.12499e-08	3.39712e-07	9.25551
RP5-886K2.3	RP5-886K2.3	2.75131	1.85536	9.73181	2.15536e-08	3.44297e-07	9.61896
NRBF2	NRBF2	1.31098	4.18358	9.72872	2.16543e-08	3.45632e-07	9.375
AQP1	AQP1	5.91233	2.38677	9.72149	2.18909e-08	3.49133e-07	9.48052
ITGAL	ITGAL	9.08688	-0.614458	9.7184	2.19932e-08	3.50488e-07	9.59519
SERPINB1	SERPINB1	2.57636	5.16159	9.7106	2.22528e-08	3.54156e-07	9.23105
TLR6	TLR6	8.21306	-1.32633	9.71044	2.22583e-08	3.54156e-07	9.58061
GLA	GLA	2.12198	3.63349	9.70702	2.23734e-08	3.55707e-07	9.32128
ZCCHC6	ZCCHC6	1.72072	4.5868	9.70483	2.24473e-08	3.56295e-07	9.29047
SORCS2	SORCS2	-4.78443	5.58352	-9.7044	2.24618e-08	3.56295e-07	9.4214
CPEB4	CPEB4	2.74362	4.97088	9.70436	2.24632e-08	3.56295e-07	9.25986
DBN1	DBN1	-3.85344	5.33489	-9.69949	2.26286e-08	3.58638e-07	9.45865
GNA15	GNA15	3.88371	1.5732	9.69552	2.27645e-08	3.60509e-07	9.47111
TNFSF12	TNFSF12	2.91413	2.00468	9.69497	2.27833e-08	3.60524e-07	9.37795
CERCAM	CERCAM	-2.90419	4.27082	-9.69223	2.28777e-08	3.61735e-07	9.44741
LMTK3	LMTK3	-2.18824	4.12385	-9.68982	2.29611e-08	3.62771e-07	9.46935
LRG1	LRG1	6.614	0.204433	9.6892	2.29824e-08	3.62824e-07	9.54902
CORO6	CORO6	4.6256	1.008	9.68018	2.32976e-08	3.67514e-07	9.54104
SKA2	SKA2	-2.0111	4.47395	-9.67717	2.34035e-08	3.68733e-07	9.3933
ACTR3	ACTR3	1.03173	6.65565	9.67695	2.34113e-08	3.68733e-07	9.12761
PTMA	PTMA	-1.34985	9.19853	-9.67084	2.36283e-08	3.71861e-07	9.02364
ZBTB12	ZBTB12	-2.4776	3.21146	-9.67017	2.36524e-08	3.71951e-07	9.52309
ENO1	ENO1	-1.88024	10.2214	-9.66897	2.36953e-08	3.72336e-07	8.98611
NXF3	NXF3	6.49877	-3.60148	9.66719	2.37591e-08	3.73049e-07	9.46726
TBX1	TBX1	-4.50723	2.94823	-9.66353	2.38907e-08	3.74825e-07	9.49584
NFKBIZ	NFKBIZ	3.18283	5.62501	9.64819	2.44516e-08	3.83328e-07	9.08779
TPRG1	TPRG1	5.90197	-0.764026	9.64693	2.44984e-08	3.83764e-07	9.48718
STARD8	STARD8	6.35994	-1.20715	9.64466	2.45825e-08	3.84783e-07	9.48042
SULT1C2	SULT1C2	6.65383	-0.0984782	9.64285	2.46499e-08	3.85541e-07	9.46137
LOC101929575	LOC101929575	4.95327	-3.75975	9.63842	2.4816e-08	3.87839e-07	9.33954
WNK1	WNK1	1.78895	6.99415	9.63311	2.50162e-08	3.90452e-07	9.05377
CREBRF	CREBRF	3.05664	3.78148	9.63296	2.50218e-08	3.90452e-07	9.23643
SQRDL	SQRDL	2.43379	4.49094	9.62585	2.52928e-08	3.94377e-07	9.14184
KCNA10	KCNA10	5.13465	-3.79916	9.6194	2.55413e-08	3.97945e-07	9.32641
SLC12A6	SLC12A6	1.95997	5.97367	9.61349	2.57716e-08	4.01224e-07	9.11871
PPP1R16B	PPP1R16B	6.88323	-2.60953	9.61289	2.5795e-08	4.0128e-07	9.42603
LOC102724153	LOC102724153	6.88776	-1.49925	9.60523	2.60966e-08	4.0566e-07	9.42083
SLC5A10	SLC5A10	4.40378	-2.12815	9.60408	2.61421e-08	4.06056e-07	9.26211
AICDA	AICDA	5.0292	-3.63451	9.59908	2.63412e-08	4.08833e-07	9.28943
FAM225B	FAM225B	6.72675	-3.46787	9.59333	2.65724e-08	4.12107e-07	9.37353
DGCR8	DGCR8	-1.29913	5.58431	-9.58961	2.67228e-08	4.13856e-07	9.13193
KPNA2	KPNA2	-1.53447	5.75421	-9.58875	2.67579e-08	4.13856e-07	9.09125
HLA-DPB2	HLA-DPB2	6.66845	-3.66957	9.58863	2.6763e-08	4.13856e-07	9.36121
KRT18	KRT18	-2.29357	8.37694	-9.58853	2.6767e-08	4.13856e-07	8.96863
CYLD	CYLD	1.84842	3.98091	9.58588	2.68749e-08	4.15207e-07	9.11238
STX12	STX12	1.97743	4.77868	9.58467	2.69246e-08	4.15346e-07	9.04458
GJC1	GJC1	-4.90845	1.16789	-9.58466	2.69249e-08	4.15346e-07	9.35408
C9orf72	C9orf72	3.41575	3.04139	9.58126	2.70644e-08	4.17179e-07	9.19697
SH3GLB2	SH3GLB2	-1.15644	5.95808	-9.57975	2.71266e-08	4.176e-07	9.05268
NECAB3	NECAB3	-2.69205	6.19172	-9.5796	2.71329e-08	4.176e-07	9.08756
IDO1	IDO1	6.76219	-2.95414	9.57462	2.73393e-08	4.20456e-07	9.34713
NCOR1	NCOR1	1.46737	6.44261	9.57231	2.74353e-08	4.21612e-07	8.99409
TMC6	TMC6	1.87204	5.52971	9.57138	2.74741e-08	4.21888e-07	9.00684
LOC100133445	LOC100133445	5.9944	0.547588	9.56938	2.75579e-08	4.22854e-07	9.37376
MME	MME	6.39417	3.36711	9.56689	2.76627e-08	4.24141e-07	9.19652
ZNF592	ZNF592	1.33808	4.79914	9.56509	2.77384e-08	4.24979e-07	9.02465
ZSWIM8-AS1	ZSWIM8-AS1	2.09761	3.59761	9.55955	2.79737e-08	4.2826e-07	9.32347
GPNMB	GPNMB	5.7131	5.08221	9.55607	2.8122e-08	4.30206e-07	8.96196
LOC101929401	LOC101929401	3.62588	-3.39985	9.55526	2.8157e-08	4.30416e-07	9.18554
ZNF512	ZNF512	-1.89232	4.32104	-9.55321	2.8245e-08	4.31434e-07	9.15321
TBC1D9	TBC1D9	1.6287	4.38046	9.55095	2.83426e-08	4.32598e-07	9.0054
CRTC3	CRTC3	1.50673	4.03285	9.54556	2.85761e-08	4.35834e-07	9.0575
CASP10	CASP10	4.11482	1.96013	9.54345	2.86683e-08	4.36911e-07	9.26764
DKFZP434I0714	DKFZP434I0714	-2.71218	1.47487	-9.53609	2.89922e-08	4.41515e-07	9.31614
TM4SF19-AS1	TM4SF19-AS1	4.94048	-3.6375	9.53397	2.90857e-08	4.42606e-07	9.22094
HOOK2	HOOK2	-1.55919	5.69164	-9.53165	2.9189e-08	4.43796e-07	9.02398
EDEM2	EDEM2	1.83905	4.38168	9.53102	2.92173e-08	4.43796e-07	8.98648
CLIP1	CLIP1	1.47179	5.29839	9.53074	2.92297e-08	4.43796e-07	8.95664
APOE	APOE	3.4405	6.39673	9.52756	2.93721e-08	4.45624e-07	8.80816
SPG11	SPG11	1.56199	6.16125	9.51885	2.97649e-08	4.50719e-07	8.93774
SIK2	SIK2	2.44544	4.96642	9.51882	2.97663e-08	4.50719e-07	9.01321
RP11-182I10.3	RP11-182I10.3	4.39878	-3.70984	9.51864	2.97748e-08	4.50719e-07	9.14319
IFFO1	IFFO1	6.33082	0.614435	9.51783	2.98117e-08	4.50942e-07	9.29986
TLR4	TLR4	11.3183	-1.51177	9.51724	2.98386e-08	4.51011e-07	9.3001
LINC00854	LINC00854	5.60459	-2.54502	9.51586	2.99015e-08	4.51308e-07	9.20797
FFAR3	FFAR3	6.02012	-3.54499	9.51583	2.99029e-08	4.51308e-07	9.23281
PTK2B	PTK2B	3.29122	4.17757	9.5123	3.00647e-08	4.53412e-07	8.95707
SET	SET	-1.22106	8.09834	-9.51138	3.01067e-08	4.53708e-07	8.85018
NOD2	NOD2	5.54862	-0.598185	9.50449	3.04257e-08	4.58174e-07	9.28125
DEF6	DEF6	2.69353	2.00019	9.49821	3.07191e-08	4.62249e-07	9.17437
IQSEC1	IQSEC1	2.32246	4.96523	9.49743	3.0756e-08	4.62459e-07	8.89292
MEAF6	MEAF6	1.72846	5.45749	9.49625	3.08117e-08	4.62953e-07	8.90023
PARP10	PARP10	1.78939	4.09703	9.49421	3.09081e-08	4.64057e-07	8.91412
VNN2	VNN2	7.01205	-1.60364	9.48234	3.14749e-08	4.72216e-07	9.2443
PTK7	PTK7	-2.62852	6.79882	-9.48024	3.15761e-08	4.73384e-07	8.89531
LOC101927258	LOC101927258	4.72675	-3.43503	9.47868	3.16516e-08	4.74165e-07	9.10381
SYK	SYK	2.33942	4.95907	9.46772	3.21879e-08	4.81842e-07	8.84637
SLC1A3	SLC1A3	10.1013	0.571326	9.46346	3.23988e-08	4.84641e-07	9.21903
GPSM2	GPSM2	-2.14134	4.73282	-9.46098	3.25224e-08	4.86131e-07	9.12679
LINC00969	LINC00969	5.47483	-2.54033	9.46022	3.25606e-08	4.86342e-07	9.14079
ARHGEF11	ARHGEF11	1.50963	4.94636	9.45528	3.28084e-08	4.89388e-07	8.8389
TLR7	TLR7	8.66459	-1.8751	9.45519	3.28129e-08	4.89388e-07	9.20569
CEBPB	CEBPB	2.44129	6.10613	9.45085	3.30319e-08	4.92292e-07	8.76438
APCDD1	APCDD1	-5.20733	5.71518	-9.44993	3.30786e-08	4.92626e-07	9.00255
HERC3	HERC3	2.5605	3.52515	9.44229	3.3469e-08	4.98073e-07	8.95491
DAK	DAK	-1.26421	5.67654	-9.44077	3.35476e-08	4.98876e-07	8.92659
RP11-365O16.6	RP11-365O16.6	4.87132	-1.52831	9.43772	3.37048e-08	5.00518e-07	9.0898
CRTC1	CRTC1	-2.067	4.7884	-9.43767	3.37075e-08	5.00518e-07	8.93383
ZMYM6	ZMYM6	1.28439	3.9516	9.43585	3.38017e-08	5.0155e-07	8.92263
ACTR1B	ACTR1B	-0.935601	5.41685	-9.4323	3.39868e-08	5.03926e-07	8.83326
TRNN	TRNN	5.00973	-1.91712	9.42795	3.4215e-08	5.06938e-07	9.04971
PERP	PERP	-2.08876	6.42884	-9.427	3.42648e-08	5.07305e-07	8.78986
OR52N4	OR52N4	4.49549	-3.42785	9.42644	3.42947e-08	5.07376e-07	9.03442
PIP4K2A	PIP4K2A	2.66332	3.28922	9.41995	3.46386e-08	5.12089e-07	8.91293
LOC102723428	LOC102723428	6.10318	-2.69753	9.41242	3.50425e-08	5.17683e-07	9.10531
AGPAT5	AGPAT5	-2.58053	4.76279	-9.4084	3.52603e-08	5.2052e-07	8.97005
LOC100996723	LOC100996723	5.87261	-1.80145	9.40358	3.5523e-08	5.24015e-07	9.08365
MMD	MMD	3.66939	2.19528	9.39963	3.57399e-08	5.26832e-07	9.01205
C1orf172	C1orf172	-1.90449	3.91531	-9.38947	3.63038e-08	5.34754e-07	9.00818
VGLL3	VGLL3	6.42459	0.925176	9.3871	3.64371e-08	5.36328e-07	9.10464
ARPC2	ARPC2	1.16043	6.75827	9.3857	3.65158e-08	5.37095e-07	8.63762
TMEM184A	TMEM184A	-2.01241	6.33771	-9.38335	3.66483e-08	5.38653e-07	8.80569
ADCY4	ADCY4	3.83018	-1.71011	9.38273	3.66831e-08	5.38774e-07	9.07086
STAB1	STAB1	5.19722	1.29818	9.38113	3.67738e-08	5.39713e-07	9.08232
APIP	APIP	1.59916	4.25001	9.37768	3.69702e-08	5.42203e-07	8.80167
MAMLD1	MAMLD1	4.40867	-1.12209	9.37545	3.70981e-08	5.43685e-07	9.06556
NDST4	NDST4	-6.86478	-0.993733	-9.37294	3.72417e-08	5.45395e-07	9.0604
ZNRF1	ZNRF1	-2.14202	4.61833	-9.37201	3.72953e-08	5.45785e-07	8.91463
LOC102724827	LOC102724827	4.06968	-3.95527	9.36805	3.75243e-08	5.48608e-07	8.92389
LINC00528	LINC00528	5.48774	-3.39357	9.36774	3.75425e-08	5.48608e-07	9.00807
SCTR	SCTR	7.89507	-2.3492	9.36398	3.77608e-08	5.51401e-07	9.06255
SERINC1	SERINC1	1.14422	6.63283	9.36303	3.78165e-08	5.51815e-07	8.61108
ZNF48	ZNF48	-2.17016	3.74586	-9.36202	3.78758e-08	5.52282e-07	8.97825
TRNM	TRNM	4.33922	-3.29113	9.35688	3.81775e-08	5.56207e-07	8.91438
TMSB15B	TMSB15B	-4.42002	-0.493225	-9.3565	3.81999e-08	5.56207e-07	9.01513
C16orf98	C16orf98	5.89167	-0.397845	9.34904	3.86434e-08	5.6226e-07	9.04035
CLN8	CLN8	2.37484	4.6263	9.34772	3.87223e-08	5.63003e-07	8.71739
ARHGEF28	ARHGEF28	2.80307	3.45167	9.34219	3.9055e-08	5.67433e-07	8.82624
CCR2	CCR2	5.3312	-3.65685	9.33889	3.92551e-08	5.69931e-07	8.94112
ARHGAP24	ARHGAP24	2.80625	3.00405	9.33742	3.93447e-08	5.70822e-07	8.84649
LOC100129148	LOC100129148	6.13343	-0.417728	9.32794	3.99264e-08	5.78848e-07	8.99514
AADAC	AADAC	6.56648	-2.66269	9.32652	4.00142e-08	5.79705e-07	8.99793
C17orf49	C17orf49	-2.91211	3.24896	-9.32554	4.00749e-08	5.80169e-07	8.95761
SLC2A9	SLC2A9	4.65676	0.025146	9.32272	4.02506e-08	5.82296e-07	8.99314
TTLL2	TTLL2	-4.36155	-0.283165	-9.31661	4.06337e-08	5.87418e-07	8.90886
PI4K2A	PI4K2A	1.65575	5.60731	9.31481	4.07472e-08	5.88638e-07	8.64127
SLC26A4	SLC26A4	5.99522	-2.60493	9.31294	4.08654e-08	5.89925e-07	8.93604
BIRC7	BIRC7	6.14164	-2.84613	9.30507	4.13676e-08	5.96749e-07	8.94464
GPC1	GPC1	-2.23284	5.09274	-9.29546	4.19893e-08	6.05285e-07	8.73196
GPR171	GPR171	4.69658	-3.69602	9.29451	4.20518e-08	6.05755e-07	8.85908
ITPR1	ITPR1	3.02728	3.73752	9.29235	4.21926e-08	6.07351e-07	8.75815
NUCKS1	NUCKS1	-1.13224	7.32817	-9.29019	4.2335e-08	6.08968e-07	8.51161
SEMA4G	SEMA4G	-2.23358	4.19863	-9.27894	4.30816e-08	6.19268e-07	8.88847
TPM3	TPM3	0.935707	7.23855	9.27733	4.31892e-08	6.20373e-07	8.46194
MEGF8	MEGF8	-1.9023	5.63091	-9.27239	4.35224e-08	6.24716e-07	8.62519
FAXC	FAXC	-4.05707	3.85036	-9.266	4.39574e-08	6.30513e-07	8.88995
ARSG	ARSG	3.32081	1.34907	9.26424	4.40778e-08	6.31793e-07	8.91522
LOC102724129	LOC102724129	5.34977	0.826783	9.25975	4.4387e-08	6.35774e-07	8.90873
LOC101929291	LOC101929291	5.51225	0.289606	9.25706	4.45737e-08	6.37611e-07	8.88154
MRPS14	MRPS14	-1.17296	4.24009	-9.25699	4.45783e-08	6.37611e-07	8.70397
OR2A1	OR2A1	5.60856	-1.50975	9.256	4.4647e-08	6.38143e-07	8.88768
DMXL1	DMXL1	1.69229	4.61789	9.25504	4.4714e-08	6.38274e-07	8.57323
RNF135	RNF135	2.41846	3.17149	9.25497	4.47192e-08	6.38274e-07	8.69339
HEATR5B	HEATR5B	1.80683	4.54586	9.25052	4.50298e-08	6.41884e-07	8.52137
SNORA20	SNORA20	3.19055	-3.74427	9.25044	4.50356e-08	6.41884e-07	8.75904
INHBA	INHBA	8.92411	0.621887	9.24306	4.55564e-08	6.4885e-07	8.88563
FGD1	FGD1	-2.69806	4.07599	-9.23711	4.59812e-08	6.54439e-07	8.8505
ZC3HAV1	ZC3HAV1	1.54184	5.25651	9.2317	4.63707e-08	6.5952e-07	8.50452
SLC35F6	SLC35F6	2.02054	4.12205	9.22607	4.67805e-08	6.64722e-07	8.52804
CSPG4	CSPG4	5.38301	1.07548	9.22577	4.68022e-08	6.64722e-07	8.85673
LOC102724516	LOC102724516	7.07719	-1.8883	9.22371	4.69531e-08	6.66398e-07	8.8401
ADAMTS10	ADAMTS10	6.80311	-2.43746	9.2227	4.70272e-08	6.66982e-07	8.84266
CTBP1-AS	CTBP1-AS	2.19835	3.81232	9.22146	4.71186e-08	6.6781e-07	8.75424
LPL	LPL	3.82137	4.79507	9.21909	4.72931e-08	6.69814e-07	8.42038
LOC101929500	LOC101929500	6.63738	-2.68632	9.21667	4.74724e-08	6.71884e-07	8.82787
SLC8A1	SLC8A1	6.14643	0.566879	9.21324	4.77271e-08	6.75017e-07	8.82613
MXD1	MXD1	2.55476	4.53571	9.21262	4.77736e-08	6.75202e-07	8.49039
HSD11B1	HSD11B1	5.98244	-3.17419	9.20996	4.79727e-08	6.77543e-07	8.78103
DIAPH2	DIAPH2	2.19335	2.95313	9.20348	4.84606e-08	6.83957e-07	8.67064
RNF144B	RNF144B	2.42333	3.55403	9.19724	4.89358e-08	6.90183e-07	8.47892
OSER1	OSER1	1.59954	3.69403	9.19312	4.92528e-08	6.93554e-07	8.51869
MOGAT1	MOGAT1	6.1339	-3.22763	9.19285	4.92731e-08	6.93554e-07	8.7827
TNNI2	TNNI2	4.86346	-1.36075	9.19279	4.92777e-08	6.93554e-07	8.80459
LSMEM2	LSMEM2	6.08745	-0.428198	9.19004	4.94907e-08	6.96069e-07	8.79207
BST2	BST2	9.73935	-0.718962	9.18422	4.99433e-08	7.01584e-07	8.79658
IL17RA	IL17RA	1.8498	4.22469	9.18411	4.99522e-08	7.01584e-07	8.44988
SAMD9	SAMD9	4.25831	1.72704	9.17603	5.05887e-08	7.0978e-07	8.69697
SRSF9	SRSF9	-1.20475	7.0914	-9.17581	5.06059e-08	7.0978e-07	8.38645
FLT3	FLT3	5.90238	-3.5193	9.17271	5.08523e-08	7.12742e-07	8.74004
ELAVL1	ELAVL1	-1.05888	5.47244	-9.16868	5.11749e-08	7.16767e-07	8.40712
RNASEK-C17orf49	RNASEK-C17orf49	6.10318	0.943102	9.16557	5.14248e-08	7.19399e-07	8.76145
RNA18S5	RNA18S5	-3.59929	8.80439	-9.16546	5.14339e-08	7.19399e-07	8.21613
CLDN3	CLDN3	-2.71262	5.52456	-9.16336	5.16032e-08	7.21269e-07	8.45259
LINC00261	LINC00261	-3.97992	5.31966	-9.16241	5.16799e-08	7.21843e-07	8.50841
VHL	VHL	-1.07572	5.90913	-9.15505	5.22807e-08	7.29731e-07	8.38026
HLA-G	HLA-G	8.63078	-1.24656	9.15373	5.23886e-08	7.30732e-07	8.74963
ARHGAP31	ARHGAP31	3.57222	4.17096	9.15029	5.26722e-08	7.34183e-07	8.45414
MCM7	MCM7	-1.72377	6.23251	-9.14982	5.27112e-08	7.34221e-07	8.37742
USP35	USP35	1.7891	4.8363	9.1487	5.28043e-08	7.34996e-07	8.45704
BCAM	BCAM	-2.62398	7.82729	-9.14827	5.28395e-08	7.34996e-07	8.27577
CNFN	CNFN	-4.23808	0.658571	-9.14641	5.29941e-08	7.3664e-07	8.70812
MMP24	MMP24	2.56255	3.93438	9.14054	5.34851e-08	7.42955e-07	8.62545
TONSL	TONSL	-2.52339	4.15076	-9.13998	5.35324e-08	7.43067e-07	8.65194
MIS18BP1	MIS18BP1	1.78776	4.32421	9.13957	5.35666e-08	7.43067e-07	8.38184
TMEM71	TMEM71	6.05911	-2.24931	9.1374	5.37501e-08	7.45101e-07	8.71205
RP1-257A7.4	RP1-257A7.4	3.97103	-0.612929	9.13482	5.39681e-08	7.47612e-07	8.70467
RAB6B	RAB6B	-3.58526	4.74132	-9.12984	5.43921e-08	7.52969e-07	8.662
LUZP6	LUZP6	1.19082	5.09779	9.12933	5.44357e-08	7.53058e-07	8.30597
PEAK1	PEAK1	2.41857	3.85749	9.1277	5.45759e-08	7.54482e-07	8.44133
CPOX	CPOX	-1.51148	4.2013	-9.12613	5.47106e-08	7.55827e-07	8.50422
RP11-685M7.3	RP11-685M7.3	4.88036	0.902426	9.1253	5.47819e-08	7.56297e-07	8.70616
ENPP6	ENPP6	7.12466	-2.85419	9.12304	5.49767e-08	7.58469e-07	8.68936
FAM214B	FAM214B	1.5957	3.93427	9.12188	5.50773e-08	7.58926e-07	8.41155
SMCHD1	SMCHD1	1.25665	5.30321	9.12179	5.50849e-08	7.58926e-07	8.309
LOC93432	LOC93432	3.99237	-3.85519	9.11222	5.59215e-08	7.69928e-07	8.55802
DEPDC1	DEPDC1	-4.36336	2.3284	-9.11138	5.59949e-08	7.70415e-07	8.68335
C5orf64	C5orf64	3.80245	-3.99292	9.10787	5.63051e-08	7.74157e-07	8.55152
SMAP2	SMAP2	1.98718	4.80578	9.10682	5.63986e-08	7.74916e-07	8.26292
HORMAD1	HORMAD1	5.64913	-3.33195	9.10537	5.65278e-08	7.76165e-07	8.61479
LOC102724824	LOC102724824	6.83322	-0.793303	9.10216	5.68142e-08	7.79568e-07	8.66855
TMC8	TMC8	3.98221	2.3285	9.0994	5.7062e-08	7.82437e-07	8.58622
RECQL4	RECQL4	-2.78298	4.54171	-9.09811	5.71779e-08	7.83497e-07	8.54857
NAMPT	NAMPT	3.18086	6.07013	9.09657	5.73168e-08	7.84868e-07	8.18137
ITIH4	ITIH4	2.28447	2.08549	9.09512	5.7448e-08	7.86133e-07	8.47898
OSTF1	OSTF1	1.77845	4.00045	9.08696	5.81922e-08	7.95779e-07	8.29945
SNORA31	SNORA31	4.40413	-3.88082	9.08347	5.85128e-08	7.98714e-07	8.52434
LOC100289656	LOC100289656	-5.01547	-0.538343	-9.0834	5.85195e-08	7.98714e-07	8.59153
ACAP3	ACAP3	-1.66906	5.50614	-9.08334	5.85253e-08	7.98714e-07	8.29014
LOC400043	LOC400043	6.40382	-3.07597	9.08206	5.8644e-08	7.99794e-07	8.60929
JUP	JUP	-1.81193	6.9814	-9.07834	5.89885e-08	8.03952e-07	8.19903
SIX5	SIX5	-2.04794	4.41603	-9.07682	5.91308e-08	8.05172e-07	8.491
LOC101928143	LOC101928143	4.3824	-3.39121	9.07653	5.91576e-08	8.05172e-07	8.52654
GCNT1	GCNT1	2.35603	2.95185	9.07334	5.9456e-08	8.0869e-07	8.43292
IL1A	IL1A	10.4981	-1.0753	9.07042	5.97306e-08	8.11879e-07	8.62094
LOC101927732	LOC101927732	4.98121	-3.78705	9.06792	5.99675e-08	8.14133e-07	8.5277
ABI1	ABI1	1.15597	5.98685	9.06782	5.99769e-08	8.14133e-07	8.21232
RNF144A	RNF144A	-2.48052	3.99759	-9.0599	6.07319e-08	8.23829e-07	8.45061
TSC22D3	TSC22D3	3.82876	5.49672	9.0556	6.11461e-08	8.28893e-07	8.14815
MARVELD3	MARVELD3	-2.32314	4.89454	-9.05508	6.11964e-08	8.29018e-07	8.44893
PAIP2B	PAIP2B	-2.43363	3.5452	-9.05399	6.1302e-08	8.29894e-07	8.47843
EVA1C	EVA1C	3.62488	0.994587	9.05125	6.15686e-08	8.32657e-07	8.5444
C5AR1	C5AR1	10.8341	-0.731884	9.05104	6.15884e-08	8.32657e-07	8.59157
ELL2	ELL2	3.02616	5.17987	9.05018	6.16722e-08	8.33233e-07	8.18315
MUC16	MUC16	9.18628	-3.07973	9.0435	6.23276e-08	8.41115e-07	8.57987
MYCBP2	MYCBP2	1.8665	5.06606	9.04339	6.23386e-08	8.41115e-07	8.19803
TAPBPL	TAPBPL	2.43238	3.03432	9.03553	6.31189e-08	8.51075e-07	8.32849
HN1L	HN1L	-1.97099	5.89259	-9.0338	6.32919e-08	8.5284e-07	8.19761
RP11-840I19.3	RP11-840I19.3	3.95731	-2.66755	9.03329	6.33438e-08	8.52971e-07	8.44333
TNFSF9	TNFSF9	3.95283	1.07077	9.03111	6.35626e-08	8.55348e-07	8.55939
OLFM1	OLFM1	7.06727	-2.34389	9.02772	6.39046e-08	8.59379e-07	8.54764
LAMP2	LAMP2	1.3102	6.43292	9.02704	6.39733e-08	8.59731e-07	8.06114
CNST	CNST	1.25647	4.21145	9.01862	6.48327e-08	8.70703e-07	8.22423
CCSAP	CCSAP	1.83804	3.8184	9.01606	6.5097e-08	8.73673e-07	8.32389
BIVM-ERCC5	BIVM-ERCC5	9.12728	-2.92996	9.01484	6.52232e-08	8.74786e-07	8.5355
SRGAP2	SRGAP2	1.79676	4.33549	9.01356	6.5355e-08	8.74906e-07	8.17408
HAUS2	HAUS2	1.27451	3.98951	9.01351	6.53601e-08	8.74906e-07	8.21027
TFAP2B	TFAP2B	-6.78737	3.96198	-9.01285	6.54284e-08	8.74906e-07	8.52855
SYNE1	SYNE1	2.34059	4.79132	9.01268	6.54467e-08	8.74906e-07	8.14324
TMED5	TMED5	1.63154	6.49813	9.01266	6.54483e-08	8.74906e-07	8.07912
MTPN	MTPN	1.18161	5.09764	9.01148	6.55712e-08	8.75971e-07	8.11339
ACTR2	ACTR2	1.09212	7.15827	9.00784	6.59512e-08	8.80466e-07	8.01304
AXL	AXL	4.89754	3.0436	9.00584	6.6161e-08	8.82684e-07	8.26912
PRDM1	PRDM1	5.06929	1.97731	9.0041	6.63437e-08	8.8454e-07	8.51366
AKIRIN2	AKIRIN2	1.58108	4.83507	9.00139	6.66295e-08	8.87511e-07	8.12451
AKR1C3	AKR1C3	3.96018	3.60862	9.00116	6.66543e-08	8.87511e-07	8.15013
RRN3P3	RRN3P3	2.05607	2.58554	9.00025	6.67507e-08	8.8821e-07	8.47378
ZDHHC19	ZDHHC19	5.79836	-3.23412	8.99747	6.70455e-08	8.91547e-07	8.47354
TSKS	TSKS	4.62687	-4.02158	8.99549	6.72564e-08	8.93763e-07	8.40523
RNH1	RNH1	1.61314	6.44764	8.99121	6.77157e-08	8.99277e-07	8.0293
APOL2	APOL2	1.85925	3.62004	8.99069	6.77709e-08	8.9942e-07	8.19562
PLEKHA2	PLEKHA2	1.633	4.46739	8.98957	6.78918e-08	9.00435e-07	8.14387
NET1	NET1	-1.78794	6.65258	-8.98914	6.79383e-08	9.0046e-07	8.07098
CDH24	CDH24	-3.56492	1.81653	-8.98797	6.80649e-08	9.01549e-07	8.48314
LOC100134868	LOC100134868	-5.60236	-0.480732	-8.98574	6.83063e-08	9.04154e-07	8.46804
ERMP1	ERMP1	-1.93289	5.86969	-8.98185	6.87298e-08	9.08696e-07	8.1701
MYO1A	MYO1A	5.67008	-2.68393	8.98177	6.87393e-08	9.08696e-07	8.46547
VIM	VIM	3.99027	8.28901	8.97228	6.97845e-08	9.21911e-07	7.89239
SESN3	SESN3	-2.61126	5.92089	-8.97135	6.98874e-08	9.22669e-07	8.1833
CCT7	CCT7	-1.18335	6.73392	-8.96817	7.02419e-08	9.26745e-07	8.02114
LY9	LY9	5.38474	-3.59369	8.96273	7.08533e-08	9.34202e-07	8.38976
NSMAF	NSMAF	1.63983	4.88799	8.9592	7.1252e-08	9.38847e-07	8.11166
DOCK4	DOCK4	1.63057	3.0342	8.95057	7.22385e-08	9.51226e-07	8.16584
CMTM4	CMTM4	-2.10333	5.79216	-8.94796	7.25391e-08	9.54563e-07	8.11687
CCNF	CCNF	-3.15476	3.93087	-8.94234	7.31928e-08	9.62355e-07	8.34847
CCT3	CCT3	-1.63105	6.79593	-8.94205	7.32263e-08	9.62355e-07	7.97173
MAP4K1	MAP4K1	3.61104	-0.764942	8.94013	7.34507e-08	9.64678e-07	8.41958
SFXN1	SFXN1	-1.89076	4.66038	-8.93752	7.37576e-08	9.6808e-07	8.18431
FMN1	FMN1	2.97728	3.88905	8.93533	7.40149e-08	9.70829e-07	8.13492
MAST3	MAST3	1.77242	3.52021	8.93348	7.42335e-08	9.73065e-07	8.13967
MYL6B	MYL6B	-2.68126	4.33908	-8.93137	7.44838e-08	9.75714e-07	8.29342
FOXO1	FOXO1	3.05089	2.87256	8.92918	7.47444e-08	9.78495e-07	8.21695
CEACAM6	CEACAM6	-2.92647	8.69075	-8.92479	7.52704e-08	9.84743e-07	7.85444
SLC25A1	SLC25A1	-2.03681	6.70098	-8.91248	7.67656e-08	1.00366e-06	7.97122
RAPGEF3	RAPGEF3	4.44848	1.93977	8.91195	7.68298e-08	1.00385e-06	8.34024
DUSP5	DUSP5	7.62903	0.710103	8.90775	7.73481e-08	1.00997e-06	8.36909
USP22	USP22	-1.4817	7.30492	-8.90481	7.77119e-08	1.01406e-06	7.88111
HAMP	HAMP	4.68665	-3.94904	8.90212	7.8047e-08	1.01778e-06	8.26777
STX11	STX11	4.29916	2.20801	8.89918	7.84149e-08	1.02192e-06	8.07462
BATF3	BATF3	6.5493	-2.49573	8.89252	7.92552e-08	1.0322e-06	8.34166
DMPK	DMPK	-3.62206	5.42406	-8.88992	7.95857e-08	1.03584e-06	8.14976
LOC102724231	LOC102724231	5.83534	-3.56596	8.88916	7.96823e-08	1.03643e-06	8.29898
GRHL2	GRHL2	-1.15379	5.53769	-8.8846	8.02657e-08	1.04324e-06	8.00739
TMEM140	TMEM140	2.55035	4.92694	8.88427	8.03089e-08	1.04324e-06	8.09097
AP1S1	AP1S1	-1.70433	5.10158	-8.88319	8.0448e-08	1.04438e-06	8.02818
KSR1	KSR1	2.90115	3.55226	8.88278	8.05011e-08	1.0444e-06	8.05839
SAT1	SAT1	2.26737	8.05536	8.88071	8.07673e-08	1.04718e-06	7.7589
ZNF267	ZNF267	2.52283	2.51298	8.87468	8.15518e-08	1.05668e-06	8.11962
NIPBL	NIPBL	1.29886	5.39571	8.87361	8.16916e-08	1.05781e-06	7.90306
HSH2D	HSH2D	2.89131	1.34684	8.86945	8.22388e-08	1.06421e-06	8.28612
TNFRSF1B	TNFRSF1B	7.65265	0.612732	8.86678	8.25919e-08	1.0681e-06	8.30351
MAP7D1	MAP7D1	1.23359	6.38028	8.86461	8.28795e-08	1.07114e-06	7.84016
FES	FES	6.36981	0.711637	8.86135	8.33136e-08	1.07606e-06	8.29085
LOC102060414	LOC102060414	5.17365	-2.72522	8.8588	8.3655e-08	1.07978e-06	8.24928
A4GNT	A4GNT	4.87247	-3.36806	8.85827	8.37263e-08	1.08001e-06	8.21266
RBM47	RBM47	1.47646	6.39274	8.85171	8.46124e-08	1.09046e-06	7.82136
NLRP6	NLRP6	6.03651	-3.4577	8.85148	8.46442e-08	1.09046e-06	8.26289
RLN2	RLN2	-3.60189	-0.184474	-8.84976	8.48773e-08	1.09277e-06	8.23796
ASAH1	ASAH1	1.21235	8.29354	8.84796	8.51228e-08	1.09523e-06	7.68643
KLF9	KLF9	3.59348	4.9445	8.84719	8.52288e-08	1.0959e-06	7.93199
TMEM66	TMEM66	1.24189	7.51347	8.84625	8.53572e-08	1.09685e-06	7.74354
M6PR	M6PR	1.22617	7.20232	8.84197	8.5946e-08	1.10372e-06	7.77987
PTPRT	PTPRT	7.28594	-2.27302	8.84114	8.60609e-08	1.10449e-06	8.26287
DST	DST	2.51944	5.17374	8.83818	8.64718e-08	1.10906e-06	7.82342
MAP1LC3B	MAP1LC3B	1.24976	5.68177	8.8359	8.67894e-08	1.11194e-06	7.79624
PATL2	PATL2	5.36271	-2.26799	8.83557	8.68346e-08	1.11194e-06	8.24157
RP4-607I7.1	RP4-607I7.1	3.30932	-3.91272	8.83539	8.68605e-08	1.11194e-06	8.15386
PPP5C	PPP5C	-1.37821	5.10784	-8.82896	8.77623e-08	1.12277e-06	7.89501
MATK	MATK	5.13741	-3.48944	8.82599	8.81826e-08	1.12743e-06	8.20547
NCF1B	NCF1B	5.62697	-1.42156	8.82248	8.86812e-08	1.13309e-06	8.23548
THNSL1	THNSL1	-2.84405	3.07376	-8.81747	8.9399e-08	1.14154e-06	8.20544
PATZ1	PATZ1	-1.65086	5.37424	-8.81498	8.97594e-08	1.14542e-06	7.88152
PLEKHH3	PLEKHH3	-1.57945	4.71909	-8.81218	9.01642e-08	1.14986e-06	7.97902
LOC101927105	LOC101927105	3.8076	-4.14212	8.81156	9.02541e-08	1.15028e-06	8.11687
AMIGO2	AMIGO2	3.80515	3.93257	8.81116	9.0313e-08	1.15031e-06	7.86565
KREMEN1	KREMEN1	-4.12631	6.54241	-8.81028	9.04407e-08	1.15121e-06	7.88227
TNFRSF14	TNFRSF14	4.59195	2.53264	8.80974	9.05186e-08	1.15148e-06	8.00815
TRHDE	TRHDE	8.17498	-0.955683	8.80867	9.06756e-08	1.15275e-06	8.21364
CASP8	CASP8	2.28492	3.66649	8.80602	9.10632e-08	1.15695e-06	7.9407
PPP2R4	PPP2R4	-1.09225	5.91476	-8.80533	9.11646e-08	1.15752e-06	7.77526
C11orf49	C11orf49	-1.76585	5.55218	-8.80238	9.15983e-08	1.16158e-06	7.94736
TMEM80	TMEM80	-2.74171	5.39108	-8.80237	9.15998e-08	1.16158e-06	7.96666
SLITRK5	SLITRK5	-6.53213	2.28384	-8.80004	9.19454e-08	1.16475e-06	8.19043
WIZ	WIZ	-1.26881	5.17389	-8.79991	9.19645e-08	1.16475e-06	7.84295
MIR6753	MIR6753	3.87352	-4.095	8.79944	9.2033e-08	1.16489e-06	8.09883
B3GAT2	B3GAT2	5.91428	-1.4241	8.79771	9.22906e-08	1.16742e-06	8.17958
MTMR6	MTMR6	1.2027	4.03292	8.7973	9.23518e-08	1.16746e-06	7.82407
MPP1	MPP1	5.07569	2.1251	8.79609	9.25322e-08	1.16901e-06	8.00302
RICTOR	RICTOR	1.36966	4.9665	8.7948	9.2725e-08	1.17072e-06	7.82456
SUN2	SUN2	1.15227	7.06885	8.7915	9.32191e-08	1.17622e-06	7.68794
FLJ41309	FLJ41309	5.67178	-0.580671	8.79019	9.34164e-08	1.17798e-06	8.18477
DLGAP5	DLGAP5	-3.94242	2.6163	-8.78549	9.41265e-08	1.18619e-06	8.16543
TRIM59	TRIM59	-2.654	3.87649	-8.78145	9.47421e-08	1.1924e-06	8.09309
FGD4	FGD4	2.10233	4.57643	8.78121	9.47787e-08	1.1924e-06	7.79997
NUDT16L1	NUDT16L1	-2.80681	5.35706	-8.7811	9.47957e-08	1.1924e-06	7.89231
SPATA13	SPATA13	2.56452	4.39726	8.77847	9.51991e-08	1.19673e-06	7.7934
RBMS1	RBMS1	1.55098	4.92321	8.77648	9.55064e-08	1.19985e-06	7.75798
HIBCH	HIBCH	-1.72042	3.98114	-8.77328	9.60003e-08	1.2053e-06	7.98678
SGK3	SGK3	2.73324	3.46642	8.76874	9.67065e-08	1.21342e-06	7.87124
LPHN3	LPHN3	-6.03207	1.54136	-8.76794	9.68321e-08	1.21424e-06	8.13848
EGR2	EGR2	10.6947	1.23265	8.76191	9.77805e-08	1.22537e-06	8.13794
DPM3	DPM3	-1.82563	3.47025	-8.75744	9.84892e-08	1.23303e-06	7.93857
MSANTD3-TMEFF1	MSANTD3-TMEFF1	2.67361	1.18184	8.75729	9.85136e-08	1.23303e-06	8.10586
LMO2	LMO2	5.78598	-0.131996	8.75687	9.85795e-08	1.2331e-06	8.13143
DGCR2	DGCR2	-1.5103	6.68049	-8.75461	9.89404e-08	1.23685e-06	7.66654
SRXN1	SRXN1	1.86927	4.6254	8.75296	9.9205e-08	1.23884e-06	7.74731
LYL1	LYL1	3.89074	2.37345	8.75285	9.92224e-08	1.23884e-06	8.05817
VPS13C	VPS13C	1.72208	5.71151	8.75185	9.93831e-08	1.24008e-06	7.67072
ECT2	ECT2	-1.9988	4.78707	-8.74793	1.00016e-07	1.24721e-06	7.84497
MICB	MICB	4.24825	1.088	8.74533	1.00438e-07	1.25041e-06	8.08188
KIAA0895L	KIAA0895L	-2.28479	5.30561	-8.74523	1.00454e-07	1.25041e-06	7.85558
ADAMTSL4-AS1	ADAMTSL4-AS1	4.76818	-2.57324	8.7452	1.00458e-07	1.25041e-06	8.06889
LOC101929385	LOC101929385	5.25067	-0.773992	8.74407	1.00642e-07	1.25193e-06	8.11108
RAP2C	RAP2C	1.10472	4.6275	8.74293	1.00828e-07	1.25348e-06	7.74239
TBC1D1	TBC1D1	2.70252	2.44647	8.7425	1.00898e-07	1.25357e-06	7.88106
NRROS	NRROS	4.84227	-0.200738	8.74114	1.0112e-07	1.25557e-06	8.10277
SLC35E3	SLC35E3	1.84127	3.32832	8.73035	1.02903e-07	1.27692e-06	7.79347
PRC1	PRC1	-2.54298	4.82934	-8.72806	1.03285e-07	1.28087e-06	7.87944
HRH2	HRH2	7.01191	-3.02038	8.72629	1.03582e-07	1.28166e-06	8.08164
MAN2A2	MAN2A2	1.68081	5.19981	8.72611	1.03613e-07	1.28166e-06	7.62418
TRIB2	TRIB2	-2.94564	5.28968	-8.72592	1.03644e-07	1.28166e-06	7.80229
NELFB	NELFB	-1.10951	5.47324	-8.72571	1.03679e-07	1.28166e-06	7.68579
CD82	CD82	3.23717	3.05468	8.72508	1.03785e-07	1.28166e-06	7.74898
IRF9	IRF9	1.92479	4.13576	8.72494	1.0381e-07	1.28166e-06	7.71167
CELF2	CELF2	1.30709	5.53679	8.72484	1.03825e-07	1.28166e-06	7.59559
RIOK3	RIOK3	1.18681	5.62204	8.72467	1.03855e-07	1.28166e-06	7.6382
LOC100379224	LOC100379224	2.73216	2.82867	8.72411	1.03949e-07	1.28203e-06	8.01395
LOC101928513	LOC101928513	5.96519	-2.81076	8.72292	1.04149e-07	1.28372e-06	8.06666
C19orf26	C19orf26	-2.69866	3.14492	-8.7139	1.05683e-07	1.30184e-06	8.0627
MTFR1	MTFR1	-1.49847	4.31175	-8.71308	1.05825e-07	1.30235e-06	7.82618
SMARCB1	SMARCB1	-1.27491	5.66515	-8.71291	1.05853e-07	1.30235e-06	7.66445
ATM	ATM	1.45184	5.13395	8.70574	1.07091e-07	1.31678e-06	7.65324
GPRIN3	GPRIN3	8.88607	0.699076	8.7028	1.07604e-07	1.32228e-06	8.0337
LOC286190	LOC286190	5.62236	-1.61195	8.70238	1.07678e-07	1.32238e-06	8.02135
MDM2	MDM2	1.84359	6.73671	8.70082	1.0795e-07	1.32493e-06	7.55321
CD244	CD244	4.92535	-3.65177	8.69972	1.08143e-07	1.32649e-06	7.9893
NDUFC2	NDUFC2	-1.5136	4.60007	-8.6991	1.08252e-07	1.32703e-06	7.70045
ATP6V0D2	ATP6V0D2	8.48492	-3.49	8.6955	1.08887e-07	1.334e-06	8.0351
SNORA61	SNORA61	5.1184	-3.76717	8.69078	1.09726e-07	1.34331e-06	7.96857
CCT6A	CCT6A	-0.993076	6.69443	-8.69048	1.0978e-07	1.34331e-06	7.56089
KIF11	KIF11	-2.85243	3.96816	-8.68946	1.09961e-07	1.34471e-06	7.90975
MZT2A	MZT2A	-2.34851	4.90991	-8.6876	1.10295e-07	1.34798e-06	7.78388
EPHX4	EPHX4	-6.05994	0.904318	-8.68634	1.1052e-07	1.34992e-06	8.01134
RNF39	RNF39	2.88254	2.69997	8.68045	1.11583e-07	1.36208e-06	7.98396
LOC100996761	LOC100996761	5.0933	-0.10295	8.67982	1.11698e-07	1.36266e-06	8.00469
IFIT1	IFIT1	4.85324	2.43538	8.6776	1.12102e-07	1.36677e-06	7.89357
ITFG3	ITFG3	-1.23723	5.76422	-8.67654	1.12295e-07	1.3683e-06	7.58661
SERF2-C15ORF63	SERF2-C15ORF63	7.0281	0.0555334	8.67335	1.12879e-07	1.37458e-06	7.99958
SERPINB6	SERPINB6	2.70666	4.70204	8.66483	1.14455e-07	1.39294e-06	7.60863
SNORA8	SNORA8	4.72254	-3.73676	8.66412	1.14588e-07	1.39372e-06	7.9134
CTSC	CTSC	3.73695	6.59213	8.66326	1.14748e-07	1.39482e-06	7.42142
PSORS1C3	PSORS1C3	4.21695	-3.524	8.65703	1.15919e-07	1.40821e-06	7.89537
SLC3A1	SLC3A1	5.52682	-0.792671	8.65564	1.1618e-07	1.41054e-06	7.96444
PNPLA1	PNPLA1	5.24635	-3.26067	8.65394	1.16503e-07	1.41361e-06	7.94007
MAPK12	MAPK12	-3.70806	1.50274	-8.6487	1.17502e-07	1.42488e-06	7.94046
CCPG1	CCPG1	1.80369	6.33467	8.6481	1.17617e-07	1.42542e-06	7.50894
NHSL1	NHSL1	2.34042	4.35704	8.64495	1.18224e-07	1.43192e-06	7.70737
SATB2	SATB2	2.70973	0.0121195	8.6438	1.18444e-07	1.43373e-06	7.94423
OR8G5	OR8G5	3.99839	-4.11515	8.64242	1.18712e-07	1.43611e-06	7.86346
SLC43A2	SLC43A2	1.69546	5.23192	8.64033	1.19117e-07	1.44014e-06	7.50801
CBX6	CBX6	-2.12188	5.8996	-8.63527	1.20105e-07	1.45122e-06	7.55711
LOC102723422	LOC102723422	5.20278	3.4668	8.63243	1.20663e-07	1.4571e-06	7.86427
DTX2P1-UPK3BP1-PMS2P11	DTX2P1-UPK3BP1-PMS2P11	2.71468	0.742759	8.63095	1.20954e-07	1.45966e-06	7.9084
CADM1	CADM1	-3.90526	7.27763	-8.63062	1.21019e-07	1.45966e-06	7.50956
LOC101928862	LOC101928862	2.50132	1.53584	8.62381	1.22372e-07	1.4751e-06	7.91902
TNFSF12-TNFSF13	TNFSF12-TNFSF13	7.36746	-1.6404	8.62039	1.23058e-07	1.48248e-06	7.91522
SDSL	SDSL	3.66161	1.43137	8.6128	1.24594e-07	1.50009e-06	7.87769
FKBP1B	FKBP1B	-2.78399	2.80315	-8.61076	1.25009e-07	1.50395e-06	7.82605
SH3BGRL	SH3BGRL	1.56134	5.40827	8.6105	1.25063e-07	1.50395e-06	7.41681
SIPA1	SIPA1	2.02368	3.65887	8.60848	1.25475e-07	1.50802e-06	7.59396
LOC101060060	LOC101060060	4.3832	-2.31467	8.60802	1.2557e-07	1.50826e-06	7.81682
ACE	ACE	7.03671	0.382089	8.60071	1.2708e-07	1.52548e-06	7.83415
ARHGAP4	ARHGAP4	3.11327	2.00645	8.59878	1.27482e-07	1.52941e-06	7.60612
CDC34	CDC34	-1.41089	4.99491	-8.59601	1.28061e-07	1.53544e-06	7.54839
CYP4F3	CYP4F3	5.79943	-3.41181	8.59303	1.28687e-07	1.54203e-06	7.84359
GIMAP7	GIMAP7	6.04374	-3.49045	8.58265	1.30893e-07	1.56754e-06	7.83533
TMEM86A	TMEM86A	3.79818	0.961763	8.58053	1.31349e-07	1.57207e-06	7.78738
TSEN54	TSEN54	-1.21811	5.19621	-8.57494	1.32558e-07	1.5856e-06	7.5889
ELF1	ELF1	1.35576	5.6549	8.57163	1.33279e-07	1.59329e-06	7.37007
GPR183	GPR183	8.07062	-0.0755035	8.57066	1.3349e-07	1.59487e-06	7.83497
S1PR5	S1PR5	4.37525	-3.77195	8.5702	1.33591e-07	1.59491e-06	7.76945
CCL7	CCL7	4.03901	-4.10943	8.56987	1.33664e-07	1.59491e-06	7.75355
SLC27A3	SLC27A3	2.82694	4.72529	8.56957	1.3373e-07	1.59491e-06	7.46638
CES1P1	CES1P1	5.8662	-3.31577	8.56271	1.35242e-07	1.61184e-06	7.80984
ITGAE	ITGAE	2.30155	2.89342	8.56209	1.3538e-07	1.61184e-06	7.58069
FAT3	FAT3	3.91095	0.342137	8.56205	1.35389e-07	1.61184e-06	7.81963
GPBAR1	GPBAR1	5.60521	0.231349	8.55996	1.35854e-07	1.61643e-06	7.81945
SIPA1L3	SIPA1L3	-1.35546	5.60295	-8.55706	1.36502e-07	1.62318e-06	7.41814
CLEC4A	CLEC4A	5.37672	-1.10709	8.55507	1.36948e-07	1.62753e-06	7.81106
ARL4A	ARL4A	2.28063	4.20546	8.54896	1.38328e-07	1.64298e-06	7.41864
SEL1L	SEL1L	1.61762	5.73503	8.5479	1.38571e-07	1.64451e-06	7.31652
NSUN5P1	NSUN5P1	-2.0426	4.35501	-8.54768	1.3862e-07	1.64451e-06	7.60008
RND3	RND3	7.65352	2.98734	8.54572	1.39067e-07	1.64885e-06	7.69042
LOC344887	LOC344887	5.98884	-1.46313	8.54174	1.39981e-07	1.65871e-06	7.78893
WRNIP1	WRNIP1	-0.912603	5.6288	-8.54058	1.40247e-07	1.66089e-06	7.40015
SLC2A1	SLC2A1	-4.23814	6.0825	-8.53754	1.40948e-07	1.66728e-06	7.57102
ALPK1	ALPK1	2.02547	3.02884	8.53753	1.40952e-07	1.66728e-06	7.47476
MIA2	MIA2	5.50446	-2.5753	8.53387	1.41801e-07	1.67635e-06	7.74259
TIPARP-AS1	TIPARP-AS1	4.63003	1.0701	8.52842	1.43079e-07	1.69047e-06	7.76718
C19orf35	C19orf35	6.13492	-1.4631	8.52764	1.43262e-07	1.69165e-06	7.7643
GREB1	GREB1	-4.31192	4.45123	-8.51785	1.45588e-07	1.71811e-06	7.64325
PNPLA2	PNPLA2	1.32276	5.83119	8.51528	1.46206e-07	1.72439e-06	7.26244
GPATCH11	GPATCH11	1.83182	3.6981	8.50786	1.48003e-07	1.74458e-06	7.43913
PLA1A	PLA1A	5.86643	-1.76699	8.50385	1.48985e-07	1.75513e-06	7.71459
ATP6V1F	ATP6V1F	1.41056	5.23809	8.50206	1.49426e-07	1.75929e-06	7.24203
IL17RD	IL17RD	-5.95884	2.37781	-8.49942	1.50077e-07	1.76593e-06	7.71785
DOK6	DOK6	-7.07137	1.81433	-8.49861	1.50276e-07	1.76725e-06	7.71865
PINK1-AS	PINK1-AS	1.77693	4.76961	8.496	1.50924e-07	1.77384e-06	7.43142
PDLIM5	PDLIM5	2.03761	4.4717	8.49481	1.5122e-07	1.77629e-06	7.34354
LOC100507316	LOC100507316	-2.76145	1.26882	-8.49418	1.51377e-07	1.7771e-06	7.71407
TAP1	TAP1	2.24837	3.80506	8.48427	1.53875e-07	1.80537e-06	7.30981
LOC389906	LOC389906	-2.37591	3.05413	-8.48355	1.54055e-07	1.80644e-06	7.65146
LOC101926894	LOC101926894	5.46759	-3.24946	8.48249	1.54326e-07	1.80857e-06	7.66868
LLGL2	LLGL2	-1.09322	6.43249	-8.47996	1.54971e-07	1.8149e-06	7.23021
PCED1B	PCED1B	4.17963	0.939247	8.47967	1.55046e-07	1.8149e-06	7.64948
LOC100132815	LOC100132815	-1.98043	3.31228	-8.47677	1.55791e-07	1.82257e-06	7.51756
SRSF1	SRSF1	-1.07185	7.04696	-8.46531	1.58768e-07	1.85632e-06	7.15584
CNRIP1	CNRIP1	6.09641	-1.92265	8.45959	1.60276e-07	1.87288e-06	7.65631
OGFR	OGFR	1.7206	5.03416	8.45883	1.60477e-07	1.87414e-06	7.23341
DICER1	DICER1	2.04078	5.13752	8.45575	1.61297e-07	1.88264e-06	7.21245
TET2	TET2	1.89496	4.62822	8.44355	1.64585e-07	1.9199e-06	7.2329
ARRDC4	ARRDC4	2.60346	3.96774	8.44222	1.64948e-07	1.92303e-06	7.21561
BTN3A1	BTN3A1	2.36512	3.07309	8.43998	1.65562e-07	1.92908e-06	7.32743
NRG2	NRG2	4.0504	-3.42053	8.43903	1.65821e-07	1.93098e-06	7.55326
TFDP1	TFDP1	-1.46058	5.69622	-8.43786	1.66143e-07	1.93363e-06	7.18618
JUN	JUN	3.74744	8.47881	8.43746	1.66253e-07	1.93365e-06	6.99951
ITGB7	ITGB7	4.78381	-0.759358	8.43716	1.66337e-07	1.93365e-06	7.62018
BRD8	BRD8	-1.12655	5.32077	-8.43654	1.66506e-07	1.93451e-06	7.21869
IL15	IL15	6.35715	-1.26953	8.42807	1.6886e-07	1.96073e-06	7.60767
ATXN7	ATXN7	1.83579	4.51778	8.42745	1.69033e-07	1.96161e-06	7.22971
RPL17-C18orf32	RPL17-C18orf32	3.0601	3.45521	8.42597	1.69449e-07	1.96532e-06	7.30817
INF2	INF2	1.28599	5.48086	8.42514	1.69682e-07	1.9669e-06	7.14037
SECTM1	SECTM1	6.79813	0.298187	8.42211	1.70535e-07	1.97544e-06	7.56578
MB21D1	MB21D1	2.83617	0.795432	8.42183	1.70615e-07	1.97544e-06	7.55611
ZNF831	ZNF831	5.09506	-3.6228	8.41726	1.71914e-07	1.98934e-06	7.54712
UBE2E2	UBE2E2	1.20232	3.55892	8.41687	1.72024e-07	1.98948e-06	7.2516
AKAP5	AKAP5	2.69731	1.81799	8.41287	1.73168e-07	2.00157e-06	7.53073
CSF3	CSF3	8.46873	-1.2504	8.41206	1.73402e-07	2.00312e-06	7.57832
C5orf56	C5orf56	3.11381	0.435472	8.40985	1.74041e-07	2.00936e-06	7.57822
PSTPIP1	PSTPIP1	6.22192	-2.10498	8.40649	1.75013e-07	2.01944e-06	7.57167
LINC01010	LINC01010	6.53392	-3.76749	8.40469	1.75537e-07	2.02433e-06	7.56197
AC109828.1	AC109828.1	4.67177	-2.07389	8.40401	1.75735e-07	2.02545e-06	7.5225
ZNF589	ZNF589	2.71369	3.99117	8.40269	1.7612e-07	2.02874e-06	7.18904
HOXB2	HOXB2	6.72638	-2.48272	8.4022	1.76263e-07	2.02922e-06	7.56246
C7orf13	C7orf13	-2.32944	2.42713	-8.39943	1.77077e-07	2.03744e-06	7.48586
APP	APP	-1.7517	8.80593	-8.39708	1.77769e-07	2.04424e-06	6.97572
ULK4P3	ULK4P3	5.58292	-3.53655	8.39522	1.7832e-07	2.04803e-06	7.52714
ENPP4	ENPP4	2.05685	4.62084	8.39481	1.7844e-07	2.04803e-06	7.11203
SYT15	SYT15	4.54205	2.11295	8.39429	1.78595e-07	2.04803e-06	7.48736
FBXO10	FBXO10	2.03982	3.46139	8.39419	1.78624e-07	2.04803e-06	7.32266
IL27RA	IL27RA	3.17119	1.73016	8.39398	1.78686e-07	2.04803e-06	7.41884
SMG1P1	SMG1P1	4.15058	3.42412	8.39392	1.78705e-07	2.04803e-06	7.37039
HOXC4	HOXC4	4.67577	-3.75696	8.39016	1.79824e-07	2.05968e-06	7.49054
GIMAP5	GIMAP5	5.93521	-3.37283	8.38789	1.80506e-07	2.06632e-06	7.53799
TNFRSF19	TNFRSF19	-3.3374	5.73666	-8.38704	1.80759e-07	2.06805e-06	7.20653
ARF5	ARF5	-1.18894	6.01619	-8.38112	1.82549e-07	2.08735e-06	7.07054
TLR10	TLR10	5.5639	-3.26466	8.37878	1.83261e-07	2.09431e-06	7.50253
NUS1	NUS1	0.964869	5.49522	8.37581	1.84167e-07	2.10348e-06	7.04529
HNMT	HNMT	2.22155	4.16758	8.37456	1.84552e-07	2.10526e-06	7.10299
LOC101928262	LOC101928262	-4.77931	-1.07302	-8.37438	1.84606e-07	2.10526e-06	7.49752
RARA	RARA	2.00157	5.28561	8.37429	1.84635e-07	2.10526e-06	7.06346
ZNF800	ZNF800	1.40381	3.91366	8.37375	1.84801e-07	2.10596e-06	7.17357
SCG5	SCG5	-6.02478	2.79561	-8.37245	1.85199e-07	2.1093e-06	7.51652
HERC6	HERC6	2.83419	2.73271	8.36966	1.86061e-07	2.11793e-06	7.3135
CD80	CD80	6.68484	-0.459092	8.36929	1.86177e-07	2.11806e-06	7.5101
AKAP9	AKAP9	1.83738	6.18274	8.36809	1.86549e-07	2.12111e-06	7.02622
TEX14	TEX14	6.34266	-1.84746	8.3677	1.86669e-07	2.12127e-06	7.50962
HLX	HLX	5.50333	-1.43606	8.36665	1.86996e-07	2.1238e-06	7.50831
SPIN3	SPIN3	-2.13605	3.60955	-8.36425	1.87746e-07	2.13112e-06	7.32637
EEPD1	EEPD1	3.11877	0.606678	8.36066	1.88872e-07	2.1427e-06	7.4824
LOC100507577	LOC100507577	1.32417	4.51999	8.3589	1.89425e-07	2.14647e-06	7.22147
PAFAH1B3	PAFAH1B3	-2.726	4.7002	-8.35881	1.89456e-07	2.14647e-06	7.29809
RIMKLA	RIMKLA	-3.28951	4.0255	-8.3586	1.89522e-07	2.14647e-06	7.39198
MIR497HG	MIR497HG	4.7952	-0.664822	8.35044	1.92116e-07	2.17463e-06	7.4708
STOML2	STOML2	-1.34781	5.62458	-8.3471	1.93189e-07	2.18538e-06	7.07392
UHRF1	UHRF1	-4.08121	3.93022	-8.34681	1.93282e-07	2.18538e-06	7.38861
RNVU1-15	RNVU1-15	4.50818	-3.85375	8.34427	1.94102e-07	2.19343e-06	7.41404
RASA1	RASA1	1.17948	5.69371	8.34169	1.94938e-07	2.20118e-06	7.01741
LUC7L3	LUC7L3	-1.60864	7.24576	-8.34136	1.95048e-07	2.20118e-06	6.9639
UBR4	UBR4	1.91737	5.88891	8.34115	1.95114e-07	2.20118e-06	6.94969
LONRF3	LONRF3	3.62911	2.28037	8.34041	1.95357e-07	2.20269e-06	7.23586
SPAG5-AS1	SPAG5-AS1	4.14435	0.616915	8.33246	1.97965e-07	2.22968e-06	7.44913
DHFR	DHFR	-1.70992	5.71703	-8.33244	1.97971e-07	2.22968e-06	7.05199
OTOA	OTOA	5.48273	-3.53778	8.33185	1.98166e-07	2.23064e-06	7.43825
LDHD	LDHD	2.82991	1.95352	8.32758	1.99584e-07	2.24535e-06	7.32421
PPM1B	PPM1B	0.900572	5.11849	8.32598	2.00116e-07	2.25009e-06	6.98687
OAS1	OAS1	4.82582	1.81447	8.31342	2.04362e-07	2.29655e-06	7.19001
WDR34	WDR34	-2.13367	5.31565	-8.31285	2.04558e-07	2.29747e-06	7.05466
PPFIA1	PPFIA1	1.16961	5.83029	8.31093	2.05216e-07	2.30358e-06	6.93167
S100A4	S100A4	3.1692	4.15467	8.30665	2.06688e-07	2.31882e-06	6.91081
RN7SL2	RN7SL2	-5.98077	6.35812	-8.30466	2.07378e-07	2.32528e-06	7.30898
TMEM132A	TMEM132A	-4.91881	5.22211	-8.30355	2.07761e-07	2.32807e-06	7.25001
ENTPD8	ENTPD8	-6.46667	1.30461	-8.30328	2.07857e-07	2.32807e-06	7.40372
CCNH	CCNH	1.12953	4.67278	8.30003	2.08988e-07	2.33945e-06	7.06582
ZNF804A	ZNF804A	5.8493	-1.78517	8.29667	2.10167e-07	2.35134e-06	7.39278
FFAR4	FFAR4	6.82882	-0.56908	8.29532	2.10645e-07	2.35539e-06	7.38857
USP25	USP25	1.55034	5.01182	8.2929	2.11498e-07	2.36361e-06	6.93264
ENO2	ENO2	-3.42199	5.36377	-8.29016	2.12471e-07	2.37318e-06	7.10542
TSEN34	TSEN34	-1.24096	4.98386	-8.28956	2.12686e-07	2.37339e-06	7.00105
ST3GAL1	ST3GAL1	2.4486	4.44705	8.28938	2.12747e-07	2.37339e-06	6.9223
LOC100289511	LOC100289511	3.5397	1.84659	8.28912	2.12842e-07	2.37339e-06	7.36738
ICAM2	ICAM2	5.35427	-0.424466	8.28488	2.1436e-07	2.389e-06	7.36111
RNF219-AS1	RNF219-AS1	6.03278	-0.963853	8.28382	2.14741e-07	2.39193e-06	7.37282
MEX3A	MEX3A	-5.86596	4.674	-8.28254	2.15202e-07	2.39406e-06	7.36185
ZSWIM6	ZSWIM6	1.68531	3.63372	8.28241	2.15248e-07	2.39406e-06	7.02789
PTGER4	PTGER4	3.87172	2.94576	8.2823	2.15287e-07	2.39406e-06	7.01705
HLA-L	HLA-L	6.28858	0.508854	8.28172	2.15498e-07	2.39509e-06	7.36005
FAM60A	FAM60A	-1.48812	5.52412	-8.28107	2.15732e-07	2.39638e-06	6.96059
LSM7	LSM7	-2.07037	4.39924	-8.28051	2.15936e-07	2.39732e-06	7.08863
SELM	SELM	2.29798	2.38014	8.27973	2.16218e-07	2.39914e-06	7.20504
ME2	ME2	1.69323	4.38349	8.27308	2.18638e-07	2.42397e-06	6.9493
DLG3	DLG3	-2.11789	5.65856	-8.27293	2.18695e-07	2.42397e-06	6.99337
STAT6	STAT6	1.32933	6.84762	8.2703	2.19661e-07	2.43316e-06	6.79864
LOC101927756	LOC101927756	2.62448	-3.76113	8.27002	2.19765e-07	2.43316e-06	7.29517
LOC102723741	LOC102723741	3.28559	-4.0671	8.26883	2.20202e-07	2.43667e-06	7.28992
ATRNL1	ATRNL1	-5.74453	0.670621	-8.26842	2.20354e-07	2.43702e-06	7.34468
BACH1	BACH1	2.46474	4.96653	8.26742	2.20726e-07	2.4398e-06	6.88066
BNIP2	BNIP2	1.2154	6.07465	8.26616	2.21193e-07	2.44363e-06	6.84691
SDCCAG8	SDCCAG8	1.56233	4.38908	8.26552	2.2143e-07	2.44492e-06	6.94972
SH3GL1	SH3GL1	-1.31039	6.19756	-8.26503	2.2161e-07	2.44557e-06	6.89701
PLEKHM1P	PLEKHM1P	1.86318	3.40689	8.26197	2.22753e-07	2.45684e-06	7.0069
DSP	DSP	-3.37231	7.59135	-8.26158	2.22899e-07	2.45711e-06	6.86248
C3orf62	C3orf62	1.51553	2.88568	8.26057	2.23277e-07	2.45889e-06	7.11461
ZMYM6NB	ZMYM6NB	3.15681	1.76469	8.2603	2.23376e-07	2.45889e-06	7.18367
WDR26	WDR26	1.2697	6.31424	8.26018	2.23425e-07	2.45889e-06	6.79297
LINC00469	LINC00469	-5.61919	-1.34173	-8.25964	2.23626e-07	2.45976e-06	7.32729
KMT2D	KMT2D	1.90258	6.08551	8.25687	2.24666e-07	2.46986e-06	6.81038
BBOX1	BBOX1	4.07397	-4.02661	8.25424	2.25662e-07	2.47946e-06	7.26619
AGAP2	AGAP2	6.24948	-0.155327	8.25193	2.2654e-07	2.48685e-06	7.31947
LAMB2	LAMB2	-1.50542	7.46701	-8.25182	2.2658e-07	2.48685e-06	6.77042
CTSE	CTSE	8.81023	0.688925	8.24934	2.27526e-07	2.49588e-06	7.31004
HCAR2	HCAR2	2.70232	2.85211	8.24892	2.27688e-07	2.4963e-06	6.97575
CDH16	CDH16	4.27717	-3.85665	8.24837	2.27898e-07	2.49716e-06	7.26675
PTK2	PTK2	-1.34065	5.75793	-8.24807	2.28013e-07	2.49716e-06	6.86355
RAB3D	RAB3D	-2.28864	5.05635	-8.24719	2.28349e-07	2.49863e-06	6.96086
SGPP1	SGPP1	1.66498	3.83202	8.24708	2.28394e-07	2.49863e-06	6.91353
TDRD7	TDRD7	1.65125	3.22788	8.24142	2.30577e-07	2.52115e-06	6.98096
ATP2C1	ATP2C1	1.21634	6.52898	8.23784	2.31967e-07	2.53498e-06	6.77341
MBOAT7	MBOAT7	-1.15848	5.89422	-8.23671	2.32406e-07	2.5384e-06	6.84411
MANSC1	MANSC1	-2.11969	4.60434	-8.23618	2.32614e-07	2.53931e-06	7.00605
RP3-395M20.9	RP3-395M20.9	4.33038	-3.56415	8.23211	2.34211e-07	2.55536e-06	7.23451
TNF	TNF	9.43351	-2.52133	8.22985	2.35104e-07	2.56372e-06	7.27391
TACR2	TACR2	5.41928	-1.06569	8.22712	2.36187e-07	2.57415e-06	7.27048
LOC101927720	LOC101927720	-4.51265	1.01485	-8.2245	2.37228e-07	2.5837e-06	7.27158
RIPPLY3	RIPPLY3	-5.14599	-0.854259	-8.22428	2.37319e-07	2.5837e-06	7.26812
SH2B1	SH2B1	-1.17745	5.7321	-8.2233	2.37711e-07	2.58657e-06	6.8329
SIGLEC12	SIGLEC12	5.14578	-3.69575	8.22262	2.37983e-07	2.58814e-06	7.24096
KLC2	KLC2	-1.27032	4.99712	-8.21762	2.39995e-07	2.60863e-06	6.89726
LOC100287944	LOC100287944	3.16315	-3.61584	8.21339	2.41709e-07	2.62584e-06	7.20335
OSGIN2	OSGIN2	1.31543	4.63407	8.21288	2.41916e-07	2.62668e-06	6.85768
TMEM37	TMEM37	6.11144	-1.74115	8.21193	2.42304e-07	2.62949e-06	7.25612
PPARGC1B	PPARGC1B	6.88207	-0.749336	8.21084	2.4275e-07	2.63065e-06	7.24998
FNBP1L	FNBP1L	-1.82569	6.3903	-8.21079	2.4277e-07	2.63065e-06	6.79979
SCO2	SCO2	1.62014	4.19582	8.21071	2.42801e-07	2.63065e-06	6.92025
ADAP2	ADAP2	5.95143	-0.13512	8.21023	2.42999e-07	2.63139e-06	7.23087
RNF215	RNF215	-1.49846	3.01299	-8.20979	2.43178e-07	2.63191e-06	7.13339
ABT1	ABT1	-1.3532	4.40505	-8.206	2.44739e-07	2.64739e-06	6.94129
CA1	CA1	4.35256	-3.38375	8.20221	2.46307e-07	2.66281e-06	7.18808
EMP3	EMP3	4.46843	2.47954	8.20176	2.46491e-07	2.66281e-06	7.0346
C14orf159	C14orf159	1.52986	4.43916	8.20131	2.46679e-07	2.66281e-06	6.81579
IGF2BP3	IGF2BP3	-3.36859	4.28021	-8.20128	2.4669e-07	2.66281e-06	7.1209
KLHDC7B	KLHDC7B	4.45033	-2.63116	8.1977	2.48184e-07	2.67626e-06	7.2305
DVL2	DVL2	-1.08784	5.20577	-8.19766	2.48201e-07	2.67626e-06	6.84087
ABCG1	ABCG1	4.24057	4.02176	8.19385	2.49804e-07	2.69211e-06	6.74717
ADCY6	ADCY6	-1.74036	5.48804	-8.19314	2.50101e-07	2.69388e-06	6.82994
LPCAT2	LPCAT2	2.30671	3.45565	8.19229	2.50462e-07	2.69633e-06	6.82657
PCDH20	PCDH20	-3.48424	4.66492	-8.1917	2.50709e-07	2.69755e-06	6.97231
PCSK7	PCSK7	1.11077	5.97381	8.18792	2.52313e-07	2.71337e-06	6.7267
GPRASP2	GPRASP2	-5.65256	1.16394	-8.18328	2.54297e-07	2.73325e-06	7.20733
ERBB2	ERBB2	-1.95398	7.0231	-8.18254	2.54615e-07	2.73479e-06	6.68628
RGL3	RGL3	-2.09783	4.96075	-8.18232	2.5471e-07	2.73479e-06	6.8013
CSTF3	CSTF3	-1.52833	4.82929	-8.18004	2.55693e-07	2.74389e-06	6.86073
GPSM3	GPSM3	4.16417	2.05983	8.17834	2.56428e-07	2.75032e-06	6.9742
MMP14	MMP14	2.09532	5.5378	8.17231	2.59054e-07	2.77701e-06	6.6976
ANGPTL1	ANGPTL1	5.82036	-1.75314	8.17178	2.59286e-07	2.77761e-06	7.18406
CTTN	CTTN	-1.61706	6.76747	-8.17155	2.59385e-07	2.77761e-06	6.68285
DVL1	DVL1	-1.15439	6.04087	-8.16646	2.61625e-07	2.80012e-06	6.7299
USP32	USP32	1.51097	4.73191	8.16521	2.62179e-07	2.80456e-06	6.71926
HIF3A	HIF3A	-4.19294	4.30042	-8.1637	2.62852e-07	2.81028e-06	6.96672
SPEN	SPEN	1.89516	5.5845	8.16153	2.63818e-07	2.81833e-06	6.68071
ARSJ	ARSJ	-2.88479	4.17355	-8.16111	2.64004e-07	2.81833e-06	7.03377
GGT7	GGT7	-2.07083	4.92805	-8.16107	2.64023e-07	2.81833e-06	6.78959
RTN4	RTN4	1.13094	6.92613	8.15899	2.6495e-07	2.82667e-06	6.57614
DLEU1	DLEU1	-2.3471	3.28526	-8.1587	2.65083e-07	2.82667e-06	7.12754
ELMOD2	ELMOD2	-1.52806	4.28335	-8.152	2.68101e-07	2.85735e-06	6.8379
PPARG	PPARG	9.87223	-0.425733	8.15114	2.68494e-07	2.86002e-06	7.1455
PRSS2	PRSS2	5.10241	-2.75994	8.14999	2.69018e-07	2.8641e-06	7.13416
REL	REL	3.73832	2.60314	8.1435	2.71989e-07	2.89421e-06	6.95828
FLI1	FLI1	6.71193	-0.491732	8.14284	2.72291e-07	2.8959e-06	7.12532
ATP6V1B2	ATP6V1B2	1.36267	5.96839	8.14159	2.72871e-07	2.90055e-06	6.59085
LOC101927179	LOC101927179	2.37634	-3.21273	8.13789	2.74583e-07	2.91721e-06	7.08826
PARP8	PARP8	1.42594	5.15915	8.13153	2.77559e-07	2.94728e-06	6.71393
HILPDA	HILPDA	-3.71811	4.29286	-8.12657	2.79903e-07	2.97061e-06	6.83465
LPIN3	LPIN3	-1.53885	4.71373	-8.12425	2.81006e-07	2.98076e-06	6.76598
DENND4A	DENND4A	1.40176	4.07071	8.11436	2.85761e-07	3.0296e-06	6.73759
WBP1	WBP1	-1.46172	5.06189	-8.11339	2.86231e-07	3.03266e-06	6.67772
NDC1	NDC1	-1.27362	4.2077	-8.11315	2.86349e-07	3.03266e-06	6.77555
STARD10	STARD10	-2.01337	6.46035	-8.11053	2.87622e-07	3.04455e-06	6.61502
MAGED1	MAGED1	-1.64868	6.2775	-8.10989	2.87935e-07	3.04627e-06	6.59873
PGD	PGD	1.46171	7.01596	8.1089	2.8842e-07	3.04981e-06	6.47061
LOC102724094	LOC102724094	3.8551	-3.70302	8.10503	2.90322e-07	3.06831e-06	7.03034
APOC1P1	APOC1P1	5.52108	-3.15843	8.09943	2.93097e-07	3.09382e-06	7.06379
HS6ST3	HS6ST3	-6.21646	0.450521	-8.09927	2.93177e-07	3.09382e-06	7.07039
SCN11A	SCN11A	4.57129	-1.93943	8.09905	2.93287e-07	3.09382e-06	7.0558
ARHGAP10	ARHGAP10	2.36928	3.37668	8.09893	2.93346e-07	3.09382e-06	6.76737
SPARCL1	SPARCL1	7.90957	-1.01208	8.09814	2.93739e-07	3.09634e-06	7.06282
EIF2AK2	EIF2AK2	1.93179	4.37493	8.09749	2.94062e-07	3.09814e-06	6.675
MGAT4B	MGAT4B	-1.58573	6.82346	-8.09709	2.94265e-07	3.09866e-06	6.55631
BIRC5	BIRC5	-3.799	3.33442	-8.09024	2.9771e-07	3.13331e-06	6.95537
CALML4	CALML4	1.79565	3.92937	8.0856	3.0007e-07	3.15651e-06	6.83134
HTR1B	HTR1B	-5.41467	-1.18162	-8.08336	3.01212e-07	3.16688e-06	7.03905
SERPINB9	SERPINB9	7.38067	-0.728933	8.07989	3.03e-07	3.18319e-06	7.03265
CHD9	CHD9	1.69439	4.99166	8.07969	3.031e-07	3.18319e-06	6.55579
TRIO	TRIO	1.56534	5.78254	8.07943	3.03236e-07	3.18319e-06	6.49995
RNVU1-14	RNVU1-14	4.39845	-3.86727	8.07831	3.03812e-07	3.18759e-06	6.99229
SCPEP1	SCPEP1	1.89972	5.29131	8.07778	3.04087e-07	3.18813e-06	6.48632
SPG20	SPG20	1.27175	5.26428	8.0776	3.04179e-07	3.18813e-06	6.5612
C1orf204	C1orf204	4.20572	0.792077	8.07721	3.04381e-07	3.1886e-06	6.92625
SLC25A4	SLC25A4	-1.81475	5.86553	-8.07579	3.05117e-07	3.19465e-06	6.62584
APOL4	APOL4	6.19831	0.35859	8.07531	3.05369e-07	3.19564e-06	7.01253
SESN2	SESN2	1.95224	4.20366	8.07459	3.05744e-07	3.19791e-06	6.61002
SGCE	SGCE	-2.86537	5.29747	-8.0726	3.0678e-07	3.20562e-06	6.70011
RYK	RYK	-1.11614	5.52128	-8.07247	3.06847e-07	3.20562e-06	6.59239
AFTPH	AFTPH	0.933399	5.06274	8.07226	3.06956e-07	3.20562e-06	6.56522
ARPC3	ARPC3	1.09691	6.41324	8.071	3.07617e-07	3.21086e-06	6.45062
TSPAN19	TSPAN19	5.3109	-3.67981	8.06752	3.09443e-07	3.22826e-06	7.00493
STK40	STK40	1.30034	4.98519	8.06393	3.11343e-07	3.2464e-06	6.51987
KCNK13	KCNK13	5.74476	-2.66376	8.0613	3.12738e-07	3.25927e-06	7.00798
GRAMD2	GRAMD2	-2.18881	4.43385	-8.05717	3.14951e-07	3.27905e-06	6.66612
IP6K2	IP6K2	-1.74807	5.81344	-8.05715	3.1496e-07	3.27905e-06	6.54157
CHKB-CPT1B	CHKB-CPT1B	2.90271	1.30415	8.05656	3.15276e-07	3.28066e-06	6.92432
COPS7B	COPS7B	-1.04102	3.96424	-8.05505	3.16089e-07	3.28743e-06	6.65694
EMC6	EMC6	-1.29104	3.38869	-8.05316	3.17112e-07	3.29637e-06	6.7174
FNDC3A	FNDC3A	1.28221	5.7465	8.05093	3.18318e-07	3.30721e-06	6.4788
ATG7	ATG7	1.34446	6.26417	8.04674	3.206e-07	3.32839e-06	6.53552
PTGER2	PTGER2	7.03405	-0.78859	8.04658	3.20686e-07	3.32839e-06	6.97779
VPS13B	VPS13B	2.03541	5.58426	8.04623	3.20881e-07	3.32871e-06	6.57158
KRT15	KRT15	-6.91285	6.19886	-8.0447	3.21715e-07	3.33565e-06	6.7985
LOC102724061	LOC102724061	4.51299	-3.85418	8.04292	3.22695e-07	3.34379e-06	6.93815
CDCA4	CDCA4	-2.01573	3.25485	-8.04267	3.22831e-07	3.34379e-06	6.79697
NOD1	NOD1	3.38664	3.23312	8.04167	3.23386e-07	3.34783e-06	6.72388
CNTD2	CNTD2	-5.77758	1.03572	-8.04089	3.23816e-07	3.35056e-06	6.97382
ZDHHC16	ZDHHC16	-1.25219	5.45656	-8.04055	3.24004e-07	3.3508e-06	6.57037
PPP1R14B	PPP1R14B	-2.2041	6.20148	-8.0378	3.25528e-07	3.36484e-06	6.54844
NBPF10	NBPF10	3.11125	1.14351	8.03534	3.26897e-07	3.37727e-06	6.88979
2011-09-01	2011-09-01	1.56693	5.95958	8.03338	3.27995e-07	3.38689e-06	6.44635
CPED1	CPED1	5.72591	0.146616	8.02952	3.3016e-07	3.4075e-06	6.93931
FMO4	FMO4	3.9545	-0.156949	8.02856	3.30704e-07	3.41137e-06	6.95253
MRAS	MRAS	2.22173	2.8601	8.0262	3.32042e-07	3.42343e-06	6.65974
PNRC1	PNRC1	2.04574	6.04502	8.02216	3.34341e-07	3.44364e-06	6.37621
LNPEP	LNPEP	3.12888	2.67601	8.02215	3.34342e-07	3.44364e-06	6.70732
RAN	RAN	-1.37965	7.20062	-8.01816	3.3663e-07	3.46544e-06	6.37288
COL6A3	COL6A3	4.04452	1.08743	8.01663	3.37512e-07	3.47275e-06	6.93049
UBB	UBB	1.43227	7.97553	8.01629	3.37709e-07	3.47301e-06	6.26622
ZBTB20	ZBTB20	4.61131	1.84296	8.01569	3.38057e-07	3.47483e-06	6.82567
CREBL2	CREBL2	1.26521	4.87703	8.01502	3.38443e-07	3.47703e-06	6.43095
LOC101929078	LOC101929078	4.70544	-2.96032	8.01301	3.39612e-07	3.48727e-06	6.8943
ZBED1	ZBED1	-1.4622	6.16034	-8.01052	3.41062e-07	3.50038e-06	6.41487
CCDC91	CCDC91	1.27426	3.40886	8.0091	3.4189e-07	3.5071e-06	6.60418
IL3RA	IL3RA	8.79105	-0.674143	8.00831	3.4235e-07	3.51004e-06	6.90653
FKBP10	FKBP10	-4.17979	5.22186	-8.0077	3.42711e-07	3.51196e-06	6.84002
LOC102724852	LOC102724852	-8.59878	8.52651	-7.99963	3.47471e-07	3.55708e-06	6.52957
UBE2I	UBE2I	-1.10085	5.93914	-7.9993	3.47668e-07	3.55708e-06	6.40249
TMEM35	TMEM35	-5.6229	1.32827	-7.99928	3.47679e-07	3.55708e-06	6.90506
ZNF711	ZNF711	-2.67668	3.46829	-7.99905	3.47816e-07	3.55708e-06	6.80303
HYPK	HYPK	-4.87777	3.13619	-7.99746	3.48769e-07	3.56502e-06	6.89605
DDX58	DDX58	2.0581	3.87939	7.99345	3.5117e-07	3.58736e-06	6.55092
CXCL2	CXCL2	6.0929	4.38476	7.99322	3.5131e-07	3.58736e-06	6.53155
FAM219B	FAM219B	-1.03506	5.91892	-7.99238	3.51813e-07	3.5907e-06	6.43291
LOC400499	LOC400499	5.37245	-3.16175	7.9917	3.52222e-07	3.59305e-06	6.88312
GPX1	GPX1	1.58489	6.47097	7.99038	3.53018e-07	3.59936e-06	6.28208
IL4R	IL4R	2.20141	3.86897	7.98836	3.54247e-07	3.61007e-06	6.43092
RYR1	RYR1	3.88019	-0.266783	7.98721	3.54945e-07	3.61509e-06	6.79224
SLC9A1	SLC9A1	1.22987	4.65648	7.98696	3.55096e-07	3.61509e-06	6.42699
TACC1	TACC1	2.70455	4.57419	7.98652	3.55363e-07	3.61598e-06	6.40266
SLC26A6	SLC26A6	-1.65062	4.80386	-7.98592	3.55731e-07	3.61791e-06	6.50378
ILF2	ILF2	-1.05814	6.56796	-7.98475	3.5644e-07	3.6233e-06	6.35367
RNF217	RNF217	1.17186	3.89674	7.9836	3.57144e-07	3.62864e-06	6.50299
ANKRD12	ANKRD12	1.335	5.69534	7.98174	3.58288e-07	3.63843e-06	6.37711
METRNL	METRNL	2.96115	3.06268	7.98084	3.58838e-07	3.64219e-06	6.56164
SH3PXD2B	SH3PXD2B	3.11342	4.43279	7.97896	3.6e-07	3.65215e-06	6.43201
RPS28	RPS28	-1.79181	8.06211	-7.97835	3.60376e-07	3.65414e-06	6.23816
CD7	CD7	4.77291	-3.03577	7.97645	3.6155e-07	3.6642e-06	6.86285
ZNF300	ZNF300	-2.60695	2.2031	-7.97579	3.61962e-07	3.66479e-06	6.79278
C1QBP	C1QBP	-1.37194	6.40038	-7.97577	3.6197e-07	3.66479e-06	6.39643
[truncated: 18,240 more rows]

## Sheet: Aadult_AT2_cultured_vs_fdAT2 or
	GeneName	logFC	AveExpr	t	P.Value	adj.P.Val	B
TCF21	TCF21	11.562	-2.50197	41.9177	1.06178e-18	2.14895e-14	28.359
GYPC	GYPC	8.36869	-1.82634	30.0989	2.86582e-16	2.25898e-12	24.7932
TOX2	TOX2	6.99505	-3.16093	29.3187	4.45686e-16	2.25898e-12	24.1165
CD40	CD40	7.77651	-1.9978	29.3156	4.46461e-16	2.25898e-12	24.3683
TSHZ3	TSHZ3	7.34064	-2.56925	27.6974	1.15811e-15	4.68781e-12	23.6313
COL1A1	COL1A1	6.99989	4.29338	26.9352	1.84862e-15	6.23571e-12	25.6888
ASPN	ASPN	10.4054	-2.00236	25.291	5.30064e-15	1.53257e-11	23.0315
HLA-DOA	HLA-DOA	9.89836	-1.11773	24.0813	1.20046e-14	2.83887e-11	22.3046
ADAMTS8	ADAMTS8	10.5561	-1.70718	24.0087	1.2624e-14	2.83887e-11	22.2314
HLA-DQA1	HLA-DQA1	9.92555	-0.993329	23.7372	1.52558e-14	3.08762e-11	22.2139
CCL11	CCL11	6.3175	-3.6286	23.5486	1.74214e-14	3.20537e-11	21.4608
ITGA11	ITGA11	10.9392	-1.19589	23.3443	2.01385e-14	3.37604e-11	21.9831
PDZK1IP1	PDZK1IP1	8.94379	-1.61713	23.2406	2.16851e-14	3.37604e-11	21.7995
COL6A3	COL6A3	10.1037	1.08743	22.627	3.38213e-14	4.88935e-11	21.6053
HLA-DPB1	HLA-DPB1	12.4763	0.43535	21.9718	5.50526e-14	7.42807e-11	21.2382
THY1	THY1	10.0109	-2.61067	20.7765	1.38831e-13	1.75612e-10	20.4814
CD163L1	CD163L1	6.71513	-2.61521	20.671	1.50993e-13	1.79762e-10	20.0004
MYH11	MYH11	8.72778	-0.724794	20.5004	1.7311e-13	1.94643e-10	20.2165
SPON1	SPON1	8.11946	1.18002	20.1431	2.31275e-13	2.46356e-10	19.9393
COL1A2	COL1A2	10.2633	1.76358	19.7185	3.28366e-13	3.175e-10	20.3567
INMT	INMT	10.2318	-1.9103	19.7146	3.29439e-13	3.175e-10	19.7798
HGF	HGF	9.21467	-2.30588	19.2313	4.95204e-13	4.55565e-10	19.3922
COL3A1	COL3A1	9.88945	2.34167	18.8197	7.05932e-13	6.21189e-10	19.7056
TWIST2	TWIST2	7.18876	-2.09438	18.5592	8.86775e-13	7.33419e-10	18.6952
IYD	IYD	4.81786	1.70326	18.535	9.05948e-13	7.33419e-10	19.4687
CYP4F11	CYP4F11	7.40194	-2.73647	18.2874	1.12857e-12	8.78504e-10	18.5291
MFAP4	MFAP4	10.8665	0.0871768	17.915	1.57877e-12	1.18344e-09	18.3931
SIRPA	SIRPA	7.87137	-1.21659	17.7012	1.91981e-12	1.38768e-09	18.1417
CARD16	CARD16	7.11733	-2.09813	17.643	2.02565e-12	1.41369e-09	18.003
CPZ	CPZ	7.31936	-3.00798	17.5955	2.11644e-12	1.42782e-09	17.995
ADRA2C	ADRA2C	10.2222	-1.67899	17.4918	2.33012e-12	1.52127e-09	18.072
COL15A1	COL15A1	10.2883	-1.97097	17.4165	2.49942e-12	1.58081e-09	18.0066
LTBP1	LTBP1	4.5083	3.32707	17.21	3.03368e-12	1.86057e-09	18.3701
CADM3	CADM3	4.62053	-3.39709	17.0735	3.45222e-12	2.05499e-09	16.9794
ADAMTS2	ADAMTS2	11.0471	-1.04204	17.0258	3.6125e-12	2.08895e-09	17.7306
SBK1	SBK1	-3.10894	4.72885	-16.9383	3.92722e-12	2.20786e-09	18.1254
PIGR	PIGR	13.0863	1.86941	16.7435	4.73678e-12	2.59102e-09	17.481
COL5A2	COL5A2	5.82647	2.27956	16.6318	5.27835e-12	2.81128e-09	17.834
SALL1	SALL1	6.73265	-2.84111	16.5789	5.55744e-12	2.81441e-09	17.1326
TMEM119	TMEM119	9.6615	-2.22649	16.578	5.56236e-12	2.81441e-09	17.3297
COL5A3	COL5A3	7.53245	-2.73302	16.5436	5.75243e-12	2.8396e-09	17.1715
KRT6A	KRT6A	8.25744	-1.81273	16.4314	6.42145e-12	3.09438e-09	17.1397
ADH1B	ADH1B	11.8712	-1.46308	16.4034	6.6007e-12	3.10678e-09	17.1937
MMP2	MMP2	7.46587	1.53704	16.0631	9.25657e-12	4.25781e-09	17.2277
SLC29A4	SLC29A4	-3.3527	4.74158	-15.8842	1.10861e-11	4.98604e-09	17.0696
LAMC3	LAMC3	8.13685	-3.14953	15.782	1.22983e-11	5.41097e-09	16.5612
HSPB6	HSPB6	8.5088	-1.00969	15.6132	1.46184e-11	6.29494e-09	16.3965
PLA1A	PLA1A	8.62451	-1.76699	15.5621	1.54092e-11	6.49722e-09	16.3932
EYA2	EYA2	6.37799	-2.59454	15.5021	1.6393e-11	6.77099e-09	16.1231
E2F1	E2F1	-4.58472	4.53883	-15.4223	1.78087e-11	7.20859e-09	16.6259
PDGFRA	PDGFRA	11.0713	-1.55075	15.2937	2.03666e-11	8.08235e-09	16.1508
SULT1C2	SULT1C2	9.21297	-0.0984782	15.1923	2.26538e-11	8.81712e-09	16.0482
MIA2	MIA2	7.67727	-2.5753	15.1222	2.43938e-11	9.31519e-09	15.9226
PDGFRB	PDGFRB	9.34688	-1.8501	15.0686	2.58194e-11	9.677e-09	15.9301
ARSI	ARSI	6.92994	-2.63255	15.0373	2.66902e-11	9.8215e-09	15.7731
ANO4	ANO4	6.76403	-2.37538	14.8921	3.11645e-11	1.12632e-08	15.6679
BAAT	BAAT	10.7391	0.0661975	14.853	3.24984e-11	1.15392e-08	15.7062
C1QTNF7	C1QTNF7	7.47287	-2.71571	14.7652	3.57233e-11	1.21453e-08	15.5679
EMILIN1	EMILIN1	5.21389	1.39937	14.762	3.58466e-11	1.21453e-08	15.8512
COL14A1	COL14A1	6.63413	1.08871	14.7579	3.60055e-11	1.21453e-08	15.9227
RTP4	RTP4	5.21328	-2.74559	14.6642	3.98493e-11	1.32215e-08	15.1564
ADAMDEC1	ADAMDEC1	9.93697	-2.08371	14.5625	4.45167e-11	1.43222e-08	15.4789
FENDRR	FENDRR	8.15051	-2.83547	14.5612	4.45821e-11	1.43222e-08	15.4142
ZFP42	ZFP42	-7.69649	0.474668	-14.4807	4.86912e-11	1.53859e-08	15.0932
CCNB1	CCNB1	-3.44429	4.33283	-14.4297	5.14966e-11	1.53859e-08	15.5702
CYP2A7	CYP2A7	9.6611	-2.05196	14.426	5.17101e-11	1.53859e-08	15.3194
MMP24	MMP24	3.71221	3.93438	14.4156	5.23045e-11	1.53859e-08	15.5579
KIF14	KIF14	-5.27969	2.21377	-14.4151	5.23327e-11	1.53859e-08	15.0699
TFAP2B	TFAP2B	-12.3279	3.96198	-14.4095	5.26606e-11	1.53859e-08	15.1439
BCMO1	BCMO1	5.23961	-3.35349	14.4	5.32147e-11	1.53859e-08	14.9173
HLA-DOB	HLA-DOB	6.48131	-2.48179	14.3609	5.55629e-11	1.58386e-08	15.1217
ALPK2	ALPK2	6.78391	-1.97928	14.2919	5.99743e-11	1.68586e-08	15.0723
ASF1B	ASF1B	-5.41514	3.06718	-14.2664	6.1698e-11	1.71056e-08	15.2475
DNM3OS	DNM3OS	7.38377	-2.22804	14.2165	6.52269e-11	1.77937e-08	15.0227
HLA-F	HLA-F	8.01477	-1.18317	14.2019	6.62956e-11	1.77937e-08	15.0508
C7	C7	10.3636	-1.69484	14.1949	6.68175e-11	1.77937e-08	15.0834
DDR2	DDR2	7.34108	-0.0649179	14.1176	7.2853e-11	1.9149e-08	14.9507
TMEM132E	TMEM132E	6.38031	-3.46488	14.0469	7.88808e-11	2.0466e-08	14.7561
KIF20A	KIF20A	-5.60142	3.61592	-14.0294	8.04504e-11	2.0466e-08	14.9181
KIF4A	KIF4A	-5.48554	2.77091	-14.0245	8.08972e-11	2.0466e-08	14.7939
LOC100507747	LOC100507747	6.87863	-2.36937	13.9465	8.83617e-11	2.18885e-08	14.7075
PAMR1	PAMR1	8.03106	-2.30178	13.9362	8.93939e-11	2.18885e-08	14.7728
CD74	CD74	4.41984	6.11737	13.9326	8.97647e-11	2.18885e-08	14.8531
PLXNC1	PLXNC1	3.29253	3.3499	13.8821	9.50637e-11	2.29047e-08	14.9665
MAL	MAL	-8.7287	3.03669	-13.8036	1.03973e-10	2.44844e-08	14.4946
FBLN5	FBLN5	3.24459	2.94547	13.7943	1.05078e-10	2.44844e-08	14.7983
TOP2A	TOP2A	-5.06894	5.27212	-13.7929	1.0525e-10	2.44844e-08	14.8612
DEPDC1	DEPDC1	-7.28115	2.3284	-13.7438	1.11341e-10	2.54334e-08	14.3663
PRC1	PRC1	-4.76661	4.82934	-13.7399	1.11842e-10	2.54334e-08	14.7942
NINJ2	NINJ2	8.05945	-1.19863	13.6243	1.27765e-10	2.87315e-08	14.4551
CPNE7	CPNE7	6.69567	-1.82355	13.6136	1.29359e-10	2.87702e-08	14.3894
A2M	A2M	13.7352	0.586276	13.548	1.3958e-10	3.07061e-08	14.3979
MAD2L1	MAD2L1	-4.67163	2.96815	-13.4299	1.60196e-10	3.48623e-08	14.3926
TBX5-AS1	TBX5-AS1	7.42391	-3.1432	13.3686	1.72123e-10	3.70596e-08	14.1574
HLA-DPA1	HLA-DPA1	11.2495	0.6176	13.3206	1.82113e-10	3.85546e-08	14.1441
LAMA2	LAMA2	7.46285	2.81696	13.3171	1.82877e-10	3.85546e-08	14.2485
SKA1	SKA1	-6.90408	1.69402	-13.2864	1.89609e-10	3.91344e-08	13.8804
TBX5	TBX5	8.73342	-2.74348	13.2855	1.89828e-10	3.91344e-08	14.1148
USP30-AS1	USP30-AS1	5.0617	-1.53215	13.2784	1.91428e-10	3.91344e-08	13.788
C1S	C1S	5.8399	1.78422	13.2642	1.94659e-10	3.93971e-08	14.257
RDM1	RDM1	-6.0911	-1.5295	-13.2197	2.05192e-10	4.11177e-08	13.675
ANGPT1	ANGPT1	5.98528	-0.0983201	13.2032	2.09244e-10	4.15186e-08	14.1329
FN1	FN1	4.7842	7.52647	13.1754	2.16281e-10	4.20903e-08	13.9537
CASS4	CASS4	6.65065	-1.78341	13.1743	2.1655e-10	4.20903e-08	13.923
AEBP1	AEBP1	8.39055	-0.01685	13.1673	2.18365e-10	4.20903e-08	13.9552
SOX11	SOX11	-4.04669	3.43015	-13.0876	2.40133e-10	4.54114e-08	14.0495
ZEB1	ZEB1	9.11682	-1.61418	13.0866	2.40432e-10	4.54114e-08	13.9037
RARRES3	RARRES3	5.93131	2.29304	13.0786	2.42747e-10	4.54114e-08	14.0357
TRIM22	TRIM22	4.28682	3.4662	13.0723	2.44569e-10	4.54114e-08	14.0052
PDE1C	PDE1C	5.60196	-3.44585	13.0561	2.49352e-10	4.55621e-08	13.6383
NUSAP1	NUSAP1	-5.13757	3.80231	-13.0544	2.49884e-10	4.55621e-08	13.9867
KIF18B	KIF18B	-8.17138	2.19755	-13.0433	2.53202e-10	4.5755e-08	13.6612
LMNB1	LMNB1	-4.63345	4.85303	-13.0184	2.60906e-10	4.66683e-08	13.9671
ZNF469	ZNF469	8.08415	-1.91386	13.0121	2.62868e-10	4.66683e-08	13.7951
FSTL1	FSTL1	5.45867	3.35515	12.93	2.90191e-10	5.10711e-08	13.7702
TRPA1	TRPA1	9.22994	-2.98552	12.8848	3.06503e-10	5.34768e-08	13.6816
CTHRC1	CTHRC1	7.272	-0.971084	12.7985	3.40375e-10	5.73834e-08	13.5328
HLA-E	HLA-E	2.01681	6.49064	12.7952	3.4173e-10	5.73834e-08	13.4898
FANCI	FANCI	-3.18368	5.45527	-12.7946	3.41993e-10	5.73834e-08	13.6801
EHF	EHF	2.78485	5.15543	12.7867	3.45304e-10	5.73834e-08	13.5177
SEMA3A	SEMA3A	-3.37274	4.30692	-12.7866	3.45363e-10	5.73834e-08	13.6345
PTGDS	PTGDS	9.81687	-1.87815	12.7853	3.45905e-10	5.73834e-08	13.5688
RCCD1	RCCD1	-2.06221	4.01109	-12.7623	3.55747e-10	5.85363e-08	13.6359
RECQL4	RECQL4	-3.94617	4.54171	-12.7312	3.69507e-10	6.03101e-08	13.6234
ADAMTS12	ADAMTS12	7.84098	-2.79293	12.7037	3.82139e-10	6.1873e-08	13.4386
GDF10	GDF10	6.68317	-3.28965	12.639	4.13779e-10	6.64641e-08	13.2948
ACOX2	ACOX2	3.93454	1.03961	12.6288	4.18972e-10	6.64695e-08	13.4881
GGH	GGH	-2.59077	4.15114	-12.6216	4.22731e-10	6.64695e-08	13.4425
GAS6-AS2	GAS6-AS2	6.51147	-2.26835	12.6198	4.23665e-10	6.64695e-08	13.2855
HOXB-AS3	HOXB-AS3	5.06324	-3.04297	12.5421	4.66351e-10	7.26036e-08	13.0103
S100A6	S100A6	-2.50193	8.38268	-12.4856	5.00198e-10	7.72787e-08	13.0487
SPAG5	SPAG5	-4.2929	3.77339	-12.4774	5.05271e-10	7.74711e-08	13.3127
HCP5	HCP5	6.54488	-0.32712	12.4347	5.32863e-10	8.10874e-08	13.1063
CLIC2	CLIC2	6.81834	0.46736	12.4038	5.53813e-10	8.36464e-08	13.1166
KLHDC7A	KLHDC7A	8.23803	-0.74872	12.3827	5.68671e-10	8.52544e-08	13.0683
CLMP	CLMP	7.67875	-0.888133	12.3748	5.7427e-10	8.54606e-08	13.053
CDKN2B	CDKN2B	5.36729	2.64893	12.3616	5.83888e-10	8.62577e-08	13.1686
FAM162B	FAM162B	5.68609	-2.71047	12.3459	5.95454e-10	8.73289e-08	12.8717
CHI3L1	CHI3L1	7.94534	-1.49179	12.3046	6.27203e-10	9.13234e-08	12.977
DLGAP5	DLGAP5	-6.83028	2.6163	-12.2935	6.35999e-10	9.19427e-08	12.8275
GPX3	GPX3	2.94281	5.29261	12.2829	6.44548e-10	9.25178e-08	12.9307
NALCN	NALCN	7.36188	-1.77627	12.2676	6.57049e-10	9.34326e-08	12.9203
NUPR1	NUPR1	7.2382	1.42921	12.2639	6.60155e-10	9.34326e-08	13.0493
WNT2	WNT2	7.6375	-2.44857	12.2503	6.71581e-10	9.43898e-08	12.9074
HMMR	HMMR	-4.21211	2.47422	-12.2086	7.07897e-10	9.85936e-08	12.9319
KIF23	KIF23	-3.11904	3.74532	-12.2049	7.11234e-10	9.85936e-08	12.9723
NID1	NID1	7.01177	1.7858	12.1887	7.25946e-10	9.93569e-08	12.9551
HOXA2	HOXA2	5.35987	-3.61502	12.1881	7.26558e-10	9.93569e-08	12.6549
FOXF1	FOXF1	8.23446	-2.12453	12.1759	7.37882e-10	1.00228e-07	12.8287
HLA-DMA	HLA-DMA	5.88795	2.01527	12.1703	7.43117e-10	1.00266e-07	12.9307
PAPPA	PAPPA	6.81872	1.15112	12.1125	7.99717e-10	1.07189e-07	12.7635
FRMPD4	FRMPD4	6.01928	-3.3742	12.0711	8.4309e-10	1.12259e-07	12.6244
TRAM1	TRAM1	2.08616	6.8121	12.0501	8.66092e-10	1.14568e-07	12.4931
TMSB15A	TMSB15A	-8.12134	-0.555305	-12.0358	8.82032e-10	1.15918e-07	12.5503
RSPO1	RSPO1	6.70921	-3.18147	12.0011	9.22198e-10	1.20415e-07	12.5604
C1QTNF5	C1QTNF5	6.612	-1.95493	11.923	1.01956e-09	1.32275e-07	12.5011
PTGIR	PTGIR	4.81896	-3.41389	11.9174	1.02695e-09	1.32386e-07	12.2784
CPEB2	CPEB2	2.49208	3.49845	11.8794	1.07866e-09	1.3817e-07	12.5167
APOL1	APOL1	4.49601	2.6613	11.8646	1.09956e-09	1.39962e-07	12.5435
PLEKHH2	PLEKHH2	4.10161	2.63044	11.7801	1.22709e-09	1.54537e-07	12.4164
FANCA	FANCA	-2.44247	5.0277	-11.7787	1.22933e-09	1.54537e-07	12.4061
LOC101928188	LOC101928188	5.52351	-3.11931	11.763	1.25471e-09	1.55232e-07	12.1812
IFI16	IFI16	8.50904	-0.728621	11.7618	1.25668e-09	1.55232e-07	12.3307
PNMT	PNMT	-6.87136	-0.295448	-11.7611	1.25787e-09	1.55232e-07	12.1546
HOXB2	HOXB2	8.10591	-2.48272	11.7378	1.29667e-09	1.59051e-07	12.3004
GOLGB1	GOLGB1	1.65998	6.99044	11.7258	1.31717e-09	1.60592e-07	12.1053
TACC3	TACC3	-3.32457	4.56102	-11.7167	1.3328e-09	1.61524e-07	12.3086
CCL2	CCL2	9.21082	-1.91978	11.684	1.39124e-09	1.67603e-07	12.255
NID2	NID2	5.49807	2.1774	11.6634	1.42927e-09	1.71166e-07	12.2687
CDH3	CDH3	-2.91033	6.08187	-11.6513	1.45211e-09	1.72878e-07	12.0696
ROR2	ROR2	5.72292	-1.88414	11.6292	1.49488e-09	1.76929e-07	12.143
HMGB2	HMGB2	-2.71588	5.72474	-11.6166	1.52004e-09	1.7886e-07	12.068
CEP55	CEP55	-5.81479	2.77421	-11.6122	1.52887e-09	1.7886e-07	12.097
MDFIC	MDFIC	-2.14726	4.67865	-11.5941	1.56569e-09	1.82116e-07	12.0833
HOXA5	HOXA5	7.79548	-2.16748	11.5739	1.6079e-09	1.85956e-07	12.0921
SAPCD2	SAPCD2	-3.74024	4.35705	-11.5545	1.64972e-09	1.89709e-07	12.113
WHSC1	WHSC1	-1.45842	6.06134	-11.5268	1.71141e-09	1.95691e-07	11.8905
NNMT	NNMT	9.73889	-0.702957	11.5037	1.76456e-09	2.00634e-07	12.0209
FOXM1	FOXM1	-5.75298	4.39151	-11.4859	1.80685e-09	2.04295e-07	12.0437
PDLIM3	PDLIM3	3.11197	0.710855	11.4767	1.82903e-09	2.05655e-07	12.0448
TOM1	TOM1	1.48102	4.86046	11.4627	1.86325e-09	2.08344e-07	11.7998
NCAPG	NCAPG	-3.47022	4.91569	-11.4417	1.9162e-09	2.12288e-07	11.9848
PRRX2	PRRX2	5.36179	-3.5041	11.4386	1.92402e-09	2.12288e-07	11.7765
CDH4	CDH4	5.04943	0.487326	11.4363	1.92999e-09	2.12288e-07	11.9878
MYBL1	MYBL1	-3.68964	1.52919	-11.43	1.94641e-09	2.12937e-07	11.9076
HCG26	HCG26	5.47709	-2.60146	11.3974	2.03278e-09	2.2119e-07	11.7649
KIF11	KIF11	-3.4751	3.96816	-11.3895	2.0545e-09	2.21434e-07	11.9061
SMPDL3A	SMPDL3A	4.6038	2.11885	11.3886	2.0569e-09	2.21434e-07	11.9283
LRIG3	LRIG3	1.91583	4.41402	11.3381	2.20094e-09	2.34603e-07	11.6631
DENND2A	DENND2A	3.35315	-0.417082	11.3376	2.20241e-09	2.34603e-07	11.8356
CDCA3	CDCA3	-5.86285	2.03394	-11.2826	2.3714e-09	2.51282e-07	11.6361
SVEP1	SVEP1	7.13068	1.07476	11.2606	2.44265e-09	2.57483e-07	11.7442
COL5A1	COL5A1	10.7358	-0.961359	11.2403	2.51075e-09	2.62598e-07	11.677
ACTG2	ACTG2	7.08907	-2.86935	11.2384	2.51712e-09	2.62598e-07	11.6435
CCNB2	CCNB2	-4.82206	2.94729	-11.216	2.59431e-09	2.69263e-07	11.6793
POLQ	POLQ	-6.07087	1.84111	-11.2066	2.62774e-09	2.71341e-07	11.504
GAPDH	GAPDH	-2.0227	10.2856	-11.1796	2.72573e-09	2.80031e-07	11.226
NAPSB	NAPSB	6.75649	-1.25709	11.1397	2.87735e-09	2.94115e-07	11.5137
ZNF738	ZNF738	-2.53081	4.2128	-11.1351	2.8955e-09	2.94483e-07	11.5618
NCAPH	NCAPH	-5.09114	2.46972	-11.0921	3.07005e-09	3.10151e-07	11.4798
COL4A1	COL4A1	9.1225	1.87835	11.0827	3.10973e-09	3.10151e-07	11.5199
DPT	DPT	6.10046	-3.32289	11.0792	3.12481e-09	3.10151e-07	11.3912
ACVRL1	ACVRL1	4.95845	-2.04007	11.0788	3.12664e-09	3.10151e-07	11.3256
LOC101929536	LOC101929536	-5.16846	-2.65377	-11.0773	3.13282e-09	3.10151e-07	11.1975
HLA-DRA	HLA-DRA	10.2379	1.73009	11.0753	3.1415e-09	3.10151e-07	11.4754
HLA-B	HLA-B	4.3889	5.73175	11.0634	3.19298e-09	3.13703e-07	11.2279
FBN1	FBN1	7.89711	2.11646	11.052	3.24339e-09	3.16766e-07	11.4764
UBC	UBC	1.62696	8.38011	11.0442	3.27803e-09	3.16766e-07	11.0778
PSAP	PSAP	1.25974	9.37375	11.0433	3.28199e-09	3.16766e-07	11.0291
SLC46A3	SLC46A3	5.21388	0.551972	11.0421	3.28747e-09	3.16766e-07	11.4485
OGN	OGN	7.82138	-1.68943	11.0388	3.30242e-09	3.16766e-07	11.4083
KIFC1	KIFC1	-5.02819	3.64097	-11.0313	3.33653e-09	3.17499e-07	11.4502
IGFBP4	IGFBP4	2.32561	4.34732	11.0302	3.34144e-09	3.17499e-07	11.1848
WDR62	WDR62	-3.49966	2.77597	-11.007	3.44979e-09	3.26263e-07	11.4183
MATN2	MATN2	4.52979	1.54518	10.9957	3.50361e-09	3.29812e-07	11.3464
SKP2	SKP2	-1.89207	3.90215	-10.9914	3.5243e-09	3.30223e-07	11.2687
HLA-DMB	HLA-DMB	8.51888	-0.604292	10.9838	3.56136e-09	3.32158e-07	11.3441
CENPH	CENPH	-3.34304	2.98022	-10.9803	3.57852e-09	3.32228e-07	11.3835
PEAK1	PEAK1	2.771	3.85749	10.9496	3.73308e-09	3.44995e-07	11.1799
HJURP	HJURP	-6.53872	2.62766	-10.9373	3.79667e-09	3.49277e-07	11.1835
SERPINA1	SERPINA1	11.0499	1.31033	10.9309	3.83075e-09	3.50817e-07	11.2751
GAS6	GAS6	4.61921	3.4564	10.9249	3.86237e-09	3.5103e-07	11.1989
NETO2	NETO2	-2.46213	4.42739	-10.9239	3.86776e-09	3.5103e-07	11.1612
RACGAP1	RACGAP1	-2.16168	4.09295	-10.8955	4.02237e-09	3.6173e-07	11.1399
CENPI	CENPI	-4.88255	1.16625	-10.8955	4.02257e-09	3.6173e-07	11.1346
CYGB	CYGB	3.49858	1.00001	10.8925	4.03928e-09	3.6173e-07	11.2641
HMSD	HMSD	-5.30924	-1.20079	-10.887	4.07046e-09	3.62917e-07	11.0216
CDCA4	CDCA4	-2.50364	3.25485	-10.8761	4.13229e-09	3.66813e-07	11.187
TUBA1B	TUBA1B	-2.18071	8.20682	-10.8581	4.23663e-09	3.74433e-07	10.8556
NDST4	NDST4	-7.9498	-0.993733	-10.8544	4.25836e-09	3.74717e-07	11.0926
KPNA2	KPNA2	-1.6283	5.75421	-10.847	4.30217e-09	3.76934e-07	10.9479
FLNC	FLNC	6.90909	-1.38183	10.8272	4.42246e-09	3.85802e-07	11.1219
TONSL	TONSL	-2.56364	4.15076	-10.8225	4.45116e-09	3.8664e-07	11.1103
SLC26A6	SLC26A6	-2.09862	4.80386	-10.8164	4.4891e-09	3.88269e-07	10.9712
PLK1	PLK1	-4.16277	3.64419	-10.8094	4.53288e-09	3.89577e-07	11.1505
OMD	OMD	5.27797	-2.1129	10.8079	4.54273e-09	3.89577e-07	11.0082
WFDC1	WFDC1	6.19754	-2.52569	10.7975	4.60921e-09	3.93611e-07	11.0726
FOXL1	FOXL1	5.63649	-2.91896	10.7913	4.64875e-09	3.95319e-07	10.9911
PHYHD1	PHYHD1	3.99987	2.56125	10.7818	4.71118e-09	3.98952e-07	11.028
AURKA	AURKA	-3.22756	3.64031	-10.7767	4.74421e-09	4.00076e-07	11.0827
SLC6A8	SLC6A8	-2.94997	5.52008	-10.7667	4.81129e-09	4.02318e-07	10.9004
SERPINE2	SERPINE2	7.28524	-0.888607	10.7661	4.8155e-09	4.02318e-07	11.0476
NUF2	NUF2	-6.19392	1.92997	-10.7638	4.83044e-09	4.02318e-07	10.9537
FIBIN	FIBIN	7.36334	-2.67557	10.7543	4.89533e-09	4.06052e-07	11.0232
BGN	BGN	7.19366	-1.12688	10.7447	4.96153e-09	4.09863e-07	11.0169
PTMA	PTMA	-1.45416	9.19853	-10.738	5.00794e-09	4.12015e-07	10.63
LOC728715	LOC728715	-4.49329	-1.17674	-10.7168	5.15905e-09	4.22729e-07	10.754
KRTAP7-1	KRTAP7-1	5.01862	-3.8144	10.7014	5.27152e-09	4.27265e-07	10.8252
ZWINT	ZWINT	-3.89845	3.96547	-10.6987	5.29154e-09	4.27265e-07	10.9607
BUB1	BUB1	-4.52173	3.44116	-10.6956	5.31484e-09	4.27265e-07	10.9934
CASP1	CASP1	4.69068	-0.268378	10.6952	5.31776e-09	4.27265e-07	10.9308
SYT15	SYT15	5.55236	2.11295	10.6907	5.35144e-09	4.27265e-07	10.9844
SGCD	SGCD	9.14404	-1.85137	10.6872	5.37773e-09	4.27265e-07	10.9594
BIRC5	BIRC5	-6.20501	3.33442	-10.6835	5.40577e-09	4.27265e-07	10.9535
RAD54L	RAD54L	-5.90807	3.19271	-10.6826	5.41226e-09	4.27265e-07	10.8721
UHRF1	UHRF1	-5.65906	3.93022	-10.6822	5.41522e-09	4.27265e-07	10.9756
MIF	MIF	-2.22637	7.84406	-10.6809	5.42552e-09	4.27265e-07	10.6133
APOD	APOD	6.18085	1.90005	10.6698	5.51072e-09	4.32293e-07	10.8962
LMNB2	LMNB2	-1.73803	6.46668	-10.6635	5.55951e-09	4.34436e-07	10.6468
RNF39	RNF39	3.27695	2.69997	10.6336	5.79916e-09	4.50834e-07	10.908
NDC1	NDC1	-1.52912	4.2077	-10.6318	5.81391e-09	4.50834e-07	10.731
CYP17A1	CYP17A1	6.49515	-2.28786	10.6161	5.94408e-09	4.59169e-07	10.8271
LRG1	LRG1	7.08923	0.204433	10.6093	6.00078e-09	4.61787e-07	10.8399
TWIST1	TWIST1	6.38144	-2.11548	10.5733	6.31407e-09	4.84054e-07	10.7666
PMP22	PMP22	7.71777	-0.313433	10.5702	6.34246e-09	4.84297e-07	10.7855
SLC27A3	SLC27A3	3.33445	4.72529	10.5676	6.36509e-09	4.84297e-07	10.5878
NEIL3	NEIL3	-5.3427	0.793314	-10.5513	6.51405e-09	4.93774e-07	10.6569
TMEM52B	TMEM52B	5.36402	-2.42642	10.5441	6.5812e-09	4.96877e-07	10.6492
B3GNT9	B3GNT9	1.52949	4.26778	10.5416	6.60408e-09	4.96877e-07	10.6117
DCN	DCN	10.032	-0.368571	10.5329	6.68672e-09	5.01231e-07	10.7415
CHTF18	CHTF18	-2.74144	3.91105	-10.5207	6.80311e-09	5.08074e-07	10.6473
PCBP3	PCBP3	5.93769	-2.41199	10.5178	6.83182e-09	5.08343e-07	10.684
ITGA1	ITGA1	3.51242	1.71897	10.4877	7.13038e-09	5.28138e-07	10.6333
FANCF	FANCF	-2.06009	3.69449	-10.4858	7.15005e-09	5.28138e-07	10.5826
PPP1R1C	PPP1R1C	5.36715	-0.623806	10.4814	7.19444e-09	5.29485e-07	10.6487
RP3-323P13.2	RP3-323P13.2	4.76212	-2.85565	10.4781	7.22814e-09	5.30037e-07	10.5137
ANXA9	ANXA9	2.44278	3.2375	10.47	7.31282e-09	5.34311e-07	10.6372
SKIL	SKIL	2.12718	4.36325	10.4639	7.37661e-09	5.37033e-07	10.4671
TEK	TEK	7.10795	-1.91029	10.4413	7.61874e-09	5.52673e-07	10.6017
TTK	TTK	-6.28494	1.98143	-10.4386	7.64747e-09	5.52776e-07	10.5275
PTTG1	PTTG1	-5.24253	2.81216	-10.4328	7.71135e-09	5.53863e-07	10.6168
SNRPA	SNRPA	-1.45689	5.28298	-10.4321	7.71921e-09	5.53863e-07	10.3675
APOL3	APOL3	6.30422	-1.94926	10.4298	7.74461e-09	5.53863e-07	10.5718
CDKN2A	CDKN2A	5.25053	0.941131	10.416	7.89914e-09	5.62925e-07	10.5877
MRC2	MRC2	7.75643	0.877819	10.4049	8.02524e-09	5.69904e-07	10.5834
LIMD1	LIMD1	2.14961	5.25609	10.4017	8.06231e-09	5.70536e-07	10.2795
GAS7	GAS7	7.6701	-1.39231	10.3908	8.1898e-09	5.77538e-07	10.5413
CDH11	CDH11	5.84956	1.99385	10.3842	8.26711e-09	5.80966e-07	10.5278
C2	C2	5.84284	3.74214	10.3754	8.37188e-09	5.86293e-07	10.4134
TCF3	TCF3	-1.38366	6.00678	-10.3634	8.5178e-09	5.94454e-07	10.2185
SPG20	SPG20	1.55192	5.26428	10.3547	8.62431e-09	5.99819e-07	10.2208
NHSL1	NHSL1	2.6541	4.35704	10.3249	9.00258e-09	6.23984e-07	10.3258
CENPF	CENPF	-4.87157	3.83601	-10.319	9.07915e-09	6.25609e-07	10.4655
P4HA3	P4HA3	4.26733	0.854348	10.3184	9.08785e-09	6.25609e-07	10.4669
CIITA	CIITA	4.18884	2.46718	10.2994	9.33959e-09	6.40759e-07	10.4401
SHOX2	SHOX2	4.63302	-3.48085	10.289	9.48188e-09	6.48324e-07	10.2545
CCDC80	CCDC80	5.38047	1.40527	10.2716	9.72328e-09	6.62591e-07	10.3842
ME1	ME1	2.12533	4.5043	10.2656	9.80798e-09	6.64942e-07	10.1111
FGGY	FGGY	2.3089	1.85466	10.2645	9.82349e-09	6.64942e-07	10.3192
ASAP3	ASAP3	3.1045	2.09741	10.2503	1.00278e-08	6.76508e-07	10.2705
SCUBE1	SCUBE1	8.33689	-1.97077	10.243	1.01339e-08	6.81398e-07	10.3426
CDCA8	CDCA8	-4.78146	2.62828	-10.2343	1.02618e-08	6.8771e-07	10.3444
CARD6	CARD6	3.04603	2.31906	10.2239	1.04179e-08	6.95869e-07	10.2526
NEURL1B	NEURL1B	-2.97925	3.79968	-10.2081	1.06606e-08	7.08726e-07	10.1151
SFRP2	SFRP2	7.60228	-2.72729	10.2048	1.07117e-08	7.08726e-07	10.2805
DDX24	DDX24	1.06791	6.12775	10.2045	1.07155e-08	7.08726e-07	9.94934
FGF7	FGF7	7.55178	-1.10554	10.1894	1.09535e-08	7.2211e-07	10.261
CDIP1	CDIP1	1.18365	4.6126	10.1612	1.14138e-08	7.50012e-07	9.99976
COL4A2	COL4A2	6.35847	4.1061	10.1566	1.14902e-08	7.52588e-07	10.0649
CASP10	CASP10	4.25308	1.96013	10.1521	1.15655e-08	7.54428e-07	10.182
SPC24	SPC24	-4.91849	1.03289	-10.1505	1.15928e-08	7.54428e-07	10.1142
WNK1	WNK1	1.82155	6.99415	10.1243	1.20445e-08	7.81307e-07	9.80591
ITGB3	ITGB3	6.07393	-2.04381	10.1126	1.22521e-08	7.92239e-07	10.124
GREM2	GREM2	-5.60927	2.24607	-10.1023	1.24382e-08	8.01711e-07	10.1542
KIFC2	KIFC2	-1.69299	5.57297	-10.0959	1.25557e-08	8.06716e-07	9.85225
GTSE1	GTSE1	-5.93101	2.65578	-10.0841	1.2774e-08	8.18143e-07	10.0913
TRIM26	TRIM26	1.31122	5.01864	10.0662	1.31141e-08	8.345e-07	9.79645
ECT2	ECT2	-2.05866	4.78707	-10.0653	1.31315e-08	8.345e-07	9.87123
CDC7	CDC7	-2.87339	2.78693	-10.0642	1.31531e-08	8.345e-07	10.0826
HS3ST3A1	HS3ST3A1	5.27719	-2.73731	10.0515	1.34004e-08	8.47531e-07	10.0252
ESCO2	ESCO2	-5.41614	1.8505	-10.0423	1.35842e-08	8.56137e-07	9.97872
FMO2	FMO2	9.81447	-0.346331	10.0384	1.36613e-08	8.56137e-07	10.0602
ADH1C	ADH1C	7.24285	-0.458172	10.0378	1.36726e-08	8.56137e-07	10.0496
ALDH2	ALDH2	2.07468	6.2745	10.0362	1.37056e-08	8.56137e-07	9.66443
EZH2	EZH2	-2.19008	4.01871	-10.0311	1.38094e-08	8.59966e-07	9.91831
ZNF90	ZNF90	-5.52607	0.932759	-10.0271	1.38911e-08	8.624e-07	9.94068
CENPA	CENPA	-5.06975	1.37673	-10.0221	1.39931e-08	8.66076e-07	9.94717
BRCA1	BRCA1	-3.10302	3.43983	-9.98611	1.47557e-08	9.0893e-07	9.97962
XRCC3	XRCC3	-1.73188	4.26065	-9.98349	1.48128e-08	9.0893e-07	9.87534
CLINT1	CLINT1	1.81599	5.90303	9.98316	1.48203e-08	9.0893e-07	9.62161
CDC25C	CDC25C	-5.66304	0.951287	-9.97306	1.5043e-08	9.18112e-07	9.8761
MEX3D	MEX3D	-2.54072	5.47244	-9.97038	1.51026e-08	9.18112e-07	9.66494
GOLGA5	GOLGA5	1.21867	4.76159	9.97023	1.5106e-08	9.18112e-07	9.66595
SPC25	SPC25	-6.96328	1.3473	-9.96499	1.52235e-08	9.22479e-07	9.88233
MRVI1	MRVI1	7.11339	-1.37916	9.96109	1.53116e-08	9.25047e-07	9.93508
HILPDA	HILPDA	-4.20673	4.29286	-9.95616	1.54235e-08	9.29036e-07	9.76709
MIR100HG	MIR100HG	7.36874	-2.19899	9.95309	1.54938e-08	9.30504e-07	9.92651
PLP2	PLP2	-1.93737	5.80018	-9.94935	1.55798e-08	9.32899e-07	9.65453
ATP10A	ATP10A	8.28272	-0.762304	9.93994	1.57983e-08	9.43193e-07	9.9126
IGF2BP3	IGF2BP3	-3.47897	4.28021	-9.92506	1.61506e-08	9.61386e-07	9.81447
FAXDC2	FAXDC2	3.60053	4.24917	9.92262	1.62093e-08	9.62052e-07	9.77021
CYP2A6	CYP2A6	10.8529	-0.0828236	9.91871	1.63035e-08	9.63437e-07	9.88375
CKAP2L	CKAP2L	-7.20609	1.68402	-9.9177	1.63278e-08	9.63437e-07	9.82104
PPP1R1B	PPP1R1B	-4.39122	4.57348	-9.91245	1.64555e-08	9.66157e-07	9.79211
OLR1	OLR1	5.95205	-1.13696	9.91189	1.64694e-08	9.66157e-07	9.83968
TCEA3	TCEA3	4.22088	-0.0309755	9.90194	1.67145e-08	9.77233e-07	9.86476
CCDC14	CCDC14	-1.306	6.05651	-9.89906	1.67861e-08	9.77233e-07	9.49436
SYNE1	SYNE1	2.47542	4.79132	9.8951	1.68851e-08	9.77233e-07	9.53302
OIP5	OIP5	-5.99055	1.61926	-9.89457	1.68986e-08	9.77233e-07	9.77353
TMEM130	TMEM130	8.36709	-1.40563	9.89452	1.68996e-08	9.77233e-07	9.84685
ANKRD12	ANKRD12	1.57772	5.69534	9.88121	1.72375e-08	9.93024e-07	9.49456
ZC3H13	ZC3H13	1.28675	5.68773	9.87991	1.72708e-08	9.93024e-07	9.49768
HGD	HGD	5.47483	-0.272221	9.87362	1.74332e-08	9.99522e-07	9.80247
AEN	AEN	1.25481	4.33094	9.8678	1.7585e-08	1.00537e-06	9.58063
LRRFIP2	LRRFIP2	1.15725	4.66887	9.84388	1.82233e-08	1.03893e-06	9.51904
KIF22	KIF22	-2.21899	4.81816	-9.82344	1.8788e-08	1.06812e-06	9.5267
TPH1	TPH1	7.05031	-1.23107	9.81169	1.91207e-08	1.08399e-06	9.72219
LINC00968	LINC00968	5.85613	-2.80107	9.80313	1.93671e-08	1.09489e-06	9.66854
TBC1D2	TBC1D2	2.48782	4.42623	9.79131	1.97127e-08	1.11132e-06	9.42405
ALDH1L2	ALDH1L2	3.07545	1.91509	9.76678	2.04508e-08	1.14974e-06	9.60576
CDKN2AIPNL	CDKN2AIPNL	-1.42027	4.23145	-9.75785	2.07267e-08	1.16202e-06	9.41415
HOXA6	HOXA6	4.29878	-3.71827	9.72685	2.17153e-08	1.21408e-06	9.50132
CENPE	CENPE	-4.70468	3.02905	-9.71378	2.21466e-08	1.23478e-06	9.58261
TPM2	TPM2	5.26801	1.99674	9.70688	2.23779e-08	1.24103e-06	9.52734
PARPBP	PARPBP	-3.1563	2.4528	-9.70506	2.24396e-08	1.24103e-06	9.57984
GPR110	GPR110	5.46677	0.991114	9.70408	2.24725e-08	1.24103e-06	9.5761
HTR1B	HTR1B	-6.49969	-1.18162	-9.70315	2.25041e-08	1.24103e-06	9.48678
HOXB6	HOXB6	6.52388	-2.10552	9.68564	2.31062e-08	1.26737e-06	9.53221
MAZ	MAZ	-1.7576	7.37911	-9.68563	2.31068e-08	1.26737e-06	9.16066
EDNRA	EDNRA	3.92826	1.49781	9.67645	2.34291e-08	1.28157e-06	9.44512
ISCU	ISCU	1.71429	5.21288	9.66301	2.39098e-08	1.30434e-06	9.13736
VCAM1	VCAM1	5.71777	-3.08756	9.65908	2.40523e-08	1.30859e-06	9.45793
TK1	TK1	-4.29267	4.23321	-9.65202	2.43103e-08	1.31908e-06	9.46663
CCR1	CCR1	6.44227	-0.837375	9.64552	2.45506e-08	1.32856e-06	9.474
HS3ST4	HS3ST4	4.5355	-3.34743	9.64106	2.4717e-08	1.33324e-06	9.38696
ZEB2	ZEB2	5.29092	1.2467	9.63967	2.47689e-08	1.33324e-06	9.48297
RHOJ	RHOJ	5.43778	-3.13438	9.63216	2.50522e-08	1.34187e-06	9.42031
ITIH3	ITIH3	5.24742	-3.40906	9.63051	2.5115e-08	1.34187e-06	9.39479
RRM2	RRM2	-6.47514	4.33643	-9.62895	2.51744e-08	1.34187e-06	9.46497
ARHGAP11A	ARHGAP11A	-2.36284	4.29063	-9.62843	2.51944e-08	1.34187e-06	9.30242
PKNOX2	PKNOX2	4.47135	-3.25903	9.617	2.56345e-08	1.35757e-06	9.34932
SHCBP1	SHCBP1	-5.14503	1.60037	-9.61597	2.56749e-08	1.35757e-06	9.38708
PASK	PASK	-1.73949	3.52868	-9.61557	2.56904e-08	1.35757e-06	9.31098
BUB1B	BUB1B	-4.5612	3.13594	-9.61321	2.57825e-08	1.35889e-06	9.43752
NRG2	NRG2	4.27107	-3.42053	9.57284	2.74134e-08	1.4401e-06	9.25288
SGOL1	SGOL1	-4.5474	1.83002	-9.57079	2.7499e-08	1.4401e-06	9.33892
KIF15	KIF15	-5.67855	1.99992	-9.56988	2.75369e-08	1.4401e-06	9.34072
IQGAP3	IQGAP3	-7.43339	3.05862	-9.55947	2.79768e-08	1.45934e-06	9.31751
UBE2C	UBE2C	-7.13095	2.89944	-9.50455	3.04227e-08	1.58273e-06	9.25667
LOC730338	LOC730338	4.57518	-2.83598	9.50292	3.04987e-08	1.58273e-06	9.20849
ZBED1	ZBED1	-1.65896	6.16034	-9.50018	3.06269e-08	1.58532e-06	8.89033
ZNF439	ZNF439	-2.65938	1.84723	-9.49617	3.08155e-08	1.59101e-06	9.26882
TBX1	TBX1	-2.997	2.94823	-9.49362	3.09357e-08	1.59315e-06	9.06025
TMPO	TMPO	-1.38574	6.26796	-9.48448	3.13718e-08	1.61151e-06	8.89578
TYMS	TYMS	-3.68194	5.27008	-9.44722	3.32165e-08	1.69787e-06	9.05538
ACSM3	ACSM3	2.99477	4.02052	9.44714	3.32208e-08	1.69787e-06	9.03927
GAS1	GAS1	7.14582	-2.47714	9.44344	3.34101e-08	1.70324e-06	9.18254
PDXK	PDXK	1.50159	6.46534	9.44005	3.35846e-08	1.70617e-06	8.74088
ASPM	ASPM	-4.87297	2.92833	-9.4385	3.36646e-08	1.70617e-06	9.18196
ARHGAP22	ARHGAP22	-3.38711	2.24755	-9.43742	3.37205e-08	1.70617e-06	9.18034
ELN	ELN	8.19008	-0.724425	9.43259	3.39715e-08	1.71197e-06	9.17046
FANCD2	FANCD2	-2.45132	3.25782	-9.43197	3.40042e-08	1.71197e-06	9.10266
AQP1	AQP1	5.6648	2.38677	9.43014	3.41e-08	1.71253e-06	9.03719
B2M	B2M	1.57044	8.02382	9.42026	3.46224e-08	1.73446e-06	8.6428
NAV3	NAV3	6.20672	-2.70391	9.37902	3.68941e-08	1.8437e-06	9.07513
ACE2	ACE2	3.79682	0.485029	9.37146	3.7327e-08	1.86074e-06	9.07642
CDCA2	CDCA2	-3.36263	2.08521	-9.36076	3.79491e-08	1.8871e-06	9.06004
DEPDC1B	DEPDC1B	-4.69019	2.19171	-9.354	3.83482e-08	1.90228e-06	9.04733
ATAD3C	ATAD3C	3.49349	1.27871	9.35224	3.84523e-08	1.90278e-06	9.02687
ZBTB20	ZBTB20	5.20449	1.84296	9.34834	3.86852e-08	1.90964e-06	9.00383
AURKB	AURKB	-5.82343	2.34274	-9.34667	3.8785e-08	1.9099e-06	9.02442
PLIN5	PLIN5	4.54214	1.2719	9.34161	3.90899e-08	1.92024e-06	8.98521
LOC100506621	LOC100506621	6.80332	-0.186918	9.33251	3.96447e-08	1.94278e-06	9.01688
SLC12A2	SLC12A2	-2.25578	7.17574	-9.32407	4.01666e-08	1.96361e-06	8.59991
COPZ2	COPZ2	5.1408	-1.24199	9.32065	4.03802e-08	1.96929e-06	8.99151
FAM83D	FAM83D	-6.28366	1.95623	-9.31682	4.06203e-08	1.97624e-06	8.95764
NREP	NREP	-2.96107	5.92561	-9.31372	4.08163e-08	1.98101e-06	8.60764
ADAMTS5	ADAMTS5	5.9138	-0.78809	9.28553	4.26426e-08	2.0647e-06	8.94364
CCNA2	CCNA2	-4.00705	4.47309	-9.28079	4.29576e-08	2.07499e-06	8.89579
TICRR	TICRR	-5.33726	1.81506	-9.27864	4.31015e-08	2.07698e-06	8.89628
CHRM2	CHRM2	5.06947	-3.62395	9.27679	4.32255e-08	2.078e-06	8.87599
IMPA2	IMPA2	-1.83988	5.77572	-9.25856	4.44695e-08	2.13274e-06	8.50848
ANKRD13A	ANKRD13A	1.25582	5.61638	9.25098	4.49975e-08	2.15296e-06	8.49896
CHAF1A	CHAF1A	-1.78634	4.02584	-9.24312	4.55522e-08	2.16701e-06	8.67503
LRP1	LRP1	2.5676	6.57327	9.24244	4.56006e-08	2.16701e-06	8.45108
COL16A1	COL16A1	4.08565	1.53875	9.24228	4.56122e-08	2.16701e-06	8.7371
CCRL2	CCRL2	6.31586	-0.866514	9.23592	4.60669e-08	2.1794e-06	8.86879
LOC101928262	LOC101928262	-5.33748	-1.07302	-9.23562	4.60885e-08	2.1794e-06	8.78313
GLT8D2	GLT8D2	4.26097	-0.0257844	9.22691	4.67189e-08	2.20406e-06	8.85861
ZNFX1	ZNFX1	1.83128	5.03391	9.19917	4.87886e-08	2.29636e-06	8.49014
LOC102724852	LOC102724852	-8.57381	8.52651	-9.19751	4.89157e-08	2.29699e-06	8.45898
SORCS2	SORCS2	-3.43777	5.58352	-9.19507	4.91026e-08	2.30044e-06	8.44537
H2AFX	H2AFX	-2.25041	5.41297	-9.18335	5.00114e-08	2.3376e-06	8.44603
SMARCD3	SMARCD3	1.84322	3.9868	9.17395	5.07537e-08	2.36185e-06	8.4765
HRNR	HRNR	5.95311	-1.80417	9.17382	5.07637e-08	2.36185e-06	8.76718
LOC102724488	LOC102724488	4.71286	1.03914	9.15611	5.21932e-08	2.4228e-06	8.71994
SLC16A12	SLC16A12	3.5313	1.67226	9.15255	5.24863e-08	2.42458e-06	8.62065
ZNF732	ZNF732	-4.24409	-1.46895	-9.15203	5.25286e-08	2.42458e-06	8.6054
PLXDC2	PLXDC2	6.33454	0.974439	9.15128	5.2591e-08	2.42458e-06	8.74261
ZNF43	ZNF43	-2.18934	3.53339	-9.13673	5.38061e-08	2.47266e-06	8.61387
STRN4	STRN4	-0.825302	6.32731	-9.13588	5.38783e-08	2.47266e-06	8.29764
ITGA5	ITGA5	6.34426	-0.009681	9.12832	5.45224e-08	2.49115e-06	8.70741
CDCA5	CDCA5	-4.75135	3.04032	-9.12826	5.45275e-08	2.49115e-06	8.69263
SNAI2	SNAI2	5.19692	-0.556813	9.12558	5.47577e-08	2.49604e-06	8.70279
NLRP1	NLRP1	5.80932	-1.3697	9.10778	5.63135e-08	2.56119e-06	8.66767
PBK	PBK	-6.04846	2.49848	-9.10458	5.65979e-08	2.56835e-06	8.64372
FAM3C	FAM3C	1.43743	5.35067	9.10284	5.67532e-08	2.56964e-06	8.24775
SELM	SELM	2.37319	2.38014	9.09838	5.71536e-08	2.5801e-06	8.53646
UPF2	UPF2	1.12914	4.8408	9.09743	5.72391e-08	2.5801e-06	8.30712
RGL3	RGL3	-2.14585	4.96075	-9.09243	5.76918e-08	2.59472e-06	8.28779
MSC	MSC	6.22758	-2.71543	9.08937	5.79708e-08	2.60149e-06	8.64251
TRIP13	TRIP13	-5.13803	2.56951	-9.08217	5.86334e-08	2.6254e-06	8.63935
RASA3	RASA3	6.36493	-1.21302	9.07915	5.89133e-08	2.63211e-06	8.63189
SEMA4C	SEMA4C	-1.77553	4.62471	-9.06495	6.02491e-08	2.68377e-06	8.27266
KIAA1524	KIAA1524	-2.46423	2.21084	-9.06405	6.03348e-08	2.68377e-06	8.57743
OXCT2	OXCT2	-3.97789	-0.653639	-9.06134	6.05942e-08	2.6894e-06	8.52329
NCAPD2	NCAPD2	-1.60132	5.65203	-9.05632	6.10767e-08	2.70488e-06	8.23502
MRGPRF	MRGPRF	7.19039	-2.55785	9.0532	6.13789e-08	2.71233e-06	8.59352
BMPER	BMPER	5.49595	-1.00483	9.05014	6.16764e-08	2.71954e-06	8.58592
NRG3	NRG3	-5.65642	-1.2416	-9.0242	6.42623e-08	2.8274e-06	8.47269
TROAP	TROAP	-7.02762	2.13987	-9.01072	6.56502e-08	2.8822e-06	8.50428
RCC2	RCC2	-1.64218	6.44943	-9.00252	6.65105e-08	2.91365e-06	8.09257
LOC102724660	LOC102724660	-3.49339	1.28061	-8.98759	6.81058e-08	2.97359e-06	8.4934
KIF26B	KIF26B	3.83846	1.31217	8.98697	6.81726e-08	2.97359e-06	8.48192
LPCAT3	LPCAT3	1.2392	6.55081	8.98532	6.83517e-08	2.97499e-06	8.03951
LENG8	LENG8	-2.04534	7.60154	-8.97726	6.92331e-08	3.00689e-06	7.99575
RBM47	RBM47	1.44661	6.39274	8.96941	7.01037e-08	3.03818e-06	8.00986
NTF3	NTF3	5.20084	-2.3203	8.95613	7.16016e-08	3.0944e-06	8.42615
EYA4	EYA4	6.89693	-1.1597	8.95425	7.18157e-08	3.0944e-06	8.44036
LINC00469	LINC00469	-6.17719	-1.34173	-8.95379	7.18686e-08	3.0944e-06	8.39648
RSF1	RSF1	1.42276	5.14278	8.95187	7.20886e-08	3.0944e-06	8.0491
GPR124	GPR124	5.09523	2.00974	8.9512	7.21654e-08	3.0944e-06	8.41938
PRR11	PRR11	-4.7597	3.66981	-8.94223	7.32046e-08	3.13232e-06	8.40857
MPHOSPH8	MPHOSPH8	1.55852	5.75145	8.9316	7.44575e-08	3.17921e-06	8.00181
MEIOB	MEIOB	-5.76354	-0.809579	-8.92477	7.52727e-08	3.19436e-06	8.34053
CNTN6	CNTN6	6.17269	-2.22225	8.9247	7.52815e-08	3.19436e-06	8.39271
CDKN3	CDKN3	-4.55718	1.61407	-8.92427	7.53331e-08	3.19436e-06	8.37795
CASP2	CASP2	-1.37412	4.37051	-8.92335	7.54437e-08	3.19436e-06	8.06198
APOL6	APOL6	3.28693	2.90856	8.92201	7.56059e-08	3.19455e-06	8.20362
S1PR2	S1PR2	1.99867	2.44496	8.91688	7.62272e-08	3.21305e-06	8.24593
PRRC2C	PRRC2C	1.2085	6.65416	8.91578	7.63613e-08	3.21305e-06	7.91668
DHFR	DHFR	-1.68855	5.71703	-8.91071	7.69828e-08	3.23248e-06	7.98385
RIPPLY3	RIPPLY3	-5.6698	-0.854259	-8.90904	7.71882e-08	3.23439e-06	8.32207
CD163	CD163	4.59588	-1.34407	8.90328	7.79021e-08	3.25756e-06	8.30082
FAP	FAP	6.39929	-2.30048	8.89482	7.89644e-08	3.29317e-06	8.34746
CDV3	CDV3	1.01148	6.57172	8.89391	7.90789e-08	3.29317e-06	7.86145
LPAR1	LPAR1	2.16798	3.75333	8.88101	8.07288e-08	3.35497e-06	8.02455
CLTC	CLTC	1.17305	8.07579	8.87599	8.13804e-08	3.37512e-06	7.77359
AKAP12	AKAP12	6.65141	0.99928	8.87375	8.16743e-08	3.38038e-06	8.31461
NDRG1	NDRG1	-4.98036	7.20357	-8.87016	8.21444e-08	3.3929e-06	7.89283
DKFZP434I0714	DKFZP434I0714	-1.95361	1.47487	-8.8629	8.31071e-08	3.42567e-06	8.26937
PXDC1	PXDC1	3.59119	3.5615	8.85568	8.40756e-08	3.45325e-06	8.08771
SYNPO2	SYNPO2	5.04571	-0.77619	8.85537	8.41175e-08	3.45325e-06	8.28078
VSNL1	VSNL1	-3.04378	0.652228	-8.85384	8.43232e-08	3.45469e-06	8.28416
SEC31A	SEC31A	1.35871	6.29856	8.84972	8.48838e-08	3.46974e-06	7.78878
CRTAC1	CRTAC1	8.16808	1.66692	8.84814	8.50995e-08	3.46974e-06	8.21473
HOXB5	HOXB5	6.53384	-2.5457	8.84736	8.52049e-08	3.46974e-06	8.27271
DYRK1B	DYRK1B	-1.52629	4.31842	-8.8449	8.55434e-08	3.47653e-06	7.92453
TRIB2	TRIB2	-2.55131	5.28968	-8.84317	8.57805e-08	3.47918e-06	7.89935
C11orf84	C11orf84	-1.13206	3.93538	-8.83556	8.68355e-08	3.51493e-06	7.93776
CKS1B	CKS1B	-2.43119	4.42181	-8.82955	8.76785e-08	3.54197e-06	7.97299
ZMAT3	ZMAT3	2.45279	4.59175	8.82734	8.79908e-08	3.5475e-06	7.84477
APCDD1	APCDD1	-3.67687	5.71518	-8.82199	8.87516e-08	3.57106e-06	7.80218
NCAPG2	NCAPG2	-2.35049	3.97441	-8.81822	8.92914e-08	3.58565e-06	7.99658
RP11-465B22.5	RP11-465B22.5	-5.34051	-2.3228	-8.80199	9.16563e-08	3.67333e-06	8.14129
CNFN	CNFN	-3.43597	0.658571	-8.79635	9.2493e-08	3.69954e-06	8.19442
LRRC32	LRRC32	5.61473	-2.68585	8.78954	9.35137e-08	3.73299e-06	8.17285
SCARNA9	SCARNA9	-4.87833	-1.8258	-8.78024	9.49273e-08	3.78196e-06	8.09534
PELO	PELO	1.18631	3.9099	8.76979	9.65435e-08	3.8319e-06	7.81953
REV1	REV1	1.25113	5.74905	8.76905	9.66584e-08	3.8319e-06	7.75294
H3F3A	H3F3A	-1.8444	6.98663	-8.76705	9.69716e-08	3.8319e-06	7.61527
HOXB3	HOXB3	7.43829	-1.9943	8.76663	9.70369e-08	3.8319e-06	8.14773
TCF19	TCF19	-3.95735	3.69631	-8.76556	9.72054e-08	3.8319e-06	8.06835
VASN	VASN	2.08643	4.34802	8.76485	9.73168e-08	3.8319e-06	7.81927
MCM4	MCM4	-2.5136	5.04395	-8.75739	9.84971e-08	3.87084e-06	7.81268
COPG1	COPG1	0.909363	6.63069	8.75202	9.93566e-08	3.89705e-06	7.61292
BNC2	BNC2	4.77926	-0.210702	8.74681	1.00197e-07	3.92016e-06	8.11493
SRPX	SRPX	6.05667	-1.2323	8.74597	1.00333e-07	3.92016e-06	8.11439
PKN3	PKN3	-3.24506	3.18492	-8.73756	1.01708e-07	3.96622e-06	8.03637
WBP1	WBP1	-1.45495	5.06189	-8.7359	1.01982e-07	3.96927e-06	7.70005
HOXA3	HOXA3	6.47132	-2.61051	8.72861	1.03193e-07	4.00867e-06	8.08613
BTBD9	BTBD9	1.24527	5.2142	8.72715	1.03437e-07	4.01048e-06	7.68909
MAMLD1	MAMLD1	3.96652	-1.12209	8.72565	1.0369e-07	4.01259e-06	8.07868
HMGA2	HMGA2	-6.41847	2.11138	-8.71143	1.06108e-07	4.09832e-06	8.03885
NIPAL2	NIPAL2	1.68078	3.2911	8.70986	1.06378e-07	4.10092e-06	7.77188
CDK1	CDK1	-5.02831	3.91298	-8.70774	1.06746e-07	4.10727e-06	7.95652
TNFSF9	TNFSF9	3.68126	1.07077	8.70456	1.07298e-07	4.12068e-06	8.0432
CD248	CD248	6.43127	-1.3075	8.70338	1.07504e-07	4.12078e-06	8.04778
GRK5	GRK5	3.57839	1.85675	8.70091	1.07935e-07	4.12825e-06	7.90827
CHST11	CHST11	1.59139	3.67243	8.69993	1.08107e-07	4.12825e-06	7.70137
NET1	NET1	-1.62825	6.65258	-8.68729	1.1035e-07	4.20599e-06	7.54249
MCM7	MCM7	-1.51934	6.23251	-8.68478	1.10802e-07	4.21458e-06	7.57244
CHRNA5	CHRNA5	-4.14358	2.0306	-8.68372	1.10992e-07	4.21458e-06	8.01604
THBS2	THBS2	4.92329	0.287205	8.68118	1.11451e-07	4.22407e-06	7.93615
IL16	IL16	4.06823	1.24841	8.66396	1.14617e-07	4.33502e-06	7.97161
TTC3P1	TTC3P1	2.9686	-0.213027	8.66295	1.14806e-07	4.33502e-06	7.98084
ACTG1	ACTG1	-1.70411	10.1954	-8.66177	1.15026e-07	4.33523e-06	7.33565
GHR	GHR	5.7962	-2.60307	8.65345	1.16597e-07	4.37881e-06	7.96345
ENG	ENG	3.68215	2.41366	8.65335	1.16615e-07	4.37881e-06	7.94542
PSAPL1	PSAPL1	-5.20094	-1.19291	-8.63817	1.19537e-07	4.4802e-06	7.8875
LPCAT4	LPCAT4	-1.27457	3.84038	-8.6275	1.21637e-07	4.55049e-06	7.59187
ANGPTL1	ANGPTL1	5.68133	-1.75314	8.61498	1.24151e-07	4.63394e-06	7.90062
F2RL2	F2RL2	5.65946	-2.42349	8.61411	1.24326e-07	4.63394e-06	7.90422
FBN2	FBN2	7.16183	2.41349	8.6117	1.24816e-07	4.64368e-06	7.79325
CLIP1	CLIP1	1.28753	5.29839	8.60752	1.25672e-07	4.66101e-06	7.44569
MXRA5	MXRA5	5.89168	-2.95604	8.6066	1.25863e-07	4.66101e-06	7.89074
NPR1	NPR1	10.2961	-0.334267	8.60598	1.25989e-07	4.66101e-06	7.89137
CDC45	CDC45	-4.99243	1.84329	-8.60494	1.26203e-07	4.66101e-06	7.88973
ITPRIPL1	ITPRIPL1	-5.64188	-0.315463	-8.59777	1.27694e-07	4.70747e-06	7.83931
NEDD9	NEDD9	3.27137	5.84249	8.59388	1.28509e-07	4.72891e-06	7.37015
UQCRB	UQCRB	1.3724	6.94579	8.58674	1.30019e-07	4.77576e-06	7.34401
PM20D2	PM20D2	-1.56683	4.52015	-8.56814	1.34043e-07	4.91467e-06	7.5373
ZFHX3	ZFHX3	1.10962	5.57141	8.56074	1.35679e-07	4.95539e-06	7.42257
GPR176	GPR176	3.45081	-0.485407	8.56035	1.35768e-07	4.95539e-06	7.8188
CSNK1G2	CSNK1G2	-0.949677	6.1645	-8.55893	1.36084e-07	4.95539e-06	7.34735
PALM3	PALM3	5.26929	1.03716	8.55871	1.36133e-07	4.95539e-06	7.78369
C5orf56	C5orf56	2.98899	0.435472	8.55361	1.37277e-07	4.98196e-06	7.80912
PREX2	PREX2	5.77812	-1.66588	8.55326	1.37355e-07	4.98196e-06	7.79948
IVD	IVD	1.41157	5.77082	8.54932	1.38247e-07	4.99928e-06	7.29935
HIC1	HIC1	4.53857	0.217992	8.54804	1.38539e-07	4.99928e-06	7.79663
EPG5	EPG5	1.44268	4.23875	8.54789	1.38574e-07	4.99928e-06	7.40408
PLEKHO2	PLEKHO2	1.82468	2.73574	8.54433	1.39386e-07	5.01962e-06	7.62896
FMN1	FMN1	2.77144	3.88905	8.54047	1.40272e-07	5.04257e-06	7.47816
RIN3	RIN3	4.81761	-0.286977	8.5377	1.40913e-07	5.05662e-06	7.7808
CCNF	CCNF	-2.2664	3.93087	-8.52449	1.44007e-07	5.15392e-06	7.51222
MYO15B	MYO15B	-3.29395	4.20218	-8.52376	1.4418e-07	5.15392e-06	7.67142
TNC	TNC	5.08798	3.68802	8.52288	1.44388e-07	5.15392e-06	7.4983
HYAL1	HYAL1	6.37672	1.91975	8.51421	1.46464e-07	5.2188e-06	7.71722
PGM2	PGM2	-2.47063	2.62416	-8.51095	1.47252e-07	5.23766e-06	7.68169
FHL1	FHL1	6.63735	1.77116	8.50593	1.48476e-07	5.27194e-06	7.7107
PTPN4	PTPN4	2.16511	4.19097	8.48885	1.52714e-07	5.41292e-06	7.26489
AAK1	AAK1	1.28893	4.4364	8.48315	1.54157e-07	5.45452e-06	7.34294
DUSP6	DUSP6	-3.49473	7.13088	-8.48009	1.5494e-07	5.47265e-06	7.20941
PLA2G10	PLA2G10	4.83638	0.772924	8.47742	1.55623e-07	5.48721e-06	7.66124
C1R	C1R	3.31285	2.74302	8.47453	1.56367e-07	5.50385e-06	7.41909
COL18A1	COL18A1	3.88755	4.89129	8.46429	1.59035e-07	5.58802e-06	7.36298
HMGB1	HMGB1	-1.05707	7.74969	-8.4603	1.60089e-07	5.61531e-06	7.1012
LDB2	LDB2	6.82588	-2.38118	8.45784	1.60741e-07	5.62844e-06	7.65556
MFSD10	MFSD10	-1.34833	6.2408	-8.44817	1.63331e-07	5.70925e-06	7.16461
MCM5	MCM5	-2.69801	4.28476	-8.44555	1.64042e-07	5.7242e-06	7.40291
FAM101B	FAM101B	2.20952	1.81339	8.44176	1.65073e-07	5.74393e-06	7.45037
MILR1	MILR1	4.82757	-1.93276	8.44139	1.65174e-07	5.74393e-06	7.60117
APBB2	APBB2	2.12924	4.45058	8.43449	1.67074e-07	5.79513e-06	7.23157
SLC13A3	SLC13A3	4.20618	-0.801058	8.43396	1.6722e-07	5.79513e-06	7.61698
CSDC2	CSDC2	7.33273	-0.862514	8.43146	1.67913e-07	5.80923e-06	7.61182
ZNF300	ZNF300	-2.2059	2.2031	-8.42654	1.69289e-07	5.84683e-06	7.46053
MELK	MELK	-5.47268	2.64647	-8.42402	1.69998e-07	5.8613e-06	7.59515
KIF2C	KIF2C	-4.8558	2.96565	-8.41502	1.72554e-07	5.93933e-06	7.57652
CTSE	CTSE	8.89088	0.688925	8.40914	1.74244e-07	5.9873e-06	7.57428
GJA5	GJA5	4.7539	-3.36916	8.40707	1.74845e-07	5.9925e-06	7.54461
LINC01089	LINC01089	-2.09909	1.88892	-8.40658	1.74987e-07	5.9925e-06	7.55416
INPP5F	INPP5F	-1.48952	5.0427	-8.4015	1.7647e-07	6.03308e-06	7.20106
RAPGEF3	RAPGEF3	4.10182	1.93977	8.39996	1.76922e-07	6.03832e-06	7.5071
PIEZO2	PIEZO2	4.75564	-2.58344	8.39693	1.77814e-07	6.05855e-06	7.54837
CCBE1	CCBE1	6.54335	-1.2135	8.39479	1.78446e-07	6.06986e-06	7.55321
ESPL1	ESPL1	-4.61193	2.58853	-8.39265	1.79081e-07	6.08125e-06	7.54454
SLC6A1	SLC6A1	6.78947	-1.29574	8.38923	1.80103e-07	6.10571e-06	7.54344
LOC440157	LOC440157	6.19495	-2.45954	8.38805	1.80457e-07	6.10748e-06	7.54101
TRANK1	TRANK1	2.51154	2.98167	8.38563	1.81185e-07	6.12187e-06	7.27794
C3	C3	5.4336	4.89552	8.38153	1.82424e-07	6.15347e-06	7.01016
COL4A3	COL4A3	4.79189	2.13593	8.37906	1.83175e-07	6.16852e-06	7.42119
PARP9	PARP9	1.69006	5.41527	8.36979	1.86023e-07	6.25402e-06	7.05729
CD24	CD24	-2.82193	8.10954	-8.36445	1.87682e-07	6.29933e-06	6.91482
VPS13C	VPS13C	1.59438	5.71151	8.35672	1.90115e-07	6.36129e-06	6.99652
ERMP1	ERMP1	-1.60787	5.86969	-8.35659	1.90157e-07	6.36129e-06	7.05494
FOLR1	FOLR1	3.13385	3.6992	8.35526	1.90577e-07	6.36483e-06	7.03712
KREMEN2	KREMEN2	-5.09702	-0.820523	-8.35373	1.91065e-07	6.37062e-06	7.43539
NTN4	NTN4	3.43827	4.0572	8.35175	1.91697e-07	6.37598e-06	7.10231
F8	F8	3.70016	0.186024	8.35125	1.91856e-07	6.37598e-06	7.48115
ADAM19	ADAM19	4.6008	-1.25144	8.34843	1.92761e-07	6.39555e-06	7.46404
PRKCD	PRKCD	1.39945	4.92888	8.33767	1.9625e-07	6.50068e-06	6.96697
RPS28	RPS28	-1.80016	8.06211	-8.3299	1.98811e-07	6.57472e-06	6.8435
ARL6IP1	ARL6IP1	-0.957486	6.8741	-8.3046	2.07397e-07	6.8475e-06	6.87942
ARHGAP6	ARHGAP6	5.93964	-1.55987	8.30137	2.08522e-07	6.87343e-06	7.40127
MCM6	MCM6	-2.62676	3.7002	-8.2998	2.0907e-07	6.88026e-06	7.13908
DBNDD1	DBNDD1	-1.43704	3.99578	-8.29648	2.10237e-07	6.90744e-06	7.0332
PECAM1	PECAM1	6.69882	0.360155	8.29548	2.10587e-07	6.90772e-06	7.39102
LPPR4	LPPR4	6.31731	-0.990472	8.29382	2.11172e-07	6.9157e-06	7.3887
CALML5	CALML5	-5.9622	-0.727442	-8.29042	2.1238e-07	6.94402e-06	7.36399
PDE3A	PDE3A	6.35824	-1.23772	8.28672	2.13697e-07	6.97584e-06	7.37727
EIF5B	EIF5B	1.26122	6.10112	8.28504	2.14301e-07	6.98427e-06	6.85199
GABARAPL1	GABARAPL1	2.45679	4.77961	8.28394	2.14696e-07	6.98592e-06	6.92148
PFKFB4	PFKFB4	-3.03462	4.60731	-8.27283	2.18732e-07	7.10582e-06	7.02798
IVL	IVL	4.26237	-2.64107	8.25893	2.23891e-07	7.26173e-06	7.30937
PDDC1	PDDC1	-1.0733	5.4395	-8.25767	2.24367e-07	7.26554e-06	6.84428
FAM72A	FAM72A	-5.02386	0.147009	-8.24864	2.27796e-07	7.36479e-06	7.29484
PDPN	PDPN	3.30035	1.35527	8.24053	2.30921e-07	7.45391e-06	6.94271
CSNK1E	CSNK1E	-1.06729	6.02255	-8.23906	2.31493e-07	7.4548e-06	6.78445
ORC6	ORC6	-2.90812	2.49639	-8.23856	2.31685e-07	7.4548e-06	7.22102
CORO1A	CORO1A	-3.68268	3.64285	-8.2288	2.35518e-07	7.56612e-06	7.21216
FOXC1	FOXC1	-4.64832	5.13053	-8.22539	2.36875e-07	7.59765e-06	7.07604
JAKMIP1	JAKMIP1	5.65665	-2.61349	8.21889	2.39479e-07	7.65765e-06	7.26755
H2AFZ	H2AFZ	-1.31294	6.51041	-8.21884	2.39503e-07	7.65765e-06	6.73894
LAMB1	LAMB1	3.96353	5.31067	8.21626	2.40545e-07	7.67884e-06	6.86825
SGK1	SGK1	3.69066	3.15215	8.21128	2.42571e-07	7.73134e-06	7.1389
DTL	DTL	-5.2036	1.9673	-8.20466	2.4529e-07	7.80569e-06	7.24404
RANBP2	RANBP2	1.46564	6.26631	8.1983	2.47933e-07	7.87715e-06	6.69732
MCM10	MCM10	-5.81019	1.37725	-8.19707	2.48451e-07	7.87715e-06	7.22491
BACH2	BACH2	4.96807	-1.62208	8.19647	2.48703e-07	7.87715e-06	7.22893
SERPINA3	SERPINA3	7.96138	-1.34063	8.19484	2.49386e-07	7.88082e-06	7.22199
HOXB8	HOXB8	4.92698	-3.174	8.19434	2.49597e-07	7.88082e-06	7.21967
MIR210HG	MIR210HG	-4.0547	3.64492	-8.19142	2.50827e-07	7.9073e-06	7.04767
FAM72B	FAM72B	-5.6022	0.710233	-8.18507	2.5353e-07	7.98009e-06	7.20183
SKA3	SKA3	-6.94861	1.71802	-8.18356	2.54176e-07	7.98801e-06	7.20566
ZNF85	ZNF85	-2.74089	1.81909	-8.17585	2.57511e-07	8.06178e-06	7.1629
PRTFDC1	PRTFDC1	-2.26742	2.98312	-8.17579	2.57533e-07	8.06178e-06	7.06207
ZCCHC3	ZCCHC3	-1.35416	5.5555	-8.17537	2.57719e-07	8.06178e-06	6.75902
TMSB15B	TMSB15B	-3.46375	-0.493225	-8.17361	2.58483e-07	8.0732e-06	7.19318
CCND1	CCND1	-1.60999	8.35121	-8.1669	2.61432e-07	8.15273e-06	6.55556
LOC101928123	LOC101928123	-5.10934	-1.17872	-8.16049	2.64281e-07	8.21998e-06	7.14993
TMEM37	TMEM37	5.84463	-1.74115	8.16021	2.64404e-07	8.21998e-06	7.1706
CYSLTR1	CYSLTR1	3.98701	-2.81975	8.15931	2.64807e-07	8.21998e-06	7.12781
C5	C5	2.78858	2.78742	8.14967	2.69163e-07	8.34239e-06	6.86449
LIG1	LIG1	-1.57858	4.4606	-8.1431	2.72174e-07	8.42283e-06	6.78644
DPM3	DPM3	-1.42897	3.47025	-8.13707	2.74968e-07	8.49629e-06	6.78472
SCTR	SCTR	6.83322	-2.3492	8.12278	2.81709e-07	8.68419e-06	7.10882
PROS1	PROS1	3.06878	3.51603	8.12236	2.81907e-07	8.68419e-06	6.77253
HMGA1	HMGA1	-2.38134	6.96623	-8.11985	2.83113e-07	8.70808e-06	6.59677
SP140L	SP140L	3.41591	1.39061	8.11554	2.85188e-07	8.75861e-06	6.9972
PHF19	PHF19	-3.12813	4.08018	-8.11141	2.87193e-07	8.80681e-06	6.89607
RMI2	RMI2	-4.64035	2.21062	-8.10916	2.88291e-07	8.82713e-06	7.0687
UXS1	UXS1	1.71565	4.71095	8.09772	2.93948e-07	8.98672e-06	6.58157
IFNLR1	IFNLR1	-3.27393	4.02198	-8.09585	2.94883e-07	9.00172e-06	6.9987
SLC6A12	SLC6A12	4.18686	-2.20895	8.09325	2.96193e-07	9.0281e-06	7.05028
ZNF486	ZNF486	-2.55699	3.34674	-8.08382	3.00976e-07	9.16007e-06	6.88308
LINC00665	LINC00665	-5.32745	1.90481	-8.08071	3.02573e-07	9.19487e-06	7.04005
OLFM1	OLFM1	6.21625	-2.34389	8.07773	3.04111e-07	9.22773e-06	7.0352
FAM60A	FAM60A	-1.33499	5.52412	-8.07589	3.05069e-07	9.24295e-06	6.55688
S100A16	S100A16	-1.54552	6.01098	-8.06922	3.08552e-07	9.33452e-06	6.51438
C9orf3	C9orf3	-1.33738	4.45547	-8.06787	3.09262e-07	9.34201e-06	6.57385
UBA7	UBA7	2.36134	2.53864	8.06259	3.12052e-07	9.41226e-06	6.70912
MZT2A	MZT2A	-1.82705	4.90991	-8.05761	3.14714e-07	9.47841e-06	6.59645
TIMP2	TIMP2	3.17853	3.38922	8.04377	3.22227e-07	9.69028e-06	6.5894
LTBP2	LTBP2	4.39959	1.97478	8.0414	3.23534e-07	9.71514e-06	6.84847
TMEM184A	TMEM184A	-1.53664	6.33771	-8.03858	3.25094e-07	9.74751e-06	6.48622
H1FX	H1FX	-1.83378	7.20999	-8.03515	3.27002e-07	9.79024e-06	6.40615
BOD1L1	BOD1L1	1.50309	4.88396	8.02978	3.30016e-07	9.86587e-06	6.49216
PPAP2B	PPAP2B	2.08169	4.50602	8.0157	3.38054e-07	1.00913e-05	6.53549
TRIM59	TRIM59	-1.86532	3.87649	-8.01101	3.40775e-07	1.01575e-05	6.65347
EPB41L2	EPB41L2	2.34159	3.80959	7.99236	3.51827e-07	1.0468e-05	6.56454
YPEL1	YPEL1	-1.99195	4.53444	-7.9917	3.52226e-07	1.0468e-05	6.62179
ZFP36L1	ZFP36L1	1.6077	7.12518	7.99042	3.52998e-07	1.04756e-05	6.26761
LOC102724257	LOC102724257	4.44813	-3.19784	7.98791	3.54515e-07	1.04904e-05	6.86588
CAMK1D	CAMK1D	-3.49714	4.71952	-7.98788	3.54534e-07	1.04904e-05	6.46044
REC8	REC8	-1.48675	5.44324	-7.98086	3.58829e-07	1.0602e-05	6.33586
ARVCF	ARVCF	-1.44754	5.26906	-7.97509	3.62393e-07	1.0681e-05	6.43058
UTRN	UTRN	1.59564	6.27632	7.97482	3.6256e-07	1.0681e-05	6.2833
BLM	BLM	-3.52137	1.86419	-7.97361	3.63317e-07	1.06874e-05	6.85018
CENPM	CENPM	-4.22704	2.60192	-7.97278	3.63834e-07	1.06874e-05	6.82307
CYBA	CYBA	-2.14017	6.36929	-7.96967	3.65778e-07	1.0729e-05	6.37691
COL4A4	COL4A4	3.77161	3.45647	7.96766	3.6704e-07	1.07504e-05	6.57721
CACNA1C	CACNA1C	5.44508	-1.33149	7.95884	3.72638e-07	1.08986e-05	6.83502
KIAA0101	KIAA0101	-4.60044	2.9044	-7.95735	3.73593e-07	1.09107e-05	6.79598
TACC1	TACC1	2.61538	4.57419	7.95402	3.75737e-07	1.09576e-05	6.3425
LOC100128885	LOC100128885	-5.9765	-2.2552	-7.95036	3.78106e-07	1.10108e-05	6.80988
EFHD1	EFHD1	-4.70524	1.63353	-7.94623	3.80804e-07	1.10734e-05	6.8135
DOCK3	DOCK3	3.00089	1.45693	7.9428	3.83054e-07	1.11228e-05	6.7722
CENPK	CENPK	-4.72076	2.39281	-7.94079	3.84376e-07	1.11453e-05	6.80401
ZNF492	ZNF492	-6.04722	-1.48965	-7.93817	3.86115e-07	1.11797e-05	6.79113
LDLRAD4	LDLRAD4	5.95277	-0.679229	7.92835	3.9269e-07	1.13538e-05	6.78358
CTSS	CTSS	1.92606	5.19027	7.92382	3.95766e-07	1.14264e-05	6.30444
RP11-344B5.2	RP11-344B5.2	4.73848	-2.32034	7.91713	4.00349e-07	1.15422e-05	6.7676
GJC1	GJC1	-3.10975	1.16789	-7.90213	4.10839e-07	1.18223e-05	6.70402
CDK2	CDK2	-1.3244	4.13592	-7.90156	4.11237e-07	1.18223e-05	6.35992
DBF4B	DBF4B	-1.66113	2.2388	-7.90075	4.11813e-07	1.18223e-05	6.58162
CENPO	CENPO	-1.71755	5.31713	-7.89881	4.13196e-07	1.18452e-05	6.41421
SH2D4A	SH2D4A	1.92114	3.53308	7.89632	4.14973e-07	1.18793e-05	6.37574
TCN2	TCN2	2.21467	3.18374	7.8899	4.19596e-07	1.19946e-05	6.36117
KRT15	KRT15	-4.21508	6.19886	-7.88849	4.20616e-07	1.20068e-05	6.18646
EMP1	EMP1	6.33708	1.69688	7.8858	4.2258e-07	1.20459e-05	6.6042
PMEPA1	PMEPA1	6.61223	1.26363	7.88241	4.25058e-07	1.20995e-05	6.64436
RAB3IL1	RAB3IL1	5.5168	-1.28721	7.88061	4.26383e-07	1.21121e-05	6.70394
CDKN2C	CDKN2C	-2.49991	3.46077	-7.88018	4.26699e-07	1.21121e-05	6.42833
GSG2	GSG2	-4.30773	1.53674	-7.87873	4.27771e-07	1.21256e-05	6.70225
DGCR5	DGCR5	-3.82142	-1.39127	-7.87781	4.28447e-07	1.21278e-05	6.67301
EPHB4	EPHB4	-1.75913	6.59475	-7.87551	4.30156e-07	1.21591e-05	6.13309
TTYH3	TTYH3	-1.59865	6.86544	-7.86824	4.35595e-07	1.22824e-05	6.11395
RP5-855F14.1	RP5-855F14.1	3.95648	-3.20527	7.86806	4.35731e-07	1.22824e-05	6.6661
ZNF462	ZNF462	1.46171	3.64514	7.86456	4.38369e-07	1.23266e-05	6.31287
SOX12	SOX12	-1.53258	5.65389	-7.86437	4.38517e-07	1.23266e-05	6.16789
PTCHD4	PTCHD4	4.46977	0.299182	7.86033	4.41588e-07	1.23957e-05	6.63509
CLDN9	CLDN9	-2.4966	1.80541	-7.8594	4.42299e-07	1.23985e-05	6.59827
RFC5	RFC5	-1.4776	3.95223	-7.85847	4.43014e-07	1.24013e-05	6.40312
GINS4	GINS4	-2.47137	2.56703	-7.85562	4.45204e-07	1.24454e-05	6.57039
E2F2	E2F2	-5.7918	1.44467	-7.85321	4.47062e-07	1.24693e-05	6.65968
RIC3	RIC3	3.89423	0.0221458	7.85245	4.47656e-07	1.24693e-05	6.60762
IFI35	IFI35	2.45128	1.40111	7.85212	4.47907e-07	1.24693e-05	6.5438
NDC80	NDC80	-4.98249	2.00643	-7.84685	4.52016e-07	1.25664e-05	6.65009
ARL6IP6	ARL6IP6	-1.67087	4.46052	-7.84525	4.53269e-07	1.2584e-05	6.31983
MKI67	MKI67	-5.12559	4.47472	-7.83982	4.57552e-07	1.26855e-05	6.53767
POC1A	POC1A	-3.67626	2.76012	-7.83901	4.58197e-07	1.2686e-05	6.55066
FAM211A	FAM211A	-2.8686	3.78512	-7.83793	4.59051e-07	1.26923e-05	6.50535
REPIN1	REPIN1	-0.846009	6.63721	-7.83676	4.59982e-07	1.27006e-05	6.03749
CDC20	CDC20	-6.44048	3.4887	-7.83242	4.63458e-07	1.27792e-05	6.61242
HELLS	HELLS	-2.56357	2.59389	-7.83162	4.64099e-07	1.27795e-05	6.51686
ZBTB38	ZBTB38	1.47599	5.41835	7.82653	4.68217e-07	1.28704e-05	6.13013
COPB2	COPB2	0.89526	6.5886	7.82597	4.68672e-07	1.28704e-05	6.01328
C17orf96	C17orf96	-2.33798	2.47133	-7.82272	4.71319e-07	1.29255e-05	6.46968
NTM	NTM	10.2328	-1.40244	7.82181	4.72065e-07	1.29284e-05	6.5924
FGFR3	FGFR3	-2.00779	6.18321	-7.805	4.86045e-07	1.32839e-05	6.01274
GBF1	GBF1	0.994643	5.49825	7.80463	4.86356e-07	1.32839e-05	6.02837
SATB2	SATB2	2.34125	0.0121195	7.8016	4.88921e-07	1.33359e-05	6.53409
ACTR1B	ACTR1B	-0.723372	5.41685	-7.80075	4.89645e-07	1.33377e-05	6.04686
VCAN	VCAN	3.63345	4.96247	7.79762	4.92312e-07	1.33923e-05	6.12041
PRR5L	PRR5L	3.9595	-1.71585	7.79354	4.95818e-07	1.34696e-05	6.5575
B4GALT6	B4GALT6	-2.26075	2.55338	-7.78906	4.99697e-07	1.35354e-05	6.46259
BCL11A	BCL11A	-3.62363	1.67807	-7.78853	5.00156e-07	1.35354e-05	6.53092
RFTN2	RFTN2	4.48523	-1.42759	7.78843	5.00245e-07	1.35354e-05	6.55226
C1R-2	C1R-2	2.89938	2.8645	7.78553	5.02776e-07	1.35857e-05	6.1931
TIMP1	TIMP1	3.1403	1.78242	7.78427	5.03878e-07	1.35973e-05	6.47668
GUCD1	GUCD1	1.39929	6.35515	7.78158	5.06241e-07	1.36429e-05	5.95013
SULT1C2P1	SULT1C2P1	4.54911	-3.3166	7.77728	5.10043e-07	1.37271e-05	6.52212
LOC100130899	LOC100130899	-4.77755	0.392806	-7.77516	5.11932e-07	1.37596e-05	6.52285
VAMP1	VAMP1	-1.98002	3.83922	-7.77075	5.15872e-07	1.38471e-05	6.2995
SPARC	SPARC	6.3285	3.62674	7.76662	5.19597e-07	1.39286e-05	6.15836
ZFP36L2	ZFP36L2	2.05176	5.36171	7.76449	5.21527e-07	1.39619e-05	6.01537
SLC4A3	SLC4A3	-3.12752	1.82867	-7.75761	5.27818e-07	1.41116e-05	6.41649
MZT1	MZT1	-1.79058	3.85713	-7.75233	5.32701e-07	1.42234e-05	6.15417
HN1	HN1	-1.27953	5.68169	-7.75037	5.34529e-07	1.42534e-05	5.97606
ZNF521	ZNF521	5.64805	-1.9643	7.73677	5.47364e-07	1.45765e-05	6.45963
COPS7B	COPS7B	-0.894138	3.96424	-7.73399	5.50033e-07	1.46239e-05	6.02062
CPEB1	CPEB1	5.95326	-2.21023	7.73286	5.51119e-07	1.46239e-05	6.45643
RALGDS	RALGDS	-1.1967	5.49777	-7.73265	5.51314e-07	1.46239e-05	5.9388
KIF1C	KIF1C	1.15816	6.79346	7.72633	5.57443e-07	1.47518e-05	5.80998
MRPL23-AS1	MRPL23-AS1	-6.47898	-0.20454	-7.72617	5.57594e-07	1.47518e-05	6.44525
KIF20B	KIF20B	-2.64084	3.30428	-7.72282	5.60869e-07	1.48191e-05	6.21699
PSRC1	PSRC1	-3.64094	2.96338	-7.72201	5.61668e-07	1.48209e-05	6.34899
MYBL2	MYBL2	-6.79107	3.32288	-7.7207	5.62954e-07	1.48355e-05	6.42615
ANKRD11	ANKRD11	0.897067	6.23548	7.71907	5.64555e-07	1.48583e-05	5.85701
LOC101928819	LOC101928819	6.09323	-0.463455	7.71132	5.7226e-07	1.50415e-05	6.38521
SLC16A6	SLC16A6	5.66446	0.413113	7.69189	5.92059e-07	1.55417e-05	6.38351
HIF3A	HIF3A	-2.9318	4.30042	-7.68928	5.94775e-07	1.55928e-05	5.92762
RAD51AP1	RAD51AP1	-4.37126	2.35825	-7.67675	6.0798e-07	1.58985e-05	6.35346
LOC101928233	LOC101928233	4.58829	-2.43577	7.67673	6.08006e-07	1.58985e-05	6.36318
TPX2	TPX2	-4.96507	3.80302	-7.67598	6.0881e-07	1.5899e-05	6.25944
CCDC150	CCDC150	-2.94016	0.542276	-7.67193	6.13148e-07	1.59916e-05	6.3547
CNRIP1	CNRIP1	5.39844	-1.92265	7.66982	6.15416e-07	1.60301e-05	6.34935
ENO2	ENO2	-2.54532	5.36377	-7.66817	6.17209e-07	1.60562e-05	5.86029
ZNF695	ZNF695	-5.26669	0.175493	-7.66187	6.24073e-07	1.62139e-05	6.33514
RP1-63G5.5	RP1-63G5.5	-5.02752	-2.70456	-7.6607	6.25354e-07	1.62263e-05	6.31677
MCC	MCC	2.28889	3.48879	7.65684	6.29606e-07	1.63157e-05	5.98329
TRAIP	TRAIP	-2.0043	1.45839	-7.65277	6.34124e-07	1.64118e-05	6.23385
PI4KB	PI4KB	0.789967	6.2035	7.6504	6.36773e-07	1.64593e-05	5.75425
ITPR1	ITPR1	2.45048	3.73752	7.64878	6.38586e-07	1.64851e-05	5.98185
ABCA8	ABCA8	5.98849	-0.390524	7.64593	6.41796e-07	1.65469e-05	6.26817
NPL	NPL	3.26939	0.689475	7.62144	6.70056e-07	1.72535e-05	6.22714
C1orf112	C1orf112	-1.68766	3.10471	-7.61698	6.75343e-07	1.73676e-05	6.12545
ANKRD18B	ANKRD18B	-5.79264	-0.525062	-7.61378	6.79153e-07	1.74434e-05	6.25194
ZNF189	ZNF189	1.17289	3.90692	7.60848	6.85528e-07	1.75848e-05	5.80856
FAM105A	FAM105A	1.83733	4.77107	7.60724	6.87032e-07	1.76011e-05	5.68141
EVA1C	EVA1C	2.98151	0.994587	7.596	7.00785e-07	1.79307e-05	6.09996
NCOR1	NCOR1	1.13489	6.44261	7.59248	7.05162e-07	1.80199e-05	5.63952
TMSB4X	TMSB4X	-2.09034	9.32696	-7.58893	7.09588e-07	1.81102e-05	5.47867
RP11-290F20.3	RP11-290F20.3	4.5329	-2.28652	7.58656	7.12568e-07	1.81633e-05	6.20277
BRICD5	BRICD5	-2.03914	4.23232	-7.58351	7.16413e-07	1.82383e-05	5.96626
TLN1	TLN1	1.51978	6.81329	7.57641	7.25457e-07	1.84454e-05	5.55192
LIMA1	LIMA1	1.25483	5.01093	7.57561	7.26479e-07	1.84482e-05	5.65946
PINK1	PINK1	0.839451	6.30358	7.57282	7.30077e-07	1.85069e-05	5.61325
NFIC	NFIC	1.28616	4.73359	7.5724	7.30621e-07	1.85069e-05	5.61437
COL13A1	COL13A1	4.68549	-3.12109	7.56501	7.4023e-07	1.87151e-05	6.17247
THBS1	THBS1	4.87572	6.67922	7.56466	7.40688e-07	1.87151e-05	5.63819
KCTD14	KCTD14	3.5829	0.260729	7.55734	7.50337e-07	1.89352e-05	6.05084
REXO2	REXO2	1.24818	4.11375	7.55624	7.51799e-07	1.89485e-05	5.64693
IL17RD	IL17RD	-3.51228	2.37781	-7.55341	7.55579e-07	1.90201e-05	6.01646
ARHGAP5	ARHGAP5	1.35848	5.66506	7.55187	7.57636e-07	1.90482e-05	5.58524
MXD3	MXD3	-2.57431	5.04873	-7.54646	7.64932e-07	1.92078e-05	5.91103
CLIP4	CLIP4	2.48904	3.9863	7.54294	7.69724e-07	1.93041e-05	5.77708
CKAP2	CKAP2	-1.35333	4.71727	-7.53929	7.74716e-07	1.94053e-05	5.67494
CPQ	CPQ	1.66542	3.18608	7.53575	7.79582e-07	1.9503e-05	5.75386
ADAM33	ADAM33	6.18631	-2.96968	7.52881	7.89236e-07	1.97174e-05	6.10709
MMP14	MMP14	1.87753	5.5378	7.5279	7.90519e-07	1.97174e-05	5.54469
GALNT10	GALNT10	1.69102	6.06853	7.52682	7.92024e-07	1.97174e-05	5.4958
SIPA1L1	SIPA1L1	1.49723	5.06373	7.52681	7.92046e-07	1.97174e-05	5.52409
RS1	RS1	4.98106	-1.28623	7.52461	7.95143e-07	1.97702e-05	6.09777
SERPING1	SERPING1	4.26831	1.18614	7.51858	8.03696e-07	1.99583e-05	6.00223
EPOR	EPOR	-1.49143	4.98204	-7.5159	8.0753e-07	2.00289e-05	5.59501
TLE3	TLE3	-1.01248	5.93765	-7.51324	8.11344e-07	2.00989e-05	5.50956
VANGL2	VANGL2	-2.50548	2.83746	-7.50056	8.29836e-07	2.0516e-05	5.82597
OBSL1	OBSL1	-1.72331	7.09869	-7.50031	8.30207e-07	2.0516e-05	5.4214
STAC2	STAC2	6.1458	-2.24994	7.49832	8.3314e-07	2.05633e-05	6.04638
POLE2	POLE2	-4.37848	0.645439	-7.4952	8.3778e-07	2.06063e-05	6.05127
ALDH9A1	ALDH9A1	1.04432	5.40237	7.49461	8.38665e-07	2.06063e-05	5.50321
TMEM213	TMEM213	4.92322	-1.80873	7.49449	8.38833e-07	2.06063e-05	6.04507
FBXO5	FBXO5	-1.88699	3.22728	-7.49427	8.39168e-07	2.06063e-05	5.78434
EIF3A	EIF3A	0.926543	8.01267	7.49373	8.39974e-07	2.06063e-05	5.35783
SUPT6H	SUPT6H	1.21259	6.21073	7.49059	8.44683e-07	2.06968e-05	5.4226
TCF7L1	TCF7L1	-1.93471	4.32915	-7.48971	8.45996e-07	2.07039e-05	5.61481
ABI3BP	ABI3BP	5.30543	0.224853	7.48755	8.49254e-07	2.07585e-05	6.02636
CDT1	CDT1	-5.00406	3.9808	-7.4846	8.53729e-07	2.08427e-05	5.95787
IGSF9B	IGSF9B	4.03656	-1.96979	7.47563	8.67463e-07	2.11525e-05	6.0168
NDUFA3	NDUFA3	-1.40018	3.49824	-7.47055	8.75342e-07	2.13189e-05	5.61189
FAM72D	FAM72D	-5.57205	-0.0866168	-7.46015	8.91728e-07	2.16919e-05	5.99135
MYO5B	MYO5B	1.74726	4.58531	7.45772	8.95592e-07	2.17598e-05	5.48324
CILP	CILP	4.54489	-1.44857	7.45123	9.06022e-07	2.19868e-05	5.97167
CENPW	CENPW	-3.53972	1.98728	-7.4479	9.11416e-07	2.20912e-05	5.91929
LOC100132891	LOC100132891	5.24673	-3.03083	7.44701	9.12867e-07	2.20999e-05	5.96751
CDH26	CDH26	3.86775	0.552327	7.44286	9.1965e-07	2.22375e-05	5.85928
BOC	BOC	5.11795	-0.64561	7.43069	9.3986e-07	2.26991e-05	5.9296
CPA6	CPA6	5.29335	-2.61544	7.43002	9.40989e-07	2.26993e-05	5.94058
SLC2A1	SLC2A1	-2.72691	6.0825	-7.42659	9.4678e-07	2.27899e-05	5.40531
TAGLN	TAGLN	2.57954	3.37197	7.42646	9.47001e-07	2.27899e-05	5.69345
AFTPH	AFTPH	0.825267	5.06274	7.42272	9.53352e-07	2.29155e-05	5.38576
DDX12P	DDX12P	-2.66015	2.48638	-7.4176	9.62107e-07	2.30986e-05	5.79696
ZHX2	ZHX2	1.73399	3.38676	7.41683	9.63445e-07	2.31033e-05	5.55018
VPS13D	VPS13D	1.99278	5.02382	7.41452	9.67424e-07	2.31712e-05	5.33618
CYP4X1	CYP4X1	-3.4351	4.02918	-7.41018	9.74975e-07	2.33245e-05	5.50795
AIF1L	AIF1L	-3.45307	2.19048	-7.40477	9.84461e-07	2.35236e-05	5.79378
TMSB10	TMSB10	-1.51668	8.2692	-7.40095	9.91212e-07	2.3657e-05	5.19509
MYCBP2	MYCBP2	1.48987	5.06606	7.40013	9.92659e-07	2.36636e-05	5.34362
ZNF571-AS1	ZNF571-AS1	-5.84363	0.637251	-7.39829	9.95939e-07	2.37139e-05	5.88574
PGR	PGR	6.0568	-2.99785	7.39225	1.00678e-06	2.39438e-05	5.87074
LIMD1-AS1	LIMD1-AS1	1.80669	4.58663	7.39035	1.01021e-06	2.39971e-05	5.50381
HS6ST2	HS6ST2	-1.86912	4.72074	-7.38281	1.02396e-06	2.42952e-05	5.41321
LOC150051	LOC150051	-4.45808	-2.64069	-7.37673	1.03519e-06	2.45331e-05	5.83711
SEMA6C	SEMA6C	-1.81715	1.97841	-7.37174	1.04449e-06	2.47245e-05	5.62567
ANKRD33B	ANKRD33B	7.08413	-1.79804	7.36589	1.05552e-06	2.49564e-05	5.80728
SEMA3F	SEMA3F	-2.95111	4.12131	-7.36383	1.05943e-06	2.50063e-05	5.4647
ZNF543	ZNF543	-2.21679	1.93177	-7.36348	1.0601e-06	2.50063e-05	5.71463
GAB3	GAB3	5.72483	-1.70796	7.35591	1.07461e-06	2.52999e-05	5.80543
EDA2R	EDA2R	2.39981	1.7647	7.35568	1.07505e-06	2.52999e-05	5.5818
KISS1R	KISS1R	-7.11224	0.691227	-7.35413	1.07805e-06	2.53411e-05	5.80716
DPY19L2	DPY19L2	-4.77682	2.06698	-7.34887	1.08829e-06	2.55521e-05	5.76936
C3orf36	C3orf36	3.92334	-2.51811	7.34645	1.09304e-06	2.56338e-05	5.79064
MS4A15	MS4A15	5.247	1.41255	7.33917	1.10745e-06	2.59418e-05	5.50272
ALDH3A2	ALDH3A2	1.24536	6.16086	7.33715	1.11146e-06	2.60057e-05	5.13096
TMC7	TMC7	2.85578	1.35196	7.33417	1.11745e-06	2.61155e-05	5.70302
LOC100507316	LOC100507316	-1.79803	1.26882	-7.33223	1.12135e-06	2.61764e-05	5.65507
SDSL	SDSL	3.04477	1.43137	7.32767	1.13059e-06	2.63618e-05	5.67642
DNAJC3	DNAJC3	1.05158	5.86112	7.3266	1.13279e-06	2.63827e-05	5.15475
FTSJ3	FTSJ3	0.899021	5.44079	7.31703	1.15247e-06	2.68102e-05	5.16332
CCND2	CCND2	3.15686	4.50945	7.30788	1.17164e-06	2.72249e-05	5.13417
IGSF8	IGSF8	-1.10035	5.05627	-7.30109	1.18608e-06	2.75288e-05	5.16665
ULK1	ULK1	-1.16506	4.63802	-7.29765	1.19346e-06	2.76684e-05	5.16638
MTRNR2L2	MTRNR2L2	2.51343	-1.97866	7.29327	1.20293e-06	2.7856e-05	5.70295
CYB5R2	CYB5R2	-2.24856	3.10862	-7.29253	1.20455e-06	2.78615e-05	5.58279
RPS29	RPS29	-1.90534	6.57149	-7.29087	1.20817e-06	2.79133e-05	5.07446
ZIK1	ZIK1	-2.57529	1.99331	-7.28914	1.21193e-06	2.79683e-05	5.54748
FAM127B	FAM127B	-1.01739	4.55354	-7.28544	1.22007e-06	2.8124e-05	5.17503
2009-09-01	2009-09-01	-1.05018	7.75375	-7.2841	1.22303e-06	2.81481e-05	4.99442
TMEM26	TMEM26	4.80096	-2.41162	7.2835	1.22434e-06	2.81481e-05	5.68359
UBE2T	UBE2T	-2.1476	2.7897	-7.28308	1.22528e-06	2.81481e-05	5.43267
DYNC1H1	DYNC1H1	1.59119	7.27959	7.28183	1.22805e-06	2.81796e-05	4.99237
CD81	CD81	0.932587	7.30858	7.27827	1.23597e-06	2.83294e-05	4.96637
ZNF730	ZNF730	-4.03167	0.0955713	-7.27474	1.24389e-06	2.84786e-05	5.67006
ARHGEF39	ARHGEF39	-2.80546	4.32548	-7.27291	1.248e-06	2.85404e-05	5.55378
DCTN1	DCTN1	0.749933	6.70596	7.2717	1.25074e-06	2.85707e-05	4.97939
PBX3	PBX3	1.52741	4.00417	7.26742	1.26045e-06	2.87443e-05	5.16622
ADAMTS7	ADAMTS7	5.10303	-0.269026	7.26681	1.26183e-06	2.87443e-05	5.61847
NT5DC2	NT5DC2	-0.965912	5.52139	-7.26648	1.26259e-06	2.87443e-05	5.04997
FOXP4	FOXP4	-1.65405	6.52389	-7.26376	1.26882e-06	2.88534e-05	5.02434
PLD5	PLD5	5.11978	-1.95497	7.26188	1.27314e-06	2.89193e-05	5.63319
CPOX	CPOX	-1.02181	4.2013	-7.25868	1.28053e-06	2.90546e-05	5.16685
FAM150B	FAM150B	4.47019	-1.75373	7.25719	1.28399e-06	2.91005e-05	5.64031
KREMEN1	KREMEN1	-2.81593	6.54241	-7.254	1.29143e-06	2.92228e-05	5.00775
C14orf80	C14orf80	-2.67181	2.64585	-7.25364	1.29228e-06	2.92228e-05	5.49955
KBTBD12	KBTBD12	5.38375	-1.99728	7.24997	1.3009e-06	2.93822e-05	5.61944
SLC39A7	SLC39A7	1.15557	6.74331	7.24939	1.30227e-06	2.93822e-05	4.94514
EDIL3	EDIL3	3.44926	2.2091	7.24857	1.30419e-06	2.93822e-05	5.32396
SHMT1	SHMT1	1.32419	5.45594	7.24789	1.3058e-06	2.93822e-05	5.06492
HUWE1	HUWE1	1.41847	6.72083	7.24756	1.30659e-06	2.93822e-05	4.96105
DNMT3A	DNMT3A	-1.37721	5.20598	-7.24572	1.31095e-06	2.94475e-05	5.08465
THRA	THRA	1.28714	4.40489	7.24013	1.3243e-06	2.97145e-05	5.12938
GINS1	GINS1	-3.33683	2.89704	-7.23765	1.33026e-06	2.98153e-05	5.41407
LOC101926937	LOC101926937	-4.75485	-2.28864	-7.23611	1.33398e-06	2.98478e-05	5.59477
ARHGEF19	ARHGEF19	-1.0725	4.93861	-7.23537	1.33576e-06	2.98478e-05	5.03245
GLIS3-AS1	GLIS3-AS1	4.58579	-2.06104	7.23522	1.33614e-06	2.98478e-05	5.60036
KYNU	KYNU	4.94668	-1.72637	7.23307	1.34135e-06	2.99312e-05	5.59754
ABCA1	ABCA1	4.87176	2.48018	7.23243	1.34289e-06	2.99327e-05	5.47927
ABCC1	ABCC1	1.03245	5.23038	7.22903	1.35121e-06	3.00849e-05	5.00654
RNF144A	RNF144A	-1.55877	3.99759	-7.22631	1.3579e-06	3.02006e-05	5.1149
FUT11	FUT11	-2.22404	4.47665	-7.22247	1.36738e-06	3.03782e-05	5.24687
SQSTM1	SQSTM1	1.62487	8.64076	7.22151	1.36977e-06	3.03977e-05	4.83174
MACF1	MACF1	1.61967	6.71578	7.21461	1.38705e-06	3.07474e-05	4.88545
AKAP6	AKAP6	2.25103	1.29224	7.21362	1.38953e-06	3.07689e-05	5.37733
TMC5	TMC5	2.24818	4.37633	7.20574	1.40956e-06	3.11638e-05	5.04763
CALM3	CALM3	-1.32089	7.10046	-7.2054	1.41045e-06	3.11638e-05	4.88162
GRAMD2	GRAMD2	-1.67318	4.43385	-7.20461	1.41245e-06	3.11741e-05	5.0182
PGP	PGP	-1.19728	5.01202	-7.20308	1.41639e-06	3.12269e-05	5.03028
PLXNA4	PLXNA4	6.77724	-1.44281	7.20123	1.42118e-06	3.12825e-05	5.51459
OLFML1	OLFML1	5.11981	-2.50986	7.20091	1.422e-06	3.12825e-05	5.53836
CENPU	CENPU	-3.10564	4.00002	-7.19963	1.42529e-06	3.13208e-05	5.38009
PSD4	PSD4	1.03957	4.86911	7.19592	1.43496e-06	3.14815e-05	4.964
PFKFB2	PFKFB2	2.51956	4.81514	7.19525	1.4367e-06	3.14815e-05	4.9021
AHNAK	AHNAK	2.19269	6.05426	7.19503	1.43727e-06	3.14815e-05	4.90165
CWF19L2	CWF19L2	1.234	3.30894	7.19319	1.44208e-06	3.15528e-05	5.14602
NPR3	NPR3	4.71212	-0.0388102	7.18601	1.46105e-06	3.19332e-05	5.47536
RAB7L1	RAB7L1	2.65107	3.02637	7.18361	1.46744e-06	3.20383e-05	5.09731
CARHSP1	CARHSP1	-1.44251	5.46278	-7.1805	1.47577e-06	3.21586e-05	4.98026
COL12A1	COL12A1	3.53612	4.47132	7.18037	1.47613e-06	3.21586e-05	4.92015
TPBG	TPBG	-1.59772	5.07082	-7.17929	1.47901e-06	3.21869e-05	4.9234
LTC4S	LTC4S	-3.13423	1.03106	-7.17832	1.48165e-06	3.22097e-05	5.50113
RPL39	RPL39	-1.65722	7.48532	-7.16733	1.51159e-06	3.28252e-05	4.77973
LAMC1	LAMC1	1.47491	6.56671	7.1667	1.51335e-06	3.28281e-05	4.81055
BATF2	BATF2	5.12063	-1.78246	7.16534	1.5171e-06	3.28398e-05	5.4637
OBSCN	OBSCN	-2.20672	5.57252	-7.16522	1.51742e-06	3.28398e-05	4.97511
RICTOR	RICTOR	1.08082	4.9665	7.16474	1.51875e-06	3.28398e-05	4.93903
ZHX3	ZHX3	1.31448	5.20339	7.16177	1.52701e-06	3.2983e-05	4.90148
E2F8	E2F8	-4.32723	1.75009	-7.15534	1.545e-06	3.33361e-05	5.43697
HLA-F-AS1	HLA-F-AS1	4.24647	-1.96876	7.15357	1.54998e-06	3.3408e-05	5.45872
SLC30A10	SLC30A10	-6.36498	-1.17811	-7.14976	1.56079e-06	3.36052e-05	5.45202
GALNT18	GALNT18	-2.19445	4.10995	-7.14776	1.5665e-06	3.36922e-05	4.96729
POU5F1	POU5F1	3.97048	0.166396	7.14578	1.57217e-06	3.37426e-05	5.43354
TNFAIP6	TNFAIP6	6.51459	-2.11839	7.14578	1.57217e-06	3.37426e-05	5.42852
FOXO3	FOXO3	1.24352	5.80819	7.1446	1.57557e-06	3.3757e-05	4.80062
ENPEP	ENPEP	-9.18709	2.05272	-7.14439	1.57618e-06	3.3757e-05	5.43226
LOC102723602	LOC102723602	-3.99959	1.6916	-7.14001	1.58884e-06	3.39922e-05	5.40142
AP000688.14	AP000688.14	-6.07419	1.93487	-7.13676	1.59829e-06	3.41582e-05	5.42647
ENOX1	ENOX1	4.70592	-1.93978	7.13483	1.60392e-06	3.42424e-05	5.42041
RECK	RECK	2.43379	0.977954	7.13089	1.61551e-06	3.44535e-05	5.26039
PKMYT1	PKMYT1	-5.03696	3.8154	-7.12588	1.63037e-06	3.47337e-05	5.37297
TGFBI	TGFBI	1.96579	4.8607	7.12299	1.639e-06	3.48808e-05	4.70541
ZBTB12	ZBTB12	-1.3313	3.21146	-7.11478	1.6638e-06	3.53715e-05	5.09797
INCENP	INCENP	-1.6575	4.51168	-7.11171	1.67318e-06	3.55021e-05	4.99239
TPO	TPO	-5.02829	-1.34736	-7.11162	1.67345e-06	3.55021e-05	5.38107
PPIG	PPIG	1.06505	5.99806	7.10803	1.68448e-06	3.56986e-05	4.76297
PKD1L2	PKD1L2	3.32817	-3.74803	7.10526	1.69303e-06	3.58424e-05	5.36345
SH2B3	SH2B3	2.02669	3.17715	7.10448	1.69545e-06	3.58561e-05	5.19088
ACADSB	ACADSB	1.61072	4.56176	7.10113	1.70588e-06	3.60177e-05	4.77984
LDHD	LDHD	2.33782	1.95352	7.10089	1.70666e-06	3.60177e-05	5.14577
CA8	CA8	-3.16081	3.07958	-7.09874	1.71338e-06	3.61219e-05	5.05482
NFIX	NFIX	2.20599	4.28824	7.09617	1.72145e-06	3.62544e-05	4.76473
PPFIA4	PPFIA4	-5.52699	2.30608	-7.09403	1.72823e-06	3.63317e-05	5.32342
MEX3A	MEX3A	-2.61199	4.674	-7.09387	1.72872e-06	3.63317e-05	4.8947
SPIN4	SPIN4	-1.77174	2.3051	-7.09111	1.73749e-06	3.64782e-05	5.08384
ENO1	ENO1	-1.31698	10.2214	-7.08839	1.74618e-06	3.66228e-05	4.50945
GPR161	GPR161	-2.40857	4.6987	-7.08036	1.77206e-06	3.7127e-05	4.84103
MAP4K4	MAP4K4	1.27648	5.74966	7.07729	1.78209e-06	3.72588e-05	4.68952
MAOA	MAOA	2.12694	6.30324	7.0771	1.78271e-06	3.72588e-05	4.60649
MRAS	MRAS	1.89103	2.8601	7.07674	1.78387e-06	3.72588e-05	4.93084
H3F3B	H3F3B	-1.13032	8.10842	-7.07017	1.80552e-06	3.7672e-05	4.55784
PVT1	PVT1	2.93023	0.0133357	7.06857	1.81083e-06	3.77142e-05	5.29005
MYEOV	MYEOV	-4.44179	1.73534	-7.06844	1.81127e-06	3.77142e-05	5.30604
NAALADL1	NAALADL1	-4.2833	-1.78858	-7.0668	1.8167e-06	3.77514e-05	5.29794
MAN1C1	MAN1C1	2.72586	1.01957	7.06678	1.81678e-06	3.77514e-05	5.10651
ABLIM3	ABLIM3	5.60047	-0.922943	7.06014	1.83908e-06	3.81755e-05	5.26523
BRIP1	BRIP1	-3.82417	2.04114	-7.0582	1.84564e-06	3.82725e-05	5.26255
VGLL3	VGLL3	4.87652	0.925176	7.04937	1.87581e-06	3.88582e-05	5.23182
TNFSF13	TNFSF13	1.24395	5.09827	7.04644	1.88595e-06	3.90226e-05	4.68331
SF3A2	SF3A2	-0.891883	4.79866	-7.04596	1.8876e-06	3.90226e-05	4.69434
ZNF793	ZNF793	-2.50884	2.79934	-7.04143	1.90342e-06	3.93094e-05	5.03913
AKR1C2	AKR1C2	3.59926	6.27171	7.03971	1.90944e-06	3.93936e-05	4.54692
LOC100288637	LOC100288637	-2.28602	1.77733	-7.03607	1.92225e-06	3.96176e-05	5.15251
ZNF607	ZNF607	-1.70077	2.5332	-7.03083	1.94088e-06	3.99608e-05	4.95891
UBE2S	UBE2S	-1.90453	5.54134	-7.02442	1.96395e-06	4.03947e-05	4.68725
LRRC8C	LRRC8C	2.79741	2.06783	7.0221	1.97235e-06	4.05263e-05	5.0798
TAP2	TAP2	1.94219	3.15848	7.02031	1.97886e-06	4.06187e-05	4.78768
TSC22D3	TSC22D3	2.95315	5.49672	7.01891	1.98395e-06	4.0682e-05	4.57111
TMEM256	TMEM256	-1.90838	3.59902	-7.01636	1.9933e-06	4.08324e-05	4.7909
FAM120A	FAM120A	0.78119	6.92441	7.01566	1.99587e-06	4.08438e-05	4.52913
XAF1	XAF1	5.12173	-1.63814	7.01248	2.00762e-06	4.10426e-05	5.2036
C4BPA	C4BPA	9.10237	0.0505181	7.00437	2.03786e-06	4.16188e-05	5.14537
GALNT11	GALNT11	0.905152	5.623	7.0014	2.04906e-06	4.18053e-05	4.56255
TGM1	TGM1	2.84944	0.703109	6.99937	2.05673e-06	4.19195e-05	5.07836
PGAM1	PGAM1	-1.21247	7.56575	-6.99711	2.06532e-06	4.20524e-05	4.4604
SLC25A41	SLC25A41	-4.04533	-1.83128	-6.99566	2.07086e-06	4.21171e-05	5.17554
SIAE	SIAE	2.08941	5.25298	6.99519	2.07266e-06	4.21171e-05	4.57682
ATAD2	ATAD2	-1.65051	4.57793	-6.99302	2.08098e-06	4.22355e-05	4.68335
ISY1-RAB43	ISY1-RAB43	0.814322	3.82674	6.99258	2.08266e-06	4.22355e-05	4.65236
SQLE	SQLE	-1.54199	6.50107	-6.99137	2.08732e-06	4.22876e-05	4.49672
LINC00669	LINC00669	-4.5791	-1.72824	-6.99048	2.09078e-06	4.23152e-05	5.16788
PTPN5	PTPN5	5.01234	-3.51976	6.98815	2.09975e-06	4.24545e-05	5.16491
CPEB4	CPEB4	1.95644	4.97088	6.98614	2.10757e-06	4.2519e-05	4.59115
ATP6V1A	ATP6V1A	0.882734	5.72286	6.98573	2.10916e-06	4.2519e-05	4.49575
HIST2H4B	HIST2H4B	7.26443	-1.2044	6.98571	2.10925e-06	4.2519e-05	5.12623
ANKRD44	ANKRD44	2.32102	1.59716	6.984	2.11594e-06	4.25718e-05	4.92256
PABPC1L	PABPC1L	-1.34136	4.34666	-6.98385	2.11652e-06	4.25718e-05	4.65078
CRH	CRH	6.04758	-2.68259	6.98342	2.11818e-06	4.25718e-05	5.13911
LINC00685	LINC00685	-4.13057	1.37809	-6.98018	2.1309e-06	4.27851e-05	5.13232
CCNE2	CCNE2	-3.60931	3.22602	-6.97939	2.13401e-06	4.2805e-05	5.08843
FAM115C	FAM115C	-2.72654	2.55028	-6.97691	2.14381e-06	4.2959e-05	5.08632
HES1	HES1	-1.57818	5.32701	-6.97492	2.15172e-06	4.30747e-05	4.56798
ZNF750	ZNF750	2.13024	3.14648	6.9721	2.16295e-06	4.32569e-05	4.8479
CD44	CD44	2.01001	4.67012	6.97106	2.16713e-06	4.32976e-05	4.553
SSTR4	SSTR4	-4.18724	-1.80877	-6.96687	2.18398e-06	4.35913e-05	5.12273
PRKCDBP	PRKCDBP	4.12056	0.916149	6.96428	2.19448e-06	4.37578e-05	5.01592
FAM26E	FAM26E	5.13863	-2.15195	6.96347	2.19777e-06	4.37803e-05	5.11658
NFIA	NFIA	1.40421	3.75626	6.95598	2.22844e-06	4.43474e-05	4.57998
C6orf141	C6orf141	-2.76818	2.05023	-6.95508	2.23214e-06	4.43775e-05	4.98235
AZGP1	AZGP1	7.59006	1.22274	6.95358	2.23836e-06	4.4422e-05	4.93385
LPIN3	LPIN3	-1.15701	4.71373	-6.95348	2.23877e-06	4.4422e-05	4.54798
PTGS1	PTGS1	7.06421	0.515433	6.95213	2.24437e-06	4.44895e-05	5.04823
LRRC8A	LRRC8A	1.09942	5.40208	6.9449	2.27461e-06	4.50448e-05	4.44619
RARG	RARG	1.94841	2.50043	6.9424	2.28518e-06	4.52099e-05	4.64777
LOC100288123	LOC100288123	-4.14613	0.77844	-6.9413	2.28986e-06	4.52582e-05	5.08257
ARHGAP20	ARHGAP20	2.39788	1.47542	6.9349	2.31714e-06	4.57529e-05	4.87151
GPC5	GPC5	-2.93454	0.97599	-6.9273	2.35006e-06	4.63575e-05	4.95641
PCDH1	PCDH1	3.40682	3.30836	6.92443	2.36258e-06	4.65591e-05	4.61677
FNIP1	FNIP1	1.10857	4.74959	6.92112	2.37713e-06	4.68004e-05	4.47657
ACVR1	ACVR1	1.25964	3.43325	6.91638	2.39813e-06	4.71679e-05	4.53897
SPON2	SPON2	5.62138	0.767155	6.91192	2.41808e-06	4.75141e-05	4.88255
KRT19	KRT19	-1.37083	8.80279	-6.91112	2.42168e-06	4.75387e-05	4.22594
GOLGA4	GOLGA4	1.16795	6.64079	6.9093	2.42989e-06	4.76537e-05	4.33327
SOSTDC1	SOSTDC1	-7.4519	0.854585	-6.90458	2.45129e-06	4.80269e-05	5.00602
ACBD3	ACBD3	0.828698	5.43308	6.90038	2.4705e-06	4.83563e-05	4.38194
LOC102724553	LOC102724553	4.18098	-3.10705	6.89585	2.49139e-06	4.87182e-05	5.00107
ADAMTS17	ADAMTS17	4.48071	-1.77124	6.89386	2.50061e-06	4.87655e-05	4.984
HAS2	HAS2	5.05191	-1.03484	6.89384	2.50071e-06	4.87655e-05	4.97897
AGFG2	AGFG2	1.4994	3.67022	6.89377	2.50104e-06	4.87655e-05	4.49833
FICD	FICD	1.988	1.8627	6.88921	2.52234e-06	4.91335e-05	4.82526
CASC5	CASC5	-3.82178	2.36648	-6.88483	2.54297e-06	4.94638e-05	4.92171
PIF1	PIF1	-4.29543	1.32834	-6.88408	2.54653e-06	4.94638e-05	4.96619
GUCY1B3	GUCY1B3	1.48456	1.30018	6.88405	2.54663e-06	4.94638e-05	4.66107
IL2RB	IL2RB	-5.95735	-2.02685	-6.88272	2.55294e-06	4.94996e-05	4.97786
SPAG9	SPAG9	1.859	6.15414	6.88264	2.55336e-06	4.94996e-05	4.29211
LGALS9	LGALS9	3.86703	0.287484	6.88155	2.55851e-06	4.95518e-05	4.95252
C18orf54	C18orf54	-2.69856	1.60161	-6.87945	2.56855e-06	4.96815e-05	4.86891
SEC62	SEC62	0.857114	6.84939	6.87868	2.57225e-06	4.96815e-05	4.23516
ADM	ADM	3.00475	3.38621	6.87861	2.57257e-06	4.96815e-05	4.58222
TSPAN5	TSPAN5	-1.66561	4.18632	-6.86953	2.61644e-06	5.04806e-05	4.44285
FAM111B	FAM111B	-5.02108	3.14981	-6.86769	2.62539e-06	5.06051e-05	4.88872
ADD3	ADD3	1.85518	4.88169	6.8637	2.64501e-06	5.09346e-05	4.37925
RN7SL2	RN7SL2	-2.8593	6.35812	-6.85938	2.66638e-06	5.12973e-05	4.32123
CENPV	CENPV	-3.06391	1.97383	-6.85587	2.6839e-06	5.15854e-05	4.87122
GLI4	GLI4	-1.21902	2.56935	-6.85372	2.69466e-06	5.1743e-05	4.58714
PRRX1	PRRX1	6.42795	-1.5044	6.8489	2.71898e-06	5.21276e-05	4.88113
LGALS1	LGALS1	4.03425	2.3072	6.84873	2.71984e-06	5.21276e-05	4.66282
TK2	TK2	0.979234	4.06459	6.84592	2.73417e-06	5.23439e-05	4.38342
NDUFC2-KCTD14	NDUFC2-KCTD14	2.42176	2.69937	6.8455	2.73629e-06	5.23439e-05	4.49835
NDUFA7	NDUFA7	-1.1568	4.13579	-6.84342	2.74695e-06	5.24982e-05	4.36834
ETS2	ETS2	-1.75119	7.50147	-6.84095	2.75962e-06	5.26905e-05	4.17473
IL18R1	IL18R1	5.61186	-1.80642	6.83603	2.78512e-06	5.31166e-05	4.86862
RN7SL1	RN7SL1	-2.90461	6.02524	-6.83515	2.78969e-06	5.31166e-05	4.30476
ASAH1	ASAH1	0.918509	8.29354	6.83512	2.78981e-06	5.31166e-05	4.07879
FEZ1	FEZ1	3.57081	-1.66324	6.8339	2.79619e-06	5.3188e-05	4.86027
ZNF681	ZNF681	-2.40159	1.85179	-6.81858	2.87738e-06	5.4681e-05	4.70399
NEK2	NEK2	-7.64365	1.84688	-6.8162	2.89022e-06	5.48735e-05	4.84435
PLCE1-AS1	PLCE1-AS1	3.20877	-3.3311	6.81228	2.91151e-06	5.52259e-05	4.8498
DSCC1	DSCC1	-3.21662	2.06502	-6.8109	2.91902e-06	5.53166e-05	4.77279
AKAP9	AKAP9	1.46033	6.18274	6.80828	2.93338e-06	5.55366e-05	4.1853
STARD7	STARD7	0.890532	6.71283	6.80569	2.94762e-06	5.57542e-05	4.09956
VSIG2	VSIG2	4.67367	2.20238	6.80434	2.95505e-06	5.58424e-05	4.70984
RMDN2	RMDN2	1.97955	2.44297	6.79971	2.98076e-06	5.62758e-05	4.45618
ETV4	ETV4	-3.51391	3.19136	-6.79795	2.99062e-06	5.64093e-05	4.62946
TMEM132A	TMEM132A	-2.64165	5.22211	-6.79669	2.99768e-06	5.64898e-05	4.21808
CFI	CFI	4.20149	3.80869	6.78787	3.04763e-06	5.73777e-05	4.20355
NLRC5	NLRC5	3.54584	0.740887	6.78693	3.053e-06	5.74221e-05	4.72702
FNBP1	FNBP1	2.82299	2.48495	6.78646	3.05567e-06	5.74221e-05	4.45755
C11orf82	C11orf82	-3.88092	1.32473	-6.78161	3.08359e-06	5.78677e-05	4.78083
MCM8	MCM8	-2.3235	2.88712	-6.78135	3.08509e-06	5.78677e-05	4.50855
LACC1	LACC1	2.11778	2.69571	6.78012	3.09221e-06	5.79475e-05	4.52034
NIPBL	NIPBL	0.964837	5.39571	6.778	3.10451e-06	5.81241e-05	4.14885
SETX	SETX	1.17207	5.2927	6.77364	3.13e-06	5.85473e-05	4.15649
HAUS5	HAUS5	-1.33134	3.62045	-6.77208	3.13917e-06	5.86589e-05	4.34265
FAM83F	FAM83F	-4.82352	0.699698	-6.77164	3.14177e-06	5.86589e-05	4.77367
ST5	ST5	1.19881	5.16474	6.771	3.14554e-06	5.86753e-05	4.16181
DSEL	DSEL	3.69731	1.80845	6.76912	3.15665e-06	5.8808e-05	4.47094
ENPP5	ENPP5	1.67232	3.30964	6.76882	3.15847e-06	5.8808e-05	4.23513
LRR1	LRR1	-1.22307	3.08956	-6.76805	3.163e-06	5.88382e-05	4.49332
KRAS	KRAS	-1.00054	5.79904	-6.7661	3.17462e-06	5.90001e-05	4.15204
PIDD	PIDD	-1.31736	4.4283	-6.76358	3.18965e-06	5.92251e-05	4.24379
STMN1	STMN1	-2.29677	6.14598	-6.76156	3.20177e-06	5.93957e-05	4.0965
KIAA1109	KIAA1109	1.60073	5.53907	6.76104	3.20493e-06	5.93997e-05	4.09053
SCUBE3	SCUBE3	3.53468	1.85612	6.75854	3.21996e-06	5.95854e-05	4.66433
TRIP10	TRIP10	1.36336	5.15209	6.7584	3.22083e-06	5.95854e-05	4.14703
SLC22A3	SLC22A3	3.32552	3.4954	6.75687	3.23007e-06	5.96613e-05	4.19998
SULF1	SULF1	2.76967	2.69372	6.75653	3.23213e-06	5.96613e-05	4.15058
EFNA5	EFNA5	2.17346	1.92355	6.75626	3.23378e-06	5.96613e-05	4.49411
PHF3	PHF3	0.89021	5.87759	6.75555	3.23811e-06	5.96868e-05	4.083
LUM	LUM	6.03248	1.39212	6.75161	3.26218e-06	6.00758e-05	4.48257
MEI1	MEI1	-3.56617	-2.55585	-6.75084	3.26686e-06	6.01073e-05	4.73948
RAD51	RAD51	-3.62597	1.60562	-6.74854	3.28103e-06	6.02762e-05	4.70117
MEGF6	MEGF6	-3.09507	5.43956	-6.74838	3.282e-06	6.02762e-05	4.13432
ZCCHC6	ZCCHC6	1.17146	4.5868	6.74413	3.30835e-06	6.0705e-05	4.15296
KCNMA1	KCNMA1	-3.90403	4.12926	-6.74279	3.31668e-06	6.08027e-05	4.29321
RARRES2	RARRES2	3.97244	-1.04221	6.73804	3.34641e-06	6.12923e-05	4.67657
VPS13A	VPS13A	1.35957	5.10309	6.7359	3.35993e-06	6.14842e-05	4.07441
TDP1	TDP1	-1.97227	2.87415	-6.73534	3.36348e-06	6.14936e-05	4.41845
TTC17	TTC17	0.921515	5.53363	6.73077	3.3925e-06	6.19683e-05	4.0223
ST6GALNAC2	ST6GALNAC2	-2.646	4.48392	-6.72901	3.40379e-06	6.21184e-05	4.28929
WWP1	WWP1	0.956168	5.16082	6.72392	3.43653e-06	6.26595e-05	4.06773
AMT	AMT	-1.20613	4.04346	-6.72241	3.4463e-06	6.27811e-05	4.21086
IPCEF1	IPCEF1	-3.90596	1.05848	-6.72184	3.44999e-06	6.27918e-05	4.64943
C7orf73	C7orf73	-1.07668	4.66434	-6.72053	3.45852e-06	6.28768e-05	4.06528
LINC00176	LINC00176	-3.52055	-0.58123	-6.72017	3.46088e-06	6.28768e-05	4.68604
TMTC1	TMTC1	6.06047	0.930789	6.71944	3.46564e-06	6.29068e-05	4.62801
ZNF382	ZNF382	-3.55343	0.698045	-6.71665	3.48387e-06	6.31811e-05	4.66536
ATP5G2	ATP5G2	-1.13625	6.22891	-6.71496	3.49501e-06	6.33263e-05	3.98326
CYP1B1	CYP1B1	2.45152	4.25169	6.71348	3.50474e-06	6.34458e-05	4.11214
FAM180A	FAM180A	5.00491	-2.87986	6.70941	3.53176e-06	6.38778e-05	4.65466
RHBDL1	RHBDL1	-3.04203	1.31836	-6.70455	3.56426e-06	6.43723e-05	4.58125
LGALS7B	LGALS7B	-4.49852	-2.11276	-6.7042	3.56663e-06	6.43723e-05	4.65655
LINC00900	LINC00900	-3.03349	-0.941269	-6.70371	3.56989e-06	6.43723e-05	4.65607
BLNK	BLNK	1.96182	2.82579	6.70342	3.57182e-06	6.43723e-05	4.27049
VRK1	VRK1	-1.50235	3.4282	-6.69795	3.60887e-06	6.49822e-05	4.29863
GTPBP3	GTPBP3	-1.08796	3.89334	-6.6955	3.62558e-06	6.5225e-05	4.14858
LOC101930164	LOC101930164	4.39256	-2.90911	6.69329	3.64072e-06	6.54393e-05	4.62785
C15orf59	C15orf59	5.14161	-2.54313	6.6918	3.65098e-06	6.55654e-05	4.62355
LOC643441	LOC643441	3.68149	-1.82977	6.69093	3.65699e-06	6.56019e-05	4.62007
COX8A	COX8A	-1.15843	5.85066	-6.69057	3.6595e-06	6.56019e-05	3.95252
AVPR1A	AVPR1A	-5.29422	-0.594704	-6.68809	3.67666e-06	6.58434e-05	4.62803
NKIRAS1	NKIRAS1	1.09383	3.25612	6.68768	3.67948e-06	6.58434e-05	4.22157
GDNF	GDNF	5.16013	-3.17302	6.68649	3.68775e-06	6.59332e-05	4.61157
RPS14P3	RPS14P3	2.40625	0.141252	6.68534	3.69577e-06	6.60183e-05	4.58419
SON	SON	0.839988	7.52935	6.68449	3.7017e-06	6.60659e-05	3.8472
MGLL	MGLL	3.834	3.7057	6.68236	3.71661e-06	6.62735e-05	4.00853
C1orf27	C1orf27	1.05356	4.19898	6.67702	3.7543e-06	6.68867e-05	4.04658
LINC00839	LINC00839	4.32897	-3.52158	6.67493	3.76916e-06	6.70924e-05	4.60361
LOC101929198	LOC101929198	6.18485	-0.63903	6.67122	3.79568e-06	6.74537e-05	4.54141
SCGB3A1	SCGB3A1	6.99426	4.59047	6.67115	3.79613e-06	6.74537e-05	3.87763
CGN	CGN	1.43074	5.71873	6.67006	3.80395e-06	6.75335e-05	3.89672
SLC16A3	SLC16A3	-3.82407	5.83526	-6.66912	3.81075e-06	6.75949e-05	4.129
EPRS	EPRS	0.985579	6.13641	6.66534	3.83809e-06	6.80202e-05	3.8679
SUV420H2	SUV420H2	-1.73712	3.12761	-6.65834	3.8892e-06	6.88657e-05	4.14566
LOC100289656	LOC100289656	-3.86189	-0.538343	-6.65752	3.89527e-06	6.89129e-05	4.57241
CLTB	CLTB	1.22127	4.82031	6.6561	3.90574e-06	6.90379e-05	3.93696
NRM	NRM	-2.58382	2.90157	-6.65371	3.92346e-06	6.92905e-05	4.32535
CA9	CA9	-8.71779	1.97881	-6.65077	3.94534e-06	6.96162e-05	4.53425
IFI44	IFI44	4.02745	-0.269235	6.65026	3.94913e-06	6.96162e-05	4.52522
ERBB4	ERBB4	1.95042	2.4486	6.64985	3.95222e-06	6.96162e-05	4.20017
SLC38A5	SLC38A5	6.10246	-0.143746	6.64765	3.96868e-06	6.98453e-05	4.49451
MIR4697HG	MIR4697HG	4.35467	-1.92475	6.63838	4.03897e-06	7.10206e-05	4.50841
WDR72	WDR72	6.36289	-0.0818127	6.63302	4.08019e-06	7.16368e-05	4.45935
EBF1	EBF1	4.37676	-3.33732	6.6329	4.08109e-06	7.16368e-05	4.52272
RAP1A	RAP1A	1.16517	5.24788	6.63104	4.09549e-06	7.18273e-05	3.86055
FXYD4	FXYD4	4.56197	-2.62707	6.63008	4.103e-06	7.18966e-05	4.511
FSTL3	FSTL3	2.37838	3.43161	6.62616	4.13355e-06	7.23693e-05	4.01775
CSGALNACT1	CSGALNACT1	2.18244	1.80145	6.62333	4.15579e-06	7.26957e-05	4.42489
MPP5	MPP5	1.07137	5.39375	6.62198	4.16645e-06	7.28194e-05	3.90484
MGAM	MGAM	4.99425	-1.64791	6.6209	4.17498e-06	7.29054e-05	4.49284
SAP25	SAP25	-2.47318	2.14683	-6.61888	4.19101e-06	7.30673e-05	4.3665
MEAF6	MEAF6	1.18206	5.45749	6.61882	4.19147e-06	7.30673e-05	3.8367
ASMTL-AS1	ASMTL-AS1	-2.37587	3.53653	-6.61295	4.23842e-06	7.38221e-05	4.19658
SLCO4C1	SLCO4C1	2.26479	4.80772	6.61174	4.2482e-06	7.39289e-05	3.80543
LRRC45	LRRC45	-1.1379	4.56469	-6.6052	4.30123e-06	7.47874e-05	3.91784
ANGPTL2	ANGPTL2	3.27057	1.86897	6.60139	4.33249e-06	7.52664e-05	4.25385
PAPPA-AS1	PAPPA-AS1	5.24902	-1.8526	6.60056	4.33928e-06	7.53197e-05	4.43045
MED28	MED28	-1.15481	3.81497	-6.59892	4.35284e-06	7.54902e-05	3.92434
ATRX	ATRX	1.0059	5.87596	6.59745	4.36501e-06	7.56365e-05	3.77255
DLG1	DLG1	0.838841	4.92291	6.5918	4.41216e-06	7.63882e-05	3.78612
AHDC1	AHDC1	-1.33331	5.16776	-6.59016	4.42592e-06	7.65609e-05	3.83078
GPSM2	GPSM2	-1.15298	4.73282	-6.58964	4.43027e-06	7.65706e-05	3.95087
SLC27A2	SLC27A2	-4.45001	2.10899	-6.58594	4.4616e-06	7.70464e-05	4.39393
DNAJC2	DNAJC2	0.826363	4.71979	6.58526	4.46735e-06	7.70546e-05	3.89417
DUSP9	DUSP9	-5.28861	-0.783628	-6.58498	4.46969e-06	7.70546e-05	4.43721
XPC	XPC	0.987692	5.46906	6.5842	4.47636e-06	7.71038e-05	3.78608
ACAT1	ACAT1	1.05781	5.55401	6.58209	4.49438e-06	7.73484e-05	3.74039
TBX2	TBX2	7.61163	-1.06827	6.58148	4.49953e-06	7.73713e-05	4.36728
LY96	LY96	5.05629	-1.43387	6.57766	4.53236e-06	7.78697e-05	4.40274
SLC16A7	SLC16A7	1.72995	3.59759	6.56822	4.61452e-06	7.9214e-05	3.85742
NPTX1	NPTX1	-2.21429	5.72906	-6.56605	4.63364e-06	7.93663e-05	3.64315
CAV1	CAV1	3.20944	3.08296	6.5659	4.635e-06	7.93663e-05	3.80195
ACTL6A	ACTL6A	-0.770702	5.42902	-6.56588	4.63516e-06	7.93663e-05	3.78176
FOXD4L4	FOXD4L4	3.58812	-2.09807	6.56237	4.66625e-06	7.97703e-05	4.39005
CYP2C8	CYP2C8	-3.33794	-1.50452	-6.56232	4.66664e-06	7.97703e-05	4.3997
LOC644554	LOC644554	-4.85256	-1.18798	-6.55802	4.70508e-06	8.03597e-05	4.39076
ZNF764	ZNF764	-1.21522	3.20366	-6.55677	4.71626e-06	8.03906e-05	3.99983
C1orf159	C1orf159	-1.07105	3.67422	-6.55649	4.7188e-06	8.03906e-05	3.94856
PLAT	PLAT	2.50692	2.55639	6.55649	4.71881e-06	8.03906e-05	3.89004
CBR1	CBR1	1.21051	4.98418	6.55348	4.74595e-06	8.07849e-05	3.6784
LOC100507520	LOC100507520	-5.49432	2.85339	-6.55177	4.76144e-06	8.09804e-05	4.271
GP2	GP2	7.25777	-1.90512	6.54654	4.8091e-06	8.16852e-05	4.30506
ATP1B2	ATP1B2	3.97356	-1.52996	6.54634	4.81095e-06	8.16852e-05	4.34947
FNDC1	FNDC1	4.91799	-2.65401	6.54544	4.81918e-06	8.17564e-05	4.35016
DYX1C1-CCPG1	DYX1C1-CCPG1	7.85314	-1.01865	6.54405	4.83201e-06	8.19054e-05	4.29323
BEX5	BEX5	1.88462	-0.690866	6.53844	4.884e-06	8.26749e-05	4.24162
NUDT15	NUDT15	-0.906184	4.70695	-6.53827	4.88558e-06	8.26749e-05	3.80497
DIAPH3	DIAPH3	-2.22653	2.76021	-6.536	4.90674e-06	8.28362e-05	4.08385
EPHX4	EPHX4	-4.54971	0.904318	-6.53599	4.90687e-06	8.28362e-05	4.32866
SASS6	SASS6	-1.62767	3.10407	-6.53593	4.90739e-06	8.28362e-05	4.07441
C2orf68	C2orf68	-1.28244	5.26217	-6.53445	4.92132e-06	8.30022e-05	3.71389
LY6G5B	LY6G5B	-1.92653	1.37666	-6.52894	4.97338e-06	8.38103e-05	4.1971
PIK3R1	PIK3R1	1.59879	5.23794	6.52481	5.01272e-06	8.44031e-05	3.63779
LOC102724248	LOC102724248	-4.61173	-1.11796	-6.52141	5.04532e-06	8.48813e-05	4.32127
SHISA4	SHISA4	-1.34206	2.82546	-6.51888	5.06976e-06	8.52217e-05	3.90615
C14orf159	C14orf159	1.18184	4.43916	6.51838	5.07465e-06	8.5233e-05	3.70096
GARS	GARS	1.03687	5.27921	6.51652	5.09269e-06	8.54652e-05	3.62099
PLAC9	PLAC9	4.18835	-2.46623	6.51524	5.10515e-06	8.56032e-05	4.30593
NAT1	NAT1	1.71939	2.50275	6.51224	5.13457e-06	8.60253e-05	3.90411
TLR3	TLR3	2.36953	1.59139	6.50981	5.15848e-06	8.63544e-05	4.0483
USMG5	USMG5	-1.02049	4.64662	-6.50845	5.17185e-06	8.65066e-05	3.66232
LOC100132815	LOC100132815	-1.21734	3.31228	-6.5059	5.19711e-06	8.68574e-05	3.78751
ZNF714	ZNF714	-3.10144	3.57046	-6.50337	5.22238e-06	8.71727e-05	3.93092
ZNF804A	ZNF804A	4.6347	-1.78517	6.50315	5.22459e-06	8.71727e-05	4.26867
DOT1L	DOT1L	-1.18168	6.22987	-6.4985	5.27126e-06	8.78789e-05	3.6131
NSRP1	NSRP1	1.05283	4.45032	6.49674	5.28899e-06	8.81019e-05	3.65408
HSD17B4	HSD17B4	1.15846	6.63952	6.49592	5.29729e-06	8.81676e-05	3.49642
MYLK	MYLK	4.76532	3.11659	6.49535	5.30305e-06	8.81909e-05	3.89838
TMEM259	TMEM259	-0.905927	7.11123	-6.49279	5.32914e-06	8.8552e-05	3.49277
ADCY9	ADCY9	1.74465	4.38791	6.49222	5.33498e-06	8.85763e-05	3.62271
C10orf54	C10orf54	5.00563	1.23609	6.49166	5.34072e-06	8.8599e-05	4.08763
TNNI2	TNNI2	-4.42719	-1.36075	-6.48876	5.37037e-06	8.9018e-05	4.26528
ATAT1	ATAT1	-1.42141	3.91211	-6.48033	5.45779e-06	9.03929e-05	3.74895
PNMA2	PNMA2	2.14801	3.83565	6.47983	5.46308e-06	9.04065e-05	3.60149
P2RY2	P2RY2	2.9798	2.08593	6.47729	5.48966e-06	9.07101e-05	3.86064
TRIM16L	TRIM16L	1.86229	3.07115	6.47722	5.49039e-06	9.07101e-05	3.75618
RAI14	RAI14	1.67578	5.28544	6.47207	5.54486e-06	9.15354e-05	3.53924
ZNF710	ZNF710	-1.19107	6.20847	-6.47146	5.55134e-06	9.15677e-05	3.54215
IGIP	IGIP	1.68986	1.58775	6.46955	5.57174e-06	9.18293e-05	3.84348
NUDT1	NUDT1	-1.90292	2.79289	-6.46849	5.58307e-06	9.19412e-05	3.9667
ST7-AS2	ST7-AS2	3.57044	-2.3241	6.46695	5.59963e-06	9.21196e-05	4.22419
C4B	C4B	5.82071	1.20967	6.46637	5.60577e-06	9.21196e-05	4.06692
URAHP	URAHP	-1.886	3.18539	-6.46621	5.60756e-06	9.21196e-05	4.05383
DHX29	DHX29	0.985016	4.92122	6.45472	5.73252e-06	9.40961e-05	3.54383
LTBP4	LTBP4	1.78022	4.86414	6.45347	5.74624e-06	9.42449e-05	3.49859
OGDH	OGDH	0.769922	6.18988	6.45127	5.7706e-06	9.45635e-05	3.44613
TFDP1	TFDP1	-1.03193	5.69622	-6.45057	5.77836e-06	9.45635e-05	3.48178
FAM102B	FAM102B	-1.66113	4.77158	-6.45045	5.77968e-06	9.45635e-05	3.6009
COL6A2	COL6A2	8.16868	-0.0600515	6.44792	5.80778e-06	9.49465e-05	4.10274
SLMO2-ATP5E	SLMO2-ATP5E	4.65535	-0.178719	6.44718	5.81602e-06	9.50044e-05	4.16486
FAM64A	FAM64A	-6.28064	1.68168	-6.44482	5.84248e-06	9.53597e-05	4.1604
TLR1	TLR1	5.76261	-1.04027	6.43737	5.9267e-06	9.66563e-05	4.12337
RPS27L	RPS27L	1.32488	5.29988	6.43682	5.93294e-06	9.66801e-05	3.46768
PTK6	PTK6	2.74416	1.54803	6.43335	5.9727e-06	9.72497e-05	4.05379
LDHA	LDHA	-1.60694	8.3859	-6.43236	5.98408e-06	9.73087e-05	3.3373
DGCR8	DGCR8	-0.783071	5.58431	-6.4322	5.98593e-06	9.73087e-05	3.49344
ELFN2	ELFN2	-5.85432	2.39519	-6.43005	6.01061e-06	9.76315e-05	3.97436
ANLN	ANLN	-5.35688	4.12709	-6.42557	6.06261e-06	9.83971e-05	3.91906
ZNF670-ZNF695	ZNF670-ZNF695	-3.07185	-2.19416	-6.42043	6.12289e-06	9.92958e-05	4.13986
NDST1	NDST1	1.39156	5.9708	6.41997	6.12837e-06	9.93052e-05	3.36873
CDYL	CDYL	1.08325	3.83997	6.41911	6.13843e-06	9.93886e-05	3.57755
AK1	AK1	1.98806	4.32421	6.41751	6.15738e-06	9.96157e-05	3.43795
RASSF2	RASSF2	2.83191	2.54511	6.41656	6.16862e-06	9.96846e-05	3.73905
MITF	MITF	3.31702	1.73491	6.41632	6.17149e-06	9.96846e-05	3.8942
COX7A1	COX7A1	4.25587	-2.34407	6.41446	6.19359e-06	9.99617e-05	4.12172
DNAJC13	DNAJC13	1.35057	4.94296	6.41363	6.20357e-06	0.000100043	3.45615
HNRNPA0	HNRNPA0	-0.955838	6.76143	-6.41317	6.20903e-06	0.000100051	3.33139
LDOC1	LDOC1	-1.15991	3.37854	-6.41273	6.21426e-06	0.000100056	3.53508
MGST1	MGST1	1.65114	6.83234	6.41195	6.22367e-06	0.000100128	3.28641
FST	FST	5.08278	-0.974423	6.40842	6.26607e-06	0.00010073	4.05334
EXPH5	EXPH5	1.25451	4.1173	6.40462	6.31206e-06	0.000101389	3.54046
RNASEH2A	RNASEH2A	-2.55481	2.97465	-6.39333	6.45091e-06	0.000103537	3.6956
NARF	NARF	-1.32349	5.03453	-6.39253	6.46082e-06	0.000103614	3.43982
BMP8B	BMP8B	-2.88025	2.21606	-6.39145	6.47434e-06	0.000103729	3.98735
EHBP1	EHBP1	0.99242	3.51409	6.39113	6.47825e-06	0.000103729	3.51645
EPHX1	EPHX1	2.43975	6.03421	6.39031	6.48858e-06	0.000103748	3.38931
RP11-63P12.6	RP11-63P12.6	4.558	-2.32888	6.39022	6.48967e-06	0.000103748	4.05995
TRIP11	TRIP11	1.01971	5.17914	6.38974	6.49567e-06	0.000103762	3.42601
ARHGAP28	ARHGAP28	2.65832	1.49932	6.38888	6.50647e-06	0.000103852	3.80951
PRMT1	PRMT1	-0.881831	6.14877	-6.38714	6.52834e-06	0.000104056	3.33341
FBRSL1	FBRSL1	-1.34448	5.64738	-6.38687	6.53178e-06	0.000104056	3.37204
AKR1C3	AKR1C3	2.81392	3.60862	6.38664	6.53467e-06	0.000104056	3.451
PRDM6	PRDM6	3.79425	-0.528456	6.38433	6.56385e-06	0.000104438	4.04177
SFTPD	SFTPD	2.83875	6.02515	6.38351	6.57421e-06	0.000104521	3.28465
RAB43	RAB43	-1.17528	5.14099	-6.38143	6.60067e-06	0.000104859	3.41972
ARID4A	ARID4A	1.189	4.5147	6.37472	6.68666e-06	0.000106142	3.43213
AP1G2	AP1G2	-0.918128	6.74505	-6.37093	6.73568e-06	0.000106837	3.33192
ZNF135	ZNF135	-3.12922	1.25355	-6.36946	6.75492e-06	0.000106975	3.91138
PLG	PLG	4.67856	-1.16417	6.36945	6.75499e-06	0.000106975	4.01004
GNS	GNS	0.889704	7.22971	6.36826	6.7705e-06	0.000107137	3.23146
AP3B1	AP3B1	0.919727	5.38399	6.36715	6.78507e-06	0.000107284	3.37212
RILP	RILP	1.87757	3.50891	6.36373	6.83e-06	0.00010791	3.51591
TGFBR1	TGFBR1	-1.07036	5.17252	-6.36241	6.84754e-06	0.000108102	3.33314
CLSPN	CLSPN	-4.30212	2.43861	-6.36157	6.8586e-06	0.000108193	3.96291
ZNF529	ZNF529	-1.20847	4.16157	-6.36079	6.86894e-06	0.000108197	3.59377
ADCY10P1	ADCY10P1	-3.14911	0.305195	-6.36074	6.86954e-06	0.000108197	4.02128
ACAD8	ACAD8	1.38281	4.42341	6.35818	6.9036e-06	0.000108648	3.33499
MYO10	MYO10	0.948454	6.09568	6.35724	6.91615e-06	0.000108761	3.28217
CSTF3	CSTF3	-1.0365	4.82929	-6.35308	6.97206e-06	0.000109417	3.3727
ZC3H7A	ZC3H7A	0.76899	4.81384	6.35289	6.97463e-06	0.000109417	3.30994
SMAD7	SMAD7	1.54336	3.98499	6.35206	6.98585e-06	0.000109417	3.43762
ATG14	ATG14	0.897189	4.82574	6.35178	6.98957e-06	0.000109417	3.40477
VAV1	VAV1	3.09721	-2.19126	6.35132	6.99584e-06	0.000109417	4.00978
GNG7	GNG7	2.24507	0.945115	6.3513	6.99601e-06	0.000109417	3.76989
ECM2	ECM2	4.99583	-1.79286	6.35077	7.0033e-06	0.000109417	3.97247
TUBBP5	TUBBP5	-4.30955	-0.177792	-6.35064	7.00504e-06	0.000109417	4.00533
MYOCD	MYOCD	4.24344	-2.95118	6.35053	7.00651e-06	0.000109417	3.99576
NINJ1	NINJ1	1.35877	4.5437	6.34948	7.02067e-06	0.000109554	3.31043
ORC1	ORC1	-4.00662	1.7201	-6.34894	7.02812e-06	0.000109586	3.95595
MPV17L	MPV17L	-4.83386	-1.74179	-6.34814	7.03899e-06	0.000109671	4.00357
TMCO4	TMCO4	1.37616	3.01309	6.3394	7.15894e-06	0.000111454	3.47554
ZNF83	ZNF83	-1.41674	4.36981	-6.33822	7.17526e-06	0.000111603	3.45718
C1QTNF4	C1QTNF4	-4.20122	-0.844103	-6.33791	7.17956e-06	0.000111603	3.9784
ITIH2	ITIH2	3.79509	-2.41289	6.33681	7.19496e-06	0.000111757	3.98426
TP63	TP63	-4.12353	2.17735	-6.33324	7.24477e-06	0.000112444	3.7948
XRCC2	XRCC2	-3.58558	1.36292	-6.33204	7.26163e-06	0.000112619	3.91963
BTN3A3	BTN3A3	1.97828	2.26815	6.3294	7.29878e-06	0.000113109	3.56875
MASP1	MASP1	4.5954	-2.88252	6.32864	7.30962e-06	0.00011319	3.95049
HRH1	HRH1	4.72036	-2.48102	6.32596	7.34768e-06	0.000113692	3.94808
PXK	PXK	1.01211	3.92641	6.32449	7.36861e-06	0.000113929	3.44868
SETD2	SETD2	0.916397	5.50816	6.3237	7.37991e-06	0.000113988	3.24219
KMT2C	KMT2C	1.26322	5.77266	6.32343	7.38367e-06	0.000113988	3.25017
EPB41	EPB41	1.27072	5.54081	6.32236	7.39902e-06	0.000114138	3.2399
FBN3	FBN3	-4.29	2.77919	-6.31875	7.45098e-06	0.000114852	3.62431
ATP6V0E1	ATP6V0E1	0.88412	5.48035	6.31402	7.51962e-06	0.000115739	3.18888
MCTP1	MCTP1	-1.92116	4.51625	-6.31399	7.51995e-06	0.000115739	3.47016
UBR4	UBR4	1.42494	5.88891	6.31306	7.53362e-06	0.000115861	3.18668
NCOA1	NCOA1	1.35096	4.67878	6.31229	7.54482e-06	0.000115945	3.26966
FLJ38717	FLJ38717	-4.71963	0.784006	-6.31104	7.56317e-06	0.000116075	3.92474
BDNF	BDNF	5.88034	-0.519535	6.31093	7.56476e-06	0.000116075	3.86703
SLC35F3	SLC35F3	-4.92629	0.732232	-6.30875	7.59685e-06	0.00011635	3.89119
H2AFV	H2AFV	-0.947887	6.21844	-6.30836	7.60248e-06	0.00011635	3.1673
MZF1	MZF1	-0.953087	5.29308	-6.30796	7.60835e-06	0.00011635	3.27802
MAPRE2	MAPRE2	-1.16989	5.21936	-6.30785	7.60997e-06	0.00011635	3.24558
MAMDC4	MAMDC4	-1.67951	4.14865	-6.30776	7.61138e-06	0.00011635	3.50368
SLC35B2	SLC35B2	-0.744697	6.05783	-6.30698	7.62284e-06	0.000116437	3.21565
LOC102723356	LOC102723356	2.95907	-2.9322	6.30525	7.64846e-06	0.00011674	3.92725
LOC101927720	LOC101927720	-2.87337	1.01485	-6.30329	7.67767e-06	0.000117098	3.82903
CTAGE7P	CTAGE7P	-2.65065	-0.12826	-6.30261	7.68776e-06	0.000117163	3.92134
VWA1	VWA1	1.68065	6.14021	6.30143	7.70546e-06	0.000117333	3.13814
LOC100129034	LOC100129034	1.24913	6.49259	6.30088	7.71358e-06	0.000117333	3.2003
RRM2B	RRM2B	1.28267	5.24254	6.3007	7.71629e-06	0.000117333	3.18136
PNPLA3	PNPLA3	-3.4955	2.49666	-6.29976	7.73041e-06	0.000117459	3.81336
RNASE1	RNASE1	3.97064	7.3537	6.29874	7.74569e-06	0.00011755	3.00609
FLRT2	FLRT2	-3.967	3.57973	-6.29859	7.74801e-06	0.00011755	3.45206
LSM4	LSM4	-1.01016	5.72447	-6.29539	7.79622e-06	0.000118181	3.20518
TAF12	TAF12	0.84263	3.38152	6.29456	7.80886e-06	0.000118181	3.33793
MDN1	MDN1	1.34271	5.22718	6.29449	7.80981e-06	0.000118181	3.25586
TNS1	TNS1	1.59296	6.01941	6.29429	7.81292e-06	0.000118181	3.06297
CDC6	CDC6	-2.86311	2.81435	-6.29151	7.85509e-06	0.000118577	3.63306
MESDC1	MESDC1	-1.1575	4.48659	-6.2915	7.85536e-06	0.000118577	3.333
CHDH	CHDH	-1.70702	5.3709	-6.29141	7.85669e-06	0.000118577	3.30442
SLC2A14	SLC2A14	-4.072	-2.24225	-6.28891	7.89483e-06	0.000119064	3.89665
GAB2	GAB2	1.86026	4.62621	6.28693	7.92535e-06	0.000119396	3.31628
ESAM	ESAM	5.37232	1.34647	6.28671	7.92869e-06	0.000119396	3.742
NSUN5P1	NSUN5P1	-1.20817	4.35501	-6.28466	7.96038e-06	0.000119785	3.30451
UCP2	UCP2	-2.08977	5.06162	-6.28417	7.96795e-06	0.000119809	3.213
LCTL	LCTL	-3.21619	-0.759531	-6.2824	7.99538e-06	0.000120132	3.88445
HDLBP	HDLBP	1.08443	8.69809	6.2816	8.00771e-06	0.000120151	2.99407
ANPEP	ANPEP	5.17606	-1.23074	6.28156	8.00846e-06	0.000120151	3.86124
KHDRBS1	KHDRBS1	-0.593244	6.57651	-6.27882	8.0512e-06	0.000120647	3.09924
HSPA4	HSPA4	0.791396	6.26127	6.27867	8.05347e-06	0.000120647	3.12266
NAP1L2	NAP1L2	4.58168	-2.06904	6.27641	8.089e-06	0.00012109	3.83524
SEC24A	SEC24A	0.970881	4.41194	6.27322	8.13929e-06	0.000121752	3.23484
CSGALNACT2	CSGALNACT2	0.986062	3.7786	6.27283	8.14536e-06	0.000121753	3.29556
RABL6	RABL6	-0.817458	7.22672	-6.27167	8.16372e-06	0.000121938	3.07341
SOD2	SOD2	1.48443	4.85164	6.26767	8.22748e-06	0.000122799	3.16214
PRKCH	PRKCH	1.53724	3.46644	6.2654	8.26401e-06	0.000123254	3.3719
NAPSA	NAPSA	3.47234	6.94162	6.26273	8.30698e-06	0.000123803	2.97761
DNAJC21	DNAJC21	0.76819	5.0885	6.26126	8.33069e-06	0.000124065	3.14814
CSE1L	CSE1L	-0.877535	5.58317	-6.2596	8.35771e-06	0.000124376	3.1272
C15orf52	C15orf52	3.23074	2.40793	6.25745	8.39264e-06	0.000124786	3.48266
TMPO-AS1	TMPO-AS1	-3.39485	3.28432	-6.25715	8.39755e-06	0.000124786	3.76568
HOTAIRM1	HOTAIRM1	4.76433	-2.4473	6.25631	8.41132e-06	0.000124849	3.80981
C22orf29	C22orf29	-1.46657	5.2314	-6.25547	8.42512e-06	0.000124849	3.11012
RBP2	RBP2	3.33255	-3.37539	6.25533	8.4274e-06	0.000124849	3.83289
MLPH	MLPH	1.34108	7.95479	6.25507	8.43164e-06	0.000124849	2.94712
LOC101927645	LOC101927645	-5.19521	0.181101	-6.25501	8.43264e-06	0.000124849	3.82205
ABCC9	ABCC9	3.8879	-0.322638	6.25403	8.44879e-06	0.000124996	3.68452
GABBR1	GABBR1	-1.4095	3.76077	-6.25109	8.49729e-06	0.000125622	3.22227
LRP10	LRP10	0.669544	7.16923	6.24985	8.51781e-06	0.000125834	2.99491
AGPAT5	AGPAT5	-1.34152	4.76279	-6.24946	8.52427e-06	0.000125837	3.17198
C19orf57	C19orf57	-1.91487	0.964781	-6.24501	8.5985e-06	0.00012684	3.70356
KCNS2	KCNS2	4.17909	-2.78995	6.24048	8.67472e-06	0.000127872	3.79658
AIFM1	AIFM1	0.874856	4.72973	6.2348	8.77122e-06	0.0001292	3.10015
IL27RA	IL27RA	2.32559	1.73016	6.22803	8.88774e-06	0.000130821	3.46279
TAPBPL	TAPBPL	1.65524	3.03432	6.22751	8.89672e-06	0.000130858	3.26696
EFEMP2	EFEMP2	1.93235	3.08617	6.22229	8.98769e-06	0.0001321	3.34644
RND3	RND3	5.62723	2.98734	6.21781	9.06658e-06	0.000133163	3.48309
RP4-782L23.1	RP4-782L23.1	4.51667	-2.34035	6.21499	9.11672e-06	0.000133802	3.72915
MR1	MR1	1.38066	4.61714	6.21301	9.15197e-06	0.000134222	3.10734
CYP2B7P	CYP2B7P	5.89715	3.39276	6.21164	9.17639e-06	0.000134483	3.02665
KIF26A	KIF26A	-3.23561	-1.34985	-6.21014	9.20343e-06	0.000134782	3.74689
NUP210	NUP210	-1.91802	5.33171	-6.20952	9.21462e-06	0.000134848	3.11333
DCK	DCK	-1.79064	3.67345	-6.20828	9.23681e-06	0.000135075	3.2534
LOC100505771	LOC100505771	-1.71726	1.27633	-6.20681	9.26343e-06	0.000135366	3.51942
HS6ST3	HS6ST3	-4.93793	0.450521	-6.20488	9.2983e-06	0.000135778	3.71329
RNF44	RNF44	-1.11367	5.21766	-6.20233	9.34487e-06	0.00013636	3.03416
SF3B2	SF3B2	0.684412	6.89225	6.19912	9.40358e-06	0.000137019	2.89799
WDR76	WDR76	-3.02544	2.79086	-6.19912	9.40359e-06	0.000137019	3.53473
PNCK	PNCK	-6.97161	0.73621	-6.1984	9.41686e-06	0.000137113	3.693
SLC43A2	SLC43A2	1.1914	5.23192	6.19778	9.4283e-06	0.000137181	3.0068
HCG4	HCG4	5.1993	-1.23496	6.19671	9.44802e-06	0.00013737	3.66896
CALD1	CALD1	2.06331	5.18307	6.19629	9.4557e-06	0.000137383	2.94223
SPR	SPR	1.53972	3.5991	6.19507	9.47831e-06	0.000137612	3.13254
LOC150776	LOC150776	-0.888603	3.83282	-6.19424	9.49372e-06	0.000137737	3.14613
RPS27	RPS27	-1.37326	8.52527	-6.19216	9.53233e-06	0.000138198	2.82563
TNKS1BP1	TNKS1BP1	0.973608	6.74097	6.19104	9.55329e-06	0.00013832	2.87862
POSTN	POSTN	6.70108	-1.74076	6.19098	9.55441e-06	0.00013832	3.62728
PNPLA2	PNPLA2	0.938118	5.83119	6.18606	9.64679e-06	0.000139558	2.94284
DOCK4	DOCK4	1.09464	3.0342	6.18422	9.68158e-06	0.000139961	3.13718
FKBP5	FKBP5	1.66908	6.39117	6.18229	9.71814e-06	0.000140389	2.86055
PTRHD1	PTRHD1	-1.2879	4.45857	-6.18164	9.73037e-06	0.000140466	3.08172
UBE2I	UBE2I	-0.797246	5.93914	-6.17996	9.76252e-06	0.000140829	2.9318
LOC389641	LOC389641	-2.26584	1.74487	-6.17448	9.86767e-06	0.000142245	3.53176
ITGB5	ITGB5	1.60944	4.52701	6.17213	9.91314e-06	0.000142799	2.99102
ISM1	ISM1	3.67496	-0.214263	6.16846	9.98471e-06	0.000143727	3.51849
LATS2	LATS2	1.58422	3.70436	6.1656	1.00408e-05	0.000144378	3.07967
C1orf229	C1orf229	-2.39058	0.260765	-6.16543	1.00442e-05	0.000144378	3.63898
SLIT2	SLIT2	2.87309	2.05119	6.16435	1.00655e-05	0.000144581	3.23234
ARF5	ARF5	-0.816107	6.01619	-6.16178	1.01161e-05	0.000145205	2.89476
RPS21	RPS21	-1.97094	7.23191	-6.16072	1.01371e-05	0.000145404	2.84183
ROMO1	ROMO1	-1.55577	4.36373	-6.15926	1.01662e-05	0.000145718	3.05504
LPPR1	LPPR1	4.5671	-0.0316432	6.15798	1.01916e-05	0.000145979	3.54164
GRAMD1A	GRAMD1A	1.23703	5.35611	6.15757	1.01999e-05	0.000145994	2.9096
RHOQ	RHOQ	0.815988	6.84313	6.15706	1.02101e-05	0.000146037	2.89792
TMEM80	TMEM80	-1.52879	5.39108	-6.15631	1.02252e-05	0.00014615	2.96402
KIAA0895L	KIAA0895L	-1.32251	5.30561	-6.15476	1.02563e-05	0.00014649	2.96718
PCSK9	PCSK9	-1.91469	6.51382	-6.15338	1.02839e-05	0.000146782	2.8761
TMEM184B	TMEM184B	-0.776154	6.3493	-6.1528	1.02957e-05	0.000146846	2.86135
PAFAH1B3	PAFAH1B3	-1.5331	4.7002	-6.15178	1.03162e-05	0.000147001	3.01682
CDKL5	CDKL5	2.34513	3.78102	6.15155	1.0321e-05	0.000147001	2.99313
SPIRE1	SPIRE1	1.24642	5.44417	6.1468	1.04175e-05	0.00014827	2.91949
MTMR9LP	MTMR9LP	-2.37954	2.47103	-6.1419	1.05181e-05	0.000149597	3.48182
MLLT4-AS1	MLLT4-AS1	-3.24613	-0.318232	-6.1412	1.05326e-05	0.000149697	3.6084
ANO7	ANO7	-3.34972	1.2554	-6.14062	1.05446e-05	0.000149763	3.59225
CCPG1	CCPG1	1.2569	6.33467	6.13913	1.05754e-05	0.000150095	2.87726
GPC3	GPC3	-3.61356	3.71624	-6.13774	1.06042e-05	0.000150399	3.19616
ALDOB	ALDOB	4.13018	-1.85376	6.13655	1.0629e-05	0.000150645	3.59005
RFC4	RFC4	-1.72454	3.8361	-6.13533	1.06545e-05	0.000150829	3.14088
SEPP1	SEPP1	4.13956	4.68955	6.13522	1.06569e-05	0.000150829	2.74697
YBX2	YBX2	-4.30338	-1.01236	-6.13164	1.0732e-05	0.000151785	3.59598
SSR4	SSR4	-1.15802	6.37522	-6.13099	1.07457e-05	0.000151847	2.79583
PID1	PID1	5.22329	-0.128554	6.13072	1.07513e-05	0.000151847	3.44072
HTATIP2	HTATIP2	1.65859	4.06498	6.1261	1.08493e-05	0.000153056	2.99001
UNG	UNG	-1.55377	4.30315	-6.12597	1.08521e-05	0.000153056	2.98229
PLSCR4	PLSCR4	3.53016	-0.102542	6.12186	1.094e-05	0.000154189	3.44999
AQP6	AQP6	-4.66254	-1.23689	-6.11931	1.0995e-05	0.000154856	3.57177
LYPD6	LYPD6	-6.25502	0.0439136	-6.11888	1.10042e-05	0.000154873	3.54616
ACAP3	ACAP3	-1.01597	5.50614	-6.11854	1.10115e-05	0.000154873	2.83044
LINGO3	LINGO3	-4.6956	0.0335654	-6.11537	1.10804e-05	0.000155733	3.56292
SHC2	SHC2	2.33671	1.49448	6.11447	1.11e-05	0.000155901	3.11052
HEG1	HEG1	2.17969	1.87927	6.10924	1.12147e-05	0.000157402	3.16146
LACTB2	LACTB2	1.66614	3.29514	6.10888	1.12226e-05	0.000157404	2.9539
LOC256880	LOC256880	-4.14364	-1.86482	-6.10842	1.12329e-05	0.000157439	3.55861
ZNF454	ZNF454	-4.15066	-1.00631	-6.10733	1.12569e-05	0.000157667	3.5411
ZNF577	ZNF577	-1.80038	2.19829	-6.10636	1.12784e-05	0.000157858	3.25653
LOC100506454	LOC100506454	-2.81867	-2.54602	-6.10558	1.12958e-05	0.000157992	3.55287
LOC101927318	LOC101927318	-6.56722	-0.465773	-6.10469	1.13155e-05	0.000158159	3.51849
FAM46B	FAM46B	2.20098	4.15291	6.10177	1.13806e-05	0.000158948	2.89916
NECAB3	NECAB3	-1.48843	6.19172	-6.10146	1.13877e-05	0.000158948	2.76571
VIL1	VIL1	-5.28499	-0.333162	-6.09619	1.15062e-05	0.000160492	3.52474
ST6GALNAC4	ST6GALNAC4	2.54181	3.33551	6.09436	1.15476e-05	0.000160944	2.98258
UCKL1	UCKL1	-1.05369	4.8381	-6.0935	1.15673e-05	0.000160944	2.87458
HSD17B6	HSD17B6	3.89699	2.16158	6.09338	1.15699e-05	0.000160944	2.98516
KSR1	KSR1	1.97955	3.55226	6.09336	1.15704e-05	0.000160944	2.97942
FAM126B	FAM126B	1.11252	4.59816	6.08876	1.16758e-05	0.000162172	2.87701
PATZ1	PATZ1	-1.01515	5.37424	-6.08853	1.16809e-05	0.000162172	2.79439
ZBTB2	ZBTB2	1.2268	3.74205	6.08845	1.16828e-05	0.000162172	2.98345
ZNF772	ZNF772	-1.87883	2.66792	-6.08793	1.16948e-05	0.000162229	3.13402
CYP1A1	CYP1A1	4.30995	3.46571	6.08687	1.17193e-05	0.000162457	2.84675
RABEP1	RABEP1	0.769521	6.03223	6.08386	1.17888e-05	0.000163308	2.77306
ASS1	ASS1	2.66247	3.13843	6.07866	1.19101e-05	0.000164876	2.87819
TAZ	TAZ	-0.811869	4.5264	-6.07734	1.19413e-05	0.000165152	2.90072
WBP5	WBP5	1.20194	5.12476	6.07712	1.19463e-05	0.000165152	2.74063
CTAGE5	CTAGE5	1.90317	4.28744	6.07665	1.19573e-05	0.000165191	2.89837
PLA2G4A	PLA2G4A	1.50842	2.84973	6.07543	1.19862e-05	0.000165476	2.98131
BIRC6	BIRC6	1.33	5.7843	6.07463	1.20051e-05	0.000165625	2.75662
LOC101927085	LOC101927085	-3.19329	2.85492	-6.07105	1.20901e-05	0.000166581	3.43129
ORMDL2	ORMDL2	-0.780426	4.79431	-6.07102	1.20909e-05	0.000166581	2.875
SAP30L-AS1	SAP30L-AS1	4.13359	0.876585	6.06326	1.22771e-05	0.000168959	3.4157
MSRB3	MSRB3	3.81906	0.39592	6.06314	1.22802e-05	0.000168959	3.34483
SNRNP48	SNRNP48	-1.33804	3.66162	-6.05982	1.23608e-05	0.000169952	2.90592
B4GALNT2	B4GALNT2	-5.1265	-2.03515	-6.05516	1.2475e-05	0.000171407	3.45199
LOC100506688	LOC100506688	4.47005	-2.97148	6.05309	1.2526e-05	0.00017199	3.42741
PDE4DIP	PDE4DIP	0.954136	5.60919	6.05242	1.25425e-05	0.0001721	2.71928
CAHM	CAHM	-2.33611	-0.21353	-6.05066	1.25863e-05	0.000172556	3.4382
C20orf96	C20orf96	-1.86812	3.32026	-6.05039	1.25928e-05	0.000172556	2.91423
FGD1	FGD1	-1.25031	4.07599	-6.04836	1.26435e-05	0.000173134	2.9605
STK32A	STK32A	3.81981	1.92206	6.04673	1.26842e-05	0.000173543	3.14093
NUP85	NUP85	-0.987794	4.44669	-6.04622	1.2697e-05	0.000173543	2.80988
POLR2I	POLR2I	-1.20709	4.08894	-6.04613	1.26991e-05	0.000173543	2.87219
ARHGAP31	ARHGAP31	2.36733	4.17096	6.0428	1.27831e-05	0.000174573	2.83688
DNAJB12	DNAJB12	0.66883	5.10663	6.03767	1.29132e-05	0.000176231	2.71045
BEND6	BEND6	3.53767	-2.23021	6.03611	1.29529e-05	0.000176654	3.37924
LOC100506731	LOC100506731	-4.78294	0.390871	-6.03507	1.29797e-05	0.0001769	3.39661
FIP1L1	FIP1L1	0.727114	4.81796	6.03429	1.29997e-05	0.000177053	2.74977
SPPL2B	SPPL2B	-1.79643	5.35934	-6.03325	1.30264e-05	0.000177297	2.66398
KLK10	KLK10	5.76824	0.253726	6.03172	1.30659e-05	0.000177632	3.14555
LOC284581	LOC284581	6.91345	-0.942352	6.03162	1.30685e-05	0.000177632	3.31736
UBE3A	UBE3A	0.741809	5.82121	6.02965	1.31195e-05	0.000178147	2.64705
FAM167B	FAM167B	-3.58248	-1.58133	-6.02915	1.31324e-05	0.000178147	3.40765
TRERF1	TRERF1	-1.73993	3.84186	-6.02913	1.31328e-05	0.000178147	2.90797
LIMD2	LIMD2	-4.36514	3.171	-6.02722	1.31826e-05	0.000178703	3.27798
GLIPR1	GLIPR1	2.42142	2.90341	6.02679	1.31936e-05	0.000178732	3.28725
TMEM100	TMEM100	5.18903	-2.27035	6.01916	1.33943e-05	0.000181329	3.32684
APOBEC3B	APOBEC3B	-4.96594	1.33694	-6.01682	1.34565e-05	0.00018205	3.34265
C1QTNF6	C1QTNF6	-2.06345	2.16628	-6.01433	1.35229e-05	0.000182826	3.01128
RASGRP1	RASGRP1	3.36039	0.514326	6.01327	1.35513e-05	0.000183087	3.30716
LOC283070	LOC283070	-3.40271	2.16949	-6.0109	1.36149e-05	0.000183824	2.97805
ZFP82	ZFP82	-2.24772	1.50347	-6.00991	1.36416e-05	0.000184062	3.20352
SCN7A	SCN7A	6.65394	-0.765532	6.0061	1.37448e-05	0.000185331	3.25844
HS3ST3B1	HS3ST3B1	3.31272	-0.770903	6.00259	1.38407e-05	0.000186499	3.26899
LOC101928574	LOC101928574	-3.32042	0.748475	-6.00103	1.38834e-05	0.000186788	3.34688
RBPJ	RBPJ	-0.809936	6.11893	-6.0009	1.38871e-05	0.000186788	2.55793
TMEM214	TMEM214	0.9028	5.26104	6.0008	1.38898e-05	0.000186788	2.59412
ZFHX4	ZFHX4	3.39066	-0.443709	5.9998	1.39174e-05	0.000187034	3.19501
SMC2	SMC2	-1.30605	4.09325	-5.99527	1.40428e-05	0.000188594	2.7467
SMPD1	SMPD1	1.49787	3.73962	5.99354	1.4091e-05	0.000189116	2.6742
ZNF511	ZNF511	-1.15262	4.53868	-5.993	1.4106e-05	0.000189192	2.74564
ATG3	ATG3	0.829374	4.95788	5.99264	1.41161e-05	0.000189203	2.63394
ADCY3	ADCY3	-1.44369	5.51315	-5.98353	1.43734e-05	0.000192485	2.75443
B3GALNT1	B3GALNT1	-3.22915	2.07892	-5.9833	1.438e-05	0.000192485	3.14767
CEP85L	CEP85L	1.54801	1.93188	5.98178	1.44234e-05	0.000192864	2.97223
TOR1AIP1	TOR1AIP1	0.749063	5.2138	5.98164	1.44274e-05	0.000192864	2.56972
MIR31HG	MIR31HG	-3.27784	1.03325	-5.97923	1.44965e-05	0.00019366	3.24727
IDNK	IDNK	1.50658	1.92607	5.97782	1.4537e-05	0.000194072	3.05058
HERC1	HERC1	1.38876	5.09465	5.97713	1.4557e-05	0.000194212	2.57855
MYO6	MYO6	0.885218	5.65986	5.97367	1.46572e-05	0.000195419	2.51535
KIAA1462	KIAA1462	2.83288	0.167009	5.97115	1.47305e-05	0.000196267	3.11492
GPR1	GPR1	2.95574	-3.5047	5.97071	1.47436e-05	0.000196313	3.29913
SREBF1	SREBF1	0.875799	7.6398	5.97022	1.47579e-05	0.000196374	2.38661
SEC24D	SEC24D	0.972465	5.70191	5.96868	1.4803e-05	0.000196845	2.51632
S100A4	S100A4	-3.38183	4.15467	-5.96744	1.48394e-05	0.000197199	2.87045
NCMAP	NCMAP	2.05584	3.51638	5.96506	1.49098e-05	0.000198004	2.6209
INADL	INADL	1.10258	5.53955	5.96165	1.50109e-05	0.000199217	2.51085
USP32	USP32	1.07657	4.73191	5.96047	1.50463e-05	0.000199556	2.5522
EMC3	EMC3	0.617488	5.41621	5.95812	1.51165e-05	0.000200356	2.52233
NEXN	NEXN	0.970279	5.64089	5.95679	1.51564e-05	0.000200753	2.59802
MBD3	MBD3	-0.714413	6.43107	-5.95632	1.51708e-05	0.000200812	2.45401
SEMA4A	SEMA4A	1.72714	4.13737	5.95147	1.53174e-05	0.00020262	2.56614
TRIP12	TRIP12	0.826392	6.34256	5.95115	1.53274e-05	0.00020262	2.44041
TRIM31	TRIM31	5.51293	-2.02681	5.94906	1.53909e-05	0.000203327	3.17335
MFSD7	MFSD7	1.51378	3.45	5.94816	1.54187e-05	0.00020356	2.88429
WDFY3	WDFY3	1.32729	4.94646	5.94739	1.54422e-05	0.000203634	2.52063
C7orf55-LUC7L2	C7orf55-LUC7L2	2.24036	2.88699	5.94732	1.54444e-05	0.000203634	2.78648
CXCL12	CXCL12	4.1684	-3.13123	5.94685	1.54587e-05	0.00020369	3.23323
CTDSP1	CTDSP1	-1.229	5.95524	-5.94647	1.54703e-05	0.000203711	2.43659
MCM2	MCM2	-1.89102	4.57424	-5.94602	1.54843e-05	0.000203763	2.6089
FTL	FTL	1.37951	9.3555	5.94533	1.55055e-05	0.000203908	2.27612
FOXD1	FOXD1	5.54173	-1.73173	5.94159	1.56213e-05	0.000205154	3.16473
AOC3	AOC3	3.9261	1.35421	5.94152	1.56235e-05	0.000205154	3.11354
GPATCH4	GPATCH4	1.12056	4.56689	5.94129	1.56306e-05	0.000205154	2.56793
EPC2	EPC2	1.01349	4.43345	5.93865	1.57129e-05	0.000206101	2.54138
SLC37A4	SLC37A4	-0.912628	4.44837	-5.93541	1.58144e-05	0.000207298	2.55909
TRIM6	TRIM6	2.80527	1.7848	5.93448	1.58435e-05	0.000207389	2.89717
SH3BP5	SH3BP5	1.88933	5.43043	5.93447	1.58439e-05	0.000207389	2.57112
COPA	COPA	0.854624	6.88515	5.93421	1.58521e-05	0.000207389	2.36536
PDE9A	PDE9A	3.96356	-1.21344	5.93167	1.59324e-05	0.000208305	3.14859
DDX11	DDX11	-1.2427	4.51031	-5.93121	1.59469e-05	0.000208338	2.60779
CHEK1	CHEK1	-2.53815	3.82416	-5.93094	1.59555e-05	0.000208338	2.87216
ZBTB47	ZBTB47	1.45739	3.09456	5.92853	1.60324e-05	0.000209207	2.66035
ALPL	ALPL	5.60936	3.88694	5.92464	1.61569e-05	0.000210695	2.52444
HPDL	HPDL	-2.87965	0.320163	-5.92373	1.61861e-05	0.00021094	3.19966
SLC39A14	SLC39A14	1.48053	3.88297	5.9217	1.62515e-05	0.000211657	2.58849
DAGLB	DAGLB	1.22071	4.52965	5.92116	1.62692e-05	0.00021175	2.5424
RNFT1	RNFT1	1.06773	3.27549	5.92058	1.62879e-05	0.000211858	2.68636
NGFRAP1	NGFRAP1	0.989434	5.85826	5.9177	1.63814e-05	0.000212938	2.3612
SCGB3A2	SCGB3A2	4.37233	4.88095	5.91527	1.6461e-05	0.000213834	2.30863
CLPX	CLPX	0.830202	4.46735	5.91191	1.65715e-05	0.000215132	2.47236
C4orf46	C4orf46	-1.45098	3.57782	-5.90946	1.66528e-05	0.000216049	2.63036
C9orf163	C9orf163	-3.40564	0.864435	-5.90731	1.6724e-05	0.000216834	3.14937
ROBO2	ROBO2	3.50709	1.65717	5.9068	1.67412e-05	0.000216917	2.76271
IDH2	IDH2	-1.95254	6.47659	-5.90381	1.68413e-05	0.000218002	2.37468
ENPP3	ENPP3	-3.74373	3.2757	-5.90365	1.68464e-05	0.000218002	2.76405
SAMD11	SAMD11	5.16441	1.33753	5.90114	1.69309e-05	0.000218955	3.06521
ZBTB6	ZBTB6	-1.16487	3.06078	-5.90062	1.69485e-05	0.000219043	2.65806
DCAF4L1	DCAF4L1	3.82864	-0.604985	5.89823	1.70296e-05	0.000219898	3.11032
SH3BP1	SH3BP1	-2.57259	2.78928	-5.89803	1.70364e-05	0.000219898	2.95007
SRSF1	SRSF1	-0.70449	7.04696	-5.89516	1.71342e-05	0.000221019	2.29828
HOXA7	HOXA7	4.58831	-3.2178	5.89235	1.72303e-05	0.000222118	3.10598
C4orf21	C4orf21	-1.78786	2.05643	-5.89192	1.7245e-05	0.000222165	2.88903
LOC200772	LOC200772	-4.3125	-2.01472	-5.89157	1.72571e-05	0.000222179	3.14576
MCEE	MCEE	1.19461	2.2864	5.89112	1.72726e-05	0.000222237	2.72981
CSRNP1	CSRNP1	2.8883	4.8988	5.88743	1.74003e-05	0.000223738	2.45621
ADCK2	ADCK2	-0.870682	4.37259	-5.88601	1.74497e-05	0.000224129	2.48938
AQP4	AQP4	2.38684	4.20674	5.88592	1.74528e-05	0.000224129	2.3103
MCFD2	MCFD2	1.21911	6.20915	5.88223	1.75817e-05	0.000225641	2.33001
RCE1	RCE1	-1.02747	3.81482	-5.8808	1.76319e-05	0.000226128	2.56941
SPOP	SPOP	0.688012	4.92515	5.88052	1.7642e-05	0.000226128	2.37661
RP11-611D20.2	RP11-611D20.2	-1.98341	0.380915	-5.87541	1.78226e-05	0.000228298	3.07957
TMEM117	TMEM117	4.20848	-1.31962	5.87491	1.78406e-05	0.000228338	3.03976
OSBP	OSBP	0.767242	5.8898	5.87469	1.78482e-05	0.000228338	2.31318
CXCL17	CXCL17	1.4949	5.74644	5.87369	1.7884e-05	0.00022865	2.26249
PKM	PKM	-1.12325	9.57347	-5.87272	1.79188e-05	0.000228952	2.13903
SFTPA2	SFTPA2	5.06903	7.90919	5.87154	1.7961e-05	0.000229345	2.12476
CRIM1	CRIM1	2.7177	3.93178	5.87095	1.79823e-05	0.000229473	2.53286
RP11-24J23.2	RP11-24J23.2	4.01966	-2.28152	5.87026	1.80068e-05	0.000229641	3.09779
LOC729683	LOC729683	-3.91843	0.121342	-5.86926	1.8043e-05	0.000229957	3.0863
SGCG	SGCG	3.57721	-2.82441	5.86809	1.80853e-05	0.000230351	3.08065
ALS2CL	ALS2CL	1.84053	2.96824	5.86549	1.81793e-05	0.000231403	2.44986
DAP	DAP	1.03597	5.61455	5.86513	1.81925e-05	0.000231426	2.257
GTF2IRD2B	GTF2IRD2B	0.733038	5.00736	5.86455	1.82134e-05	0.000231546	2.36941
SQRDL	SQRDL	1.47602	4.49094	5.86395	1.82353e-05	0.000231678	2.38464
OTUD6B	OTUD6B	-1.10084	2.86604	-5.86336	1.82568e-05	0.000231807	2.62638
FGF10	FGF10	3.75478	-2.99588	5.86085	1.83488e-05	0.000232828	3.08359
LOC401098	LOC401098	-3.94748	-2.14929	-5.86029	1.8369e-05	0.000232939	3.08643
PCGF2	PCGF2	-1.02441	5.81351	-5.85995	1.83818e-05	0.000232955	2.34277
MTFR1	MTFR1	-0.847413	4.31175	-5.85582	1.85341e-05	0.000234738	2.41219
DTYMK	DTYMK	-1.43023	4.38372	-5.85389	1.86057e-05	0.000235497	2.44599
PRKAR2A	PRKAR2A	0.835156	5.4811	5.85352	1.86196e-05	0.000235527	2.29345
TMEM189	TMEM189	-1.03803	4.63056	-5.85244	1.86597e-05	0.000235887	2.32721
SUOX	SUOX	0.799542	4.31907	5.85199	1.86766e-05	0.000235952	2.37455
SUV39H1	SUV39H1	-1.30765	2.83419	-5.84975	1.87604e-05	0.000236863	2.64567
LINC00261	LINC00261	-1.96761	5.31966	-5.84792	1.88291e-05	0.000237583	2.25204
SMARCA2	SMARCA2	0.98416	5.02025	5.84519	1.89323e-05	0.000238736	2.28526
CACNB3	CACNB3	-1.53454	4.20852	-5.84433	1.8965e-05	0.000238999	2.43204
LSR	LSR	-1.07335	6.94932	-5.84253	1.90333e-05	0.000239711	2.20437
ZWILCH	ZWILCH	-1.31127	3.50327	-5.84146	1.90742e-05	0.000240077	2.52522
FHOD1	FHOD1	1.23541	5.0704	5.83901	1.91678e-05	0.000241104	2.33513
IZUMO4	IZUMO4	-2.18285	2.62894	-5.83264	1.94137e-05	0.000244046	2.64882
ZNF709	ZNF709	-1.47172	1.71276	-5.83226	1.94284e-05	0.000244079	2.77181
FAM212B	FAM212B	1.31619	3.56063	5.83158	1.94552e-05	0.000244264	2.41875
DSTYK	DSTYK	0.84558	4.25009	5.82967	1.95297e-05	0.000245047	2.33176
FANCB	FANCB	-2.82441	-0.226925	-5.82401	1.97522e-05	0.000247686	3.00266
PLXDC1	PLXDC1	2.79536	1.09429	5.8234	1.97764e-05	0.000247835	2.68496
APBA2	APBA2	-4.50869	3.00818	-5.82238	1.98169e-05	0.00024819	2.74233
GRIK3	GRIK3	5.80883	-2.58952	5.82189	1.98362e-05	0.000248277	2.94089
KCNJ2-AS1	KCNJ2-AS1	-2.03201	-0.647424	-5.82068	1.98845e-05	0.000248728	3.00181
FAM110A	FAM110A	-1.21294	5.35002	-5.8184	1.99755e-05	0.000249712	2.35139
SAMD10	SAMD10	-1.47529	3.09497	-5.81711	2.00271e-05	0.000250109	2.5094
ACSL5	ACSL5	4.06852	4.79627	5.81651	2.00514e-05	0.000250109	2.357
RBM8A	RBM8A	-0.856816	6.023	-5.81649	2.00519e-05	0.000250109	2.17173
ITIH5	ITIH5	4.9149	0.856747	5.81638	2.00566e-05	0.000250109	2.83932
LOC645321	LOC645321	-5.77614	-1.47039	-5.81606	2.00695e-05	0.000250114	2.98203
AP3D1	AP3D1	0.63624	6.97558	5.81405	2.01502e-05	0.000250966	2.12308
SDCCAG8	SDCCAG8	1.072	4.38908	5.81291	2.01964e-05	0.000251387	2.3132
HPGD	HPGD	-2.21073	3.88543	-5.81238	2.0218e-05	0.0002515	2.45001
LAYN	LAYN	3.98725	-0.942556	5.81195	2.02354e-05	0.000251563	2.91515
ABLIM1	ABLIM1	1.50673	5.99754	5.8095	2.03352e-05	0.000252648	2.1334
TBL1X	TBL1X	-1.28293	4.17546	-5.80898	2.03563e-05	0.000252725	2.36746
SLC3A2	SLC3A2	1.38572	6.64028	5.80873	2.03663e-05	0.000252725	2.15126
HKDC1	HKDC1	3.83192	0.584444	5.80646	2.04594e-05	0.000253724	2.79841
SETD3	SETD3	1.24073	4.90756	5.80539	2.05033e-05	0.000254113	2.2188
MYO1C	MYO1C	0.747275	6.48022	5.80508	2.05161e-05	0.000254116	2.11495
CTSK	CTSK	2.06454	2.5299	5.80294	2.06044e-05	0.000255054	2.48011
RTN4R	RTN4R	-2.09255	2.39493	-5.80126	2.06737e-05	0.000255755	2.65337
RP11-84C10.4	RP11-84C10.4	-2.67531	1.70102	-5.79994	2.07286e-05	0.000256277	2.94707
UBE2N	UBE2N	-0.722339	6.10799	-5.7987	2.07803e-05	0.00025676	2.19328
NAPA	NAPA	0.930797	5.70255	5.7975	2.08304e-05	0.000257222	2.14476
SAMD9L	SAMD9L	4.22065	1.16518	5.7961	2.0889e-05	0.00025773	2.78533
FADS2	FADS2	-1.41182	8.45766	-5.79591	2.0897e-05	0.00025773	2.03695
ERCC6L	ERCC6L	-3.19596	2.08397	-5.79496	2.09368e-05	0.000258063	2.83558
LOC644656	LOC644656	-3.32979	0.608753	-5.79451	2.09559e-05	0.000258142	2.92771
LRFN4	LRFN4	-1.93653	3.51078	-5.79379	2.0986e-05	0.000258355	2.61574
ZNF506	ZNF506	-1.23951	3.72242	-5.79148	2.10836e-05	0.000259398	2.45657
PGK1	PGK1	-1.65308	8.41384	-5.78756	2.12501e-05	0.000261288	2.02345
C4A	C4A	3.77761	1.83112	5.78723	2.12642e-05	0.000261304	2.53043
RNF213	RNF213	1.24629	6.63117	5.78513	2.13542e-05	0.000262244	2.14435
RBM24	RBM24	4.44724	-2.71158	5.78484	2.13667e-05	0.000262244	2.91497
CLDND1	CLDND1	-1.05604	4.4917	-5.78167	2.15033e-05	0.000263761	2.2082
TMEM35	TMEM35	-2.59431	1.32827	-5.77806	2.16595e-05	0.000265515	2.60316
ADRA1B	ADRA1B	4.7111	-1.57891	5.77753	2.16825e-05	0.000265637	2.85129
FAM114A1	FAM114A1	1.55596	3.84765	5.77571	2.17623e-05	0.000266443	2.24248
CLCN5	CLCN5	1.76702	3.36616	5.7753	2.17799e-05	0.000266443	2.34279
MACC1	MACC1	-1.43431	5.63012	-5.77492	2.17965e-05	0.000266443	2.18144
RUSC1	RUSC1	-1.00193	4.97926	-5.77482	2.1801e-05	0.000266443	2.23105
LINC00086	LINC00086	-1.98222	2.12345	-5.77332	2.18669e-05	0.000267088	2.58776
RPL36	RPL36	-1.29294	7.16169	-5.77134	2.19539e-05	0.000267988	2.03873
GFPT1	GFPT1	1.16932	5.74577	5.77015	2.20066e-05	0.00026847	2.09679
ACADS	ACADS	1.00603	2.97219	5.76892	2.2061e-05	0.000268966	2.36777
CCDC183	CCDC183	-2.39284	3.20086	-5.76863	2.20738e-05	0.000268966	2.58275
DMPK	DMPK	-1.72093	5.42406	-5.76831	2.20883e-05	0.000268981	2.15186
ARHGAP33	ARHGAP33	-2.41634	3.35342	-5.76534	2.22203e-05	0.000270425	2.36392
HOXB4	HOXB4	5.74917	-2.35627	5.76194	2.23731e-05	0.000272121	2.81266
GALNT7	GALNT7	-1.78416	5.93833	-5.76088	2.24208e-05	0.000272538	2.12799
MMP7	MMP7	7.37806	-0.960564	5.75974	2.24722e-05	0.000272998	2.77382
HOXB7	HOXB7	5.05919	-2.15715	5.75533	2.26724e-05	0.000275265	2.81935
CNTD2	CNTD2	-3.27131	1.03572	-5.75457	2.27073e-05	0.000275523	2.70549
OSTM1	OSTM1	1.4078	3.84685	5.75137	2.28538e-05	0.000277135	2.21674
DCAF16	DCAF16	-0.94632	4.55595	-5.75074	2.2883e-05	0.000277228	2.16209
LOC100996717	LOC100996717	1.57544	2.11081	5.75055	2.28916e-05	0.000277228	2.46943
ZNF542	ZNF542	-0.829797	3.90851	-5.75018	2.29086e-05	0.000277228	2.26069
IRAK1BP1	IRAK1BP1	-1.98637	3.04031	-5.74971	2.29303e-05	0.000277228	2.45526
ARHGAP24	ARHGAP24	1.72793	3.00405	5.74971	2.29305e-05	0.000277228	2.35564
TMEM258	TMEM258	-1.16112	4.70435	-5.74938	2.29457e-05	0.000277228	2.11765
DQX1	DQX1	-4.24319	-2.13567	-5.74912	2.29574e-05	0.000277228	2.8715
GMDS	GMDS	-1.76399	5.04296	-5.74819	2.30008e-05	0.000277586	2.15693
CPED1	CPED1	4.1615	0.146616	5.74705	2.30533e-05	0.000277915	2.74281
ANKRD29	ANKRD29	3.6203	0.652887	5.74701	2.30555e-05	0.000277915	2.57
SLC39A10	SLC39A10	-1.16544	4.64121	-5.74249	2.32661e-05	0.000280287	2.22126
ZBTB45	ZBTB45	-0.986248	4.49753	-5.74069	2.33503e-05	0.000281134	2.24554
PITPNM3	PITPNM3	1.84617	3.46322	5.73946	2.34082e-05	0.000281664	2.29661
STK31	STK31	2.75691	-0.323244	5.73847	2.34553e-05	0.000282062	2.75631
LINC01024	LINC01024	1.75628	0.456564	5.73255	2.37366e-05	0.000285276	2.69404
LOC100129722	LOC100129722	-4.29045	-0.539051	-5.73152	2.3786e-05	0.0002857	2.81719
SCYL1	SCYL1	0.717282	5.84757	5.72932	2.38916e-05	0.000286798	2.01876
DMXL1	DMXL1	1.02993	4.61789	5.72569	2.40669e-05	0.000288731	2.1124
WASH5P	WASH5P	-1.49185	2.55383	-5.72344	2.41762e-05	0.000289785	2.45305
CERS2	CERS2	0.667127	7.32307	5.72301	2.41973e-05	0.000289785	1.89751
ARRDC2	ARRDC2	1.46331	3.21723	5.723	2.41977e-05	0.000289785	2.2432
MIR205HG	MIR205HG	-4.16367	0.568767	-5.72167	2.42629e-05	0.000290394	2.76573
PDK1	PDK1	-2.43299	4.75614	-5.71992	2.43487e-05	0.000291249	2.30982
LOC102724641	LOC102724641	-4.42817	-2.3451	-5.71948	2.43702e-05	0.000291258	2.81277
FZD7	FZD7	2.86839	2.14434	5.71903	2.43924e-05	0.000291258	2.42405
MUC21	MUC21	6.01935	-1.37898	5.71902	2.43926e-05	0.000291258	2.70687
ACP5	ACP5	2.79964	3.638	5.71806	2.444e-05	0.000291601	2.29135
CTBP1-AS	CTBP1-AS	-1.87198	3.81232	-5.71786	2.44502e-05	0.000291601	2.64778
GINS2	GINS2	-3.59873	2.60675	-5.71677	2.45037e-05	0.000292067	2.6001
MVB12B	MVB12B	-1.48818	5.31433	-5.7145	2.46164e-05	0.000293238	2.02253
HIST1H2BH	HIST1H2BH	-3.20548	-1.31171	-5.7097	2.48558e-05	0.000295916	2.79778
RHNO1	RHNO1	-1.28482	3.57118	-5.70733	2.49752e-05	0.000297162	2.19202
SUMO2	SUMO2	-0.637758	6.74077	-5.70664	2.501e-05	0.000297388	1.9242
KCNJ15	KCNJ15	6.9184	1.20581	5.70637	2.50235e-05	0.000297388	2.58348
WIPI1	WIPI1	1.55783	3.76603	5.70359	2.51641e-05	0.000298882	2.14732
SYCE2	SYCE2	-2.83603	-0.439762	-5.7018	2.52552e-05	0.000299788	2.77599
ALDH6A1	ALDH6A1	1.22975	5.23351	5.69767	2.5467e-05	0.000302013	1.98001
EPS8L1	EPS8L1	1.39344	3.20936	5.69756	2.54724e-05	0.000302013	2.23109
SLC30A2	SLC30A2	5.57953	-1.54106	5.69316	2.56996e-05	0.000304528	2.64785
BPIFA2	BPIFA2	2.48762	-2.2557	5.69046	2.58402e-05	0.000306015	2.72432
MFSD1	MFSD1	1.18576	5.01253	5.68948	2.58919e-05	0.000306447	1.99365
INPP5E	INPP5E	-1.15092	3.97332	-5.68796	2.59713e-05	0.000307065	2.11518
SAMSN1	SAMSN1	3.80609	-2.39657	5.68764	2.59882e-05	0.000307065	2.74692
KNTC1	KNTC1	-1.73959	3.47873	-5.68761	2.59895e-05	0.000307065	2.26499
LOC102724884	LOC102724884	-2.40209	2.29446	-5.68723	2.60095e-05	0.000307076	2.36212
ANK3	ANK3	1.52138	5.1744	5.68693	2.60253e-05	0.000307076	1.96816
CXCL6	CXCL6	4.72791	-0.157878	5.68662	2.60416e-05	0.000307076	2.62885
ARF6	ARF6	-0.657726	6.32965	-5.68644	2.60512e-05	0.000307076	1.91557
LTV1	LTV1	0.880108	4.26204	5.68575	2.60875e-05	0.000307326	2.05029
DCHS1	DCHS1	1.64671	1.49171	5.68353	2.62046e-05	0.000308525	2.37791
DAPP1	DAPP1	-4.06828	2.30548	-5.68253	2.62581e-05	0.000308975	2.61387
RRAGD	RRAGD	1.35542	4.80819	5.68218	2.62764e-05	0.000309011	1.9447
TM2D2	TM2D2	0.979672	4.06963	5.68107	2.63352e-05	0.000309523	2.01603
SLC39A8	SLC39A8	1.57723	5.84875	5.67984	2.6401e-05	0.000310116	1.85087
CDR2	CDR2	1.29232	3.59069	5.67904	2.64438e-05	0.000310369	2.15227
AK4	AK4	-4.18832	3.10868	-5.67886	2.64532e-05	0.000310369	2.49605
GPT	GPT	2.35764	0.0882981	5.67667	2.65706e-05	0.000311566	2.66883
RPL39L	RPL39L	-2.08244	1.52535	-5.67529	2.66453e-05	0.00031226	2.47644
TMEM204	TMEM204	3.86303	-1.16165	5.67473	2.66751e-05	0.000312429	2.7006
FBXO46	FBXO46	-1.0307	3.88644	-5.6738	2.67255e-05	0.000312838	2.10456
PARN	PARN	1.25339	4.31367	5.67227	2.68082e-05	0.000313625	1.97146
GABRB3	GABRB3	3.63346	-0.0333506	5.67174	2.68371e-05	0.000313782	2.48032
RBPMS	RBPMS	1.06798	5.99848	5.66874	2.70006e-05	0.000315505	1.87192
C19orf45	C19orf45	-6.07266	-1.02697	-5.66846	2.70157e-05	0.000315505	2.68049
TFG	TFG	0.650814	5.82056	5.66592	2.71547e-05	0.000316946	1.88181
UBXN8	UBXN8	1.04264	2.46992	5.66476	2.72188e-05	0.000317511	2.31799
SRP9	SRP9	-0.626773	7.08558	-5.66372	2.7276e-05	0.000317994	1.8257
CDH24	CDH24	-1.46236	1.81653	-5.66196	2.73732e-05	0.000318945	2.35919
MGC32805	MGC32805	3.8121	-2.30322	5.66082	2.74366e-05	0.000319364	2.66318
FOXA2	FOXA2	-1.01105	6.09016	-5.66074	2.74408e-05	0.000319364	1.84458
LOC102724824	LOC102724824	4.46801	-0.793303	5.65748	2.76225e-05	0.000321294	2.61201
CEP63	CEP63	0.703249	4.5104	5.65703	2.76478e-05	0.000321404	2.01086
ARHGEF40	ARHGEF40	1.56935	3.90163	5.6537	2.7835e-05	0.000323394	2.13232
GGT1	GGT1	1.90647	3.78817	5.65024	2.80307e-05	0.00032548	1.9305
C16orf62	C16orf62	0.83554	5.39389	5.64715	2.82064e-05	0.000327333	1.91482
RGS5	RGS5	1.86391	1.80665	5.64609	2.82673e-05	0.000327852	2.30789
LOC101927680	LOC101927680	5.14598	-3.49098	5.64562	2.82943e-05	0.000327978	2.62901
TAS1R3	TAS1R3	-3.5836	1.99219	-5.64333	2.84258e-05	0.000329313	2.5879
RGS10	RGS10	2.72835	0.372246	5.64042	2.8594e-05	0.000331072	2.5138
LPAR2	LPAR2	-1.4563	3.34803	-5.63708	2.87879e-05	0.000333126	2.13691
HGFAC	HGFAC	-4.40237	-0.260931	-5.63366	2.89885e-05	0.000334992	2.60433
ATG16L2	ATG16L2	-1.23418	4.65898	-5.63356	2.89944e-05	0.000334992	1.98495
DMD	DMD	1.55963	3.07691	5.63348	2.89988e-05	0.000334992	2.06126
DMRTA1	DMRTA1	1.46421	0.728266	5.6331	2.90214e-05	0.000335062	2.25754
ANKS1A	ANKS1A	0.83878	5.03261	5.63279	2.90396e-05	0.000335082	1.85529
GABPB1-AS1	GABPB1-AS1	-1.06976	4.64377	-5.63225	2.90713e-05	0.000335256	2.04362
TCF4	TCF4	2.15968	2.03913	5.63043	2.91789e-05	0.000336305	2.10932
IFIT3	IFIT3	3.02924	2.22653	5.62944	2.92375e-05	0.000336709	2.18839
ADAMTSL4	ADAMTSL4	2.2131	3.37481	5.62928	2.92473e-05	0.000336709	2.3147
JAZF1	JAZF1	2.35015	2.19569	5.6283	2.93054e-05	0.000337187	2.28063
LRRC57	LRRC57	-0.842926	3.7173	-5.62468	2.95213e-05	0.000339478	2.01107
PRDM1	PRDM1	3.25435	1.97731	5.62205	2.96793e-05	0.000341101	2.46607
ZNF425	ZNF425	1.20289	1.48126	5.62076	2.9757e-05	0.000341801	2.20665
OTUB1	OTUB1	-0.677883	6.00494	-5.61853	2.98922e-05	0.000343158	1.78686
GOLGA3	GOLGA3	0.785868	5.97999	5.61719	2.99735e-05	0.000343845	1.77919
CCNJL	CCNJL	-0.900842	4.57917	-5.61692	2.99895e-05	0.000343845	1.86158
CHCHD2	CHCHD2	-0.791956	4.94284	-5.6167	3.0003e-05	0.000343845	1.73393
NAB1	NAB1	-1.01069	3.7264	-5.61632	3.00261e-05	0.000343915	1.99172
SYT2	SYT2	2.7139	1.32936	5.61436	3.01462e-05	0.000345096	2.43436
PLEKHG2	PLEKHG2	-1.83445	5.08633	-5.61322	3.02159e-05	0.000345698	1.96826
ZC3HAV1	ZC3HAV1	0.920855	5.25651	5.61162	3.03139e-05	0.000346623	1.8381
SLC30A7	SLC30A7	0.821734	4.97142	5.60741	3.05745e-05	0.000349405	1.88424
PAEP	PAEP	3.87722	-3.33027	5.60457	3.07515e-05	0.000351229	2.583
ZNF669	ZNF669	-1.49864	2.06499	-5.60058	3.10015e-05	0.000353886	2.23365
COG3	COG3	0.914356	4.60461	5.59798	3.1166e-05	0.000355563	1.82294
NUCKS1	NUCKS1	-0.642115	7.32817	-5.59656	3.12555e-05	0.000356383	1.66592
FAM122B	FAM122B	-0.73085	4.07855	-5.59292	3.14879e-05	0.00035883	1.86323
PSMC2	PSMC2	0.67596	5.17529	5.59074	3.16279e-05	0.000360051	1.77651
ARPP19	ARPP19	-0.787309	6.92194	-5.5907	3.16305e-05	0.000360051	1.67664
H2BFXP	H2BFXP	-3.90456	-2.05202	-5.58918	3.17284e-05	0.000360962	2.55224
BTN2A2	BTN2A2	0.932505	3.25544	5.58812	3.17964e-05	0.000361532	1.92894
PSMD1	PSMD1	0.722596	5.52981	5.58772	3.18224e-05	0.000361624	1.73391
PDZD2	PDZD2	3.12857	3.97204	5.5873	3.18495e-05	0.00036173	1.97005
RANBP1	RANBP1	-1.0029	6.43284	-5.58543	3.19711e-05	0.000362907	1.75523
EMC6	EMC6	-0.758513	3.38869	-5.58244	3.21657e-05	0.000364912	1.87394
FAM72C	FAM72C	-5.74448	0.0716932	-5.57859	3.24186e-05	0.000367574	2.50281
MST4	MST4	-0.90849	5.04845	-5.57755	3.24878e-05	0.000368152	1.76857
PDS5A	PDS5A	0.897338	6.36566	5.57692	3.25293e-05	0.000368416	1.66406
PHACTR1	PHACTR1	3.67699	2.71574	5.57349	3.27569e-05	0.000370786	2.2118
CCNG2	CCNG2	-1.28388	5.35329	-5.56733	3.317e-05	0.000375253	1.70245
TBC1D2B	TBC1D2B	0.920681	4.70819	5.56693	3.31972e-05	0.000375351	1.691
PRMT6	PRMT6	-1.29747	4.22725	-5.56452	3.33608e-05	0.00037699	1.84119
SOCS1	SOCS1	-1.92867	2.35835	-5.56282	3.34765e-05	0.000378086	2.11647
MRPL42	MRPL42	-0.608649	4.52601	-5.56223	3.35165e-05	0.000378327	1.75928
ZSCAN1	ZSCAN1	-5.54658	-1.78343	-5.5616	3.35593e-05	0.000378599	2.4878
TMED5	TMED5	0.992041	6.49813	5.55986	3.3679e-05	0.000379738	1.65305
FRZB	FRZB	3.66693	0.0850399	5.55922	3.37229e-05	0.000380021	2.24665
LOC102723814	LOC102723814	-3.17518	-1.02086	-5.55363	3.41091e-05	0.000384159	2.48109
CLDN10	CLDN10	-5.14883	1.61216	-5.55312	3.41443e-05	0.000384223	2.38812
NCAPD3	NCAPD3	-1.20959	4.28657	-5.553	3.41527e-05	0.000384223	1.81701
MARCKSL1	MARCKSL1	-2.13881	5.97588	-5.55262	3.41792e-05	0.000384307	1.68863
GAS2L3	GAS2L3	-2.90924	2.28863	-5.55216	3.4211e-05	0.000384452	2.29854
RPLP2	RPLP2	-1.32794	8.17397	-5.55049	3.43278e-05	0.00038555	1.53092
CCNE1	CCNE1	-2.32637	1.35162	-5.55	3.4362e-05	0.000385719	2.30834
C7orf13	C7orf13	-1.13564	2.42713	-5.5485	3.4467e-05	0.000386684	1.94349
CSF3R	CSF3R	4.52553	3.1652	5.54548	3.46802e-05	0.00038886	1.82033
LARP7	LARP7	0.814745	5.05864	5.54288	3.48647e-05	0.000390712	1.68999
LOC100652736	LOC100652736	-2.60202	-0.0527885	-5.54233	3.49038e-05	0.000390934	2.43188
CDHR1	CDHR1	-3.53888	-0.561189	-5.54183	3.49394e-05	0.000390984	2.44901
HDDC2	HDDC2	1.05136	3.15387	5.54172	3.49469e-05	0.000390984	1.82997
TNNC1	TNNC1	2.55909	2.72364	5.5408	3.5013e-05	0.000391507	1.78237
GNAS	GNAS	-0.870234	8.93162	-5.53942	3.51113e-05	0.00039239	1.47125
LOC154761	LOC154761	-1.98151	2.13968	-5.5362	3.53429e-05	0.00039476	2.26554
PP13	PP13	-2.13009	0.562459	-5.53412	3.5493e-05	0.000396218	2.33726
CALCOCO2	CALCOCO2	0.893117	5.35844	5.53147	3.56852e-05	0.000398144	1.61394
HS1BP3	HS1BP3	1.1266	3.69074	5.52912	3.58566e-05	0.000399835	1.73062
NKD2	NKD2	4.48854	-0.931792	5.52859	3.58953e-05	0.000400047	2.30015
SUCLG2	SUCLG2	0.755656	5.5058	5.52736	3.59856e-05	0.000400832	1.62939
ARPC2	ARPC2	0.67094	6.75827	5.52501	3.61586e-05	0.00040251	1.52535
CLIC1	CLIC1	-1.06002	6.89719	-5.52478	3.6176e-05	0.00040251	1.5492
OSGIN1	OSGIN1	1.96752	3.10532	5.52409	3.62271e-05	0.000402687	1.86332
FSIP2	FSIP2	2.72583	2.01482	5.52402	3.62317e-05	0.000402687	2.18209
CHIC1	CHIC1	1.41616	2.69111	5.5206	3.64857e-05	0.000405212	1.8726
STT3B	STT3B	0.748464	7.04128	5.52042	3.64989e-05	0.000405212	1.52334
HSH2D	HSH2D	1.79986	1.34684	5.51749	3.67183e-05	0.000407425	2.18856
ADRBK1	ADRBK1	-0.916957	6.09494	-5.50832	3.74125e-05	0.000414899	1.56733
RNF24	RNF24	1.44567	4.16677	5.5062	3.75748e-05	0.000416471	1.76226
ARHGAP26	ARHGAP26	1.76533	3.0175	5.50492	3.76733e-05	0.000417334	1.87385
RSPO3	RSPO3	6.68924	-1.97655	5.50292	3.78279e-05	0.000418817	2.27513
ZNF580	ZNF580	-0.750027	4.49965	-5.49881	3.81466e-05	0.000422115	1.61833
IGSF9	IGSF9	-2.35504	3.775	-5.49737	3.82593e-05	0.000423132	1.82598
CHD3	CHD3	0.848392	6.60888	5.49687	3.82981e-05	0.000423328	1.48443
TMEM86B	TMEM86B	-1.34787	1.22452	-5.49555	3.84018e-05	0.000424244	2.12091
SLC20A2	SLC20A2	1.26481	4.48389	5.49439	3.84927e-05	0.000425016	1.71781
PANX2	PANX2	3.5445	0.513673	5.49164	3.87098e-05	0.00042718	2.19972
LOC100289092	LOC100289092	-3.32274	-1.36641	-5.49054	3.87973e-05	0.000427912	2.36287
HDAC10	HDAC10	-1.01927	4.26682	-5.48972	3.88625e-05	0.000428397	1.69756
AGTR2	AGTR2	5.01224	-2.46802	5.48896	3.89228e-05	0.000428647	2.31037
ANXA5	ANXA5	0.893928	7.16351	5.4889	3.89275e-05	0.000428647	1.4449
DUSP3	DUSP3	0.869939	5.68396	5.48785	3.90117e-05	0.00042934	1.51227
TMPRSS6	TMPRSS6	-4.41975	-0.32696	-5.48714	3.90677e-05	0.000429723	2.32911
EIF4E	EIF4E	-0.847118	6.06127	-5.48537	3.92094e-05	0.000430939	1.51794
LOC101929333	LOC101929333	-2.74021	0.578427	-5.48523	3.92208e-05	0.000430939	2.35488
DSP	DSP	-1.96517	7.59135	-5.48471	3.92628e-05	0.000431166	1.44461
LOC101927848	LOC101927848	-2.96863	2.5139	-5.48395	3.9324e-05	0.000431515	2.20727
GFM1	GFM1	0.799881	4.76079	5.48378	3.93372e-05	0.000431515	1.57299
SEPHS2	SEPHS2	0.731081	4.81015	5.48348	3.93619e-05	0.000431552	1.53513
MDGA1	MDGA1	3.80408	-1.18349	5.48061	3.95933e-05	0.000433663	2.23302
UBA52	UBA52	-1.0409	7.69408	-5.48056	3.95973e-05	0.000433663	1.40134
REEP4	REEP4	-0.9984	4.42913	-5.47955	3.96795e-05	0.000434328	1.58813
CLDN3	CLDN3	-1.37687	5.52456	-5.47913	3.97138e-05	0.000434439	1.4983
CASP7	CASP7	0.86523	4.1166	5.4789	3.97325e-05	0.000434439	1.63669
IL17RB	IL17RB	-4.2343	5.57859	-5.47858	3.97579e-05	0.000434482	1.82059
CKB	CKB	-2.60684	6.04808	-5.47803	3.9803e-05	0.000434739	1.48663
DNM3	DNM3	2.78931	1.05614	5.47743	3.98523e-05	0.000435043	2.11136
RNF20	RNF20	0.724082	4.94919	5.47657	3.99224e-05	0.000435574	1.54135
PLA2G6	PLA2G6	-1.31044	3.80882	-5.47535	4.00221e-05	0.000436426	1.70246
S100A3	S100A3	-3.21158	-2.8047	-5.47488	4.00607e-05	0.00043643	2.33538
TARP	TARP	4.30863	-2.53801	5.47482	4.00656e-05	0.00043643	2.28474
SUV39H2	SUV39H2	-1.18445	3.60257	-5.47418	4.01182e-05	0.000436769	1.8625
HIST2H4A	HIST2H4A	-7.03934	-1.6567	-5.4732	4.01984e-05	0.000437407	2.27597
PPP1R12A	PPP1R12A	0.730723	5.30624	5.47211	4.02887e-05	0.000438153	1.5435
IGFN1	IGFN1	-5.18868	-1.57178	-5.471	4.03804e-05	0.000438914	2.30119
SH3D19	SH3D19	1.02942	5.18383	5.46992	4.04692e-05	0.000439644	1.53546
AFAP1-AS1	AFAP1-AS1	4.28283	0.387936	5.4679	4.06371e-05	0.000441231	2.25641
MGAT1	MGAT1	0.750167	6.28492	5.46763	4.06599e-05	0.000441242	1.42209
KLF9	KLF9	2.23746	4.9445	5.46415	4.09505e-05	0.000444157	1.61916
SNX2	SNX2	0.781087	5.77661	5.46362	4.0995e-05	0.000444402	1.48743
SWAP70	SWAP70	1.17354	5.07073	5.4628	4.10637e-05	0.000444909	1.54905
WNT5A	WNT5A	2.29334	3.15886	5.46216	4.11178e-05	0.000445256	1.6017
PSMB9	PSMB9	3.18084	-0.0399909	5.46088	4.12261e-05	0.00044619	2.13812
HPCAL1	HPCAL1	-1.20941	6.30646	-5.45934	4.13561e-05	0.000447357	1.43199
ZNF93	ZNF93	-2.03675	2.25061	-5.45876	4.14054e-05	0.000447652	2.03291
C17orf53	C17orf53	-3.09637	1.21438	-5.45839	4.14369e-05	0.000447752	2.17917
ENTPD3-AS1	ENTPD3-AS1	3.74184	-1.21217	5.45595	4.16443e-05	0.000449754	2.26044
TBC1D7	TBC1D7	-0.76041	2.97149	-5.4541	4.18024e-05	0.000451221	1.70177
GNAI2	GNAI2	-0.763428	6.46359	-5.4525	4.19396e-05	0.00045246	1.42481
SORBS1	SORBS1	-2.20983	4.78886	-5.45091	4.2077e-05	0.000453701	1.62564
IL1RL1	IL1RL1	5.02385	-2.29084	5.44987	4.21663e-05	0.000454421	2.20817
PFKP	PFKP	-2.48276	6.29474	-5.44562	4.25359e-05	0.000458161	1.47358
ASCC3	ASCC3	1.0491	5.00925	5.44512	4.25792e-05	0.000458383	1.49253
AKT2	AKT2	-0.528893	6.0861	-5.44165	4.28839e-05	0.000461418	1.40263
ANXA4	ANXA4	1.37739	5.8036	5.44058	4.29777e-05	0.000462181	1.37664
AC093391.2	AC093391.2	-3.03257	0.458889	-5.4383	4.31793e-05	0.000464103	2.24549
DPCR1	DPCR1	4.84131	0.905456	5.43741	4.32585e-05	0.000464708	2.07969
DPP9	DPP9	1.01169	5.81834	5.43646	4.33422e-05	0.00046536	1.39198
DOCK8	DOCK8	4.90645	0.468666	5.43562	4.3417e-05	0.000465915	2.09144
H1FX-AS1	H1FX-AS1	-1.83103	1.41496	-5.43529	4.34463e-05	0.000465983	2.02506
PRR3	PRR3	-1.15364	3.59093	-5.43275	4.36741e-05	0.000467793	1.75994
HLA-C	HLA-C	2.2763	7.08771	5.43268	4.36803e-05	0.000467793	1.3267
WWC1	WWC1	1.3677	5.0554	5.43263	4.36844e-05	0.000467793	1.40232
SGOL2	SGOL2	-2.08337	2.81908	-5.43068	4.38599e-05	0.000469423	1.76814
GUCY1A3	GUCY1A3	1.95654	3.67684	5.42952	4.39638e-05	0.000470287	1.49036
ADAMTS10	ADAMTS10	4.44363	-2.43746	5.42412	4.44545e-05	0.000475285	2.19393
CLEC11A	CLEC11A	2.80048	-1.07064	5.42385	4.44787e-05	0.000475292	2.13815
GSDMC	GSDMC	4.32325	-1.57626	5.42349	4.45115e-05	0.000475388	2.17984
BOK	BOK	1.71943	3.46553	5.42324	4.45346e-05	0.000475388	1.57289
KITLG	KITLG	1.66915	4.22052	5.42257	4.45956e-05	0.000475789	1.48938
C16orf59	C16orf59	-2.00427	1.28583	-5.42068	4.47698e-05	0.000477395	1.99826
NOD1	NOD1	2.28317	3.23312	5.41866	4.49556e-05	0.000478926	1.7106
TCEB3	TCEB3	0.716244	6.03751	5.4186	4.49607e-05	0.000478926	1.38183
SESN2	SESN2	1.28951	4.20366	5.41752	4.50614e-05	0.000479746	1.49291
SH3BP2	SH3BP2	-1.02959	4.74846	-5.41531	4.5266e-05	0.000481671	1.49409
SCN1B	SCN1B	4.0537	-0.610784	5.41426	4.53641e-05	0.000482462	2.14548
ANO9	ANO9	-1.15612	5.10053	-5.41223	4.55536e-05	0.000484222	1.42235
ZNF850	ZNF850	-1.43939	2.11079	-5.40721	4.60256e-05	0.000488982	1.96827
TSPAN15	TSPAN15	-0.95937	5.03603	-5.40659	4.60844e-05	0.000489351	1.39793
LMO3	LMO3	1.85993	5.19566	5.40557	4.61814e-05	0.000490123	1.31471
IL1R1	IL1R1	2.36918	4.76328	5.40447	4.62859e-05	0.000490975	1.3672
PLB1	PLB1	-3.57877	0.677508	-5.40401	4.63293e-05	0.000491087	2.13668
CDK16	CDK16	-0.536887	6.15448	-5.40385	4.6345e-05	0.000491087	1.32178
AD000090.2	AD000090.2	-1.40719	1.80925	-5.40335	4.63927e-05	0.000491335	1.87549
TDRD1	TDRD1	4.78285	-2.61895	5.40005	4.67079e-05	0.000494395	2.11813
GOLGA2	GOLGA2	0.696643	5.97254	5.39982	4.67305e-05	0.000494395	1.31161
DMRTA2	DMRTA2	-5.27206	-0.939839	-5.39559	4.71391e-05	0.000498458	2.14862
CHD8	CHD8	0.800136	5.7671	5.39475	4.72202e-05	0.000499054	1.32813
FAM21C	FAM21C	1.23187	5.0935	5.39344	4.73478e-05	0.000500142	1.35902
ANO8	ANO8	-1.17208	4.8885	-5.39165	4.75223e-05	0.000501723	1.46799
IFNE	IFNE	-3.37485	-0.971587	-5.39119	4.75674e-05	0.000501938	2.16578
KIAA0195	KIAA0195	-0.674308	6.4074	-5.39077	4.76085e-05	0.000502109	1.32519
DHX34	DHX34	-0.832867	3.92337	-5.38996	4.7688e-05	0.000502687	1.48468
RNH1	RNH1	0.954084	6.44764	5.38963	4.77197e-05	0.000502759	1.28099
RP11-14D22.5	RP11-14D22.5	4.59014	-2.1351	5.38891	4.77905e-05	0.000503243	2.13641
STYK1	STYK1	3.44339	-0.6986	5.38861	4.78202e-05	0.000503293	2.0674
MBNL1	MBNL1	0.833353	6.8994	5.38657	4.80217e-05	0.000505151	1.26145
AGR3	AGR3	3.90761	1.09656	5.38532	4.81457e-05	0.000506087	1.76003
RPLP1	RPLP1	-1.10463	8.96577	-5.38516	4.81607e-05	0.000506087	1.12747
S100A9	S100A9	4.31788	-1.23307	5.38425	4.82512e-05	0.000506736	2.10344
ATXN2L	ATXN2L	-0.72841	6.44765	-5.38404	4.82725e-05	0.000506736	1.27692
CRISPLD2	CRISPLD2	1.90341	3.3297	5.3827	4.84052e-05	0.000507822	1.41538
SLTM	SLTM	0.668265	6.02397	5.38249	4.84262e-05	0.000507822	1.282
DDX43	DDX43	5.47705	-0.450035	5.38078	4.85977e-05	0.000509357	2.02338
SERPINB6	SERPINB6	1.67747	4.70204	5.37961	4.87143e-05	0.000510315	1.41009
ITGBL1	ITGBL1	6.26753	-0.736532	5.37858	4.88173e-05	0.000510958	1.97853
EXO1	EXO1	-4.10071	1.47757	-5.3785	4.88261e-05	0.000510958	2.05842
KIAA1644	KIAA1644	4.89746	-2.61625	5.37689	4.89875e-05	0.000512381	2.05274
ALDH3A1	ALDH3A1	3.47106	1.42643	5.37509	4.917e-05	0.000514024	1.80512
RHEBP2	RHEBP2	1.63926	0.141438	5.37417	4.92631e-05	0.000514732	1.99913
CTSB	CTSB	0.789403	8.12835	5.37094	4.95915e-05	0.000517896	1.19551
EPHA7	EPHA7	-3.0005	3.7838	-5.37054	4.96327e-05	0.000518059	1.54429
UVRAG	UVRAG	1.15812	4.18865	5.36893	4.97977e-05	0.000519513	1.41866
MTL5	MTL5	-5.82063	-0.365675	-5.3678	4.99136e-05	0.000520454	2.07237
HMCN1	HMCN1	3.78808	-0.717366	5.36705	4.99913e-05	0.000520981	2.02713
TNFRSF14	TNFRSF14	2.84322	2.53264	5.36681	5.00156e-05	0.000520981	1.59403
KLHL21	KLHL21	1.18006	5.10731	5.36386	5.03205e-05	0.000523887	1.33123
PRELID2	PRELID2	-2.88889	2.23354	-5.3628	5.04309e-05	0.000524766	1.85799
CYTH2	CYTH2	-0.913108	6.49335	-5.36233	5.0479e-05	0.000524997	1.21257
BTBD2	BTBD2	-0.781296	6.51312	-5.35961	5.07631e-05	0.000527548	1.22722
RSBN1L	RSBN1L	0.661674	4.20881	5.35948	5.07764e-05	0.000527548	1.41708
CNDP2	CNDP2	0.902162	6.42318	5.35767	5.09667e-05	0.000529253	1.1759
PDXDC1	PDXDC1	0.868054	7.40443	5.35735	5.10005e-05	0.000529333	1.18556
YDJC	YDJC	-0.916125	4.04452	-5.35705	5.10314e-05	0.000529382	1.486
RBM38	RBM38	-2.02091	4.42748	-5.35609	5.11332e-05	0.000529973	1.38411
EHD3	EHD3	4.65567	-0.848844	5.35602	5.11407e-05	0.000529973	1.978
KEAP1	KEAP1	0.634284	5.36609	5.35429	5.13233e-05	0.000531506	1.23953
ASH1L	ASH1L	1.21317	5.60276	5.35412	5.13412e-05	0.000531506	1.27763
MAFB	MAFB	3.67938	1.43842	5.35269	5.14921e-05	0.000532795	1.87194
RAP1GAP	RAP1GAP	1.95693	5.45006	5.35092	5.16813e-05	0.000534481	1.16595
CSDE1	CSDE1	0.550728	8.22527	5.35047	5.17291e-05	0.000534701	1.09935
RP11-473M20.7	RP11-473M20.7	-2.76206	-0.276195	-5.34942	5.18407e-05	0.000535581	2.0694
TERT	TERT	-5.35226	-2.0224	-5.3483	5.19611e-05	0.000536552	2.05774
HIST1H3G	HIST1H3G	-3.79741	-2.21866	-5.34619	5.21872e-05	0.000538612	2.08268
HPSE	HPSE	-2.2833	3.30239	-5.34502	5.23137e-05	0.000539642	1.6152
MAP7	MAP7	0.758082	5.16173	5.34442	5.23783e-05	0.000540033	1.27081
OSR2	OSR2	5.20296	-1.017	5.34224	5.2614e-05	0.000542187	1.94766
BARX2	BARX2	-4.70574	0.295113	-5.34119	5.27286e-05	0.000543091	2.03308
NRIP1	NRIP1	1.17055	4.76016	5.33303	5.3624e-05	0.000552033	1.31357
LRP1B	LRP1B	4.1531	-1.5752	5.33239	5.36951e-05	0.000552484	1.94616
MMP1	MMP1	-5.56714	-0.46336	-5.32953	5.40128e-05	0.00055547	2.02402
ABHD4	ABHD4	1.25069	4.52759	5.32784	5.42012e-05	0.000557124	1.24952
HDAC2	HDAC2	-0.657062	6.31843	-5.32682	5.43162e-05	0.000558023	1.15626
DENR	DENR	-0.67317	5.82919	-5.32554	5.44594e-05	0.000559211	1.18881
LOC283683	LOC283683	-2.65712	1.14718	-5.32469	5.45553e-05	0.000559911	1.84809
ZXDB	ZXDB	0.885493	4.00903	5.3235	5.46897e-05	0.000561006	1.38055
CFHR1	CFHR1	4.96666	-3.13621	5.32289	5.47587e-05	0.00056143	1.9724
KIAA0196	KIAA0196	0.743512	4.88956	5.31996	5.50908e-05	0.000564548	1.21988
FAM20A	FAM20A	3.46192	3.82709	5.31911	5.51873e-05	0.000565176	1.4802
DOK1	DOK1	1.24654	2.32933	5.31893	5.52079e-05	0.000565176	1.58137
2006-09-01	2006-09-01	-1.30693	3.42923	-5.31716	5.541e-05	0.000566958	1.42771
C1orf85	C1orf85	1.04816	5.03451	5.31644	5.54934e-05	0.000567525	1.21107
MAP3K8	MAP3K8	1.30075	3.98544	5.3142	5.57505e-05	0.000569866	1.34843
TYSND1	TYSND1	-0.819225	4.29271	-5.3108	5.6144e-05	0.000573599	1.29214
TRIM36	TRIM36	-1.89493	3.05246	-5.31035	5.61961e-05	0.000573742	1.61516
LINC00847	LINC00847	0.888613	3.99934	5.31019	5.62148e-05	0.000573742	1.45972
C1orf213	C1orf213	-2.24752	1.31157	-5.30838	5.64251e-05	0.000575599	1.82298
SIL1	SIL1	0.86521	4.92008	5.30353	5.69936e-05	0.000581105	1.18417
MUSK	MUSK	4.11372	-2.85592	5.3031	5.70438e-05	0.00058124	1.97913
MIS18A	MIS18A	-1.42855	2.95731	-5.30293	5.70642e-05	0.00058124	1.45012
HIVEP1	HIVEP1	1.21258	3.16279	5.3008	5.7316e-05	0.000583511	1.40414
TXNRD1	TXNRD1	1.14138	6.3491	5.30031	5.73744e-05	0.000583812	1.07822
ATP6V1C1	ATP6V1C1	0.867183	4.77492	5.29925	5.75005e-05	0.000584801	1.16737
STX5	STX5	0.750349	4.35044	5.29817	5.76295e-05	0.000585818	1.20202
SIK2	SIK2	1.36064	4.96642	5.2971	5.7757e-05	0.000586819	1.25883
LOC101929291	LOC101929291	3.40779	0.289606	5.29652	5.78258e-05	0.000587224	1.94399
ATXN7L3B	ATXN7L3B	-0.676863	6.38784	-5.29583	5.79085e-05	0.000587768	1.07208
TUBB	TUBB	-1.10903	8.40957	-5.29484	5.80266e-05	0.000588672	0.990748
ZFYVE26	ZFYVE26	1.40892	4.81338	5.29292	5.82584e-05	0.000590671	1.21843
APOL4	APOL4	4.1688	0.35859	5.29272	5.8282e-05	0.000590671	1.81729
RPS2P32	RPS2P32	-2.15226	0.848567	-5.29116	5.84705e-05	0.000592285	1.87723
CYP2D7P	CYP2D7P	-2.66918	0.729191	-5.28999	5.86127e-05	0.000593428	1.84692
[truncated: 18,240 more rows]

## Sheet: fdAT2 organoid_vs_PSC-iAT2
	genes	logFC	AveExpr	t	P.Value	adj.P.Val	B
CHCHD2	CHCHD2	13.7953	4.94284	37.2672	7.78923e-18	1.57646e-13	25.8796
FAM50B	FAM50B	9.65786	1.71894	28.4074	7.57437e-16	6.36715e-12	23.2078
SDR42E1	SDR42E1	9.7088	1.30818	28.0374	9.43795e-16	6.36715e-12	23.0872
TRAPPC3L	TRAPPC3L	-8.57416	-3.29611	-26.8025	2.00799e-15	9.09572e-12	23.2268
LOC102724783	LOC102724783	-7.88696	-2.72018	-26.623	2.24708e-15	9.09572e-12	23.0078
LIN28B	LIN28B	-10.6726	-2.56436	-23.6226	1.65347e-14	5.57743e-11	21.9086
RRAGB	RRAGB	9.73544	1.6718	22.416	3.95092e-14	1.14232e-10	20.6809
ANKRD20A8P	ANKRD20A8P	-8.71189	-2.97999	-21.9691	5.51673e-14	1.39566e-10	20.8955
AMBN	AMBN	-5.75283	-3.70159	-21.5912	7.35245e-14	1.6534e-10	19.9599
XPNPEP1	XPNPEP1	-2.57662	4.63362	-21.3252	9.02598e-14	1.82677e-10	21.8694
FAM24B	FAM24B	6.93251	-0.557461	21.0159	1.14907e-13	2.11418e-10	19.431
REC8	REC8	6.12282	5.44324	20.8535	1.30611e-13	2.20286e-10	21.1965
ZC4H2	ZC4H2	8.38772	0.59264	20.6163	1.5774e-13	2.45577e-10	19.5301
SORCS3	SORCS3	-5.80789	-3.3874	-20.5159	1.70969e-13	2.4716e-10	19.3982
FAM26D	FAM26D	-6.6508	-3.28534	-19.7266	3.26153e-13	4.40067e-10	19.2681
NLRP2	NLRP2	11.4582	2.41648	19.5442	3.79951e-13	4.80614e-10	19.1167
TMSB15B	TMSB15B	8.40275	-0.493225	19.0384	5.84222e-13	6.83635e-10	18.5678
RPS6KA6	RPS6KA6	8.39	1.62211	18.9921	6.08006e-13	6.83635e-10	18.5063
BEND4	BEND4	-7.12566	-3.05612	-18.8091	7.12485e-13	7.58947e-10	18.6791
FAM95A	FAM95A	-9.49667	-2.4351	-17.887	1.61961e-12	1.63896e-09	18.2039
BEX4	BEX4	5.73276	3.17859	17.5495	2.20853e-12	2.1285e-09	17.9829
PRSS56	PRSS56	-6.81002	-3.26521	-17.4399	2.44535e-12	2.24961e-09	17.6761
CHSY1	CHSY1	-2.0095	4.79951	-16.7394	4.75557e-12	4.18469e-09	17.9229
ZNF558	ZNF558	10.1005	2.45739	16.6897	4.98982e-12	4.20788e-09	16.9459
IFT27	IFT27	9.94719	1.47518	16.4738	6.15943e-12	4.7809e-09	16.8411
NFIC	NFIC	4.5503	4.73359	16.4691	6.18805e-12	4.7809e-09	17.5686
RP6-109B7.3	RP6-109B7.3	6.96699	-0.290972	16.4383	6.37799e-12	4.7809e-09	16.4962
LRRC61	LRRC61	9.59403	2.84935	16.2302	7.83409e-12	5.66265e-09	16.565
ZFP42	ZFP42	-4.63849	0.474668	-15.9885	9.9779e-12	6.96354e-09	17.1661
ALG10	ALG10	-3.62325	1.9439	-15.8587	1.13758e-11	7.6745e-09	17.0448
HMGA2	HMGA2	-5.54457	2.11138	-15.7579	1.26042e-11	8.22893e-09	16.9654
BEX5	BEX5	6.1229	-0.690866	15.5768	1.51773e-11	9.59917e-09	15.6505
KHDRBS2	KHDRBS2	8.00693	0.244423	15.4709	1.69321e-11	1.03845e-08	15.8623
LY6E	LY6E	11.5815	4.65159	15.3887	1.8442e-11	1.06767e-08	15.8637
ZNF248	ZNF248	9.77446	2.508	15.3752	1.87026e-11	1.06767e-08	15.8359
ADD3	ADD3	-3.93027	4.88169	-15.3606	1.89912e-11	1.06767e-08	16.5306
SLC1A2	SLC1A2	-5.57388	0.649462	-15.0952	2.50999e-11	1.34266e-08	15.8053
TSPO	TSPO	4.41729	5.12578	15.0911	2.52093e-11	1.34266e-08	16.2712
LAMA2	LAMA2	-8.18455	2.81696	-14.6816	3.91052e-11	1.98974e-08	15.6459
PAIP2B	PAIP2B	4.7234	3.5452	14.6764	3.93248e-11	1.98974e-08	15.6939
DMRTA1	DMRTA1	6.46765	0.728266	14.5095	4.71774e-11	2.32884e-08	14.8867
NHSL1	NHSL1	-3.56498	4.35704	-14.2107	6.56436e-11	3.16324e-08	15.3252
HSP90B1	HSP90B1	-1.6164	9.11373	-14.1391	7.11213e-11	3.3475e-08	15.0513
SLC39A4	SLC39A4	5.54862	4.01258	14.0723	7.66581e-11	3.5261e-08	14.9857
SKIL	SKIL	-2.79244	4.36325	-14.0285	8.05294e-11	3.62186e-08	15.095
ZFHX3	ZFHX3	-1.74359	5.57141	-13.7751	1.0741e-10	4.72578e-08	14.777
ZNF300P1	ZNF300P1	7.22561	-0.94056	13.679	1.19953e-10	5.16537e-08	14.1368
CDK18	CDK18	4.6749	2.89506	13.5897	1.32993e-10	5.54959e-08	14.4693
LIPF	LIPF	-7.4836	-2.85329	-13.5809	1.34359e-10	5.54959e-08	14.309
TCTA	TCTA	2.44303	4.48733	13.525	1.4336e-10	5.80294e-08	14.5463
LOC100134868	LOC100134868	8.06397	-0.480732	13.4739	1.52153e-10	6.03807e-08	14.0104
TNFSF13	TNFSF13	3.51248	5.09827	13.4572	1.55154e-10	6.03878e-08	14.4778
GHDC	GHDC	2.68691	3.85857	13.4006	1.65788e-10	6.33089e-08	14.4154
CAT	CAT	2.85294	5.77034	13.3738	1.71075e-10	6.36354e-08	14.328
IFNA1	IFNA1	-5.13275	-2.82306	-13.3353	1.78987e-10	6.36354e-08	13.7478
PNPO	PNPO	4.30179	4.18362	13.3316	1.79787e-10	6.36354e-08	14.237
STT3B	STT3B	-1.75527	7.04128	-13.3183	1.82624e-10	6.36354e-08	14.1479
STRA8	STRA8	-8.82481	-2.12104	-13.3116	1.84067e-10	6.36354e-08	14.0627
ZNF662	ZNF662	7.8242	1.43136	13.305	1.85508e-10	6.36354e-08	13.8196
CD302	CD302	2.22184	6.13225	13.2545	1.96894e-10	6.64155e-08	14.1995
MAL	MAL	4.17789	3.03669	13.2371	2.01007e-10	6.66916e-08	14.2111
PRRC2C	PRRC2C	-1.76165	6.65416	-13.2213	2.04792e-10	6.68514e-08	14.058
RNF130	RNF130	6.75838	4.04965	13.1846	2.13923e-10	6.87235e-08	13.8145
MIR4458HG	MIR4458HG	8.00608	0.960024	13.1225	2.3032e-10	7.2835e-08	13.6484
NIPAL2	NIPAL2	5.49556	3.2911	13.0708	2.45011e-10	7.60117e-08	13.5779
ZBED6CL	ZBED6CL	8.5627	1.79239	13.0488	2.51562e-10	7.60117e-08	13.5856
NKAPL	NKAPL	5.16043	-1.31897	13.0388	2.54595e-10	7.60117e-08	13.2608
MYADM	MYADM	11.1137	3.60304	13.0362	2.55388e-10	7.60117e-08	13.6478
COL4A5	COL4A5	10.536	3.01694	12.9127	2.96327e-10	8.69183e-08	13.4763
CASP4	CASP4	5.86952	3.64957	12.8382	3.24336e-10	9.37749e-08	13.5605
ADAM19	ADAM19	-6.21314	-1.25144	-12.6978	3.84924e-10	1.08909e-07	13.2853
EIF3A	EIF3A	-1.54361	8.01267	-12.6925	3.87443e-10	1.08909e-07	13.3455
ZMIZ1	ZMIZ1	-2.66987	5.28888	-12.631	4.1783e-10	1.15842e-07	13.3711
PARP10	PARP10	3.32189	4.09703	12.5918	4.38541e-10	1.19941e-07	13.4526
ARHGAP22	ARHGAP22	-2.54295	2.24755	-12.5408	4.67072e-10	1.26041e-07	13.3598
GOLGA8B	GOLGA8B	4.1698	5.46365	12.3729	5.75677e-10	1.53304e-07	13.1234
LINC00899	LINC00899	6.50155	-0.127732	12.3	6.3079e-10	1.65799e-07	12.6587
LOC100506870	LOC100506870	6.51345	-0.983105	12.2522	6.69953e-10	1.73836e-07	12.5806
ARMCX1	ARMCX1	8.13605	2.36184	12.24	6.80339e-10	1.74296e-07	12.6842
PINK1	PINK1	1.49482	6.30358	12.2238	6.94465e-10	1.75328e-07	12.8907
CPPED1	CPPED1	8.16144	1.74601	12.2119	7.04988e-10	1.75328e-07	12.6628
PINLYP	PINLYP	6.209	-0.749568	12.2059	7.10358e-10	1.75328e-07	12.5223
TBX1	TBX1	5.95133	2.94823	12.1846	7.29718e-10	1.76525e-07	12.9074
NID2	NID2	-5.7195	2.1774	-12.175	7.38703e-10	1.76525e-07	12.8773
SYT16	SYT16	-5.69243	-3.38253	-12.1722	7.41371e-10	1.76525e-07	12.6321
LOC100506990	LOC100506990	3.24049	2.79753	12.1402	7.7212e-10	1.81708e-07	12.8392
TBC1D9	TBC1D9	2.59975	4.38046	12.0775	8.36216e-10	1.94531e-07	12.7877
RSF1	RSF1	-1.87968	5.14278	-12.0241	8.95415e-10	2.03487e-07	12.5979
PRKG1	PRKG1	5.52384	1.5059	12.0121	9.09194e-10	2.03487e-07	12.3547
SFMBT2	SFMBT2	-3.38514	2.25253	-12.0089	9.12982e-10	2.03487e-07	12.7294
TGFA	TGFA	8.97999	2.08451	12.0072	9.14932e-10	2.03487e-07	12.4656
ACTR1B	ACTR1B	1.12352	5.41685	11.9443	9.92043e-10	2.18239e-07	12.4932
IQGAP2	IQGAP2	7.44955	1.78408	11.8816	1.07567e-09	2.32017e-07	12.2589
C17orf51	C17orf51	8.87022	1.67647	11.8802	1.0776e-09	2.32017e-07	12.3112
METTL7A	METTL7A	3.47625	6.11767	11.7145	1.33668e-09	2.84769e-07	12.2089
SLC17A9	SLC17A9	8.2181	0.761547	11.6559	1.44338e-09	3.04299e-07	12.0277
H2AFY2	H2AFY2	9.42762	1.97692	11.5921	1.56991e-09	3.2756e-07	11.9756
RP11-16E12.2	RP11-16E12.2	4.88553	-1.26346	11.4582	1.87456e-09	3.87136e-07	11.5064
ACTR3C	ACTR3C	6.81076	0.870874	11.4261	1.95633e-09	3.99941e-07	11.6865
RABGAP1L	RABGAP1L	1.7909	5.79978	11.4122	1.99319e-09	4.03402e-07	11.8325
LPHN1	LPHN1	3.34431	4.83916	11.3985	2.02981e-09	4.06746e-07	11.9108
PLD1	PLD1	-3.06316	3.15035	-11.3795	2.082e-09	4.13115e-07	11.8693
TGFBI	TGFBI	7.33712	4.8607	11.3065	2.29638e-09	4.51228e-07	11.7722
AFF2	AFF2	-7.40356	-0.323671	-11.2951	2.33163e-09	4.5375e-07	11.7057
PREX2	PREX2	-6.96525	-1.66588	-11.2749	2.39601e-09	4.61837e-07	11.6387
SEMA4F	SEMA4F	4.25982	2.80635	11.2506	2.47579e-09	4.72711e-07	11.7179
NUPR1L	NUPR1L	6.38975	-1.02615	11.2409	2.50842e-09	4.74467e-07	11.4066
TSPAN3	TSPAN3	1.93533	7.38546	11.2154	2.59671e-09	4.83716e-07	11.441
LCP1	LCP1	-5.59703	2.21076	-11.213	2.60512e-09	4.83716e-07	11.6744
ZC3H13	ZC3H13	-1.44742	5.68773	-11.1945	2.67125e-09	4.9092e-07	11.4602
YTHDF2	YTHDF2	-1.04741	6.35173	-11.1875	2.69647e-09	4.9092e-07	11.4117
SDC1	SDC1	1.99886	8.27652	11.182	2.71669e-09	4.9092e-07	11.335
PTPRU	PTPRU	4.42691	4.77139	11.1476	2.84669e-09	5.09852e-07	11.5507
ATF7IP2	ATF7IP2	7.22478	0.846345	11.1411	2.87184e-09	5.09852e-07	11.3666
MYO10	MYO10	-1.62446	6.09568	-11.1285	2.92163e-09	5.14182e-07	11.3339
C21orf119	C21orf119	5.64606	0.74263	11.0784	3.1284e-09	5.45825e-07	11.2445
EVA1C	EVA1C	6.77224	0.994587	11.0665	3.1794e-09	5.49982e-07	11.2269
PTCHD3P1	PTCHD3P1	8.09258	1.73789	11.0001	3.48244e-09	5.97298e-07	11.2167
RP4-669L17.10-2	RP4-669L17.10-2	-1.71781	2.79931	-10.9649	3.65529e-09	6.21677e-07	11.2604
LGALS3BP	LGALS3BP	2.3822	7.90667	10.9556	3.70202e-09	6.24376e-07	11.0644
MICALL1	MICALL1	2.06895	4.29426	10.9339	3.81487e-09	6.38093e-07	11.2198
GNAT1	GNAT1	-4.50462	-3.65258	-10.9199	3.88906e-09	6.4517e-07	10.9769
PDPN	PDPN	9.4411	1.35527	10.9108	3.93857e-09	6.46095e-07	11.1487
FUT3	FUT3	7.56247	3.01176	10.9071	3.95848e-09	6.46095e-07	11.1117
RP11-695J4.2	RP11-695J4.2	5.12123	-1.39787	10.8914	4.04547e-09	6.55011e-07	10.8659
LOC102724159	LOC102724159	2.90923	3.16843	10.8745	4.14127e-09	6.652e-07	11.2134
RP11-344E13.3	RP11-344E13.3	-5.14373	-2.63012	-10.8669	4.18541e-09	6.66996e-07	10.9854
MMEL1	MMEL1	6.01961	1.14107	10.8519	4.27315e-09	6.75659e-07	10.9438
DENND2D	DENND2D	5.19565	4.01108	10.8297	4.40688e-09	6.91402e-07	11.1487
LAMC1	LAMC1	-2.18181	6.56671	-10.812	4.5165e-09	7.0315e-07	10.8562
GRAMD2	GRAMD2	2.73022	4.43385	10.8009	4.58726e-09	7.08645e-07	11.0095
AEN	AEN	-1.36392	4.33094	-10.7955	4.62183e-09	7.08645e-07	10.9854
WDR91	WDR91	-4.63933	4.66766	-10.7778	4.73743e-09	7.15604e-07	10.8715
ZSCAN18	ZSCAN18	2.46997	4.28579	10.7777	4.73793e-09	7.15604e-07	10.9889
COL6A4P2	COL6A4P2	-6.06782	-2.94379	-10.7541	4.89675e-09	7.34114e-07	10.925
CCAR1	CCAR1	-1.39165	5.96499	-10.7219	5.12224e-09	7.62273e-07	10.755
RPS14P3	RPS14P3	-3.61323	0.141252	-10.7026	5.26249e-09	7.77427e-07	10.9339
RERG	RERG	6.30874	-0.152963	10.6958	5.31334e-09	7.79251e-07	10.775
MAP3K5	MAP3K5	2.08464	3.75429	10.6763	5.46086e-09	7.9249e-07	10.9473
DKK1	DKK1	-6.5736	-0.322187	-10.6735	5.48192e-09	7.9249e-07	10.9014
MNX1	MNX1	-3.18104	0.110406	-10.6219	5.89511e-09	8.46178e-07	10.8579
LYSMD2	LYSMD2	7.26509	0.465702	10.5998	6.08235e-09	8.66907e-07	10.6739
HUNK	HUNK	6.7023	0.53421	10.5857	6.20461e-09	8.75419e-07	10.6528
CTSF	CTSF	9.58661	1.54374	10.583	6.22858e-09	8.75419e-07	10.7256
CD9	CD9	2.40591	7.47672	10.5433	6.58871e-09	9.19648e-07	10.4522
SYBU	SYBU	3.37106	4.19992	10.5325	6.69067e-09	9.26801e-07	10.6816
ETS1	ETS1	8.8289	1.32092	10.5282	6.73155e-09	9.26801e-07	10.6388
FANCF	FANCF	2.03859	3.69449	10.4915	7.09159e-09	9.69775e-07	10.6171
PTEN	PTEN	-1.58249	7.01591	-10.4867	7.14039e-09	9.69895e-07	10.3735
TBC1D2B	TBC1D2B	1.98679	4.70819	10.4428	7.60161e-09	1.02566e-06	10.4701
C11orf63	C11orf63	6.54375	0.573108	10.4293	7.74974e-09	1.03872e-06	10.4341
MSH6	MSH6	-1.19928	5.95623	-10.4174	7.88256e-09	1.04957e-06	10.33
SCN8A	SCN8A	-5.24232	-0.155762	-10.3618	8.53679e-09	1.12209e-06	10.452
ALK	ALK	-7.13748	-0.634378	-10.3617	8.53806e-09	1.12209e-06	10.4699
TAPBPL	TAPBPL	5.9043	3.03432	10.3548	8.62416e-09	1.12609e-06	10.3526
LBH	LBH	-2.85706	5.24681	-10.3183	9.08875e-09	1.17915e-06	10.1767
IGFL2	IGFL2	-6.20962	-1.28761	-10.2867	9.5134e-09	1.22638e-06	10.3602
RP11-392P7.6	RP11-392P7.6	5.89283	1.03324	10.2616	9.86434e-09	1.26357e-06	10.2045
N4BP2	N4BP2	-1.92821	4.08708	-10.2561	9.94317e-09	1.26566e-06	10.1891
FHIT	FHIT	4.54657	1.42418	10.2435	1.01265e-08	1.28094e-06	10.2201
HDX	HDX	6.07542	0.562629	10.2336	1.0273e-08	1.29139e-06	10.1704
ABTB1	ABTB1	4.42301	2.50072	10.2015	1.07632e-08	1.34467e-06	10.2715
LAMB1	LAMB1	-4.82426	5.31067	-10.1769	1.11551e-08	1.38508e-06	10.0586
PKP2	PKP2	-5.17738	2.90932	-10.1599	1.14356e-08	1.40388e-06	10.1961
KPNB1	KPNB1	-1.30083	7.18064	-10.1593	1.14453e-08	1.40388e-06	9.87557
PHOX2B	PHOX2B	-9.99122	-1.65203	-10.1385	1.17979e-08	1.42289e-06	10.1777
S100A6	S100A6	1.99299	8.38268	10.1382	1.18022e-08	1.42289e-06	9.80979
TTC22	TTC22	5.78184	0.440569	10.1377	1.18111e-08	1.42289e-06	10.0207
HAS2	HAS2	-6.83974	-1.03484	-10.1052	1.23869e-08	1.48343e-06	10.1125
TDRD10	TDRD10	7.50768	0.636428	10.0819	1.28157e-08	1.52575e-06	10.0068
JADE1	JADE1	-1.56287	4.8794	-10.066	1.31178e-08	1.54649e-06	9.87539
C3orf36	C3orf36	-4.90581	-2.51811	-10.0647	1.31427e-08	1.54649e-06	9.95307
HPCAL1	HPCAL1	2.32697	6.30646	10.0313	1.38045e-08	1.61497e-06	9.76978
FAM201A	FAM201A	4.66207	1.19582	10.0148	1.41439e-08	1.6397e-06	9.8796
SLC41A2	SLC41A2	2.88507	3.54881	10.0105	1.42335e-08	1.6397e-06	9.97008
LOC101929536	LOC101929536	4.72211	-2.65377	10.0069	1.43094e-08	1.6397e-06	9.74612
FN1	FN1	-3.7026	7.52647	-10.0055	1.434e-08	1.6397e-06	9.68312
LOC101928123	LOC101928123	6.10423	-1.17872	10.0001	1.44543e-08	1.64348e-06	9.83418
SLFN13	SLFN13	8.99202	2.36317	9.98023	1.48845e-08	1.68295e-06	9.88731
EVPLL	EVPLL	5.85812	0.603813	9.97345	1.50342e-08	1.69043e-06	9.82149
BCRP3	BCRP3	8.56858	1.44282	9.96762	1.51642e-08	1.69563e-06	9.86991
NEGR1	NEGR1	-5.40606	2.73996	-9.95639	1.54182e-08	1.71455e-06	9.84132
DUSP23	DUSP23	2.21014	2.87496	9.93776	1.58496e-08	1.7529e-06	9.87324
FRAS1	FRAS1	-3.21	4.57662	-9.91325	1.64361e-08	1.80788e-06	9.60371
FAM135A	FAM135A	-1.76916	4.11015	-9.85732	1.78616e-08	1.95406e-06	9.57964
PRKDC	PRKDC	-2.10321	6.22195	-9.8298	1.86102e-08	2.02501e-06	9.41491
ZNF667-AS1	ZNF667-AS1	4.97409	1.37018	9.82012	1.88812e-08	2.04351e-06	9.68812
FAM66B	FAM66B	4.64307	-1.71431	9.80862	1.92088e-08	2.0679e-06	9.45837
KPNA2	KPNA2	-1.31796	5.75421	-9.80422	1.93354e-08	2.07052e-06	9.36166
IQSEC2	IQSEC2	4.3196	2.73864	9.78337	1.99486e-08	2.12495e-06	9.68023
HSD17B7P2	HSD17B7P2	6.87043	0.880889	9.7701	2.03492e-08	2.1453e-06	9.56485
MGARP	MGARP	-4.6185	-1.37726	-9.76934	2.03725e-08	2.1453e-06	9.62205
CAMK1D	CAMK1D	5.29715	4.71952	9.76656	2.04577e-08	2.1453e-06	9.56781
PPP1R12A	PPP1R12A	-1.27572	5.30624	-9.76213	2.05941e-08	2.14848e-06	9.37508
NEK6	NEK6	2.97898	4.67394	9.75292	2.08809e-08	2.16723e-06	9.58443
POLR3A	POLR3A	-1.27923	4.08271	-9.74856	2.10178e-08	2.1703e-06	9.36553
LINC00865	LINC00865	7.18413	1.54411	9.72599	2.17434e-08	2.23383e-06	9.51023
LPCAT4	LPCAT4	1.44662	3.84038	9.71283	2.21785e-08	2.26702e-06	9.38889
SOCS6	SOCS6	-1.89082	4.22648	-9.70889	2.23102e-08	2.26903e-06	9.34018
CPVL	CPVL	-4.54184	4.06585	-9.68634	2.30819e-08	2.3277e-06	9.38008
ABCC3	ABCC3	4.3314	5.65195	9.68533	2.31172e-08	2.3277e-06	9.39885
SLMO2-ATP5E	SLMO2-ATP5E	-6.29955	-0.178719	-9.6654	2.38236e-08	2.38696e-06	9.47981
CCSER2	CCSER2	-1.85083	5.22066	-9.63941	2.47787e-08	2.4703e-06	9.16664
GLB1L2	GLB1L2	4.76067	3.71738	9.6362	2.48995e-08	2.4703e-06	9.45729
SLFN12	SLFN12	7.75969	1.17845	9.62764	2.52246e-08	2.49035e-06	9.38356
PLCH2	PLCH2	5.79838	1.13567	9.61664	2.56487e-08	2.51993e-06	9.32976
ANKRD11	ANKRD11	-1.10759	6.23548	-9.61199	2.58302e-08	2.52549e-06	9.08794
SIMC1	SIMC1	4.75807	2.22947	9.60793	2.59898e-08	2.52888e-06	9.36378
KIF4A	KIF4A	-1.70439	2.77091	-9.59913	2.63395e-08	2.54501e-06	9.18382
SLC4A4	SLC4A4	-3.24548	4.02531	-9.59539	2.64894e-08	2.54501e-06	9.20408
DLG5	DLG5	-1.66279	5.57734	-9.59431	2.65328e-08	2.54501e-06	9.06301
CLDN6	CLDN6	-9.03318	0.263831	-9.55431	2.81978e-08	2.69196e-06	9.35235
ACAA2	ACAA2	1.80357	4.23883	9.54983	2.83908e-08	2.69766e-06	9.21488
CRYBB2P1	CRYBB2P1	-1.82773	2.77324	-9.54505	2.85983e-08	2.70468e-06	9.18183
DLGAP3	DLGAP3	4.9238	-1.99715	9.53363	2.91011e-08	2.7317e-06	9.10352
FAM213B	FAM213B	2.0954	3.54493	9.53244	2.9154e-08	2.7317e-06	9.1721
KCNN1	KCNN1	-4.73044	-1.58351	-9.52904	2.93057e-08	2.73326e-06	9.28253
TMEM184A	TMEM184A	1.84096	6.33771	9.51744	2.98291e-08	2.76932e-06	9.00696
LOC102724376	LOC102724376	-3.49044	-3.29042	-9.50543	3.03821e-08	2.80778e-06	9.04334
HIF3A	HIF3A	4.06138	4.30042	9.49921	3.06723e-08	2.82171e-06	9.09962
LOC100652807	LOC100652807	-4.74578	-2.73212	-9.48789	3.12084e-08	2.84918e-06	9.12084
INPP5F	INPP5F	-1.46273	5.0427	-9.48697	3.12524e-08	2.84918e-06	8.92555
ZNF835	ZNF835	6.65784	-1.03717	9.46867	3.21413e-08	2.91708e-06	9.11306
GDPD2	GDPD2	-5.16412	-2.23974	-9.45847	3.2648e-08	2.94115e-06	9.17183
LOC102723356	LOC102723356	-4.08154	-2.9322	-9.45749	3.26972e-08	2.94115e-06	9.04916
TMEM135	TMEM135	-1.58212	4.55136	-9.44633	3.32619e-08	2.9787e-06	8.88347
RASA4CP	RASA4CP	2.20593	1.42862	9.44334	3.3415e-08	2.97923e-06	9.18812
SMC3	SMC3	-1.20568	5.72959	-9.42067	3.46005e-08	3.0714e-06	8.80666
MATR3	MATR3	-0.963294	7.46017	-9.41494	3.49071e-08	3.08508e-06	8.70953
CYP4V2	CYP4V2	3.88978	3.2311	9.41166	3.50834e-08	3.08718e-06	9.13971
TXNIP	TXNIP	3.2309	7.10254	9.40791	3.52869e-08	3.09165e-06	8.78265
DYRK1B	DYRK1B	1.62642	4.31842	9.40499	3.54456e-08	3.09217e-06	8.87767
TIAM1	TIAM1	8.15676	1.64314	9.39692	3.58891e-08	3.11742e-06	9.05577
LINC00957	LINC00957	5.93801	1.11044	9.38259	3.66916e-08	3.16105e-06	8.99685
ARID3B	ARID3B	-2.19073	3.38721	-9.38237	3.67037e-08	3.16105e-06	8.86953
EMCN	EMCN	-7.20581	-1.94809	-9.36958	3.74357e-08	3.21043e-06	9.0609
MC4R	MC4R	4.91107	-1.95376	9.3668	3.75969e-08	3.21065e-06	8.89166
SLC34A3	SLC34A3	5.49992	-0.928295	9.35333	3.83877e-08	3.2589e-06	8.88745
MAGIX	MAGIX	3.12617	2.45476	9.35138	3.85035e-08	3.2589e-06	9.0492
KCNK10	KCNK10	-5.24262	-3.15087	-9.34722	3.87521e-08	3.2589e-06	8.95272
RNPEPL1	RNPEPL1	1.39399	5.82722	9.34632	3.8806e-08	3.2589e-06	8.72592
C3orf18	C3orf18	2.28158	2.33768	9.33706	3.93667e-08	3.29233e-06	9.02465
TET3	TET3	-1.45782	5.24153	-9.30452	4.14028e-08	3.44117e-06	8.63922
LINC01004	LINC01004	-2.52265	3.03872	-9.30322	4.14865e-08	3.44117e-06	8.80574
VCAN	VCAN	-4.27139	4.96247	-9.30049	4.16628e-08	3.44169e-06	8.69859
AP000688.14	AP000688.14	7.67166	1.93487	9.29301	4.21495e-08	3.45737e-06	8.89947
RASSF6	RASSF6	-3.57324	3.87383	-9.29233	4.21944e-08	3.45737e-06	8.67387
TAP1	TAP1	4.59259	3.80506	9.28737	4.25204e-08	3.47004e-06	8.95398
RORC	RORC	7.41971	2.78821	9.28171	4.2896e-08	3.48663e-06	8.88144
PCSK5	PCSK5	6.03128	1.79589	9.27144	4.3587e-08	3.52863e-06	8.84665
BOD1L1	BOD1L1	-1.71813	4.88396	-9.26447	4.40619e-08	3.55287e-06	8.60889
FOLH1	FOLH1	8.24513	-0.495382	9.25835	4.44838e-08	3.57265e-06	8.85875
CLDN9	CLDN9	-1.93551	1.80541	-9.24296	4.55637e-08	3.64491e-06	8.71162
SORBS1	SORBS1	-2.95096	4.78886	-9.22858	4.65977e-08	3.71296e-06	8.4756
PIK3R2	PIK3R2	1.28641	6.0829	9.19977	4.87425e-08	3.85396e-06	8.44348
SLC29A4	SLC29A4	1.75707	4.74158	9.19741	4.89234e-08	3.85396e-06	8.45305
DOCK1	DOCK1	-1.85759	5.2682	-9.19656	4.89886e-08	3.85396e-06	8.46772
PDE6B	PDE6B	3.62659	2.09708	9.19473	4.9129e-08	3.85396e-06	8.79582
FREM1	FREM1	-4.20279	0.416252	-9.1857	4.98281e-08	3.8877e-06	8.75588
GAPDH	GAPDH	-1.59537	10.2856	-9.18422	4.99433e-08	3.8877e-06	8.22457
COL18A1	COL18A1	-4.18318	4.89129	-9.17534	5.06433e-08	3.92533e-06	8.57407
CSGALNACT1	CSGALNACT1	-2.9005	1.80145	-9.17318	5.08145e-08	3.92533e-06	8.77947
WAPAL	WAPAL	-1.24137	5.36543	-9.14157	5.33985e-08	4.10925e-06	8.38008
RAB3IP	RAB3IP	-1.54744	4.96285	-9.11829	5.53898e-08	4.24138e-06	8.37125
SLC47A1	SLC47A1	7.00938	1.49929	9.11663	5.55346e-08	4.24138e-06	8.62746
ALDH18A1	ALDH18A1	-1.63169	5.38002	-9.10127	5.68941e-08	4.32887e-06	8.26677
PSMB8	PSMB8	5.31951	3.15867	9.09793	5.71938e-08	4.33538e-06	8.64597
UQCRB	UQCRB	-1.44656	6.94579	-9.08621	5.82604e-08	4.39975e-06	8.22241
CHKB-AS1	CHKB-AS1	4.41163	-1.94173	9.08193	5.8656e-08	4.41315e-06	8.4592
SHROOM4	SHROOM4	-3.6784	1.85894	-9.06393	6.03461e-08	4.51442e-06	8.55851
GGT5	GGT5	3.84109	5.65569	9.06287	6.0448e-08	4.51442e-06	8.35087
TBC1D4	TBC1D4	-2.34849	4.13689	-9.04525	6.21558e-08	4.61207e-06	8.33159
ANKRD12	ANKRD12	-1.44658	5.69534	-9.0437	6.23079e-08	4.61207e-06	8.21747
EXOC6	EXOC6	-1.46302	3.64472	-9.04237	6.24392e-08	4.61207e-06	8.32601
KLF13	KLF13	3.20074	6.27574	9.03524	6.31485e-08	4.6475e-06	8.24202
SULT1A1	SULT1A1	3.83916	3.72883	9.0305	6.36241e-08	4.66107e-06	8.51617
SHISA4	SHISA4	1.98472	2.82546	9.02615	6.40641e-08	4.66107e-06	8.44581
LINC00116	LINC00116	2.22133	2.54601	9.0261	6.40685e-08	4.66107e-06	8.47856
AHCTF1P1	AHCTF1P1	-3.4504	-1.21337	-9.02428	6.42541e-08	4.66107e-06	8.49608
LOC100129034	LOC100129034	2.14243	6.49259	9.00273	6.64882e-08	4.80357e-06	8.28486
LOC102724023	LOC102724023	2.57819	4.65208	9.00079	6.66932e-08	4.80357e-06	8.24747
DPM3	DPM3	1.59195	3.47025	8.98639	6.82362e-08	4.89728e-06	8.26542
NASP	NASP	-1.43859	6.08287	-8.94191	7.32422e-08	5.23355e-06	7.99104
ARHGAP19	ARHGAP19	-1.70535	3.37877	-8.94023	7.34388e-08	5.23355e-06	8.13925
ATRX	ATRX	-1.34468	5.87596	-8.93275	7.432e-08	5.27776e-06	8.01589
RP11-465B22.5	RP11-465B22.5	5.41707	-2.3228	8.92947	7.47107e-08	5.28696e-06	8.29049
HPGD	HPGD	5.6189	3.88543	8.92135	7.56857e-08	5.31034e-06	8.3903
MDK	MDK	-3.73935	5.52931	-8.92052	7.57854e-08	5.31034e-06	7.96067
CEACAM6	CEACAM6	2.78458	8.69075	8.92017	7.58282e-08	5.31034e-06	7.88009
PPP1R18	PPP1R18	-2.1233	3.8358	-8.91227	7.67904e-08	5.3582e-06	8.15604
ANO5	ANO5	5.62781	1.05248	8.91023	7.70412e-08	5.3582e-06	8.29989
COL27A1	COL27A1	-2.688	4.11726	-8.88651	8.00213e-08	5.54641e-06	8.00494
LOC102723804	LOC102723804	5.09104	0.710184	8.86517	8.28043e-08	5.71971e-06	8.23142
AP3M1	AP3M1	-1.17507	5.86401	-8.85864	8.36767e-08	5.76031e-06	7.89749
RASSF5	RASSF5	2.64717	4.20213	8.84472	8.55671e-08	5.87048e-06	8.17471
SEC24C	SEC24C	-1.1521	6.96786	-8.81598	8.96142e-08	6.12737e-06	7.76202
FREM3	FREM3	-5.06946	-2.24183	-8.79683	9.2422e-08	6.29808e-06	8.16948
ZNF189	ZNF189	-1.34261	3.90692	-8.78587	9.40689e-08	6.3888e-06	7.89145
DENND5B	DENND5B	-3.14739	1.96885	-8.77944	9.50506e-08	6.41914e-06	8.1032
FAM162B	FAM162B	-4.46882	-2.71047	-8.77879	9.515e-08	6.41914e-06	8.07229
ADCY4	ADCY4	4.32016	-1.71011	8.767	9.69794e-08	6.50219e-06	7.99012
LOC102723972	LOC102723972	-5.70437	-2.06075	-8.76672	9.70237e-08	6.50219e-06	8.13145
XKR6	XKR6	4.52932	1.33937	8.75473	9.8922e-08	6.60753e-06	8.05389
IGF2BP2	IGF2BP2	-2.26725	4.14992	-8.74425	1.00614e-07	6.65457e-06	7.75774
LRP1	LRP1	-2.43202	6.57327	-8.74136	1.01085e-07	6.65457e-06	7.67976
SOX11	SOX11	-1.68475	3.43015	-8.74093	1.01154e-07	6.65457e-06	7.71697
SCIN	SCIN	-1.88731	4.55182	-8.73998	1.01311e-07	6.65457e-06	7.71407
FAM211A	FAM211A	3.44451	3.78512	8.73983	1.01335e-07	6.65457e-06	8.07961
SLC1A3	SLC1A3	-9.30234	0.571326	-8.73822	1.01599e-07	6.65457e-06	8.10149
LZTS3	LZTS3	2.62427	4.93061	8.73349	1.02381e-07	6.68417e-06	7.84833
NUTM2F	NUTM2F	-4.57002	-2.54555	-8.72656	1.03536e-07	6.73784e-06	8.00071
KIF11	KIF11	-1.75872	3.96816	-8.69442	1.09078e-07	7.07573e-06	7.65342
CHST11	CHST11	2.09761	3.67243	8.68486	1.10786e-07	7.16359e-06	7.89954
FKBP5	FKBP5	2.78775	6.39117	8.6757	1.12449e-07	7.24792e-06	7.65845
FYN	FYN	-1.97396	4.5245	-8.67308	1.12929e-07	7.25578e-06	7.59062
ZNF572	ZNF572	5.79131	-0.468855	8.66868	1.13741e-07	7.28483e-06	7.93308
A2ML1	A2ML1	-5.58088	-2.38861	-8.66669	1.14109e-07	7.28533e-06	7.96772
MESP1	MESP1	5.37003	0.0850586	8.65268	1.16742e-07	7.43002e-06	7.9031
LOC102724371	LOC102724371	-4.17522	-2.49592	-8.64695	1.17838e-07	7.47627e-06	7.85893
SEMA3A	SEMA3A	-1.7111	4.30692	-8.64054	1.19077e-07	7.52605e-06	7.49347
SMARCD3	SMARCD3	2.41971	3.9868	8.63905	1.19367e-07	7.52605e-06	7.84968
WNK3	WNK3	-4.01152	0.78028	-8.63621	1.1992e-07	7.53748e-06	7.93372
MAN1A1	MAN1A1	-2.49251	6.94702	-8.62274	1.22586e-07	7.68116e-06	7.41356
CENPF	CENPF	-2.14	3.83601	-8.61666	1.23809e-07	7.71238e-06	7.51148
KLF8	KLF8	4.00798	3.26595	8.61515	1.24116e-07	7.71238e-06	7.87961
ZNF37A	ZNF37A	8.03293	2.71587	8.61323	1.24506e-07	7.71238e-06	7.87805
PIK3IP1	PIK3IP1	2.70788	5.11519	8.61272	1.24608e-07	7.71238e-06	7.72855
GOLGB1	GOLGB1	-1.22929	6.99044	-8.59789	1.27667e-07	7.87763e-06	7.43503
IFNE	IFNE	-3.70238	-0.971587	-8.58171	1.31095e-07	8.06409e-06	7.8533
SFTPB	SFTPB	2.72335	11.7174	8.57989	1.31486e-07	8.06409e-06	7.21845
GUCY1B3	GUCY1B3	2.98972	1.30018	8.57645	1.32229e-07	8.08516e-06	7.84336
CD74	CD74	6.4569	6.11737	8.5556	1.3683e-07	8.34128e-06	7.81018
VAT1	VAT1	1.72545	6.23957	8.54577	1.39055e-07	8.40472e-06	7.41916
STS	STS	3.20133	3.81547	8.54572	1.39067e-07	8.40472e-06	7.63976
ZRANB1	ZRANB1	-1.11043	6.10857	-8.54551	1.39117e-07	8.40472e-06	7.3921
SON	SON	-1.06499	7.52935	-8.54106	1.40135e-07	8.44107e-06	7.27862
SLC7A5	SLC7A5	-3.16253	4.6187	-8.5388	1.40658e-07	8.44742e-06	7.44643
TTYH1	TTYH1	-4.04146	-2.97215	-8.52679	1.43462e-07	8.56901e-06	7.66773
UPF2	UPF2	-1.05818	4.8408	-8.52651	1.43529e-07	8.56901e-06	7.4077
TMEM109	TMEM109	1.75525	4.67327	8.52399	1.44125e-07	8.57927e-06	7.44803
SPRYD3	SPRYD3	1.33279	4.47989	8.51362	1.46605e-07	8.7013e-06	7.46571
OTUD3	OTUD3	-2.16433	4.44811	-8.51137	1.47152e-07	8.70819e-06	7.39059
DNA2	DNA2	-1.58771	2.78737	-8.50735	1.48127e-07	8.73205e-06	7.49144
DLL4	DLL4	3.0855	2.99036	8.50616	1.48418e-07	8.73205e-06	7.6337
ABCC2	ABCC2	-4.78452	0.045823	-8.48733	1.53099e-07	8.96558e-06	7.70297
FKBP10	FKBP10	-2.2445	5.22186	-8.48664	1.53273e-07	8.96558e-06	7.27211
EPB41L2	EPB41L2	-2.46696	3.80959	-8.46836	1.57968e-07	9.21361e-06	7.42584
SLC16A1	SLC16A1	-3.39808	3.88936	-8.46153	1.59762e-07	9.29142e-06	7.33449
UBE3A	UBE3A	-1.02471	5.82121	-8.42717	1.69112e-07	9.80707e-06	7.17339
BRD7	BRD7	-0.852129	5.61476	-8.41603	1.72264e-07	9.94671e-06	7.13781
HIPK2	HIPK2	-1.49429	5.41561	-8.41519	1.72503e-07	9.94671e-06	7.17099
PTPRK	PTPRK	-1.25612	5.67033	-8.41073	1.73785e-07	9.99212e-06	7.13266
C22orf26	C22orf26	3.78939	-1.90702	8.40878	1.74348e-07	9.99613e-06	7.45317
NEO1	NEO1	3.80917	3.42404	8.39299	1.7898e-07	1.02327e-05	7.48229
COX7C	COX7C	1.50614	6.13204	8.37759	1.83624e-07	1.04635e-05	7.07418
PBX2	PBX2	-0.877017	5.98871	-8.37619	1.84052e-07	1.04635e-05	7.0605
ABCA1	ABCA1	-5.58129	2.48018	-8.37262	1.85149e-07	1.04964e-05	7.48515
NHLRC1	NHLRC1	4.16205	0.29819	8.35791	1.8974e-07	1.07266e-05	7.43822
GALNT12	GALNT12	7.13062	3.28301	8.34483	1.93921e-07	1.09325e-05	7.45462
CACNA1E	CACNA1E	-6.36554	-1.27692	-8.34049	1.95329e-07	1.09813e-05	7.46452
LOC283788	LOC283788	7.63963	1.60439	8.32286	2.01164e-07	1.12609e-05	7.41959
ARHGEF28	ARHGEF28	-2.43356	3.45167	-8.32211	2.01415e-07	1.12609e-05	7.1894
HNRNPD	HNRNPD	-0.91324	6.75957	-8.31859	2.02602e-07	1.12682e-05	6.89392
UBC	UBC	-1.23432	8.38011	-8.31843	2.02659e-07	1.12682e-05	6.86073
FAM26E	FAM26E	-5.79326	-2.15195	-8.31554	2.03638e-07	1.12916e-05	7.41508
ZSWIM8-AS1	ZSWIM8-AS1	-1.72841	3.59761	-8.31092	2.05216e-07	1.1348e-05	7.33459
SMARCA5	SMARCA5	-0.944152	6.97067	-8.30086	2.08698e-07	1.14974e-05	6.88388
MAPK6	MAPK6	-1.35548	5.37009	-8.29985	2.09054e-07	1.14974e-05	6.96349
ZNF732	ZNF732	-3.10664	-1.46895	-8.29467	2.10873e-07	1.1566e-05	7.38093
LINC01018	LINC01018	4.4962	-1.30857	8.27866	2.16604e-07	1.18482e-05	7.29385
CYP4X1	CYP4X1	4.18967	4.02918	8.2766	2.17354e-07	1.18572e-05	7.15313
C7orf25	C7orf25	2.39871	2.31828	8.27236	2.18905e-07	1.19097e-05	7.30093
MXD4	MXD4	1.10968	5.91903	8.26869	2.20256e-07	1.19511e-05	6.89059
IL15RA	IL15RA	5.65556	0.263234	8.25932	2.23746e-07	1.2108e-05	7.28179
ZNF799	ZNF799	-1.34115	1.53166	-8.25449	2.25569e-07	1.21741e-05	7.22514
SLCO2A1	SLCO2A1	-3.80336	2.13881	-8.25009	2.27239e-07	1.22034e-05	7.1693
UBA7	UBA7	5.09385	2.53864	8.24989	2.27317e-07	1.22034e-05	7.29748
LCOR	LCOR	-1.43418	4.46484	-8.23986	2.31181e-07	1.23779e-05	6.89688
REPIN1	REPIN1	0.888169	6.63721	8.23605	2.32664e-07	1.24245e-05	6.79425
LMO3	LMO3	4.45629	5.19566	8.22416	2.37366e-07	1.25915e-05	7.12329
ETV4	ETV4	-2.55089	3.19136	-8.22361	2.37586e-07	1.25915e-05	6.89493
FUBP1	FUBP1	-1.17559	5.56268	-8.2224	2.3807e-07	1.25915e-05	6.80469
NRG3	NRG3	-3.61799	-1.2416	-8.22188	2.38279e-07	1.25915e-05	7.2607
CDC73	CDC73	-1.34658	5.31948	-8.21546	2.40869e-07	1.26952e-05	6.85447
MALT1	MALT1	-1.76496	4.19509	-8.21187	2.42328e-07	1.27165e-05	6.90545
PHKA1	PHKA1	-1.22856	3.43101	-8.21138	2.4253e-07	1.27165e-05	6.91355
ASB13	ASB13	2.08563	3.16952	8.20424	2.45465e-07	1.28371e-05	7.07694
FAM85A	FAM85A	6.17401	-0.757012	8.19523	2.49222e-07	1.29754e-05	7.19371
SLCO3A1	SLCO3A1	3.29662	3.77152	8.19482	2.49392e-07	1.29754e-05	7.04389
OSBP2	OSBP2	3.3621	2.5879	8.1914	2.50838e-07	1.30172e-05	7.2132
UGCG	UGCG	-1.72652	5.65847	-8.1829	2.54463e-07	1.31715e-05	6.75171
SMCHD1	SMCHD1	-1.08571	5.30321	-8.16986	2.60127e-07	1.34304e-05	6.74916
ARL6IP1	ARL6IP1	-0.886079	6.8741	-8.16623	2.61728e-07	1.34786e-05	6.64018
SH3RF2	SH3RF2	5.95166	1.51373	8.16075	2.64165e-07	1.3552e-05	7.15253
LOC101928745	LOC101928745	-3.67604	-3.27289	-8.16002	2.64491e-07	1.3552e-05	7.08523
LOC100507316	LOC100507316	2.04308	1.26882	8.15349	2.67429e-07	1.36679e-05	7.12579
BAZ1A	BAZ1A	-1.17513	5.72192	-8.14796	2.69941e-07	1.37615e-05	6.73078
NIPBL	NIPBL	-1.14917	5.39571	-8.143	2.72218e-07	1.38427e-05	6.70291
SEMA6C	SEMA6C	2.0457	1.97841	8.13417	2.7632e-07	1.40161e-05	7.02083
COL14A1	COL14A1	7.58798	1.08871	8.12174	2.82206e-07	1.42789e-05	7.09646
LMNB1	LMNB1	-1.71663	4.85303	-8.1166	2.84675e-07	1.43679e-05	6.62281
KCNQ1OT1	KCNQ1OT1	-2.13449	4.11493	-8.11028	2.87746e-07	1.44868e-05	6.86432
PTPRD	PTPRD	-3.43753	2.70539	-8.10666	2.89518e-07	1.45398e-05	6.83734
TSPAN15	TSPAN15	1.46776	5.03603	8.09282	2.96406e-07	1.48326e-05	6.65464
ARMCX4	ARMCX4	2.65597	4.00324	8.09202	2.96813e-07	1.48326e-05	6.99846
ABHD15	ABHD15	1.58126	4.09501	8.08684	2.99438e-07	1.49105e-05	6.84491
F8A1	F8A1	2.54472	3.84546	8.08604	2.99846e-07	1.49105e-05	6.82489
LAMA1	LAMA1	-6.54184	1.32824	-8.07228	3.06947e-07	1.51848e-05	7.01527
ALDH3B1	ALDH3B1	4.50476	5.07724	8.07204	3.0707e-07	1.51848e-05	6.88978
PEG3	PEG3	6.92145	0.468107	8.07101	3.07612e-07	1.51848e-05	7.00964
TNFSF12	TNFSF12	5.01473	2.00468	8.067	3.09721e-07	1.52455e-05	7.00549
LYPLAL1	LYPLAL1	-1.41713	2.9671	-8.06581	3.10349e-07	1.52455e-05	6.73394
TBC1D19	TBC1D19	-1.76056	2.48891	-8.04474	3.21695e-07	1.57646e-05	6.73894
PDGFC	PDGFC	-1.82314	4.10523	-8.04122	3.23631e-07	1.58212e-05	6.58819
SLK	SLK	-1.41164	6.28882	-8.01834	3.36527e-07	1.63828e-05	6.42404
PLLP	PLLP	5.57648	4.40011	8.01798	3.36739e-07	1.63828e-05	6.86476
PPIG	PPIG	-1.19218	5.99806	-8.00732	3.4293e-07	1.6644e-05	6.45196
GGT7	GGT7	1.80779	4.92805	7.99981	3.47366e-07	1.67649e-05	6.48555
TNK2	TNK2	1.55366	4.79046	7.99868	3.4804e-07	1.67649e-05	6.52886
ABHD14A	ABHD14A	1.60259	3.4861	7.99848	3.48156e-07	1.67649e-05	6.6564
WRN	WRN	-1.52017	3.27252	-7.99752	3.48734e-07	1.67649e-05	6.58483
TNFSF15	TNFSF15	2.50003	4.24985	7.98849	3.54164e-07	1.69856e-05	6.64192
GATM	GATM	5.74571	1.86935	7.98578	3.55811e-07	1.70243e-05	6.86884
TST	TST	1.63758	5.08271	7.98178	3.5826e-07	1.7101e-05	6.45834
CTSD	CTSD	1.5993	8.91411	7.96663	3.67689e-07	1.75098e-05	6.24973
ZDHHC8	ZDHHC8	1.3993	4.78557	7.9643	3.69164e-07	1.75388e-05	6.43377
DIO2	DIO2	-7.075	0.213016	-7.95834	3.72961e-07	1.76369e-05	6.82751
MAPK1IP1L	MAPK1IP1L	-0.960847	5.81523	-7.95741	3.73555e-07	1.76369e-05	6.34944
SLC12A2	SLC12A2	-1.69095	7.17574	-7.95696	3.73844e-07	1.76369e-05	6.23605
PYCR2	PYCR2	0.975339	4.64668	7.95458	3.75374e-07	1.76679e-05	6.42093
PWP2	PWP2	-6.68354	1.53771	-7.95039	3.78086e-07	1.77542e-05	6.82208
TPRG1L	TPRG1L	1.62561	4.80835	7.94456	3.81895e-07	1.78916e-05	6.41317
DCP1A	DCP1A	-1.23275	4.49622	-7.93869	3.85766e-07	1.79942e-05	6.39025
PRDM1	PRDM1	-4.40723	1.97731	-7.93835	3.85993e-07	1.79942e-05	6.78917
IGFBP4	IGFBP4	2.10707	4.34732	7.93721	3.86752e-07	1.79942e-05	6.50893
PODN	PODN	7.0484	0.255093	7.93428	3.88708e-07	1.80437e-05	6.78552
PPP1R3C	PPP1R3C	4.19471	2.08102	7.92765	3.93163e-07	1.82087e-05	6.75717
LOC100132352	LOC100132352	2.17754	1.4962	7.92095	3.97727e-07	1.83561e-05	6.74796
PNMAL1	PNMAL1	8.6152	0.788482	7.91976	3.98539e-07	1.83561e-05	6.76979
RCAN1	RCAN1	-1.98908	4.7856	-7.919	3.99066e-07	1.83561e-05	6.34528
SLC6A8	SLC6A8	-1.74395	5.52008	-7.91652	4.0077e-07	1.83901e-05	6.22349
SLTM	SLTM	-0.971298	6.02397	-7.91529	4.01622e-07	1.83901e-05	6.25641
THEM6	THEM6	1.5066	5.06767	7.91351	4.02854e-07	1.84049e-05	6.36336
SERBP1	SERBP1	-0.712088	7.59715	-7.9071	4.07329e-07	1.85674e-05	6.16161
SF3B3	SF3B3	-0.958372	6.13283	-7.90155	4.11248e-07	1.86156e-05	6.21317
MAGEE1	MAGEE1	2.89918	0.563722	7.90124	4.11465e-07	1.86156e-05	6.73773
CENPE	CENPE	-1.88652	3.02905	-7.90097	4.11659e-07	1.86156e-05	6.39145
IMPA2	IMPA2	1.54486	5.77572	7.9004	4.12065e-07	1.86156e-05	6.24694
NODAL	NODAL	-4.72929	-1.4673	-7.89836	4.13514e-07	1.86394e-05	6.72472
CUEDC1	CUEDC1	1.81459	5.38373	7.88457	4.23477e-07	1.90461e-05	6.28062
RBMX	RBMX	-0.930664	6.88477	-7.88323	4.24458e-07	1.90479e-05	6.13987
PARP11	PARP11	2.84109	2.34038	7.87836	4.28044e-07	1.91663e-05	6.66915
TEKT4P2	TEKT4P2	6.17078	-0.470275	7.87211	4.32692e-07	1.93101e-05	6.66636
2005-03-01	2005-03-01	-0.99934	4.90224	-7.87147	4.33163e-07	1.93101e-05	6.20481
RITA1	RITA1	1.21201	3.71831	7.867	4.36525e-07	1.93824e-05	6.39693
MAGEH1	MAGEH1	7.0193	2.26944	7.86677	4.367e-07	1.93824e-05	6.67741
ACSS1	ACSS1	2.80859	5.89959	7.86384	4.38921e-07	1.94285e-05	6.21973
B4GALT6	B4GALT6	-1.57377	2.55338	-7.86287	4.39658e-07	1.94285e-05	6.40599
CDC7	CDC7	-1.48947	2.78693	-7.85955	4.42185e-07	1.94976e-05	6.31886
TMOD2	TMOD2	5.86879	1.82733	7.85368	4.46699e-07	1.96538e-05	6.65422
FAT1	FAT1	-2.18325	6.25182	-7.85045	4.49207e-07	1.97213e-05	6.12455
IL8	IL8	-4.74186	4.66005	-7.8473	4.5166e-07	1.97861e-05	6.36512
ECHDC1	ECHDC1	1.64472	6.30821	7.84342	4.54707e-07	1.9836e-05	6.18813
WEE1	WEE1	-1.85927	4.70417	-7.84335	4.5476e-07	1.9836e-05	6.21222
DNAJA4	DNAJA4	5.40673	3.30406	7.83916	4.58079e-07	1.99378e-05	6.63609
CRABP2	CRABP2	-6.18965	1.75839	-7.83727	4.5958e-07	1.99602e-05	6.40224
SGSM1	SGSM1	5.0962	0.447966	7.82773	4.67244e-07	2.01224e-05	6.59851
RNF148	RNF148	-4.51029	-1.31221	-7.82749	4.6744e-07	2.01224e-05	6.61357
FAM218A	FAM218A	5.58096	-0.609893	7.82703	4.67811e-07	2.01224e-05	6.59494
TRIM4	TRIM4	1.59595	4.33466	7.82619	4.68491e-07	2.01224e-05	6.27156
C3orf65	C3orf65	-3.49447	-3.25222	-7.82524	4.69267e-07	2.01224e-05	6.54911
CCSAP	CCSAP	-1.52692	3.8184	-7.82522	4.69281e-07	2.01224e-05	6.33372
NFIA	NFIA	2.0398	3.75626	7.81661	4.76342e-07	2.03162e-05	6.40061
WNT7B	WNT7B	7.0073	2.68072	7.81591	4.76924e-07	2.03162e-05	6.59344
HUWE1	HUWE1	-1.5225	6.72083	-7.81583	4.7699e-07	2.03162e-05	6.05184
AKIRIN1	AKIRIN1	-1.03953	5.63701	-7.81483	4.77816e-07	2.03162e-05	6.07611
HIC2	HIC2	-2.41162	3.41776	-7.80148	4.89019e-07	2.07473e-05	6.23505
MAFIP	MAFIP	7.02491	1.3053	7.80033	4.90004e-07	2.07473e-05	6.56515
WIPI2	WIPI2	-1.30811	5.68882	-7.79905	4.91093e-07	2.075e-05	6.03598
ISY1-RAB43	ISY1-RAB43	-0.902005	3.82674	-7.79376	4.95628e-07	2.08979e-05	6.17378
ZNF815P	ZNF815P	2.10931	0.811656	7.79217	4.96996e-07	2.09121e-05	6.55831
NSMCE1	NSMCE1	1.55423	3.62389	7.78404	5.04078e-07	2.11661e-05	6.2519
LOC101928485	LOC101928485	-3.02401	0.595638	-7.78235	5.05562e-07	2.11844e-05	6.51866
PHGR1	PHGR1	6.1999	-1.20254	7.77253	5.14275e-07	2.1505e-05	6.50845
ITPR1	ITPR1	-2.48182	3.73752	-7.76975	5.16779e-07	2.15651e-05	6.24194
NDUFA3	NDUFA3	1.45315	3.49824	7.76323	5.22676e-07	2.17663e-05	6.18758
AP3B1	AP3B1	-1.10912	5.38399	-7.74985	5.35016e-07	2.22345e-05	6.03136
TEX10	TEX10	-0.980405	4.28137	-7.73856	5.45659e-07	2.26303e-05	6.10352
PPP2R3A	PPP2R3A	-1.61943	4.91792	-7.73422	5.49812e-07	2.2732e-05	6.01333
DDX26B	DDX26B	-1.2455	3.01098	-7.73365	5.50357e-07	2.2732e-05	6.15337
TAPBP	TAPBP	1.04942	6.79374	7.732	5.5194e-07	2.2751e-05	5.95552
MKI67	MKI67	-2.63709	4.47472	-7.72988	5.53996e-07	2.27893e-05	5.92838
CIDEB	CIDEB	5.27997	2.69477	7.72765	5.56156e-07	2.28317e-05	6.438
NCL	NCL	-0.833428	8.34794	-7.72533	5.58417e-07	2.28782e-05	5.78977
RGS3	RGS3	2.25513	5.01395	7.72323	5.60467e-07	2.29157e-05	6.04511
EIF4E3	EIF4E3	3.15135	3.41889	7.72109	5.62567e-07	2.29552e-05	6.22879
FBXO25	FBXO25	1.4173	3.73109	7.719	5.64627e-07	2.29579e-05	6.2247
USP1	USP1	-1.00045	5.14608	-7.71872	5.649e-07	2.29579e-05	5.95246
BCLAF1	BCLAF1	-0.907433	7.06704	-7.71007	5.73512e-07	2.32611e-05	5.85588
CDC42EP3	CDC42EP3	1.69638	6.17524	7.70618	5.7743e-07	2.33732e-05	5.89156
ARHGAP23	ARHGAP23	2.47915	3.42922	7.70366	5.79978e-07	2.34295e-05	6.17021
SNRK	SNRK	-1.24551	4.511	-7.69474	5.89115e-07	2.37512e-05	6.00237
PAXIP1-AS1	PAXIP1-AS1	1.23174	3.39114	7.6784	6.0623e-07	2.43701e-05	6.07512
CD48	CD48	-5.10145	-2.15553	-7.67779	6.06875e-07	2.43701e-05	6.36183
HNRNPA3	HNRNPA3	-0.802112	7.59736	-7.67425	6.10651e-07	2.44314e-05	5.72245
DHX15	DHX15	-0.924401	6.22593	-7.67309	6.11903e-07	2.44314e-05	5.79608
C7orf13	C7orf13	1.64926	2.42713	7.6716	6.13505e-07	2.44314e-05	6.13467
HFM1	HFM1	4.57527	-1.32506	7.67122	6.13914e-07	2.44314e-05	6.31725
CCDC150	CCDC150	-1.80914	0.542276	-7.67073	6.14436e-07	2.44314e-05	6.23324
CBX5	CBX5	-1.04314	6.23275	-7.66499	6.20658e-07	2.46304e-05	5.76874
SERTAD3	SERTAD3	-1.13658	4.2412	-7.66129	6.24701e-07	2.47281e-05	5.91126
RP3-323P13.2	RP3-323P13.2	-3.75084	-2.85565	-7.66051	6.25565e-07	2.47281e-05	6.28994
RUFY3	RUFY3	-0.985417	5.41209	-7.65622	6.30288e-07	2.48663e-05	5.84359
ECM1	ECM1	-3.72702	1.33491	-7.6541	6.3265e-07	2.49109e-05	6.18779
ZNF439	ZNF439	-1.38473	1.84723	-7.63959	6.48987e-07	2.55046e-05	6.05186
CWC27	CWC27	-1.04576	4.40822	-7.63143	6.58377e-07	2.58234e-05	5.85798
GBF1	GBF1	-0.970439	5.49825	-7.62643	6.64194e-07	2.60012e-05	5.75832
FREM2	FREM2	-3.22891	4.82738	-7.6186	6.73414e-07	2.63112e-05	5.78139
NFIX	NFIX	3.88897	4.28824	7.61648	6.75936e-07	2.63589e-05	6.13216
LRRC20	LRRC20	1.50548	3.43621	7.61487	6.77861e-07	2.63831e-05	5.93145
NCS1	NCS1	3.27973	2.00771	7.61086	6.82665e-07	2.65191e-05	6.14959
TBXAS1	TBXAS1	-5.41967	0.799601	-7.60855	6.8545e-07	2.65763e-05	6.24567
DHRS4L2	DHRS4L2	1.48288	2.56673	7.60546	6.89189e-07	2.66702e-05	6.04374
SVEP1	SVEP1	-4.93297	1.07476	-7.60406	6.90902e-07	2.66854e-05	6.21081
PSKH1	PSKH1	1.01908	4.90747	7.59796	6.98376e-07	2.67848e-05	5.78525
ST3GAL1	ST3GAL1	3.2656	4.44705	7.5976	6.98811e-07	2.67848e-05	6.04359
ARL5B	ARL5B	-1.89844	5.17558	-7.59721	6.99292e-07	2.67848e-05	5.71623
KIF23	KIF23	-1.32287	3.74532	-7.59627	7.00454e-07	2.67848e-05	5.78346
LOC101927318	LOC101927318	7.86621	-0.465773	7.59573	7.01129e-07	2.67848e-05	6.224
ZNF454	ZNF454	5.10453	-1.00631	7.59549	7.01416e-07	2.67848e-05	6.20931
TAPSAR1	TAPSAR1	4.7904	1.12446	7.587	7.12017e-07	2.71385e-05	6.17324
NUP205	NUP205	-1.21048	5.00661	-7.58194	7.18397e-07	2.72828e-05	5.68379
GMPS	GMPS	-0.951677	4.82123	-7.58186	7.18501e-07	2.72828e-05	5.72873
SMARCA4	SMARCA4	-0.832451	6.89286	-7.57139	7.31925e-07	2.77405e-05	5.58039
ZNF619	ZNF619	2.67409	1.7976	7.55775	7.49798e-07	2.83648e-05	6.13618
ZNF322	ZNF322	-1.47782	4.81254	-7.55281	7.56379e-07	2.85604e-05	5.62471
LZTR1	LZTR1	0.922108	5.57256	7.55166	7.57916e-07	2.85651e-05	5.68188
NCAPG	NCAPG	-1.50208	4.91569	-7.54821	7.62565e-07	2.86869e-05	5.67103
ILDR1	ILDR1	1.62301	3.27145	7.54607	7.65468e-07	2.87427e-05	5.83491
DNAJC9	DNAJC9	-1.35614	5.25913	-7.54393	7.68367e-07	2.87981e-05	5.62598
ATP13A5	ATP13A5	4.18882	-1.65821	7.54252	7.70285e-07	2.88166e-05	6.08313
FBN2	FBN2	-6.31483	2.41349	-7.53796	7.76534e-07	2.89958e-05	5.98251
BNIP3	BNIP3	-1.53674	6.57484	-7.53694	7.7794e-07	2.89958e-05	5.50522
LMO2	LMO2	-4.93998	-0.131996	-7.53162	7.85317e-07	2.9217e-05	6.10625
NPM1	NPM1	-1.15224	8.79008	-7.5283	7.8995e-07	2.92874e-05	5.42211
MXRA8	MXRA8	-4.2201	5.00077	-7.52819	7.90106e-07	2.92874e-05	5.69584
NCOR1	NCOR1	-1.12204	6.44261	-7.51977	8.02e-07	2.96264e-05	5.55857
HMMR	HMMR	-1.41529	2.47422	-7.51965	8.02177e-07	2.96264e-05	5.69473
LINC00999	LINC00999	2.85401	1.0488	7.49431	8.39111e-07	3.0934e-05	6.05134
MGST2	MGST2	1.36304	3.79158	7.48008	8.60627e-07	3.16695e-05	5.69015
FAM129B	FAM129B	1.38948	7.55309	7.47257	8.722e-07	3.20149e-05	5.39763
ALOX15B	ALOX15B	5.56174	5.37271	7.47172	8.73534e-07	3.20149e-05	5.76606
DDIT4	DDIT4	2.70175	6.69241	7.47093	8.74758e-07	3.20149e-05	5.45614
RAB20	RAB20	1.5537	4.67207	7.46427	8.85194e-07	3.23238e-05	5.57217
CXCL16	CXCL16	1.63426	6.06402	7.46351	8.86394e-07	3.23238e-05	5.57695
SUSD2	SUSD2	2.73553	7.08589	7.45719	8.96447e-07	3.26316e-05	5.41026
RHPN1	RHPN1	2.29209	4.22272	7.44826	9.10833e-07	3.30958e-05	5.62039
MAPRE2	MAPRE2	1.3908	5.21936	7.44369	9.18294e-07	3.32946e-05	5.48085
KCNMB3	KCNMB3	-1.54181	1.75617	-7.4429	9.19595e-07	3.32946e-05	5.89689
ZNF667	ZNF667	4.54046	0.90395	7.4389	9.26175e-07	3.3473e-05	5.95541
CLIC6	CLIC6	3.54588	4.64636	7.4364	9.30318e-07	3.35216e-05	5.65393
SDR39U1	SDR39U1	1.18133	5.73679	7.43609	9.30832e-07	3.35216e-05	5.54069
PDCD11	PDCD11	-0.974619	5.22221	-7.42755	9.45145e-07	3.39766e-05	5.41324
CD38	CD38	6.91681	0.0162823	7.42368	9.51704e-07	3.41517e-05	5.92649
LYRM9	LYRM9	2.59439	1.43713	7.41946	9.5892e-07	3.43497e-05	5.90025
ERC2	ERC2	5.27838	-1.46887	7.41824	9.61003e-07	3.43635e-05	5.8952
CLCN7	CLCN7	1.26059	5.41007	7.41554	9.65668e-07	3.44694e-05	5.42102
FAM95C	FAM95C	4.37529	-0.0552551	7.41351	9.69178e-07	3.45338e-05	5.90421
MYEF2	MYEF2	1.61801	4.79217	7.40937	9.76375e-07	3.47291e-05	5.46816
ENTPD3	ENTPD3	-2.87785	2.31857	-7.40795	9.7886e-07	3.47564e-05	5.71717
GJD3	GJD3	2.75923	3.51756	7.3995	9.93778e-07	3.52243e-05	5.83334
NDN	NDN	3.42144	3.46514	7.3848	1.02031e-06	3.61014e-05	5.60206
COL4A6	COL4A6	6.87585	0.894322	7.38168	1.02603e-06	3.62055e-05	5.85622
POU2F1	POU2F1	-1.45065	4.18136	-7.38125	1.02683e-06	3.62055e-05	5.40881
JMJD8	JMJD8	1.16038	6.70958	7.37843	1.03203e-06	3.63257e-05	5.36774
TMEM184B	TMEM184B	0.933242	6.3493	7.37349	1.04122e-06	3.65857e-05	5.27912
CNFN	CNFN	2.4829	0.658571	7.36968	1.04836e-06	3.67727e-05	5.77629
HSPA4	HSPA4	-0.922869	6.26127	-7.3682	1.05116e-06	3.68068e-05	5.26936
SH3BP5L	SH3BP5L	1.59652	4.40678	7.362	1.06292e-06	3.71543e-05	5.37504
KCNMA1	KCNMA1	4.75683	4.12926	7.35534	1.07571e-06	3.75369e-05	5.57211
BPIFA2	BPIFA2	3.6145	-2.2557	7.34727	1.09143e-06	3.79807e-05	5.75831
SLC14A2	SLC14A2	-4.82068	-3.17992	-7.34602	1.09389e-06	3.79807e-05	5.78875
RPS26P11	RPS26P11	-4.43899	-2.50094	-7.34505	1.0958e-06	3.79807e-05	5.7808
ASRGL1	ASRGL1	7.86052	0.491239	7.34497	1.09594e-06	3.79807e-05	5.7933
BCCIP	BCCIP	-0.911321	6.12876	-7.3369	1.11197e-06	3.84704e-05	5.25205
RDX	RDX	-0.98547	5.48911	-7.33341	1.11899e-06	3.86471e-05	5.21885
STRN3	STRN3	-0.997697	5.13208	-7.33236	1.1211e-06	3.8654e-05	5.28503
ANKRD18B	ANKRD18B	-3.58286	-0.525062	-7.32811	1.12971e-06	3.887e-05	5.67013
SEC14L2	SEC14L2	2.35	4.16119	7.32737	1.1312e-06	3.887e-05	5.49948
HELLS	HELLS	-1.61813	2.59389	-7.32602	1.13396e-06	3.88986e-05	5.38987
MYBBP1A	MYBBP1A	1.3403	5.42982	7.31748	1.15155e-06	3.94351e-05	5.31164
NDNL2	NDNL2	1.43859	3.62081	7.31121	1.16464e-06	3.9816e-05	5.42571
UBE2L6	UBE2L6	5.74491	2.77136	7.30707	1.17335e-06	4.00463e-05	5.72728
ALX1	ALX1	-5.00152	-3.26973	-7.3029	1.18222e-06	4.02695e-05	5.7201
POU2F3	POU2F3	5.08406	-0.891774	7.30146	1.18529e-06	4.02695e-05	5.69436
GSTO2	GSTO2	3.75475	2.70553	7.3005	1.18733e-06	4.02695e-05	5.64925
C1orf233	C1orf233	2.63246	2.49703	7.30026	1.18785e-06	4.02695e-05	5.5787
CASP7	CASP7	-1.13744	4.1166	-7.29759	1.19358e-06	4.03962e-05	5.2709
THBS2	THBS2	6.70387	0.287205	7.29502	1.19915e-06	4.05168e-05	5.70366
SAT1	SAT1	-1.83104	8.05536	-7.29273	1.2041e-06	4.05733e-05	5.02451
ADIRF	ADIRF	3.66398	3.10945	7.2915	1.20679e-06	4.05733e-05	5.62678
PDIA3P1	PDIA3P1	-1.57301	1.94592	-7.29148	1.20684e-06	4.05733e-05	5.47947
SPSB3	SPSB3	1.08212	5.77429	7.2796	1.23301e-06	4.13214e-05	5.24495
CDC25B	CDC25B	2.63769	6.59696	7.27952	1.23317e-06	4.13214e-05	5.10644
C7orf55-LUC7L2	C7orf55-LUC7L2	-2.69449	2.88699	-7.27319	1.24737e-06	4.16056e-05	5.38751
GPR146	GPR146	-2.2186	1.41884	-7.27301	1.24777e-06	4.16056e-05	5.59813
SSPN	SSPN	2.83507	0.248345	7.27191	1.25027e-06	4.16056e-05	5.65534
CCNJL	CCNJL	1.1791	4.57917	7.27109	1.25212e-06	4.16056e-05	5.18494
ZNF135	ZNF135	3.97734	1.25355	7.27059	1.25324e-06	4.16056e-05	5.64987
FANCD2	FANCD2	-1.34718	3.25782	-7.27026	1.25399e-06	4.16056e-05	5.24619
CRYGN	CRYGN	4.45804	-2.27035	7.26735	1.26062e-06	4.17571e-05	5.63111
CASP1	CASP1	4.17981	-0.268378	7.26605	1.26357e-06	4.17867e-05	5.62161
NFE2L3	NFE2L3	-2.37623	3.58249	-7.26432	1.26754e-06	4.17868e-05	5.41
ATE1	ATE1	-1.00192	4.39014	-7.26366	1.26905e-06	4.17868e-05	5.21037
JDP2	JDP2	2.09565	4.22608	7.26335	1.26977e-06	4.17868e-05	5.327
AC010091.1	AC010091.1	-3.01146	-3.74811	-7.25291	1.29398e-06	4.25144e-05	5.5949
HNRNPDL	HNRNPDL	-1.09741	7.56845	-7.25066	1.29927e-06	4.2619e-05	4.97232
CYP4B1	CYP4B1	7.68365	4.04214	7.24496	1.31276e-06	4.29339e-05	5.60343
CACUL1	CACUL1	-0.905231	5.31875	-7.24422	1.31452e-06	4.29339e-05	5.07808
SLC7A4	SLC7A4	5.79845	-1.75872	7.24312	1.31714e-06	4.29339e-05	5.6056
RIC3	RIC3	5.2947	0.0221458	7.24303	1.31736e-06	4.29339e-05	5.60365
UST	UST	2.40995	3.70157	7.24043	1.32358e-06	4.30673e-05	5.34289
HNRNPA1P10	HNRNPA1P10	-1.57607	2.11792	-7.23734	1.33101e-06	4.30907e-05	5.37746
MACROD2	MACROD2	4.05685	4.59415	7.23702	1.33178e-06	4.30907e-05	5.34
SOBP	SOBP	3.27528	2.83655	7.23697	1.3319e-06	4.30907e-05	5.48433
WLS	WLS	1.36904	5.15192	7.23602	1.33419e-06	4.30907e-05	5.12816
SARM1	SARM1	2.52943	4.58027	7.23565	1.33509e-06	4.30907e-05	5.45028
PNMA2	PNMA2	4.30001	3.83565	7.23483	1.33707e-06	4.30907e-05	5.5062
TM9SF3	TM9SF3	-0.977979	7.08467	-7.23271	1.34223e-06	4.31883e-05	4.95132
ANKRD30BL	ANKRD30BL	-3.74133	-3.7994	-7.23165	1.34482e-06	4.32028e-05	5.57238
NF1	NF1	-1.3541	5.46594	-7.22921	1.35077e-06	4.32292e-05	5.03039
RASGEF1A	RASGEF1A	4.82883	1.35693	7.2291	1.35103e-06	4.32292e-05	5.58886
TUBA1A	TUBA1A	2.85325	6.36062	7.22869	1.35205e-06	4.32292e-05	5.02403
LEMD3	LEMD3	-0.969117	4.87741	-7.22439	1.36262e-06	4.34986e-05	5.05649
FAM219B	FAM219B	0.869443	5.91892	7.22332	1.36527e-06	4.35146e-05	5.04851
LOC150051	LOC150051	4.37908	-2.64069	7.21856	1.37713e-06	4.38234e-05	5.55001
KMT2A	KMT2A	-1.35057	5.33446	-7.21629	1.38281e-06	4.39352e-05	5.04965
CD8B	CD8B	-4.01668	-3.01094	-7.2093	1.40048e-06	4.44269e-05	5.5558
MAP4K4	MAP4K4	-1.29645	5.74966	-7.20815	1.40341e-06	4.44501e-05	4.98747
MAPK12	MAPK12	-1.68764	1.50274	-7.20593	1.40907e-06	4.45598e-05	5.33969
ASCC3	ASCC3	-1.36877	5.00925	-7.20089	1.42205e-06	4.48999e-05	5.02368
LOC102724374	LOC102724374	-1.90153	3.46914	-7.19962	1.42533e-06	4.49334e-05	5.12904
FAM26F	FAM26F	-5.12622	-1.10247	-7.19689	1.43241e-06	4.50865e-05	5.52871
SLC9A3R2	SLC9A3R2	1.97771	5.23751	7.19421	1.43942e-06	4.52368e-05	5.04281
HNRNPC	HNRNPC	-0.993355	7.84048	-7.18739	1.4574e-06	4.57306e-05	4.81874
TIMP2	TIMP2	6.66933	3.38922	7.18492	1.46395e-06	4.57309e-05	5.51387
FOXP2	FOXP2	-2.09771	3.07523	-7.18484	1.46415e-06	4.57309e-05	5.16772
RIN2	RIN2	2.46568	4.49754	7.18483	1.46418e-06	4.57309e-05	5.18185
CYBB	CYBB	-2.74954	0.0663422	-7.18292	1.46928e-06	4.58193e-05	5.51021
SLC2A1	SLC2A1	-2.19274	6.0825	-7.18095	1.47457e-06	4.59136e-05	4.84239
H2BFXP	H2BFXP	4.90744	-2.05202	7.16601	1.51524e-06	4.70503e-05	5.46706
ARID1A	ARID1A	-0.965743	6.32075	-7.16537	1.517e-06	4.70503e-05	4.88203
NOTCH1	NOTCH1	-1.70549	4.9493	-7.16499	1.51805e-06	4.70503e-05	4.94062
UBR5	UBR5	-1.0531	6.11674	-7.15556	1.54439e-06	4.77756e-05	4.88384
SLC39A13	SLC39A13	1.02657	5.01225	7.15388	1.54913e-06	4.77756e-05	4.97955
ADAMTS5	ADAMTS5	-4.74046	-0.78809	-7.1528	1.55217e-06	4.77756e-05	5.45258
TTC39A	TTC39A	1.97614	5.5297	7.15267	1.55255e-06	4.77756e-05	4.96569
NIPAL3	NIPAL3	1.3072	3.92712	7.15147	1.55595e-06	4.77756e-05	5.05121
VILL	VILL	4.99783	3.49207	7.15036	1.55909e-06	4.77756e-05	5.35432
MGEA5	MGEA5	-1.23956	6.24247	-7.15	1.56011e-06	4.77756e-05	4.83022
COPS3	COPS3	-0.900765	4.87784	-7.14992	1.56034e-06	4.77756e-05	4.92998
CKAP5	CKAP5	-1.15998	5.73455	-7.14468	1.57533e-06	4.81619e-05	4.84126
PSPC1	PSPC1	-0.78343	5.25541	-7.13929	1.59093e-06	4.85654e-05	4.89202
NR3C2	NR3C2	1.93068	4.12066	7.13562	1.60162e-06	4.88181e-05	5.1144
PLA2R1	PLA2R1	4.22406	0.23701	7.13456	1.60471e-06	4.88387e-05	5.42139
CLDN3	CLDN3	1.82186	5.52456	7.13191	1.61251e-06	4.89599e-05	4.85938
HNRNPM	HNRNPM	-1.08823	6.67068	-7.13156	1.61353e-06	4.89599e-05	4.75014
DNAJC30	DNAJC30	1.16413	3.41693	7.1282	1.62347e-06	4.91879e-05	5.05302
P4HA1	P4HA1	-1.58186	6.3619	-7.12303	1.63889e-06	4.95481e-05	4.7493
AKAP9	AKAP9	-1.52151	6.18274	-7.1222	1.64138e-06	4.95481e-05	4.83424
LINC00654	LINC00654	5.88155	0.119087	7.12153	1.6434e-06	4.95481e-05	5.4011
VDAC2	VDAC2	-1.29209	6.38367	-7.12079	1.64563e-06	4.95481e-05	4.77189
MAMLD1	MAMLD1	4.11968	-1.12209	7.12013	1.64761e-06	4.95481e-05	5.37314
SNX17	SNX17	0.816868	6.67287	7.11372	1.66702e-06	5.00577e-05	4.82367
SLC43A1	SLC43A1	3.82808	2.15403	7.11065	1.67641e-06	5.0265e-05	5.36344
TMEM238	TMEM238	2.02164	3.32847	7.10843	1.68324e-06	5.03951e-05	5.08547
SLC15A2	SLC15A2	4.10045	3.7736	7.10741	1.68639e-06	5.04149e-05	5.20007
ERVMER34-1	ERVMER34-1	-2.56117	0.138996	-7.10196	1.70331e-06	5.07085e-05	5.28736
FGF20	FGF20	-4.54219	-0.363945	-7.10157	1.70453e-06	5.07085e-05	5.31822
IDUA	IDUA	1.84874	4.14155	7.10129	1.7054e-06	5.07085e-05	4.99931
KRTAP5-AS1	KRTAP5-AS1	5.51163	0.13353	7.10102	1.70623e-06	5.07085e-05	5.36495
RHBDF1	RHBDF1	1.14861	4.59915	7.09494	1.72533e-06	5.1201e-05	4.85889
YPEL2	YPEL2	1.49867	3.39201	7.08918	1.74366e-06	5.1669e-05	5.02927
HEIH	HEIH	1.53514	4.44451	7.08836	1.74628e-06	5.16709e-05	4.98302
TIAL1	TIAL1	-0.821288	5.97155	-7.08448	1.75875e-06	5.19639e-05	4.7284
ADARB1	ADARB1	-1.4269	2.83509	-7.07884	1.77702e-06	5.24273e-05	4.98623
CHD3	CHD3	-1.08287	6.60888	-7.0773	1.78205e-06	5.2499e-05	4.68692
USP47	USP47	-0.855854	6.03813	-7.06185	1.83331e-06	5.39306e-05	4.69816
ZBTB38	ZBTB38	-1.33436	5.41835	-7.05928	1.84197e-06	5.40775e-05	4.7737
TCEA3	TCEA3	4.27047	-0.0309755	7.05879	1.84364e-06	5.40775e-05	5.27421
LPAR1	LPAR1	-1.74053	3.75333	-7.05058	1.87164e-06	5.48193e-05	4.85278
LMBR1	LMBR1	-0.943996	4.79208	-7.04752	1.88223e-06	5.50497e-05	4.72248
LINC00693	LINC00693	-5.37716	-0.634869	-7.04551	1.88916e-06	5.51633e-05	5.2562
ARID3A	ARID3A	-2.22044	3.05849	-7.04474	1.89187e-06	5.51633e-05	4.85773
AQP4	AQP4	6.13728	4.20674	7.04404	1.89429e-06	5.51633e-05	5.1913
GJC2	GJC2	-3.97624	0.0230867	-7.04257	1.89943e-06	5.52336e-05	5.2518
TMEM80	TMEM80	1.76603	5.39108	7.04172	1.90239e-06	5.52404e-05	4.75404
MYRIP	MYRIP	-4.79265	-1.12028	-7.04004	1.90827e-06	5.53317e-05	5.25401
FIP1L1	FIP1L1	-0.841893	4.81796	-7.037	1.91899e-06	5.55629e-05	4.76085
LOC283070	LOC283070	5.53668	2.16949	7.03447	1.92793e-06	5.57069e-05	5.19168
GRAMD1A	GRAMD1A	-1.40265	5.35611	-7.03404	1.92947e-06	5.57069e-05	4.67086
BOLA1	BOLA1	1.87995	2.4007	7.03177	1.93754e-06	5.58602e-05	5.03582
ARHGEF2	ARHGEF2	1.67206	5.83627	7.03098	1.94035e-06	5.58617e-05	4.66896
TMPO	TMPO	-0.938278	6.26796	-7.02325	1.96817e-06	5.65822e-05	4.60104
PTCD1	PTCD1	-0.873817	5.81177	-7.02055	1.978e-06	5.67451e-05	4.73999
TCEAL2	TCEAL2	4.82759	-1.75718	7.01975	1.9809e-06	5.67451e-05	5.20698
IL4R	IL4R	2.61134	3.86897	7.0186	1.98509e-06	5.67451e-05	4.96139
GPR64	GPR64	-3.9427	0.945382	-7.01859	1.98513e-06	5.67451e-05	5.15483
LOC100190986	LOC100190986	-2.52228	2.82504	-7.01694	1.99118e-06	5.67451e-05	5.01286
PLD6	PLD6	3.61355	1.98923	7.01663	1.9923e-06	5.67451e-05	5.20071
WFDC2	WFDC2	5.03673	4.82533	7.01632	1.99346e-06	5.67451e-05	4.93725
MCAM	MCAM	3.73968	1.8628	7.0109	2.01348e-06	5.72343e-05	5.16749
GCLC	GCLC	-1.70017	4.56741	-7.00293	2.04327e-06	5.79998e-05	4.68524
DNAJC2	DNAJC2	-0.874045	4.71979	-6.99926	2.05715e-06	5.83117e-05	4.73764
LOC100507642	LOC100507642	4.86569	-0.664687	6.99803	2.06184e-06	5.83632e-05	5.17364
PNN	PNN	-0.949645	6.4327	-6.99647	2.06777e-06	5.84491e-05	4.51889
CHRNB1	CHRNB1	-1.43288	3.07264	-6.9912	2.088e-06	5.89387e-05	4.82263
TMEM175	TMEM175	1.35023	4.04098	6.99038	2.09116e-06	5.89458e-05	4.78122
TAF1D	TAF1D	-0.998984	4.33621	-6.97959	2.13324e-06	6.0048e-05	4.6436
EMC1	EMC1	-0.939029	6.15294	-6.96671	2.18465e-06	6.14098e-05	4.5254
NPY1R	NPY1R	5.7194	0.370302	6.95086	2.24964e-06	6.3149e-05	5.09977
GSPT2	GSPT2	1.55027	2.8439	6.94128	2.28995e-06	6.41915e-05	4.82372
ZNF334	ZNF334	2.76435	1.68879	6.93354	2.32301e-06	6.50281e-05	5.0183
MGAT4A	MGAT4A	3.08504	3.63942	6.93219	2.32883e-06	6.51012e-05	4.87814
RWDD2B	RWDD2B	1.67903	3.37869	6.92858	2.34447e-06	6.5372e-05	4.71208
THBS1	THBS1	-4.49086	6.67922	-6.92846	2.34498e-06	6.5372e-05	4.50908
ZNF320	ZNF320	-1.22546	3.60934	-6.92691	2.35177e-06	6.5471e-05	4.57454
KIF14	KIF14	-1.19598	2.21377	-6.92597	2.35587e-06	6.54892e-05	4.64923
CLTC	CLTC	-0.919403	8.07579	-6.92527	2.35889e-06	6.54892e-05	4.3493
LOC102724865	LOC102724865	-4.04514	-1.67859	-6.91946	2.38448e-06	6.60527e-05	5.04391
PRKACB	PRKACB	-1.83491	4.44447	-6.91918	2.38572e-06	6.60527e-05	4.51253
TOM1	TOM1	0.990315	4.86046	6.91383	2.40955e-06	6.66213e-05	4.54837
CCND3	CCND3	1.35281	6.1128	6.91004	2.42655e-06	6.7e-05	4.45712
WDR81	WDR81	1.40449	5.31961	6.90535	2.44778e-06	6.74939e-05	4.50168
RP11-109J4.1	RP11-109J4.1	4.31475	-2.07742	6.90319	2.45762e-06	6.76732e-05	4.99856
RP1-63G5.5	RP1-63G5.5	4.57687	-2.70456	6.89607	2.49036e-06	6.8377e-05	4.99153
CCDC3	CCDC3	5.96455	0.0193111	6.89551	2.49297e-06	6.8377e-05	5.00114
PDIA3	PDIA3	-0.850677	8.32647	-6.89543	2.49332e-06	6.8377e-05	4.25704
CBX7	CBX7	5.61212	1.58116	6.893	2.50463e-06	6.85942e-05	4.99665
COBL	COBL	8.71432	2.35186	6.89161	2.51108e-06	6.86779e-05	4.98816
MEI1	MEI1	3.63853	-2.55585	6.88784	2.52877e-06	6.8995e-05	4.97107
DOK1	DOK1	2.3621	2.32933	6.88769	2.52949e-06	6.8995e-05	4.95138
SCARNA9	SCARNA9	3.91264	-1.8258	6.88624	2.53631e-06	6.90879e-05	4.97505
KDM5B	KDM5B	-1.25005	6.02466	-6.88235	2.55472e-06	6.9494e-05	4.31642
CHD8	CHD8	-1.01131	5.7671	-6.88164	2.55808e-06	6.9494e-05	4.36845
ARHGEF3	ARHGEF3	-1.45453	4.58472	-6.88035	2.56426e-06	6.95008e-05	4.43573
EPPK1	EPPK1	-2.17702	5.2455	-6.88015	2.5652e-06	6.95008e-05	4.37812
TARS	TARS	-0.963319	5.82782	-6.87554	2.58732e-06	7.00064e-05	4.3417
DYNC1H1	DYNC1H1	-1.50142	7.27959	-6.86809	2.62348e-06	7.08899e-05	4.26487
SMNDC1	SMNDC1	-0.793282	4.35237	-6.86265	2.65017e-06	7.15158e-05	4.41264
SGK1	SGK1	-3.12678	3.15215	-6.86051	2.66075e-06	7.17057e-05	4.76269
RBM25	RBM25	-1.03792	6.76326	-6.85805	2.673e-06	7.194e-05	4.28455
BZRAP1-AS1	BZRAP1-AS1	-2.12298	2.02382	-6.84832	2.72192e-06	7.31593e-05	4.80489
PNLIPRP3	PNLIPRP3	10.5347	1.70411	6.8463	2.73224e-06	7.33392e-05	4.89912
TMEM218	TMEM218	1.3726	2.73797	6.84433	2.74226e-06	7.35109e-05	4.63436
RPL13AP5	RPL13AP5	-1.6472	3.25973	-6.84106	2.75904e-06	7.38627e-05	4.46086
MEIOB	MEIOB	4.55197	-0.809579	6.83567	2.78699e-06	7.45123e-05	4.8917
KLHL3	KLHL3	1.46504	1.67538	6.83333	2.79917e-06	7.47393e-05	4.73287
BLOC1S2	BLOC1S2	-1.02471	4.3264	-6.82582	2.83873e-06	7.56957e-05	4.37553
KRT6A	KRT6A	-4.43343	-1.81273	-6.82201	2.85899e-06	7.60821e-05	4.86816
ZP3	ZP3	6.11847	-0.915527	6.82169	2.86074e-06	7.60821e-05	4.86855
DPYD	DPYD	3.5118	3.63496	6.81994	2.87008e-06	7.61596e-05	4.6505
AAED1	AAED1	2.498	2.0637	6.81974	2.87118e-06	7.61596e-05	4.82058
SAMD14	SAMD14	-4.08029	-0.321244	-6.81716	2.88505e-06	7.63297e-05	4.8465
MST1P2	MST1P2	2.95148	2.19675	6.81714	2.88514e-06	7.63297e-05	4.75434
HEXDC	HEXDC	1.18732	5.10607	6.81408	2.90168e-06	7.66672e-05	4.34219
ASMTL	ASMTL	-0.927211	4.21399	-6.81137	2.91644e-06	7.69568e-05	4.36564
ENTHD2	ENTHD2	1.33683	3.87737	6.80572	2.94742e-06	7.7673e-05	4.41177
BZRAP1	BZRAP1	3.77598	2.49434	6.80082	2.97462e-06	7.82878e-05	4.76529
SOX15	SOX15	-3.0245	1.62551	-6.79241	3.0218e-06	7.94262e-05	4.72983
LRRC57	LRRC57	1.02812	3.7173	6.79167	3.02598e-06	7.9433e-05	4.40017
FXR1	FXR1	-0.762983	6.55992	-6.78227	3.07979e-06	8.07408e-05	4.13009
SWAP70	SWAP70	-1.43987	5.07073	-6.78129	3.08544e-06	8.07842e-05	4.24681
TINAGL1	TINAGL1	-2.59361	4.44542	-6.77901	3.09864e-06	8.1025e-05	4.27104
MB21D2	MB21D2	-2.66223	1.72957	-6.7773	3.10863e-06	8.11815e-05	4.66564
CST3	CST3	1.59986	7.81227	6.77529	3.12037e-06	8.13829e-05	4.08111
ARRDC1	ARRDC1	1.11875	5.94912	6.77122	3.14425e-06	8.19003e-05	4.205
HNRNPA2B1	HNRNPA2B1	-0.873191	8.33153	-6.76815	3.16242e-06	8.22635e-05	3.98665
MAN2A1	MAN2A1	-1.46703	5.7319	-6.76749	3.16633e-06	8.22635e-05	4.15038
SFPQ	SFPQ	-1.4526	8.07934	-6.76371	3.18886e-06	8.27426e-05	4.02439
GADD45G	GADD45G	3.24978	4.06578	6.76243	3.19658e-06	8.28369e-05	4.45302
DNAJC7	DNAJC7	-0.764896	5.83819	-6.76112	3.2044e-06	8.29332e-05	4.15126
PRKAG2	PRKAG2	1.33423	4.41546	6.75869	3.21907e-06	8.30873e-05	4.29196
TUT1	TUT1	1.05089	4.62843	6.75849	3.22028e-06	8.30873e-05	4.31777
MSANTD3-TMEFF1	MSANTD3-TMEFF1	-1.99955	1.18184	-6.7581	3.22266e-06	8.30873e-05	4.64428
INPP4B	INPP4B	5.81104	0.0124869	6.75601	3.23534e-06	8.33061e-05	4.75088
THSD1	THSD1	-3.16583	-0.62834	-6.75534	3.23938e-06	8.33061e-05	4.74216
DNAJC21	DNAJC21	-0.82407	5.0885	-6.74821	3.28305e-06	8.4322e-05	4.15573
NUPR1	NUPR1	6.52002	1.42921	6.74732	3.28856e-06	8.43563e-05	4.73495
EXPH5	EXPH5	-1.31334	4.1173	-6.73741	3.35041e-06	8.5834e-05	4.23833
FUT6	FUT6	4.54114	-0.274896	6.73583	3.36036e-06	8.59803e-05	4.71144
PALLD	PALLD	2.13903	4.97588	6.73513	3.3648e-06	8.59851e-05	4.27361
COL2A1	COL2A1	-5.34744	3.85072	-6.73398	3.37211e-06	8.60633e-05	3.98868
YPEL1	YPEL1	1.58756	4.53444	6.73057	3.3938e-06	8.65078e-05	4.31026
RBM12	RBM12	-0.937262	5.63993	-6.72408	3.43547e-06	8.74597e-05	4.04653
ARHGAP21	ARHGAP21	-0.904854	5.75316	-6.72302	3.44235e-06	8.75249e-05	4.06407
CPA6	CPA6	-4.91723	-2.61544	-6.7172	3.48027e-06	8.83778e-05	4.6806
TMEM187	TMEM187	1.20483	2.14801	6.7163	3.48622e-06	8.8418e-05	4.42283
KIF20B	KIF20B	-1.64155	3.30428	-6.7149	3.49543e-06	8.85407e-05	4.13371
GPR85	GPR85	4.20723	0.369341	6.70499	3.56131e-06	9.00966e-05	4.65875
GRAMD1C	GRAMD1C	4.29491	1.84429	6.70005	3.59461e-06	9.08255e-05	4.64354
AMT	AMT	1.19081	4.04346	6.6969	3.61604e-06	9.12532e-05	4.20523
ZNF117	ZNF117	-1.75388	4.2299	-6.6945	3.63246e-06	9.15533e-05	4.0917
PGBD5	PGBD5	2.97122	1.0686	6.68513	3.69726e-06	9.30708e-05	4.58126
EIF5B	EIF5B	-1.02233	6.10112	-6.68239	3.71645e-06	9.34375e-05	3.96601
DDX46	DDX46	-0.857458	5.50647	-6.68067	3.7285e-06	9.36243e-05	3.98796
OPTN	OPTN	1.93042	4.31153	6.67813	3.74643e-06	9.39579e-05	4.16478
PTPRB	PTPRB	-4.73876	0.0881599	-6.66601	3.83324e-06	9.60161e-05	4.56417
UGGT1	UGGT1	-1.22588	5.74844	-6.66257	3.85825e-06	9.65231e-05	3.95715
CCR3	CCR3	-3.77535	-3.14645	-6.66131	3.86741e-06	9.66327e-05	4.57883
TMEM35	TMEM35	3.25523	1.32827	6.65869	3.88662e-06	9.68587e-05	4.4331
HS6ST2	HS6ST2	-1.42378	4.72074	-6.65869	3.88664e-06	9.68587e-05	3.95139
OSBPL10	OSBPL10	-1.11652	4.79933	-6.65812	3.89081e-06	9.68587e-05	4.04552
DCLRE1A	DCLRE1A	-1.13383	3.15542	-6.65449	3.91767e-06	9.74076e-05	4.08689
C4orf19	C4orf19	4.81927	1.12894	6.65346	3.92531e-06	9.74778e-05	4.56544
IL18	IL18	6.31066	0.900072	6.65178	3.9378e-06	9.7668e-05	4.56101
SACS	SACS	-1.61777	3.11999	-6.64963	3.95385e-06	9.79461e-05	4.14669
CALCOCO1	CALCOCO1	1.12434	5.22574	6.6431	4.00298e-06	9.89512e-05	3.95368
C15orf40	C15orf40	1.2291	4.3218	6.64279	4.00539e-06	9.89512e-05	4.26235
LRP10	LRP10	0.742061	7.16923	6.6423	4.00909e-06	9.89512e-05	3.86514
LDOC1	LDOC1	1.19751	3.37854	6.63702	4.04937e-06	9.98237e-05	4.02539
NAA15	NAA15	-0.827184	5.15523	-6.63459	4.06808e-06	0.000100163	3.9404
F11	F11	7.49732	0.768633	6.62328	4.15621e-06	0.000102208	4.50267
FRMD6	FRMD6	-1.98254	2.7768	-6.62244	4.16279e-06	0.000102246	4.09462
NOLC1	NOLC1	-1.05162	5.74217	-6.62114	4.17313e-06	0.000102376	3.84207
C9orf3	C9orf3	1.07799	4.45547	6.62034	4.17944e-06	0.000102406	3.9312
AVPR1A	AVPR1A	-3.78527	-0.594704	-6.61865	4.19289e-06	0.000102515	4.43837
C8orf82	C8orf82	0.820921	5.18083	6.61809	4.19729e-06	0.000102515	3.92368
MMP1	MMP1	-4.74607	-0.46336	-6.61772	4.20024e-06	0.000102515	4.40557
ATP6V0C	ATP6V0C	0.889461	6.02011	6.61671	4.20829e-06	0.000102515	3.82443
GXYLT1	GXYLT1	-1.24822	4.14546	-6.6166	4.20918e-06	0.000102515	3.96752
ARHGAP28	ARHGAP28	-2.73606	1.49932	-6.61522	4.2202e-06	0.000102659	4.28571
SP100	SP100	1.33013	4.62501	6.61287	4.23912e-06	0.000102996	4.00807
NSD1	NSD1	-1.03639	6.09466	-6.60959	4.26557e-06	0.000103472	3.83264
ATP2B1	ATP2B1	-1.47998	5.39688	-6.60917	4.26895e-06	0.000103472	3.88291
IPCEF1	IPCEF1	3.69452	1.05848	6.60787	4.27953e-06	0.000103605	4.44497
REEP4	REEP4	1.21373	4.42913	6.60631	4.29221e-06	0.000103729	3.92866
AHCTF1	AHCTF1	-1.28077	5.29489	-6.60536	4.29998e-06	0.000103729	3.85632
TRIM36	TRIM36	-1.73361	3.05246	-6.60502	4.30273e-06	0.000103729	4.03087
MIRLET7BHG	MIRLET7BHG	6.09191	0.142413	6.60472	4.30516e-06	0.000103729	4.47448
NDUFAF3	NDUFAF3	1.60006	4.99494	6.60169	4.33003e-06	0.000104204	3.94913
SLA	SLA	-5.24942	0.840618	-6.59031	4.42467e-06	0.000106355	4.37483
YLPM1	YLPM1	-1.05144	5.28601	-6.58941	4.43226e-06	0.000106411	3.83066
LZTS2	LZTS2	-0.918672	5.78754	-6.5872	4.45091e-06	0.000106732	3.77753
OCEL1	OCEL1	1.61781	2.7008	6.58637	4.45793e-06	0.000106774	4.1847
LRRC66	LRRC66	-3.43566	-1.92468	-6.58433	4.47522e-06	0.000107061	4.42846
ZFPM2	ZFPM2	-3.23182	1.8932	-6.57888	4.52186e-06	0.000107907	4.17755
FOSL1	FOSL1	-4.89824	0.985999	-6.57861	4.52422e-06	0.000107907	4.39405
TMEM173	TMEM173	4.52809	3.51805	6.57833	4.52658e-06	0.000107907	4.25735
MALRD1	MALRD1	2.97785	0.395046	6.57672	4.54046e-06	0.000108111	4.42564
CEP55	CEP55	-1.45564	2.77421	-6.57131	4.58749e-06	0.000109103	3.86892
SOX14	SOX14	-5.44327	-1.63346	-6.56765	4.61955e-06	0.000109736	4.37785
TRRAP	TRRAP	-1.34848	5.66448	-6.56252	4.66493e-06	0.000110645	3.76918
ACP6	ACP6	1.07599	3.6854	6.56171	4.67208e-06	0.000110645	4.00208
SHC2	SHC2	5.04139	1.49448	6.56147	4.67422e-06	0.000110645	4.39444
RANBP2	RANBP2	-1.17964	6.26631	-6.55825	4.70297e-06	0.000111196	3.72066
KCNS3	KCNS3	1.58414	3.72297	6.55761	4.70874e-06	0.000111202	3.925
NGF	NGF	8.09899	-0.512847	6.55641	4.71953e-06	0.000111327	4.37583
PODXL2	PODXL2	3.56442	3.7216	6.55114	4.76711e-06	0.000112318	4.09505
CHD1	CHD1	-1.23041	4.94294	-6.5466	4.80856e-06	0.000113163	3.77542
ANKRD44	ANKRD44	3.833	1.59716	6.5455	4.81866e-06	0.000113269	4.36798
C22orf23	C22orf23	2.16462	3.00271	6.54372	4.83508e-06	0.000113523	4.2554
DHX9	DHX9	-0.984518	6.3597	-6.53809	4.88725e-06	0.000114615	3.63585
STT3A	STT3A	-1.00625	6.45029	-6.53719	4.89563e-06	0.000114679	3.64095
CYB5A	CYB5A	1.57039	7.18928	6.53614	4.90546e-06	0.000114777	3.62828
LFNG	LFNG	3.65681	4.99896	6.53222	4.9423e-06	0.000115505	3.83743
CAPN9	CAPN9	7.02965	0.689727	6.5305	4.95851e-06	0.00011575	4.33331
EDN2	EDN2	4.3647	-0.0300869	6.52757	4.98636e-06	0.000116266	4.33555
RSRC2	RSRC2	-0.852493	5.32614	-6.5214	5.0455e-06	0.000117405	3.67833
GGT6	GGT6	7.28188	1.43959	6.52126	5.04681e-06	0.000117405	4.31538
USP37	USP37	-1.63485	4.45578	-6.51923	5.06645e-06	0.000117727	3.82692
SAMD13	SAMD13	-2.06568	1.33502	-6.51809	5.07749e-06	0.000117848	4.04841
KCMF1	KCMF1	-0.739196	5.14481	-6.51391	5.11821e-06	0.000118657	3.69112
IFIT3	IFIT3	6.48043	2.22653	6.51275	5.12956e-06	0.000118784	4.30374
MAP2K4	MAP2K4	-0.794418	4.67738	-6.51112	5.14553e-06	0.000119018	3.71557
SHE	SHE	8.208	2.92593	6.5095	5.16147e-06	0.000119082	4.2905
MPHOSPH8	MPHOSPH8	-1.14856	5.75145	-6.50924	5.16403e-06	0.000119082	3.69463
EDDM3B	EDDM3B	-2.44944	-3.87301	-6.50905	5.16596e-06	0.000119082	4.29567
B3GALT2	B3GALT2	-2.87689	1.6738	-6.49779	5.27843e-06	0.000121536	4.0309
SLC3A2	SLC3A2	-1.54009	6.64028	-6.4963	5.29351e-06	0.000121745	3.58649
LRRC8C	LRRC8C	-2.59986	2.06783	-6.48632	5.39553e-06	0.00012395	4.10724
TMEM179B	TMEM179B	0.93708	5.24719	6.48459	5.41341e-06	0.00012422	3.73191
ABHD5	ABHD5	-1.19028	4.41757	-6.48171	5.44343e-06	0.000124767	3.70213
DAK	DAK	0.766318	5.67654	6.48024	5.45875e-06	0.000124977	3.66283
RALGAPA1P	RALGAPA1P	-3.01107	-0.379665	-6.47539	5.50971e-06	0.000126001	4.22519
TRPS1	TRPS1	-2.0053	2.84971	-6.47472	5.51683e-06	0.000126022	3.85367
ELFN2	ELFN2	7.45512	2.39519	6.47204	5.54523e-06	0.000126527	4.19859
SND1-IT1	SND1-IT1	-4.60147	-2.54668	-6.46996	5.56731e-06	0.000126888	4.22996
ST8SIA6	ST8SIA6	-4.59202	-1.214	-6.46485	5.62216e-06	0.000127994	4.19004
IFI35	IFI35	3.34977	1.40111	6.46416	5.62957e-06	0.000128019	4.21964
LOC100505771	LOC100505771	1.78274	1.27633	6.45931	5.68226e-06	0.000129005	4.04893
TEX15	TEX15	-4.95947	-1.52369	-6.45899	5.68566e-06	0.000129005	4.16397
GPR98	GPR98	-1.94082	3.91091	-6.45839	5.69224e-06	0.000129009	3.67579
RBBP4	RBBP4	-0.733824	6.88909	-6.45729	5.70429e-06	0.000129138	3.47432
TH	TH	-4.37212	-3.29752	-6.45569	5.72186e-06	0.000129391	4.20319
FAM124A	FAM124A	-3.67196	-0.306219	-6.45128	5.77051e-06	0.000130345	4.16926
BCYRN1	BCYRN1	-3.93298	-0.0710409	-6.44794	5.80756e-06	0.000131036	4.16167
FITM2	FITM2	2.33107	1.51091	6.44709	5.81713e-06	0.000131106	4.09147
NDC1	NDC1	-0.812389	4.2077	-6.44572	5.83237e-06	0.000131289	3.57324
PDK2	PDK2	1.20949	3.58012	6.4452	5.83826e-06	0.000131289	3.70948
KTI12	KTI12	1.12814	2.34358	6.44362	5.85598e-06	0.000131542	3.86204
PCOLCE	PCOLCE	-2.09462	2.17981	-6.44277	5.86549e-06	0.000131609	3.8171
SLC6A11	SLC6A11	-5.21966	-2.54019	-6.43811	5.91823e-06	0.0001325	4.1611
FNDC3A	FNDC3A	-0.994093	5.7465	-6.43811	5.91829e-06	0.0001325	3.51643
RAB3GAP2	RAB3GAP2	-0.829838	5.59741	-6.43471	5.95702e-06	0.00013322	3.54209
LOC645638	LOC645638	3.22202	-2.09054	6.42677	6.04871e-06	0.000135111	4.14848
MALL	MALL	4.85697	5.46769	6.42623	6.05494e-06	0.000135111	3.69853
S100A14	S100A14	5.16976	5.4326	6.41311	6.20977e-06	0.000138414	3.80413
LOC100132815	LOC100132815	1.1883	3.31228	6.41057	6.24021e-06	0.000138939	3.64431
DDOST	DDOST	-0.681467	7.39839	-6.40907	6.25825e-06	0.000139188	3.33754
CFDP1	CFDP1	-1.04146	4.44576	-6.40849	6.26521e-06	0.00013919	3.51645
ARRDC4	ARRDC4	2.78473	3.96774	6.40386	6.32137e-06	0.000140134	3.81266
ANP32A	ANP32A	-0.800813	5.92191	-6.40384	6.32157e-06	0.000140134	3.40541
TRIP12	TRIP12	-0.885151	6.34256	-6.39923	6.37795e-06	0.000141229	3.39444
RBPMS2	RBPMS2	-2.36691	-0.492255	-6.39808	6.3921e-06	0.000141388	4.0217
GPM6A	GPM6A	6.42479	0.768723	6.397	6.40549e-06	0.000141529	4.08891
CKAP2	CKAP2	-1.02143	4.71727	-6.39545	6.42454e-06	0.000141694	3.45356
IPO5	IPO5	-1.04064	6.1224	-6.39526	6.42694e-06	0.000141694	3.37227
GJC1	GJC1	2.17166	1.16789	6.38939	6.5001e-06	0.000143151	3.89638
TMC5	TMC5	3.15693	4.37633	6.38815	6.51558e-06	0.000143336	3.87881
MYEOV	MYEOV	-2.0599	1.73534	-6.38453	6.56129e-06	0.000144185	3.7181
PDHX	PDHX	-0.739189	4.86614	-6.38292	6.58165e-06	0.000144475	3.47269
FUT9	FUT9	-4.90273	0.324451	-6.38123	6.60317e-06	0.00014479	3.94726
ENTPD7	ENTPD7	-1.9583	4.55147	-6.38016	6.61685e-06	0.000144933	3.53318
MOB3C	MOB3C	1.88808	3.70744	6.37853	6.63761e-06	0.000145231	3.74285
PNCK	PNCK	-3.50177	0.73621	-6.37789	6.64586e-06	0.000145254	3.64764
PABPC3	PABPC3	-2.76221	-0.936869	-6.37658	6.66263e-06	0.000145464	4.05294
ABCC9	ABCC9	5.65216	-0.322638	6.37525	6.67979e-06	0.000145681	4.05636
FZD9	FZD9	-2.71074	1.58949	-6.37431	6.69191e-06	0.000145789	3.6573
PTGES	PTGES	3.88105	2.28547	6.37123	6.7319e-06	0.000146502	3.96321
EXOSC7	EXOSC7	-1.05149	3.66746	-6.36554	6.80623e-06	0.000147961	3.50927
PANK1	PANK1	-0.995388	3.9103	-6.36131	6.86208e-06	0.000149015	3.44577
ADCK3	ADCK3	1.47936	4.41446	6.35046	7.0075e-06	0.000152009	3.58848
HNRNPK	HNRNPK	-0.529465	8.09888	-6.34603	7.0677e-06	0.000153151	3.17731
COL11A1	COL11A1	-6.55136	0.72717	-6.34499	7.08189e-06	0.000153279	3.91288
MDM2	MDM2	-1.31887	6.73671	-6.34449	7.08874e-06	0.000153279	3.2953
MEG3	MEG3	11.9576	2.28712	6.34371	7.09948e-06	0.000153347	3.96033
KIAA1211L	KIAA1211L	10.0604	1.65492	6.33306	7.24733e-06	0.000156374	3.94232
PIK3CD	PIK3CD	1.91548	4.18891	6.33084	7.27854e-06	0.00015688	3.66112
FAM183B	FAM183B	-4.09359	-2.22364	-6.32981	7.29304e-06	0.000157025	3.96655
PPP4R2	PPP4R2	-1.21313	4.66611	-6.32881	7.30723e-06	0.000157164	3.40384
MCL1	MCL1	-1.34841	8.02683	-6.32692	7.33404e-06	0.000157573	3.17031
DHRS4-AS1	DHRS4-AS1	0.997503	4.69877	6.3263	7.34285e-06	0.000157595	3.43229
BAIAP2	BAIAP2	1.29026	5.8262	6.32527	7.35744e-06	0.000157695	3.31357
TTC17	TTC17	-0.865487	5.53363	-6.32487	7.36308e-06	0.000157695	3.28016
MYO6	MYO6	-0.933295	5.65986	-6.32221	7.40125e-06	0.000158345	3.2699
MC1R	MC1R	-2.19961	2.12809	-6.32136	7.41331e-06	0.000158435	3.63798
LOC101929837	LOC101929837	4.24042	1.45838	6.31982	7.43551e-06	0.000158597	3.94572
USP3	USP3	-0.861218	5.67158	-6.31975	7.43655e-06	0.000158597	3.29825
CNNM3	CNNM3	0.857967	5.91645	6.31904	7.44681e-06	0.000158648	3.32039
TPR	TPR	-0.897702	6.54036	-6.31514	7.50333e-06	0.000159684	3.22712
SBNO1	SBNO1	-0.852879	5.5694	-6.31159	7.55513e-06	0.000160618	3.27611
BIRC6	BIRC6	-1.37461	5.7843	-6.30231	7.6922e-06	0.00016336	3.26588
CAND1	CAND1	-0.795036	6.15228	-6.29966	7.73187e-06	0.000163893	3.20024
NUCKS1	NUCKS1	-0.694114	7.32817	-6.29955	7.7335e-06	0.000163893	3.12053
IMPDH2	IMPDH2	-1.12513	7.35449	-6.29846	7.74995e-06	0.00016407	3.13609
ZMAT5	ZMAT5	1.35372	3.02499	6.29785	7.75907e-06	0.000164092	3.51126
PNMA6A	PNMA6A	5.54797	-0.0339423	6.29697	7.7724e-06	0.000164202	3.90656
SH2D3A	SH2D3A	1.04229	4.55854	6.2962	7.78398e-06	0.000164275	3.35663
PDGFB	PDGFB	7.75389	0.373135	6.29497	7.80253e-06	0.000164469	3.88816
COX14	COX14	1.30705	3.43499	6.29452	7.8094e-06	0.000164469	3.47656
YOD1	YOD1	-1.70162	4.45584	-6.29241	7.84151e-06	0.000164973	3.3192
CYB5R3	CYB5R3	1.07696	7.20408	6.28494	7.95596e-06	0.000167207	3.13506
MAP2K3	MAP2K3	1.11624	4.61215	6.28135	8.01171e-06	0.000168204	3.27653
UHRF2	UHRF2	-0.859198	4.48614	-6.27995	8.03355e-06	0.000168488	3.28775
IL2RB	IL2RB	5.5017	-2.02685	6.27632	8.09037e-06	0.000169504	3.87212
SLFN11	SLFN11	5.35758	-0.0305846	6.27544	8.10419e-06	0.000169585	3.87203
KMT2C	KMT2C	-1.25107	5.77266	-6.27501	8.111e-06	0.000169585	3.20747
WDR45	WDR45	1.07416	3.98339	6.27253	8.15019e-06	0.000170229	3.39324
NEURL1B	NEURL1B	1.62484	3.79968	6.26916	8.20372e-06	0.00017117	3.24239
IL17RC	IL17RC	0.948985	4.79478	6.26639	8.24803e-06	0.000171918	3.30829
HNRNPU	HNRNPU	-0.805536	8.41314	-6.26534	8.26487e-06	0.000172091	3.02421
CENPBD1	CENPBD1	1.58168	3.49125	6.2642	8.28329e-06	0.000172298	3.47438
PPIA	PPIA	-0.926289	8.70465	-6.26309	8.30118e-06	0.000172366	2.98722
WBP1L	WBP1L	-1.02255	5.02402	-6.26294	8.30363e-06	0.000172366	3.19899
TMEM99	TMEM99	2.02263	2.24939	6.26042	8.34436e-06	0.000173034	3.574
ASAH1	ASAH1	0.880469	8.29354	6.25866	8.37299e-06	0.000173325	3.04495
AMPH	AMPH	4.99915	1.4963	6.25851	8.37549e-06	0.000173325	3.76891
PTGES2-AS1	PTGES2-AS1	4.01216	-0.810232	6.25618	8.41357e-06	0.000173935	3.83648
SLC35A4	SLC35A4	0.88453	5.48123	6.2545	8.44101e-06	0.000174324	3.16822
ZNF492	ZNF492	4.91489	-1.48965	6.25341	8.45902e-06	0.000174518	3.83016
CLN3	CLN3	1.55358	5.21381	6.25083	8.50162e-06	0.000175218	3.19518
IFI27L2	IFI27L2	5.36976	0.311182	6.24809	8.54705e-06	0.000175975	3.81745
BAG1	BAG1	0.859461	5.64866	6.24578	8.58551e-06	0.000176588	3.14288
SCO2	SCO2	1.4659	4.19582	6.23949	8.69134e-06	0.000178583	3.46198
TWIST2	TWIST2	-3.23732	-2.09438	-6.23847	8.70868e-06	0.000178758	3.80267
SPIRE1	SPIRE1	-1.26108	5.44417	-6.23736	8.72749e-06	0.000178962	3.15398
BRCA2	BRCA2	-1.54909	2.55932	-6.23591	8.75225e-06	0.000179132	3.42343
CCDC88A	CCDC88A	-1.2571	5.32371	-6.23578	8.75439e-06	0.000179132	3.1681
TRPC6	TRPC6	-2.87348	4.60854	-6.23532	8.76231e-06	0.000179132	3.10729
ABHD12B	ABHD12B	-3.91945	-2.73454	-6.2346	8.77468e-06	0.000179204	3.79634
EDA2R	EDA2R	-2.05712	1.7647	-6.23112	8.83431e-06	0.000180105	3.49515
ROR2	ROR2	4.12868	-1.88414	6.23099	8.83663e-06	0.000180105	3.78905
SLC27A6	SLC27A6	-4.34788	-3.21213	-6.22955	8.86147e-06	0.000180377	3.78101
FAAH	FAAH	1.5939	3.77424	6.22918	8.86776e-06	0.000180377	3.27843
ABCF1	ABCF1	-0.732226	5.84066	-6.22763	8.89456e-06	0.00018074	3.08223
GPC4	GPC4	-1.60536	5.67974	-6.22567	8.92878e-06	0.000181253	3.06418
KBTBD2	KBTBD2	-1.0965	4.72485	-6.22371	8.96287e-06	0.000181763	3.14197
DAPK2	DAPK2	3.04008	4.39431	6.22211	8.99083e-06	0.000182148	3.29425
ARHGEF25	ARHGEF25	1.8538	1.16539	6.21989	9.02992e-06	0.000182757	3.61479
H19	H19	-6.19809	-3.05364	-6.21539	9.10958e-06	0.000184185	3.71064
ARSI	ARSI	-3.67871	-2.63255	-6.21253	9.16062e-06	0.000184825	3.75543
ZNF90	ZNF90	-1.89156	0.932759	-6.2119	9.17186e-06	0.000184825	3.44375
CENPV	CENPV	2.56647	1.97383	6.21185	9.17277e-06	0.000184825	3.64165
TRIM47	TRIM47	4.55526	1.1738	6.21157	9.1778e-06	0.000184825	3.74969
DEF8	DEF8	-0.845458	5.65798	-6.20906	9.22279e-06	0.000185547	3.05283
VAMP1	VAMP1	1.47533	3.83922	6.20599	9.27832e-06	0.000186479	3.35037
MAP3K7CL	MAP3K7CL	5.00751	-0.443254	6.2023	9.34541e-06	0.000187641	3.73414
STAM	STAM	-1.08119	4.11102	-6.20042	9.37982e-06	0.000187969	3.14369
RABAC1	RABAC1	1.03191	5.31565	6.20024	9.38296e-06	0.000187969	3.06511
RAB9B	RAB9B	5.48276	-1.29977	6.19988	9.38962e-06	0.000187969	3.72824
SYNDIG1L	SYNDIG1L	-5.27726	-0.653136	-6.19818	9.4209e-06	0.000188409	3.68454
PPP1R10	PPP1R10	-2.09487	6.16819	-6.19417	9.49489e-06	0.000189552	2.99147
TNRC6B	TNRC6B	-1.07153	4.81466	-6.19407	9.49681e-06	0.000189552	3.10921
DTNA	DTNA	6.11176	2.02209	6.19206	9.53417e-06	0.00019011	3.69395
LOC646652	LOC646652	-3.74547	0.40353	-6.19131	9.54825e-06	0.000190204	3.69195
MASTL	MASTL	-1.08729	4.32855	-6.19033	9.56648e-06	0.00019038	3.20139
TUB	TUB	6.67652	0.212061	6.18962	9.57982e-06	0.000190458	3.6979
PAG1	PAG1	2.13042	4.6399	6.18602	9.64755e-06	0.000191616	3.19231
GRIA1	GRIA1	5.97579	-1.48036	6.18467	9.67294e-06	0.000191932	3.69917
CREBBP	CREBBP	-0.940474	5.92375	-6.18403	9.68505e-06	0.000191984	2.99481
ALS2CL	ALS2CL	2.96211	2.96824	6.1812	9.73887e-06	0.000192785	3.46972
C11orf52	C11orf52	1.55007	2.98263	6.1809	9.74449e-06	0.000192785	3.33021
APC	APC	-1.38528	4.5273	-6.18033	9.75548e-06	0.000192814	3.09895
MCF2L-AS1	MCF2L-AS1	1.64024	1.16488	6.17576	9.84298e-06	0.000194353	3.54163
FAM127A	FAM127A	1.03455	5.02042	6.17446	9.86806e-06	0.000194659	3.03986
GBE1	GBE1	-1.33785	5.0959	-6.16952	9.96408e-06	0.000196361	2.98264
PSMB9	PSMB9	4.94381	-0.0399909	6.16888	9.97654e-06	0.000196416	3.67346
AQP6	AQP6	4.70254	-1.23689	6.16747	1.00041e-05	0.000196767	3.67034
GRHL2	GRHL2	-0.680016	5.53769	-6.16611	1.00308e-05	0.0001971	2.97708
DEAF1	DEAF1	0.909905	5.68411	6.16433	1.00659e-05	0.000197597	3.00911
DAB2IP	DAB2IP	1.49195	5.23029	6.16187	1.01144e-05	0.000198227	3.03667
CACHD1	CACHD1	-2.35135	3.39821	-6.16171	1.01175e-05	0.000198227	3.17943
FAM46A	FAM46A	-1.98742	4.88247	-6.15926	1.01663e-05	0.00019899	3.01084
NRCAM	NRCAM	-2.99474	2.90308	-6.15582	1.0235e-05	0.00020014	3.08423
HSPA14	HSPA14	-0.852629	4.44975	-6.15248	1.03021e-05	0.000201188	3.03283
LOC101926907	LOC101926907	2.78928	1.75704	6.15175	1.03169e-05	0.000201188	3.59471
ENC1	ENC1	-1.56158	6.1252	-6.15168	1.03183e-05	0.000201188	2.88382
UBALD1	UBALD1	1.05563	3.59738	6.15021	1.03481e-05	0.000201465	3.11629
RPL13A	RPL13A	-1.04495	10.123	-6.14994	1.03537e-05	0.000201465	2.71735
GNA11	GNA11	0.636254	5.96148	6.14951	1.03624e-05	0.000201465	2.92178
ANKRD18A	ANKRD18A	4.17546	-0.315359	6.14794	1.03942e-05	0.000201781	3.63109
THNSL2	THNSL2	5.5514	1.83362	6.14725	1.04083e-05	0.000201781	3.60852
C2CD2L	C2CD2L	1.31141	3.70184	6.14627	1.04284e-05	0.000201781	3.20949
GOLGA7B	GOLGA7B	8.62733	1.46497	6.14626	1.04285e-05	0.000201781	3.59927
SUSD5	SUSD5	-2.52607	1.56178	-6.146	1.0434e-05	0.000201781	3.48149
SLC31A2	SLC31A2	1.72632	3.66123	6.14539	1.04463e-05	0.000201781	3.40429
LRPPRC	LRPPRC	-1.04729	6.64971	-6.145	1.04543e-05	0.000201781	2.85183
APBB1	APBB1	3.32252	2.74484	6.14443	1.0466e-05	0.000201781	3.44022
VTI1A	VTI1A	-1.46677	4.30381	-6.14431	1.04684e-05	0.000201781	3.11311
WDHD1	WDHD1	-1.17896	3.00596	-6.14331	1.04891e-05	0.000201988	3.10441
CHMP7	CHMP7	1.31766	5.32893	6.14225	1.0511e-05	0.000202216	2.9369
MAGI1	MAGI1	-1.49109	4.93229	-6.14169	1.05225e-05	0.000202246	2.97633
B4GALNT2	B4GALNT2	5.19887	-2.03515	6.14063	1.05443e-05	0.000202472	3.62071
CISD3	CISD3	1.14347	5.61427	6.13837	1.05913e-05	0.000203178	3.03794
GLI4	GLI4	1.06429	2.56935	6.13781	1.06028e-05	0.000203178	3.21977
NOTCH3	NOTCH3	-2.20725	5.12748	-6.13733	1.06128e-05	0.000203178	2.90093
TMCC2	TMCC2	2.46864	1.93933	6.13693	1.06212e-05	0.000203178	3.417
BCOR	BCOR	-1.43254	4.90189	-6.13411	1.068e-05	0.000204111	2.90093
LOC101928377	LOC101928377	3.30628	-1.2481	6.13208	1.07227e-05	0.000204732	3.60519
SERINC2	SERINC2	1.32351	6.26459	6.13138	1.07375e-05	0.000204822	2.88105
DOK7	DOK7	5.11259	2.48742	6.13011	1.07642e-05	0.000205139	3.5002
RASAL1	RASAL1	8.3096	1.16604	6.12562	1.08596e-05	0.000206761	3.56393
TRIM2	TRIM2	-1.52651	6.42503	-6.1225	1.09262e-05	0.000207835	2.80302
UCHL5	UCHL5	-0.814809	5.28721	-6.12184	1.09404e-05	0.000207908	2.958
GABBR1	GABBR1	1.36708	3.76077	6.12129	1.09523e-05	0.000207919	3.00797
HMGN3-AS1	HMGN3-AS1	1.86761	1.83166	6.12039	1.09716e-05	0.000207919	3.50383
RFX6	RFX6	-4.64944	-3.28785	-6.12038	1.09718e-05	0.000207919	3.56943
SUPT6H	SUPT6H	-0.9948	6.21073	-6.11955	1.09897e-05	0.000208065	2.83847
ZNHIT1	ZNHIT1	0.877413	4.79446	6.11863	1.10096e-05	0.000208246	2.93856
LOC100128885	LOC100128885	4.74922	-2.2552	6.11278	1.1137e-05	0.000210337	3.56694
LTBR	LTBR	1.06257	5.86927	6.11213	1.11511e-05	0.000210337	2.87004
EWSR1	EWSR1	-0.729341	6.87953	-6.11212	1.11513e-05	0.000210337	2.77471
KIAA1524	KIAA1524	-1.1452	2.21084	-6.11068	1.11831e-05	0.000210658	3.08917
ZC3H7A	ZC3H7A	-0.73854	4.81384	-6.1104	1.11891e-05	0.000210658	2.87896
TAB3	TAB3	-0.905424	4.4817	-6.10904	1.12191e-05	0.000210917	2.92964
CYP7B1	CYP7B1	4.74279	-0.511795	6.10883	1.12238e-05	0.000210917	3.55978
KIAA1432	KIAA1432	-1.02276	5.24152	-6.10784	1.12456e-05	0.000211132	2.94329
PLAT	PLAT	4.94194	2.55639	6.1067	1.12708e-05	0.000211408	3.52511
ANXA7	ANXA7	-0.758575	5.47994	-6.10403	1.13302e-05	0.000212326	2.83471
LOC100996662	LOC100996662	5.03431	-0.902696	6.10229	1.13689e-05	0.000212854	3.54591
GANAB	GANAB	-0.839087	7.64747	-6.09793	1.14669e-05	0.000214491	2.68425
INPP5A	INPP5A	-1.27434	4.26393	-6.09552	1.15214e-05	0.00021531	2.90839
AMOTL2	AMOTL2	-1.38129	5.40573	-6.0939	1.15581e-05	0.000215797	2.80531
LCLAT1	LCLAT1	-1.24447	3.22298	-6.08896	1.16712e-05	0.000217708	2.99646
ITGA2B	ITGA2B	-2.58427	-1.31833	-6.08135	1.18472e-05	0.000220731	3.48039
FXYD5	FXYD5	-4.12994	0.225552	-6.08102	1.18551e-05	0.000220731	3.45269
SREK1	SREK1	-0.899996	6.26131	-6.07993	1.18805e-05	0.000221001	2.77868
TNFRSF14	TNFRSF14	6.30856	2.53264	6.07925	1.18963e-05	0.000221031	3.48781
REEP5	REEP5	0.666073	6.33243	6.07866	1.19103e-05	0.000221031	2.78764
FAM117B	FAM117B	-1.01988	3.58598	-6.07804	1.19248e-05	0.000221031	2.96156
ADK	ADK	-1.5607	5.19012	-6.078	1.19258e-05	0.000221031	2.76074
USP51	USP51	3.52679	0.899001	6.07667	1.19571e-05	0.000221408	3.48461
HGSNAT	HGSNAT	-0.978995	5.38903	-6.07221	1.20626e-05	0.000223158	2.77561
UBR4	UBR4	-1.36968	5.88891	-6.07142	1.20812e-05	0.000223298	2.75735
PHC2	PHC2	0.845687	6.56048	6.06143	1.23216e-05	0.000227534	2.72055
ENDOD1	ENDOD1	1.47456	4.84151	6.06008	1.23544e-05	0.000227931	2.85351
FUS	FUS	-1.02105	6.41633	-6.05695	1.24311e-05	0.00022899	2.6382
TPM3	TPM3	-0.595922	7.23855	-6.05644	1.24436e-05	0.00022899	2.66881
SLC4A3	SLC4A3	2.06293	1.82867	6.05635	1.24457e-05	0.00022899	3.16328
C17orf50	C17orf50	3.94589	-2.44289	6.04797	1.26531e-05	0.000232593	3.44809
ILVBL	ILVBL	-0.945976	4.83329	-6.04647	1.26906e-05	0.000233072	2.75552
MATN2	MATN2	4.92848	1.54518	6.04593	1.27041e-05	0.000233109	3.42963
ZDHHC23	ZDHHC23	1.53178	3.30048	6.04534	1.2719e-05	0.00023317	3.06272
HDAC11	HDAC11	0.971745	3.14467	6.04281	1.27828e-05	0.000234127	2.93908
SP8	SP8	-3.95593	-1.91125	-6.0414	1.28185e-05	0.000234568	3.40623
GPD1L	GPD1L	2.33083	5.15734	6.03907	1.28776e-05	0.000235438	2.80826
CDK2	CDK2	-0.894011	4.13592	-6.0386	1.28893e-05	0.00023544	2.77007
LOC389607	LOC389607	-3.02518	-2.39117	-6.03502	1.2981e-05	0.000236901	3.42376
DHRS12	DHRS12	1.1791	3.77113	6.03348	1.30204e-05	0.000237406	3.0741
KCTD12	KCTD12	2.06125	6.58336	6.03276	1.30391e-05	0.000237533	2.71325
HNRNPR	HNRNPR	-0.893293	6.38391	-6.02538	1.32306e-05	0.000240515	2.63006
RP1-149A16.3	RP1-149A16.3	-3.1672	-1.16662	-6.02534	1.32316e-05	0.000240515	3.39719
CES4A	CES4A	1.67144	2.67678	6.02456	1.3252e-05	0.000240515	3.08855
CCT6A	CCT6A	-0.62123	6.69443	-6.02434	1.32579e-05	0.000240515	2.60375
ANKRD50	ANKRD50	-1.20115	5.03522	-6.02417	1.32622e-05	0.000240515	2.67295
CSDE1	CSDE1	-0.61776	8.22527	-6.02257	1.33042e-05	0.00024106	2.54709
BIN3-IT1	BIN3-IT1	-3.61009	-3.30285	-6.02128	1.33384e-05	0.000241463	3.39746
GRINA	GRINA	0.890858	6.62346	6.02015	1.3368e-05	0.000241782	2.6502
ILK	ILK	0.845982	6.16427	6.01916	1.33944e-05	0.000241982	2.70764
FLJ10038	FLJ10038	1.23129	3.71508	6.01883	1.34029e-05	0.000241982	2.92331
MRPS14	MRPS14	0.650742	4.24009	6.01648	1.34656e-05	0.000242718	2.79691
CD44	CD44	2.30313	4.67012	6.0164	1.34677e-05	0.000242718	2.97066
TXNRD2	TXNRD2	1.28608	4.68473	6.01565	1.34876e-05	0.000242861	2.78631
CDYL	CDYL	-1.01399	3.83997	-6.00937	1.36563e-05	0.00024568	2.81227
BBS10	BBS10	1.25621	3.04839	6.00759	1.37043e-05	0.000246325	2.86831
EGR2	EGR2	-7.48878	1.23265	-6.00589	1.37506e-05	0.000246765	3.2887
HMGB2	HMGB2	-1.17156	5.72474	-6.0058	1.37532e-05	0.000246765	2.59291
PPIB	PPIB	-0.822437	7.85583	-6.00472	1.37824e-05	0.000247071	2.50417
CCDC71	CCDC71	1.18401	3.3983	6.00227	1.38495e-05	0.000247943	2.85254
SETD5	SETD5	-0.869274	6.1457	-6.00205	1.38556e-05	0.000247943	2.60012
UBA2	UBA2	-0.596974	5.65317	-6.00155	1.38693e-05	0.000247968	2.60649
TCF7L1	TCF7L1	1.48067	4.32915	5.99787	1.39706e-05	0.00024956	2.75262
ZNF300	ZNF300	1.41295	2.2031	5.99211	1.41309e-05	0.000252187	2.93017
ANKH	ANKH	1.60093	4.75097	5.9917	1.41426e-05	0.000252187	2.86276
SIK1	SIK1	-7.77286	0.684208	-5.99003	1.41894e-05	0.000252798	3.2565
KIF18A	KIF18A	-1.38724	2.06053	-5.98929	1.42101e-05	0.000252945	2.88945
OCIAD2	OCIAD2	1.41303	4.1526	5.98868	1.42274e-05	0.00025303	2.73033
MT1L	MT1L	3.62507	-2.15411	5.98012	1.4471e-05	0.000257136	3.32041
EPB41L3	EPB41L3	-5.73595	2.00327	-5.97883	1.45079e-05	0.000257565	3.11521
LOC101928113	LOC101928113	3.56864	-0.925248	5.97836	1.45215e-05	0.000257581	3.31685
PLCB1	PLCB1	-1.62921	2.28544	-5.97729	1.45522e-05	0.000257901	2.86701
LOC101927754	LOC101927754	-1.89731	-3.57009	-5.97441	1.46358e-05	0.000259154	3.30981
CEBPB	CEBPB	1.74495	6.10613	5.97248	1.46919e-05	0.00025992	2.65869
TRIM54	TRIM54	3.69697	-2.83323	5.97043	1.47517e-05	0.000260751	3.30214
PRDM8	PRDM8	4.67416	-0.38063	5.96749	1.4838e-05	0.000262047	3.28998
PDDC1	PDDC1	0.763047	5.4395	5.96524	1.49045e-05	0.000262993	2.56276
LOC100132813	LOC100132813	3.93563	-1.80423	5.96119	1.50246e-05	0.000264881	3.2848
POLQ	POLQ	-1.51922	1.84111	-5.96062	1.50416e-05	0.000264922	2.79037
SLC46A3	SLC46A3	4.14529	0.551972	5.96024	1.50532e-05	0.000264922	3.2817
SLMAP	SLMAP	-0.80959	5.36382	-5.95845	1.51066e-05	0.000265631	2.6045
MAN1C1	MAN1C1	3.93864	1.01957	5.95595	1.5182e-05	0.000266662	3.26421
CD82	CD82	4.12969	3.05468	5.95563	1.51915e-05	0.000266662	3.15585
SETBP1	SETBP1	-3.34904	1.95632	-5.95234	1.52911e-05	0.000267822	2.98738
AKR7A2P1	AKR7A2P1	-2.99012	-2.83572	-5.95226	1.52936e-05	0.000267822	3.26807
MND1	MND1	-2.06952	1.13177	-5.95213	1.52973e-05	0.000267822	2.94305
INADL	INADL	-1.0981	5.53955	-5.95059	1.53444e-05	0.000268346	2.54271
N4BP3	N4BP3	2.35459	1.79196	5.95028	1.53538e-05	0.000268346	3.10034
CDK10	CDK10	0.950352	5.31327	5.94809	1.54208e-05	0.000269286	2.59186
APOL6	APOL6	4.37683	2.90856	5.94598	1.54855e-05	0.000270182	3.23038
MTHFD1L	MTHFD1L	-1.22722	3.96431	-5.94462	1.55275e-05	0.000270681	2.7074
TMEM246	TMEM246	7.35792	0.744099	5.94283	1.55827e-05	0.00027141	3.21751
RYR1	RYR1	4.58617	-0.266783	5.94063	1.5651e-05	0.000272366	3.23756
CDIP1	CDIP1	0.767888	4.6126	5.93847	1.57184e-05	0.000273166	2.71025
WDR11	WDR11	-0.670544	5.50795	-5.93829	1.5724e-05	0.000273166	2.51348
PDGFRL	PDGFRL	-1.36323	2.91661	-5.9353	1.58178e-05	0.000274559	2.68848
ARID5B	ARID5B	-1.47366	5.10901	-5.93227	1.59133e-05	0.000275838	2.54698
CDH13	CDH13	-4.3852	-0.236914	-5.9321	1.59187e-05	0.000275838	3.12063
DENND3	DENND3	1.77705	5.28514	5.93013	1.59814e-05	0.000276688	2.65178
ASPM	ASPM	-1.52093	2.92833	-5.92891	1.60201e-05	0.00027712	2.60398
PYURF	PYURF	0.925882	3.90118	5.92819	1.6043e-05	0.000277235	2.63078
FXYD2	FXYD2	8.7958	-0.273945	5.92785	1.60541e-05	0.000277235	3.17238
SCN1B	SCN1B	-4.33656	-0.610784	-5.92737	1.60692e-05	0.000277259	3.17945
CDIPT	CDIPT	0.989628	5.37977	5.92243	1.62279e-05	0.000279759	2.51171
GDE1	GDE1	0.728011	7.23469	5.91837	1.63597e-05	0.00028179	2.40002
ZNF19	ZNF19	2.48636	1.36936	5.91688	1.64083e-05	0.000282387	3.09002
RARRES2	RARRES2	4.54648	-1.04221	5.91575	1.64452e-05	0.000282783	3.1982
NAA35	NAA35	-0.829375	4.45276	-5.91386	1.65075e-05	0.000283612	2.56448
SPAG5	SPAG5	-1.21311	3.77339	-5.91206	1.65665e-05	0.000284254	2.49616
LIX1L	LIX1L	2.45467	3.3067	5.91187	1.65729e-05	0.000284254	2.87155
SAP130	SAP130	-0.833128	4.1607	-5.9086	1.66813e-05	0.000285871	2.53841
SMC1A	SMC1A	-0.993429	5.87343	-5.90611	1.67641e-05	0.000287047	2.41805
CD36	CD36	3.53961	3.9461	5.90184	1.69073e-05	0.000289253	2.78067
CFH	CFH	5.77964	3.57344	5.89994	1.69717e-05	0.000289904	2.98809
BRMS1L	BRMS1L	-0.794761	3.17248	-5.89987	1.6974e-05	0.000289904	2.64573
SLC38A3	SLC38A3	-3.25541	0.374708	-5.89783	1.70432e-05	0.000290841	2.87223
RNF180	RNF180	-2.05241	3.28916	-5.89708	1.70686e-05	0.000291029	2.63439
EFCC1	EFCC1	3.96201	0.910095	5.89166	1.72541e-05	0.000293945	3.1414
RBM26	RBM26	-0.665776	5.59828	-5.89064	1.72893e-05	0.000294296	2.42487
IRS1	IRS1	1.80517	4.92831	5.88902	1.73451e-05	0.00029498	2.48422
ACVR2B	ACVR2B	-1.23204	3.4852	-5.88863	1.73586e-05	0.00029498	2.54498
KLHL17	KLHL17	1.17854	3.26746	5.88633	1.74386e-05	0.00029609	2.65329
ZNF721	ZNF721	-0.779143	3.59358	-5.88384	1.75252e-05	0.000297312	2.55292
SDSL	SDSL	-2.49943	1.43137	-5.88225	1.75812e-05	0.000298011	2.9762
MMP24-AS1	MMP24-AS1	1.43351	5.87592	5.8788	1.77023e-05	0.000299814	2.42909
KLKB1	KLKB1	4.14517	-1.59246	5.87716	1.77605e-05	0.000300456	3.12478
FAM173A	FAM173A	1.02782	3.82586	5.87689	1.777e-05	0.000300456	2.62106
CCNB1	CCNB1	-1.02426	4.33283	-5.87288	1.79129e-05	0.000302621	2.37155
MYO5A	MYO5A	-1.23243	4.28428	-5.87071	1.79909e-05	0.000303684	2.49809
UBA6	UBA6	-0.823999	4.79244	-5.86924	1.80435e-05	0.000304319	2.4134
PROSER2-AS1	PROSER2-AS1	3.19796	-2.3538	5.86446	1.8217e-05	0.000306988	3.10181
VIPR1	VIPR1	2.01585	4.27716	5.86239	1.82922e-05	0.000308001	2.50551
RBM47	RBM47	-0.95684	6.39274	-5.85973	1.83896e-05	0.000309383	2.33257
PBRM1	PBRM1	-0.852746	5.92887	-5.85357	1.86177e-05	0.000312961	2.33178
STXBP6	STXBP6	5.03664	-0.0959315	5.85313	1.86339e-05	0.000312973	3.07195
COPS7A	COPS7A	0.942861	4.66407	5.85252	1.86567e-05	0.000313095	2.4258
LOC101929243	LOC101929243	1.90493	0.538367	5.85112	1.87089e-05	0.000313712	2.98213
BACH1	BACH1	-1.72056	4.96653	-5.8485	1.88073e-05	0.0003151	2.37165
NSMCE4A	NSMCE4A	-0.948088	4.38809	-5.84758	1.88418e-05	0.000315417	2.42583
CHKB-CPT1B	CHKB-CPT1B	-2.06726	1.30415	-5.84457	1.89557e-05	0.000316752	2.84693
ZNF638	ZNF638	-0.675557	5.77344	-5.84412	1.89727e-05	0.000316752	2.30872
TMSB15A	TMSB15A	3.61565	-0.555305	5.84399	1.89778e-05	0.000316752	2.97942
CKMT1A	CKMT1A	3.67018	2.08481	5.84363	1.89915e-05	0.000316752	2.94961
ITFG3	ITFG3	0.769238	5.76422	5.843	1.90153e-05	0.000316752	2.30972
PCMTD2	PCMTD2	1.01816	4.36367	5.843	1.90154e-05	0.000316752	2.37231
NET1	NET1	-1.00218	6.65258	-5.8414	1.90763e-05	0.000317409	2.20463
LDLRAP1	LDLRAP1	1.34982	3.69106	5.84114	1.90863e-05	0.000317409	2.48898
HTATSF1	HTATSF1	-0.855415	5.16596	-5.83805	1.92047e-05	0.000318685	2.30949
ORMDL2	ORMDL2	0.744758	4.79431	5.83786	1.92121e-05	0.000318685	2.44905
ZNF550	ZNF550	1.38423	3.28075	5.8378	1.92142e-05	0.000318685	2.64005
FBLN5	FBLN5	1.87153	2.94547	5.8375	1.9226e-05	0.000318685	2.67168
LINC00696	LINC00696	-3.29295	-3.33684	-5.83638	1.92691e-05	0.000319138	3.0463
GPR3	GPR3	-2.78263	0.852421	-5.8332	1.93922e-05	0.000320915	2.93069
TRIM68	TRIM68	1.1671	3.62664	5.83176	1.94482e-05	0.000321481	2.46773
NRTN	NRTN	4.56401	0.946571	5.83119	1.947e-05	0.000321481	2.99749
DDX1	DDX1	-0.636285	5.82876	-5.83109	1.94741e-05	0.000321481	2.26316
HNRNPU-AS1	HNRNPU-AS1	-0.997583	6.39866	-5.82735	1.96204e-05	0.000323633	2.32539
TAF5	TAF5	-0.791449	3.10401	-5.8258	1.96814e-05	0.000324134	2.55304
TSC22D1-AS1	TSC22D1-AS1	1.99513	0.797161	5.82577	1.96828e-05	0.000324134	3.02609
MICALCL	MICALCL	-2.81884	3.01849	-5.82495	1.97151e-05	0.000324402	2.51286
GIPR	GIPR	2.78147	1.47606	5.82173	1.98427e-05	0.000326236	2.88765
TRO	TRO	2.70447	2.60447	5.81947	1.99325e-05	0.000327447	2.62971
MED13L	MED13L	-1.25878	5.47363	-5.81887	1.99569e-05	0.000327581	2.26856
DONSON	DONSON	-0.973435	3.70313	-5.81604	2.00702e-05	0.000329174	2.45216
PIPSL	PIPSL	-2.77969	-0.696103	-5.81292	2.01961e-05	0.000330971	2.97859
MTAP	MTAP	-1.27446	4.0836	-5.80998	2.03157e-05	0.000332577	2.35292
SAMD8	SAMD8	-1.26349	3.89248	-5.8097	2.0327e-05	0.000332577	2.39872
PRR15L	PRR15L	1.55591	5.01306	5.80607	2.04756e-05	0.000334738	2.34564
C17orf96	C17orf96	-1.2358	2.47133	-5.80311	2.05974e-05	0.000336457	2.42048
RPS28	RPS28	1.22912	8.06211	5.8006	2.07012e-05	0.000337881	2.08682
VEPH1	VEPH1	5.10384	4.32091	5.7998	2.07345e-05	0.000338152	2.64246
HSD11B2	HSD11B2	-2.29087	1.78366	-5.79889	2.07726e-05	0.000338499	2.63771
SLC25A45	SLC25A45	1.66472	2.32901	5.79814	2.08039e-05	0.000338737	2.72404
PLAG1	PLAG1	-1.41885	2.47705	-5.79692	2.08546e-05	0.00033929	2.48339
LOC100233156	LOC100233156	4.67126	-0.296233	5.79338	2.10035e-05	0.000341392	2.95947
DHX58	DHX58	3.16356	2.01013	5.79304	2.10175e-05	0.000341392	2.8539
MGRN1	MGRN1	0.962852	6.54722	5.79139	2.10873e-05	0.000342249	2.1797
DCHS1	DCHS1	2.58714	1.49171	5.79096	2.11058e-05	0.000342276	2.90121
PDIA4	PDIA4	-0.909711	7.08016	-5.79038	2.11303e-05	0.0003424	2.10111
PAQR7	PAQR7	-1.42019	2.94646	-5.78963	2.11622e-05	0.000342467	2.43457
LAPTM4A	LAPTM4A	0.931287	6.23308	5.78911	2.11844e-05	0.000342467	2.14465
RPSA	RPSA	-1.07522	8.6143	-5.78908	2.11853e-05	0.000342467	2.01186
GAS6	GAS6	-2.55785	3.4564	-5.78619	2.13089e-05	0.000344114	2.47402
PRKCSH	PRKCSH	-0.656514	7.39372	-5.7859	2.13212e-05	0.000344114	2.07608
ORAI1	ORAI1	1.19982	3.68597	5.78423	2.13926e-05	0.000344993	2.42067
MCF2L2	MCF2L2	3.748	0.276657	5.78359	2.14201e-05	0.000345161	2.93482
ANTXR1	ANTXR1	5.45155	3.99311	5.77908	2.16153e-05	0.000348029	2.70898
ICAM2	ICAM2	5.14233	-0.424466	5.77804	2.16607e-05	0.000348482	2.93169
PSMD1	PSMD1	-0.744513	5.52981	-5.77534	2.17784e-05	0.000350035	2.17631
AC093375.1	AC093375.1	-2.04539	-1.03381	-5.77503	2.17918e-05	0.000350035	2.88033
WIF1	WIF1	-4.25239	3.01375	-5.77429	2.18244e-05	0.000350281	2.3244
MFSD6	MFSD6	1.17367	5.67	5.772	2.19248e-05	0.000351613	2.23584
CELF6	CELF6	2.76928	1.18604	5.76734	2.21313e-05	0.000354643	2.85236
HJURP	HJURP	-1.44531	2.62766	-5.76661	2.21637e-05	0.000354883	2.2798
RAB43	RAB43	1.05093	5.14099	5.7661	2.21867e-05	0.00035497	2.22314
PCIF1	PCIF1	0.887794	5.03187	5.76282	2.23333e-05	0.000357033	2.24346
DEK	DEK	-0.660457	6.41254	-5.76227	2.23582e-05	0.000357149	2.09843
DCUN1D5	DCUN1D5	-0.786084	4.46697	-5.76101	2.24147e-05	0.000357702	2.22646
MRP63	MRP63	0.920758	4.9517	5.76071	2.24282e-05	0.000357702	2.2325
ZDHHC6	ZDHHC6	-0.991439	4.42945	-5.76015	2.24534e-05	0.000357749	2.21823
MYCBP2	MYCBP2	-1.16934	5.06606	-5.75987	2.24665e-05	0.000357749	2.20056
CDCA2	CDCA2	-1.25318	2.08521	-5.75903	2.25043e-05	0.00035807	2.34687
CYP1B1-AS1	CYP1B1-AS1	3.60582	-2.49241	5.75118	2.28627e-05	0.000363487	2.88476
SLC35F6	SLC35F6	1.47889	4.12205	5.75071	2.28842e-05	0.000363543	2.37408
PHIP	PHIP	-0.866839	6.22731	-5.7459	2.31069e-05	0.000366706	2.08999
TAZ	TAZ	0.760287	4.5264	5.74563	2.31196e-05	0.000366706	2.27132
TNKS	TNKS	-0.911783	5.33985	-5.74487	2.31546e-05	0.000366975	2.14688
GREB1L	GREB1L	-2.32147	1.44095	-5.74348	2.32196e-05	0.000367717	2.64213
BRWD3	BRWD3	-1.2014	4.50615	-5.74254	2.32638e-05	0.000368128	2.18479
COL12A1	COL12A1	-2.86601	4.47132	-5.73905	2.34278e-05	0.000370433	2.1476
ZSWIM5	ZSWIM5	-1.35226	3.94723	-5.73735	2.3508e-05	0.000371412	2.23115
TOPORS	TOPORS	-0.819556	4.30534	-5.7362	2.35624e-05	0.000371661	2.21484
SLC25A20	SLC25A20	0.927081	3.04239	5.736	2.35721e-05	0.000371661	2.42004
SHC1	SHC1	-0.914276	6.30512	-5.7358	2.35818e-05	0.000371661	2.07139
DCDC2	DCDC2	1.13149	3.5727	5.73526	2.36072e-05	0.000371661	2.33312
BTAF1	BTAF1	-1.22206	5.73404	-5.73509	2.36156e-05	0.000371661	2.07541
RNF207	RNF207	1.70437	3.91166	5.73442	2.36474e-05	0.000371872	2.44886
SCN9A	SCN9A	2.04769	3.63018	5.7335	2.3691e-05	0.000372042	2.34351
NIT1	NIT1	0.736466	5.16208	5.73342	2.36949e-05	0.000372042	2.23722
C12orf65	C12orf65	1.10019	4.46964	5.73274	2.37275e-05	0.000372198	2.3117
FTSJ3	FTSJ3	-0.707307	5.44079	-5.73244	2.37417e-05	0.000372198	2.1127
RGMB	RGMB	1.42541	5.03476	5.73144	2.37895e-05	0.0003726	2.17505
LOC554206	LOC554206	3.56253	-0.926836	5.73091	2.38153e-05	0.0003726	2.83915
LRP3	LRP3	1.23272	4.36004	5.73076	2.38226e-05	0.0003726	2.16505
RPS6KA2	RPS6KA2	2.12869	5.97618	5.72945	2.38855e-05	0.000373297	2.06984
C9orf152	C9orf152	1.92784	5.34813	5.7285	2.39313e-05	0.000373723	2.13427
FOXJ3	FOXJ3	-0.848205	5.6502	-5.7272	2.39939e-05	0.000374412	2.08025
DCAF4L1	DCAF4L1	-3.71959	-0.604985	-5.72375	2.41613e-05	0.000376539	2.7914
LOC101929719	LOC101929719	3.31751	-1.62964	5.72363	2.41674e-05	0.000376539	2.8317
FAM210B	FAM210B	1.03883	5.46229	5.72059	2.4316e-05	0.000378562	2.08905
TOP2B	TOP2B	-0.708767	6.46994	-5.71957	2.4366e-05	0.000378849	2.00106
ZNF580	ZNF580	0.778435	4.49965	5.71944	2.43721e-05	0.000378849	2.13055
MT1F	MT1F	4.54587	-0.994132	5.71907	2.43905e-05	0.000378849	2.81875
RPGRIP1	RPGRIP1	3.58072	-1.01854	5.71821	2.44326e-05	0.000379115	2.82266
SEC23IP	SEC23IP	-1.03037	4.86848	-5.71796	2.44451e-05	0.000379115	2.09396
MTSS1	MTSS1	2.31474	4.19954	5.71727	2.4479e-05	0.000379349	2.41867
ZNF132	ZNF132	1.94647	2.72812	5.71476	2.46034e-05	0.000380986	2.57405
CD27-AS1	CD27-AS1	4.02174	1.87725	5.71355	2.46636e-05	0.000381625	2.72568
KIAA0408	KIAA0408	8.27032	2.16477	5.71099	2.47912e-05	0.000383096	2.7588
FAM203A	FAM203A	0.966526	3.59707	5.71088	2.47964e-05	0.000383096	2.22414
PEX13	PEX13	-0.67435	4.66956	-5.70957	2.48624e-05	0.000383822	2.10773
RAET1E-AS1	RAET1E-AS1	3.36174	2.13161	5.70821	2.49305e-05	0.000384579	2.74956
GAS5	GAS5	-1.36339	6.26793	-5.70768	2.49575e-05	0.000384601	1.97266
BPTF	BPTF	-0.753832	5.74181	-5.70739	2.49721e-05	0.000384601	2.03997
GLOD5	GLOD5	4.05678	-2.18422	5.70705	2.49889e-05	0.000384601	2.8
VRK1	VRK1	-1.03847	3.4282	-5.70347	2.51703e-05	0.000387098	2.19709
FOCAD	FOCAD	-1.26443	4.32835	-5.69926	2.53853e-05	0.000390108	2.09736
MSMP	MSMP	-4.16165	-0.266848	-5.69737	2.54822e-05	0.0003913	2.77221
NEMF	NEMF	-0.766522	5.37787	-5.69669	2.55171e-05	0.00039154	2.05909
ZNF501	ZNF501	2.83458	0.799247	5.69617	2.55441e-05	0.000391657	2.69701
KLHL29	KLHL29	5.67263	2.78415	5.69078	2.58236e-05	0.000395642	2.73041
LOC100128494	LOC100128494	-1.73777	3.22221	-5.6889	2.59217e-05	0.000396845	2.68144
PGAM1	PGAM1	-0.92558	7.56575	-5.68851	2.59424e-05	0.000396862	1.85505
DCUN1D3	DCUN1D3	-1.31049	3.59241	-5.68672	2.60363e-05	0.000397997	2.22422
BSCL2	BSCL2	2.41061	4.52018	5.68503	2.61254e-05	0.000398838	2.14072
MICU1	MICU1	-0.718329	4.92846	-5.68493	2.61307e-05	0.000398838	2.01202
SULF1	SULF1	4.47317	2.69372	5.68435	2.61617e-05	0.00039901	2.57318
BCAT1	BCAT1	-2.40125	6.48956	-5.68274	2.62464e-05	0.000400001	1.97842
GPR84	GPR84	-3.78756	-2.46975	-5.68067	2.63565e-05	0.000401376	2.74483
ZNF827	ZNF827	-1.51094	2.86888	-5.67979	2.64037e-05	0.000401793	2.20809
PDE7B	PDE7B	-2.63409	4.10746	-5.67908	2.64414e-05	0.000402064	1.95583
ASUN	ASUN	-0.747139	3.80683	-5.67838	2.64793e-05	0.00040222	2.09514
LDHD	LDHD	3.14884	1.95352	5.67798	2.65005e-05	0.00040222	2.71027
MGST1	MGST1	1.61416	6.83234	5.67778	2.65112e-05	0.00040222	1.94582
KHDRBS1	KHDRBS1	-0.516366	6.57651	-5.67652	2.65785e-05	0.000402695	1.89544
ABCC6	ABCC6	2.36186	4.44818	5.67645	2.65824e-05	0.000402695	2.15339
TCF4	TCF4	4.18349	2.03913	5.67567	2.66246e-05	0.000403033	2.68351
ZNF213	ZNF213	1.00838	3.73385	5.67502	2.66594e-05	0.000403258	2.20384
TGFBR2	TGFBR2	1.41249	7.31326	5.67446	2.66899e-05	0.000403419	1.88666
SSSCA1	SSSCA1	1.35839	2.36263	5.67365	2.67337e-05	0.000403779	2.36972
AURKA	AURKA	-1.13949	3.64031	-5.67245	2.67986e-05	0.000404347	2.05561
TVP23A	TVP23A	-1.91749	1.8408	-5.67215	2.68147e-05	0.000404347	2.65815
TAP2	TAP2	2.23693	3.15848	5.67185	2.68313e-05	0.000404347	2.45477
LOC102724583	LOC102724583	-3.3043	-0.896257	-5.66733	2.70774e-05	0.000407753	2.68005
PLCB2	PLCB2	3.47155	0.092753	5.66547	2.71793e-05	0.000408983	2.71931
PPP3CB	PPP3CB	-0.937956	4.34813	-5.66506	2.72024e-05	0.000409026	2.0036
P4HB	P4HB	-0.968924	9.07951	-5.66375	2.72742e-05	0.000409802	1.7584
AQP7P1	AQP7P1	-3.6513	-3.09271	-5.66276	2.7329e-05	0.000410239	2.71185
INTS6	INTS6	-0.852283	4.94053	-5.66249	2.73439e-05	0.000410239	1.99686
LOC91450	LOC91450	3.03216	-2.41448	5.66204	2.7369e-05	0.000410311	2.71276
ASIC1	ASIC1	4.47527	1.01104	5.65887	2.75451e-05	0.000412646	2.64013
BEX2	BEX2	3.525	2.46185	5.65753	2.76197e-05	0.000413458	2.49203
RP11-65J3.1	RP11-65J3.1	3.13558	-0.380048	5.65437	2.77974e-05	0.00041581	2.68986
CDC25A	CDC25A	-1.9461	2.25085	-5.65143	2.79634e-05	0.000417985	2.15435
ZNF750	ZNF750	-1.75225	3.14648	-5.64921	2.8089e-05	0.00041944	2.30182
GMEB1	GMEB1	-0.848424	3.00484	-5.64898	2.81022e-05	0.00041944	2.20358
CALCRL	CALCRL	3.79879	0.0947081	5.64614	2.82642e-05	0.000421547	2.66921
GDF11	GDF11	-1.51036	5.08371	-5.64414	2.83792e-05	0.000422595	2.06867
NUTM2G	NUTM2G	-2.68456	0.0356295	-5.64388	2.83944e-05	0.000422595	2.64288
IRS2	IRS2	-2.75639	5.51713	-5.64383	2.83971e-05	0.000422595	1.94076
BBX	BBX	-1.05477	5.22122	-5.64272	2.84607e-05	0.000423229	1.92446
CHST7	CHST7	2.56668	1.99288	5.64135	2.85402e-05	0.000424101	2.51083
KCNJ14	KCNJ14	-2.18438	0.438237	-5.64087	2.85677e-05	0.000424199	2.53187
TTLL4	TTLL4	-1.14944	3.73434	-5.63708	2.87883e-05	0.00042716	2.0175
CWF19L2	CWF19L2	-0.97631	3.30894	-5.63487	2.89174e-05	0.000428667	2.1425
LOC728769	LOC728769	1.36144	2.35616	5.63462	2.89322e-05	0.000428667	2.37632
MFSD3	MFSD3	0.790415	4.21608	5.63318	2.90164e-05	0.000429599	2.03083
ODC1	ODC1	-1.08372	6.00488	-5.63029	2.91874e-05	0.000431816	1.82032
LOC101927345	LOC101927345	-4.6217	-1.8159	-5.6281	2.93171e-05	0.000433417	2.61278
SMARCC1	SMARCC1	-0.828733	6.24463	-5.62669	2.94012e-05	0.000434344	1.81401
ULK3	ULK3	0.838973	4.55936	5.6237	2.95801e-05	0.000436667	1.9601
PPP2R5B	PPP2R5B	1.35083	3.29313	5.62288	2.96292e-05	0.000436782	2.11986
ZC3HAV1	ZC3HAV1	-0.920293	5.25651	-5.62285	2.9631e-05	0.000436782	1.9155
CFLAR	CFLAR	1.9394	6.72635	5.62164	2.97039e-05	0.000437537	1.90947
CROCC	CROCC	0.870383	4.48387	5.62024	2.97885e-05	0.000438466	1.97243
GTF3C1	GTF3C1	-0.651112	5.77483	-5.61936	2.98417e-05	0.000438894	1.81407
HS3ST3B1	HS3ST3B1	4.08855	-0.770903	5.61904	2.9861e-05	0.000438894	2.62918
TAOK1	TAOK1	-1.10824	5.73893	-5.61801	2.99236e-05	0.000439495	1.84706
MICAL1	MICAL1	1.61867	6.26324	5.61759	2.99489e-05	0.000439547	1.90062
ALDH1L1	ALDH1L1	7.27359	-0.449204	5.61692	2.999e-05	0.000439755	2.58262
MAP1LC3C	MAP1LC3C	-3.63524	-2.65906	-5.61635	3.00244e-05	0.000439755	2.62207
TTLL6	TTLL6	6.13822	-0.368991	5.616	3.0046e-05	0.000439755	2.59399
IMPG2	IMPG2	-2.25551	-0.630666	-5.61574	3.00614e-05	0.000439755	2.55446
F2R	F2R	2.85809	2.20244	5.61558	3.00717e-05	0.000439755	2.319
AIM1L	AIM1L	-3.06193	0.504377	-5.61493	3.01111e-05	0.000440014	2.41877
SIX2	SIX2	4.73547	-1.50529	5.61075	3.03678e-05	0.000443418	2.60308
PLCD1	PLCD1	-1.76967	4.38406	-5.61042	3.03879e-05	0.000443418	1.97849
ASS1	ASS1	5.60788	3.13843	5.60751	3.05679e-05	0.000444962	2.54959
RAP2C	RAP2C	-0.686214	4.6275	-5.60735	3.0578e-05	0.000444962	1.91793
CAPN6	CAPN6	7.28573	1.24562	5.60734	3.05786e-05	0.000444962	2.55929
SPDYE6	SPDYE6	-1.94569	3.61787	-5.60729	3.05817e-05	0.000444962	2.21981
PPP1R9A	PPP1R9A	-1.1664	4.43391	-5.60683	3.06107e-05	0.000445064	1.90954
TMEM2	TMEM2	-1.99413	5.69495	-5.6061	3.06559e-05	0.000445402	1.7897
OAS1	OAS1	6.34806	1.81447	5.60517	3.07137e-05	0.000445921	2.56573
RP11-119F19.2	RP11-119F19.2	-1.93371	0.581915	-5.60208	3.09071e-05	0.000448407	2.41965
ZNF292	ZNF292	-1.21539	4.99472	-5.60058	3.10013e-05	0.000449452	1.84335
FLJ20021	FLJ20021	1.51473	1.29812	5.59936	3.10782e-05	0.000450244	2.38837
RNF144B	RNF144B	1.83904	3.55403	5.59761	3.11893e-05	0.000451243	2.1063
FBXL8	FBXL8	1.23272	2.49196	5.59757	3.11917e-05	0.000451243	2.26137
SGOL1	SGOL1	-1.35761	1.83002	-5.59692	3.1233e-05	0.000451518	2.0846
C3orf52	C3orf52	-1.78881	3.28559	-5.59583	3.13023e-05	0.000452196	1.93605
EEA1	EEA1	-1.42705	4.56364	-5.59526	3.13383e-05	0.000452393	1.89756
PGF	PGF	-1.97427	1.58019	-5.59429	3.14005e-05	0.000452969	2.07099
CEP70	CEP70	-1.55368	4.59731	-5.59274	3.14994e-05	0.000454071	1.84891
EXOSC9	EXOSC9	-1.11129	4.8074	-5.59196	3.15493e-05	0.000454467	1.93968
GCSHP3	GCSHP3	-1.34712	0.886764	-5.59127	3.15939e-05	0.000454579	2.35452
PLSCR1	PLSCR1	-0.985834	3.98588	-5.59114	3.1602e-05	0.000454579	1.97033
ADH5	ADH5	-0.75942	6.37509	-5.58864	3.17632e-05	0.000456574	1.73915
LOC101928768	LOC101928768	3.88806	-0.680186	5.58783	3.18155e-05	0.000456731	2.55937
ACTBL2	ACTBL2	-4.52086	-2.67179	-5.58766	3.18264e-05	0.000456731	2.55114
OPLAH	OPLAH	1.41161	3.53389	5.58742	3.18419e-05	0.000456731	2.00909
LOC101928111	LOC101928111	2.82696	-1.48972	5.58272	3.21478e-05	0.000460792	2.56225
RNASE1	RNASE1	4.68338	7.3537	5.58202	3.21933e-05	0.000461118	1.86298
BEND3P3	BEND3P3	-1.88435	3.46767	-5.58034	3.23039e-05	0.000462375	2.13185
GPC5	GPC5	2.05629	0.97599	5.57872	3.24106e-05	0.000463574	2.27459
TICRR	TICRR	-1.52403	1.81506	-5.57644	3.2561e-05	0.000465398	2.01326
MAFG	MAFG	-0.96853	5.08469	-5.57601	3.25896e-05	0.000465477	1.78354
PTPRE	PTPRE	1.76773	4.75629	5.57428	3.27042e-05	0.000466784	1.87114
SYNCRIP	SYNCRIP	-0.834571	6.74492	-5.5722	3.28432e-05	0.000468438	1.67644
PAK1IP1	PAK1IP1	-1.42441	3.30165	-5.57181	3.28691e-05	0.000468477	1.91285
GKN2	GKN2	7.71679	1.80642	5.56678	3.32073e-05	0.000472964	2.47524
USP7	USP7	-0.579842	6.22057	-5.56202	3.35308e-05	0.000477237	1.70104
L3HYPDH	L3HYPDH	1.76814	2.01266	5.56035	3.3645e-05	0.000478381	2.32144
ATP6V0E1	ATP6V0E1	0.827558	5.48035	5.56016	3.36585e-05	0.000478381	1.76395
SH3TC1	SH3TC1	-2.05653	3.90822	-5.55875	3.37548e-05	0.000479413	1.91821
AC009227.2	AC009227.2	-2.42013	-3.21547	-5.55401	3.40826e-05	0.00048373	2.5054
SND1	SND1	-1.10492	7.03014	-5.55362	3.41096e-05	0.000483774	1.62374
IL33	IL33	5.26236	-0.725345	5.55271	3.41731e-05	0.000484335	2.4778
NEIL2	NEIL2	1.50908	3.25468	5.55125	3.42744e-05	0.000485026	2.16051
RGL1	RGL1	1.76104	4.25673	5.551	3.42922e-05	0.000485026	1.93658
LINC00641	LINC00641	-2.38611	3.18568	-5.55092	3.42977e-05	0.000485026	1.92932
SPRED3	SPRED3	-2.95368	0.257125	-5.55063	3.43178e-05	0.000485026	2.35536
NES	NES	-3.19145	0.325857	-5.5481	3.44958e-05	0.000487201	2.28783
CBR1	CBR1	1.12028	4.98418	5.54382	3.47976e-05	0.000491121	1.77197
CDR2	CDR2	-1.25944	3.59069	-5.54339	3.48282e-05	0.000491211	1.92408
TRAK2	TRAK2	0.99985	4.37911	5.54251	3.48909e-05	0.000491628	1.79503
LRRC58	LRRC58	-0.916432	5.17971	-5.54229	3.49064e-05	0.000491628	1.73064
GCNT1	GCNT1	-1.42328	2.95185	-5.54166	3.49512e-05	0.000491917	1.98127
MAD1L1	MAD1L1	-1.08652	4.38804	-5.54052	3.50325e-05	0.000492719	1.801
KCTD14	KCTD14	4.22846	0.260729	5.53738	3.52576e-05	0.000495541	2.45732
ZNF329	ZNF329	1.21657	2.74271	5.53668	3.5308e-05	0.000495905	2.00025
RIF1	RIF1	-1.1592	4.78054	-5.53574	3.53759e-05	0.000496513	1.75325
TMEM178A	TMEM178A	2.16932	1.23246	5.5347	3.54506e-05	0.000497217	2.2782
TPRA1	TPRA1	0.909698	4.16887	5.53292	3.55803e-05	0.00049869	1.80033
FBXL16	FBXL16	3.50424	2.27569	5.53255	3.5607e-05	0.000498704	2.34685
CASK	CASK	-0.849328	5.01603	-5.5322	3.56321e-05	0.000498704	1.68836
CLEC11A	CLEC11A	3.64277	-1.07064	5.53188	3.56551e-05	0.000498704	2.4618
WDFY3	WDFY3	-1.2346	4.94646	-5.52851	3.59018e-05	0.000501092	1.71411
RBM15	RBM15	-1.32364	3.04563	-5.52833	3.59144e-05	0.000501092	1.93654
FAM81A	FAM81A	5.90562	-1.63508	5.52825	3.59207e-05	0.000501092	2.43506
MFHAS1	MFHAS1	-0.930919	4.9324	-5.52819	3.59249e-05	0.000501092	1.73384
STEAP3	STEAP3	1.39222	3.96765	5.52497	3.6162e-05	0.000504051	1.9073
PPAT	PPAT	-1.01906	4.02999	-5.52273	3.63276e-05	0.000506011	1.76891
JUN	JUN	-2.4591	8.47881	-5.52089	3.64641e-05	0.000507385	1.52066
PRR14L	PRR14L	-0.839809	4.70238	-5.52073	3.64764e-05	0.000507385	1.70621
GRM8	GRM8	-3.74125	-2.74692	-5.51947	3.65703e-05	0.000508342	2.39625
GLUD2	GLUD2	2.10206	0.864874	5.51896	3.66079e-05	0.000508516	2.30699
PHF3	PHF3	-0.729346	5.87759	-5.5184	3.66498e-05	0.000508749	1.65139
ING3	ING3	-0.739821	3.59722	-5.51709	3.6748e-05	0.000509762	1.8139
LOC101929074	LOC101929074	2.19646	0.452918	5.51603	3.68278e-05	0.000510328	2.33685
ZDHHC11B	ZDHHC11B	4.44219	0.247849	5.51588	3.68392e-05	0.000510328	2.41516
VENTX	VENTX	-3.40675	-2.32891	-5.51368	3.7005e-05	0.000512274	2.42047
ANKRD34B	ANKRD34B	4.43357	0.0680204	5.51168	3.71569e-05	0.000514024	2.37109
CREG1	CREG1	2.16044	6.91526	5.51104	3.72054e-05	0.000514345	1.58885
CPSF3	CPSF3	-0.678823	4.48949	-5.50777	3.74543e-05	0.000517431	1.69388
POGZ	POGZ	-0.761175	5.13683	-5.50702	3.75118e-05	0.000517872	1.62803
ZNF414	ZNF414	1.18629	3.17109	5.50501	3.7666e-05	0.000519452	1.82536
OLA1	OLA1	-0.837659	5.74926	-5.50486	3.76776e-05	0.000519452	1.58774
LBR	LBR	-1.01619	5.28557	-5.50326	3.78013e-05	0.000520691	1.61267
CACNA2D4	CACNA2D4	3.59026	0.0340085	5.50303	3.78188e-05	0.000520691	2.40154
ZNF608	ZNF608	-1.18241	4.784	-5.50263	3.78499e-05	0.000520764	1.67217
CTDSPL2	CTDSPL2	-1.12962	4.69122	-5.50191	3.79058e-05	0.000521179	1.69872
PKP4	PKP4	-0.900948	5.45447	-5.4962	3.83506e-05	0.000526936	1.58446
DNMBP	DNMBP	-1.1833	4.72324	-5.49413	3.85137e-05	0.000528819	1.6619
LMAN1	LMAN1	-0.815008	6.55642	-5.49254	3.86391e-05	0.000530181	1.53971
RPS16P5	RPS16P5	-2.65648	-3.43638	-5.49173	3.8703e-05	0.000530664	2.38427
RRP15	RRP15	-0.722027	4.43576	-5.49143	3.87268e-05	0.000530664	1.72096
CDH23	CDH23	-3.74235	3.17765	-5.48995	3.88438e-05	0.000531908	1.99629
USP24	USP24	-0.975675	6.55611	-5.48929	3.88966e-05	0.00053227	1.58892
C3orf62	C3orf62	-0.964432	2.88568	-5.4877	3.90235e-05	0.000533298	1.88537
CRYZ	CRYZ	1.28793	4.98212	5.48769	3.90244e-05	0.000533298	1.7315
HSPA9	HSPA9	-0.646207	7.19876	-5.48729	3.9056e-05	0.00053337	1.48556
SCP2	SCP2	0.926355	7.05757	5.4869	3.9087e-05	0.000533434	1.56801
METAP2	METAP2	-0.715624	5.84729	-5.48636	3.91302e-05	0.000533553	1.5598
CANX	CANX	-1.10006	8.81835	-5.48613	3.91485e-05	0.000533553	1.40701
PIGY	PIGY	0.872127	3.87178	5.48483	3.92531e-05	0.000534619	1.71755
CD68	CD68	-2.35126	4.01815	-5.48264	3.94295e-05	0.00053666	1.97498
RHOD	RHOD	1.53327	2.80125	5.48158	3.95148e-05	0.00053746	1.89976
TMEM61	TMEM61	6.31296	1.09397	5.48117	3.95485e-05	0.000537556	2.31247
WDR43	WDR43	-0.815318	4.88806	-5.47873	3.9746e-05	0.000539603	1.6245
LOC101929419	LOC101929419	3.83959	-1.42036	5.47865	3.97523e-05	0.000539603	2.35643
ANKRD17	ANKRD17	-0.949068	6.04781	-5.47748	3.9848e-05	0.000540539	1.54037
RNA5-8S5	RNA5-8S5	-7.98816	-1.18907	-5.47714	3.98758e-05	0.000540554	2.22755
RIMKLA	RIMKLA	-1.26385	4.0255	-5.47672	3.991e-05	0.000540654	1.59854
PTPN20B	PTPN20B	5.64142	-0.895477	5.4739	4.01411e-05	0.000543263	2.33199
PPP6R1	PPP6R1	0.721351	5.69215	5.47372	4.01562e-05	0.000543263	1.55682
RTN4RL1	RTN4RL1	5.5015	0.485321	5.47103	4.03776e-05	0.000545073	2.31801
TOLLIP	TOLLIP	0.891827	5.35677	5.47082	4.03952e-05	0.000545073	1.58523
METAP1	METAP1	-0.733006	5.34027	-5.47079	4.03971e-05	0.000545073	1.54888
THSD7B	THSD7B	-4.40058	-2.78355	-5.47079	4.03977e-05	0.000545073	2.30301
HMGB1	HMGB1	-0.649428	7.74969	-5.46993	4.04685e-05	0.000545387	1.40648
2006-09-01	2006-09-01	1.33842	3.42923	5.46985	4.04749e-05	0.000545387	1.79687
QSOX1	QSOX1	-1.17344	7.85915	-5.46688	4.07224e-05	0.000548123	1.41695
HES4	HES4	3.16779	2.99684	5.46676	4.07321e-05	0.000548123	2.09615
KHSRP	KHSRP	-0.65918	6.91755	-5.46276	4.10676e-05	0.000552271	1.42716
CYP2R1	CYP2R1	1.03	3.49119	5.46172	4.11547e-05	0.000553075	1.85199
WDR83OS	WDR83OS	0.802578	5.39759	5.45846	4.14307e-05	0.000556414	1.55336
NCAPH	NCAPH	-1.21619	2.46972	-5.45742	4.15193e-05	0.000557235	1.64548
SPRY1	SPRY1	1.38561	4.61244	5.45646	4.16006e-05	0.000557956	1.65631
MAPRE3	MAPRE3	3.74733	3.34311	5.45306	4.18917e-05	0.000561487	2.02787
AMIGO2	AMIGO2	-2.37284	3.93257	-5.45132	4.20411e-05	0.000563117	1.63999
TMEM139	TMEM139	5.03964	2.26271	5.45055	4.21078e-05	0.000563638	2.23034
ATAD2B	ATAD2B	-0.894778	4.36793	-5.44357	4.2715e-05	0.000571388	1.62578
COA3	COA3	0.926258	3.98105	5.44252	4.28071e-05	0.000572241	1.60237
LINGO1	LINGO1	-3.23255	-0.77367	-5.43981	4.3046e-05	0.000575054	2.08466
KIF2C	KIF2C	-1.56813	2.96565	-5.43866	4.31476e-05	0.000576032	1.58205
VIM	VIM	-2.43781	8.28901	-5.4366	4.33304e-05	0.000578091	1.34104
HMGXB4	HMGXB4	-0.886993	4.12731	-5.43257	4.36901e-05	0.000582506	1.52578
CNKSR2	CNKSR2	-3.9936	-1.19679	-5.4309	4.38402e-05	0.000584123	2.1855
SPOPL	SPOPL	-0.914842	4.49253	-5.43037	4.3888e-05	0.000584375	1.51585
ACSS3	ACSS3	-1.36034	4.65639	-5.42842	4.40639e-05	0.00058583	1.49437
RLF	RLF	-1.16995	4.48339	-5.42836	4.40695e-05	0.00058583	1.51212
RNF43	RNF43	-1.14888	4.62787	-5.42815	4.40878e-05	0.00058583	1.50628
CMBL	CMBL	3.13104	3.06844	5.42787	4.41131e-05	0.00058583	1.9966
ZNF519	ZNF519	-1.09957	0.812588	-5.42634	4.42523e-05	0.000587266	1.96187
PMAIP1	PMAIP1	-1.96872	3.37746	-5.42604	4.42793e-05	0.000587266	1.66813
LOC102724792	LOC102724792	3.04721	-0.525242	5.42569	4.43117e-05	0.000587311	2.24906
AZIN1	AZIN1	-0.680357	6.31033	-5.42361	4.4501e-05	0.000588775	1.38997
SH3BP1	SH3BP1	-1.55316	2.78928	-5.42322	4.4537e-05	0.000588775	1.70352
RP11-983P16.4	RP11-983P16.4	2.35496	2.65294	5.42298	4.45587e-05	0.000588775	1.98475
ADAMTS6	ADAMTS6	-3.41374	2.3048	-5.4229	4.45655e-05	0.000588775	1.71333
THRA	THRA	1.12451	4.40489	5.42275	4.45794e-05	0.000588775	1.71509
KIAA0513	KIAA0513	1.52375	4.38073	5.42226	4.4624e-05	0.000588775	1.66411
KLF6	KLF6	-2.92419	6.64653	-5.42225	4.46258e-05	0.000588775	1.37711
HNRNPA1	HNRNPA1	-0.84474	9.29	-5.42183	4.46642e-05	0.000588899	1.22629
GRB14	GRB14	-1.78437	2.77844	-5.42133	4.47097e-05	0.000589114	1.6505
SLC25A3	SLC25A3	-0.862757	7.36414	-5.41993	4.48384e-05	0.000590426	1.30511
WHSC1	WHSC1	-0.631458	6.06134	-5.419	4.49242e-05	0.000591171	1.38967
CEP57	CEP57	-0.64063	5.40111	-5.4163	4.51737e-05	0.000594068	1.48818
ADAMTS13	ADAMTS13	1.65486	2.14353	5.41564	4.52353e-05	0.000594492	1.93314
HYOU1	HYOU1	-1.20546	6.71758	-5.41136	4.56353e-05	0.000599359	1.33253
N4BP2L1	N4BP2L1	1.69026	2.55945	5.40827	4.5926e-05	0.000602786	1.92677
HDDC3	HDDC3	1.12181	3.24656	5.4073	4.60169e-05	0.000603588	1.73138
DICER1	DICER1	-1.28649	5.13752	-5.40586	4.61532e-05	0.000604845	1.46227
ETV5	ETV5	-2.30364	4.7933	-5.40566	4.61725e-05	0.000604845	1.41347
AMY2B	AMY2B	1.64131	2.55407	5.40246	4.64772e-05	0.000608442	1.80037
SEC23A	SEC23A	-1.2287	4.96743	-5.40118	4.66002e-05	0.000609658	1.43691
ATP8B5P	ATP8B5P	-4.66858	-1.21633	-5.40019	4.66952e-05	0.000610506	2.12265
SLC25A13	SLC25A13	-1.1854	4.73058	-5.39793	4.69121e-05	0.000612947	1.48237
C8orf4	C8orf4	-6.82614	3.29715	-5.39305	4.73854e-05	0.000618567	1.86245
ZDHHC3	ZDHHC3	-0.976095	5.70236	-5.39287	4.74034e-05	0.000618567	1.38313
SFRP1	SFRP1	6.49469	0.0810409	5.39248	4.74414e-05	0.000618664	2.13729
AC006145.4	AC006145.4	-3.7682	-3.38377	-5.38769	4.79113e-05	0.000624195	2.17204
ATP8B1	ATP8B1	1.11946	5.80003	5.38753	4.79272e-05	0.000624195	1.40534
MPV17L	MPV17L	4.17525	-1.74179	5.38532	4.81452e-05	0.00062663	2.16789
SETD2	SETD2	-0.781761	5.50816	-5.38337	4.83384e-05	0.00062874	1.37485
EDARADD	EDARADD	-2.63427	-0.208202	-5.38255	4.84205e-05	0.000629404	1.9573
BUB1B	BUB1B	-1.38233	3.13594	-5.38195	4.848e-05	0.000629725	1.43492
KLHDC2	KLHDC2	0.790268	5.36136	5.38168	4.85074e-05	0.000629725	1.44292
PRR11	PRR11	-1.49791	3.66981	-5.38042	4.8633e-05	0.000630951	1.42655
DNASE2	DNASE2	0.757196	4.98738	5.37983	4.86921e-05	0.000631313	1.45652
LINC01023	LINC01023	2.27782	-0.0394506	5.37943	4.87322e-05	0.000631428	2.14258
KMT2D	KMT2D	-1.22066	6.08551	-5.37815	4.88614e-05	0.000631953	1.337
MKLN1	MKLN1	-0.915163	4.95152	-5.37809	4.88675e-05	0.000631953	1.38995
EIF4B	EIF4B	-0.725562	8.90902	-5.37785	4.88909e-05	0.000631953	1.18485
COMT	COMT	0.919389	7.0242	5.37779	4.88976e-05	0.000631953	1.29705
EEF1A1	EEF1A1	-0.959159	12.5868	-5.37518	4.91609e-05	0.000634829	1.1011
LINC00339	LINC00339	1.10514	2.6983	5.37496	4.91828e-05	0.000634829	1.67252
PEX12	PEX12	1.16893	2.46422	5.37314	4.9368e-05	0.000636813	1.76534
IGF1	IGF1	-5.66068	2.12928	-5.37185	4.94991e-05	0.000638097	1.85486
PTMS	PTMS	1.62016	6.80586	5.36935	4.97549e-05	0.000640987	1.27373
FLJ44342	FLJ44342	-1.22512	3.59583	-5.36896	4.97944e-05	0.000641087	1.47812
COG3	COG3	-0.875144	4.60461	-5.36475	5.02281e-05	0.00064626	1.391
TMTC1	TMTC1	-4.94329	0.930789	-5.3633	5.03783e-05	0.000647781	2.01909
2002-03-01	2002-03-01	1.13634	3.18418	5.36256	5.04558e-05	0.000648365	1.59903
AAK1	AAK1	-0.82715	4.4364	-5.36213	5.05008e-05	0.000648531	1.46864
PPIL3	PPIL3	1.09851	3.49574	5.36084	5.06348e-05	0.00064984	1.5745
TMEM86A	TMEM86A	3.82933	0.961763	5.35932	5.07934e-05	0.000651463	2.10342
MANEAL	MANEAL	4.79185	2.45687	5.35787	5.0946e-05	0.000652824	2.03756
CCDC61	CCDC61	1.25921	3.03049	5.35769	5.09641e-05	0.000652824	1.59425
SET	SET	-0.623202	8.09834	-5.35585	5.11582e-05	0.000654896	1.16792
SPINT1	SPINT1	0.76497	7.40008	5.35432	5.13201e-05	0.000656554	1.2052
PRC1	PRC1	-1.09465	4.82934	-5.35391	5.13636e-05	0.000656695	1.3012
PRTFDC1	PRTFDC1	-1.08337	2.98312	-5.35304	5.1455e-05	0.000657448	1.47837
CHPT1	CHPT1	1.5721	5.7037	5.3517	5.15982e-05	0.000658557	1.31142
YDJC	YDJC	0.908506	4.04452	5.35158	5.161e-05	0.000658557	1.52257
GOLGA4	GOLGA4	-0.909517	6.64079	-5.35131	5.16394e-05	0.000658557	1.25618
MUC19	MUC19	-3.06804	-1.43463	-5.34989	5.17912e-05	0.000660077	2.0382
C9orf64	C9orf64	0.913867	3.59328	5.349	5.18854e-05	0.000660861	1.46657
PPAP2A	PPAP2A	-1.23177	5.81883	-5.34858	5.19304e-05	0.000661019	1.33527
SATB2	SATB2	2.34079	0.0121195	5.34757	5.20387e-05	0.000661981	2.08961
LRCH4	LRCH4	0.777075	5.71102	5.34565	5.22451e-05	0.000664189	1.29521
PDS5B	PDS5B	-0.865637	4.34986	-5.34403	5.242e-05	0.000665994	1.33884
TCF7	TCF7	-1.68715	2.96689	-5.34368	5.24581e-05	0.00066606	1.60662
EID2B	EID2B	2.32291	0.9629	5.3432	5.25098e-05	0.000666298	1.93448
LOC101928262	LOC101928262	-2.22832	-1.07302	-5.34235	5.26027e-05	0.000666946	1.91176
GPR75	GPR75	-1.87236	0.695709	-5.34213	5.26268e-05	0.000666946	1.93727
CCDC64	CCDC64	2.43751	3.99049	5.34156	5.26887e-05	0.000667313	1.57326
LINC01123	LINC01123	1.84699	3.90987	5.33922	5.2943e-05	0.000670114	1.522
TANC1	TANC1	-1.11619	5.0127	-5.33871	5.29985e-05	0.000670398	1.31518
CBY3	CBY3	3.01525	-1.08646	5.3376	5.31205e-05	0.000671356	2.08073
TNS1	TNS1	1.48483	6.01941	5.33742	5.31406e-05	0.000671356	1.24163
LOC102723897	LOC102723897	0.806735	3.67929	5.33666	5.32232e-05	0.000671981	1.41392
EMP2	EMP2	2.62125	7.01434	5.3323	5.37053e-05	0.000677645	1.19675
ATP1A3	ATP1A3	6.20942	-1.35548	5.32902	5.40695e-05	0.000681815	2.03269
KLHDC7B	KLHDC7B	3.42092	-2.63116	5.32831	5.41494e-05	0.000682397	2.06103
ZNF503-AS2	ZNF503-AS2	-1.3626	3.56777	-5.32718	5.42758e-05	0.000683564	1.49212
PAX9	PAX9	-1.8242	0.694162	-5.32666	5.4334e-05	0.000683871	1.80757
DNM1L	DNM1L	-0.792617	6.08041	-5.32374	5.46622e-05	0.000687575	1.25601
SSFA2	SSFA2	-0.803561	6.45618	-5.32238	5.48164e-05	0.000689086	1.20463
CAMSAP2	CAMSAP2	-0.872979	4.76922	-5.32167	5.48969e-05	0.00068967	1.28094
VWA1	VWA1	-1.42594	6.14021	-5.3202	5.50637e-05	0.000691337	1.18374
NCAPG2	NCAPG2	-1.12049	3.97441	-5.31981	5.51085e-05	0.00069147	1.27009
DOCK10	DOCK10	4.09833	-0.141502	5.31678	5.5454e-05	0.000694946	2.03411
LOC100996574	LOC100996574	-3.09414	-2.57395	-5.31678	5.54542e-05	0.000694946	2.03712
KDM5A	KDM5A	-0.904072	5.16061	-5.3161	5.5532e-05	0.00069549	1.25509
BRAF	BRAF	-1.03519	4.9912	-5.3154	5.56125e-05	0.000695897	1.31726
WNT9A	WNT9A	5.68735	0.430407	5.31522	5.56332e-05	0.000695897	1.98666
PPP2R2D	PPP2R2D	-0.624616	5.00422	-5.31453	5.5712e-05	0.000696452	1.29067
HRASLS5	HRASLS5	-2.45336	1.6687	-5.31293	5.5897e-05	0.000698012	1.65041
LOC101928719	LOC101928719	2.05821	2.80758	5.31285	5.59058e-05	0.000698012	1.87768
CBL	CBL	-1.01275	4.44771	-5.3109	5.6132e-05	0.000700404	1.31273
MPST	MPST	1.29782	5.70947	5.30817	5.64492e-05	0.000703928	1.20758
SMCO4	SMCO4	2.25989	2.98355	5.30679	5.66104e-05	0.000705504	1.65974
NFATC2	NFATC2	5.46147	-0.30621	5.30523	5.67935e-05	0.00070735	1.98632
SLC7A3	SLC7A3	-3.56015	-1.92536	-5.30234	5.71342e-05	0.000711156	1.91516
IGIP	IGIP	1.95887	1.58775	5.30162	5.7219e-05	0.000711773	1.78993
PRKAA2	PRKAA2	-1.62633	3.16393	-5.30116	5.72736e-05	0.000712015	1.32623
RNASEK	RNASEK	1.13823	5.50141	5.29679	5.77934e-05	0.000718036	1.19198
CAMTA2	CAMTA2	0.715468	5.52028	5.29549	5.79487e-05	0.000719523	1.23863
CDC6	CDC6	-1.5995	2.81435	-5.29494	5.80157e-05	0.000719914	1.31884
POU5F1P4	POU5F1P4	-2.04193	-3.42656	-5.28839	5.88068e-05	0.000728977	1.98435
LOC100507577	LOC100507577	0.926475	4.51999	5.2883	5.88181e-05	0.000728977	1.51477
LOC642441	LOC642441	1.55261	3.18938	5.28722	5.89496e-05	0.00073016	1.62155
LOC339539	LOC339539	-3.32406	-3.00601	-5.28525	5.91902e-05	0.000732691	1.97581
DAP	DAP	1.00119	5.61455	5.2845	5.92826e-05	0.000733386	1.17024
GPER1	GPER1	-1.81942	1.72518	-5.28397	5.93471e-05	0.000733736	1.63337
ZCCHC17	ZCCHC17	-0.667098	4.22036	-5.28346	5.941e-05	0.000734065	1.25857
ST8SIA2	ST8SIA2	5.27181	-1.65558	5.28252	5.95251e-05	0.000735031	1.94668
[truncated: 18,600 more rows]

## Sheet: fdAT2 organoids_Early_vs_Late
	genes	logFC	AveExpr	t	P.Value	adj.P.Val	B	genes
[truncated: 20,239 more rows]
