# Supplementary material for: A novel human fetal lung-derived alveolar organoid model reveals mechanisms of surfactant protein C maturation relevant to interstitial lung disease
Source: EMBO J. 2025 Jan 15;44(3):639–64. doi: 10.1038/s44318-024-00328-6 (PMC11790967; doi:10.1038/s44318-024-00328-6)
Supplement: Supplementary file 4 — Dataset EV2 [file 44318_2024_328_MOESM4_ESM.xlsx]

## Sheet: Legend
Dataset EV2. Transcriptomic comparison of AT2 cells compared to those of fetal 16-22 pcw tip progenitor organoids. The genes for each cell type were differentially extracted from those of fetal late tip progenitor organoids (logFC > 2, P-value < 0.05).

## Sheet: DEG list
Common elements in fetal-derived AT2, PSC-iAT2, adult AT2 (fresh), adult AT2 (cultured) :	Elements only in fetal-derived AT2 :	Elements only in adult AT2 (fresh) :	Elements only in adult AT2 (cultured) :	Elements only in PSC-iAT2 :	Common elements in fetal-derived AT2, PSC-iAT2, adult AT2 (cultured) :	Common elements in fetal-derived AT2, adult AT2 (fresh), adult AT2 (cultured) :	Common elements in adult AT2 (fresh), adult AT2 (cultured):	Common elements in fetal-derived AT2, PSC-iAT2 :	Common elements in fetal-derived AT2, adult AT2 (cultured) :	Common elements in fetal-derived AT2, adult AT2 (fresh):	Common elements in PSC-iAT2, adult AT2 (fresh), adult AT2 (cultured) :	Common elements in PSC-iAT2, adult AT2 (fresh):	Common elements in PSC-iAT2, adult AT2 (cultured):	Common elements in fetal-derived AT2, PSC-iAT2, adult AT2 (fresh) :	Common elements in fetal-derived AT2, PSC-iAT2, adult AT2 (cultured) :
4083	210	881	357	357	485	305	355	316	163	64	156	115	80	124	485
RNA28S5	ELFN2	C1QA	TCF21	ALG10	OLFML3	PGC	GYPC	FBN3	VSTM2L	CA2	EIF3A	ZNF799	CRYBB2P1	NDRG1	OLFML3
RNA18S5	TFF3	CD163	COL6A3	LIN28B	HMGB3	TGFBI	HLA-DQA1	CDK1	SFTPC	IFITM10	SON	REPS1	PSMD2	ERRFI1	HMGB3
H3F3A	LOC283070	NCKAP1L	IYD	CHSY1	NPTX1	SEPP1	CD40	ASF1B	ID1	DTNA	PDIA3P1	LCP1	CWC27	CXCR4	NPTX1
PRDX2	ST3GAL4	TYROBP	COL1A2	ZFP42	EIF3CL	CYP4B1	SIRPA	E2F1	PNLIPRP3	RABL2A	PRRC2C	SMCHD1	TBC1D19	CA8	EIF3CL
RPL27	TBX1	VSIG4	COL3A1	U2AF2	JAG2	SCGB3A2	HLA-DOA	CD24	MAGED4B	LRRC23	PLD1	SFMBT2	CPSF3	PFKFB4	JAG2
LAPTM4A	PIFO	MARCO	COL14A1	TIAL1	GNAI1	WFDC2	SERPING1	MEGF6	KIAA0408	TIAM1	LOC440354	SLC4A2	MYO10	NUSAP1	GNAI1
LINC00261	LOC389831	CYBB	BAAT	HNRNPU	ITM2C	CLIC6	HLA-DPB1	MAD2L1	ID3	CDKN2D	ZMIZ1	SCLT1	HNRNPDL	RNASEH2A	ITM2C
CD9	KCNH2	FGR	MMP2	GMPS	NFATC4	RNASE1	CASP1	SORCS2	EMP2	MUC15	HSPA4	ARHGAP21	FUBP3	SLC2A3	NFATC4
ACSL1	XKRX	ALOX5AP	DDR2	DEK	KIT	MYH14	HLA-DMA	TOP2A	PDZRN3	HPCAL1	PLEKHO2	MAPK6	ZCCHC17	KIF20B	KIT
TNS1	ENPP3	CD52	PDLIM3	FAM95A	LDOC1	TXNIP	SAMHD1	MELK	ATOH8	SLFN13	WRN	PTPDC1	LAMC1	MCM6	LDOC1
RPL34	LOC730101	C1QB	GUCY1B3	PHKA1	FASN	CFH	AOC3	PTTG1	GLB1L2	ENTHD2	FAM193A	TTC7B	ZC3H13	CENPF	FASN
ATP6V0C	LFNG	ITGAX	NID1	RBBP4	SMARCA1	PTPRU	HLA-F	CADM1	NDN	S100A4	NIPBL	ZCCHC8	LMAN1	SGOL2	SMARCA1
LMAN2	C2orf54	CYP27A1	ADAMTS8	WDR11	SNHG19	ATP13A4	NPL	CDCA8	HSPA2	CNTNAP3	TAF13	TET3	ATRX	HAL	SNHG19
FUS	CAMK2B	LAIR1	PELO	PRPF40A	GALNT18	NLRP2	GLIPR2	CEP55	SULF1	COL9A2	DNAJB12	GCNT1	OSBPL9	TMEM256	GALNT18
MBTPS1	SLITRK6	SIGLEC1	PDGFRA	CCDC150	UCHL1	S100A14	ZNF438	NEURL1B	PPP1R3C	RGS14	RAB6A	CBWD6	DNAJC21	BMP2	UCHL1
TUG1	SPDEF	LPXN	COL15A1	TRAPPC3L	KIAA1549	ACSS1	ZEB2	VANGL2	NCS1	PPIC	BPTF	TMEM170A	EDA2R	TDP1	KIAA1549
SCNN1A	AMPH	CLEC4E	ADRA2C	COPS3	TSPAN6	COL6A1	KCNAB2	RBM38	ANTXR1	SOCS1	ARHGEF28	SCAF8	LLPH	MZT1	TSPAN6
DDIT4	TUBA1A	FPR1	COL4A1	LUC7L2	SCG5	VEPH1	DNASE2	AURKB	IFT57	CCDC88C	LARP7	MSANTD3-TMEFF1	SMYD2	PLEKHO1	SCG5
CAPZB	MAP7D2	SLCO2B1	ANGPT1	KIF4A	WASF1	MUC20	TK2	TUBB3	F2R	SLC25A45	ZCCHC4	C10orf11	CRELD2	CDK2	WASF1
HILPDA	APCDD1	LAPTM5	TTC1	ANKRD20A8P	C17orf49	ALOX15B	HLA-DRA	NCAPH	SDC1	B4GALT5	CHD8	SUV420H1	SLC39A1	FAM102B	C17orf49
RPS6KA2	KRT15	DOCK2	COL5A1	ANKRD11	KRT19	EIF4E3	ANKRD44	TPX2	TCTN1	TNK2	ACBD3	SOWAHC	TERF2	TXN	KRT19
NEAT1	HS3ST6	CSF2RB	SREBF1	NASP	GSTA4	GADD45B	SERPINA1	MYBL2	SLC9A3R2	TRAF1	PRKDC	SOCS6	PTPRD	KNTC1	GSTA4
MAPK1	TMEM35	CTSB	THY1	DDX18	CERCAM	BEX4	CD74	SLC29A4	PTMS	AP5S1	SMEK1	MECP2	MFAP1	ATP5G2	CERCAM
FTH1	MAL	MSR1	DENND2A	DDX26B	ALDOC	HOPX	GLRX	TROAP	ATP8B2	ITIH4	MFHAS1	BRWD3	EIF5B	NUP210	ALDOC
GTF2IP1	PLEKHG5	FCGR3A	DCN	METAP1	STAP2	DAPK2	ACP5	PPP1R3B	SDR42E1	COMMD7	SUCLG2	CBL	PCOLCE	DBF4B	STAP2
CKB	GLCCI1	AQP9	ACOX2	RAD23B	TNFRSF19	COL4A5	PECAM1	KREMEN1	CLDN3	SLC37A1	SMEK2	CHD1L	DAXX	MACC1	TNFRSF19
RPL30	SEMA3B	C1QC	FSTL1	C15orf41	FKBP1B	DPYD	HLA-DMB	DSP	FLRT3	ADRBK1	ATP6V0A2	RPS6KB1	SLCO2A1	TUBB	FKBP1B
ECHS1	TMEM61	CCL4	GTF2F1	CBX3	NLGN2	LOC102724159	TIMP1	HMMR	TNNC1	ATRAID	SART1	RIF1	GTF2I	MOB3A	NLGN2
HNRNPH1	VILL	SIRPB1	INTS10	ZNF519	FGFR3	NEO1	MAFB	LOC102724884	AMACR	PIGL	DHX29	ZNF121	LOC101927850	DSN1	FGFR3
TAX1BP1	SPATA33	FCGR2A	DSTYK	CCDC43	IMPA2	SFTA2	CCDC91	ZNF300	FUT3	LOC440434	NF1	AGO3	WDR3	ZNF253	IMPA2
MSMO1	PVRIG2P	LY86	EIF2B5	DKK1	C22orf29	FOLR1	NUPR1	ENO2	CDC25B	FSD1L	SETX	CHKB-CPT1B	RIOK1	TTYH3	C22orf29
BCL2L2-PABPN1	2005-09-01	IL7R	RAB11FIP5	GDI2	ZNF711	IL4R	HEG1	KDELC2	LARGE	HSF1	RBMXL1	KBTBD2	PHF23	RALGDS	ZNF711
PSMD8	CHPT1	CCL18	FAM101B	RTKN	TOX3	ALDH1A1	SLC46A3	GREM2	LIMCH1	CHD7	TLK1	SLC1A3	ZNF239	MGMT	TOX3
EIF1	PCSK9	IRF8	PDGFRB	RBM26	PSAT1	BCL2	HMOX1	ARHGAP33	TMEM99	LOC644794	SKAP2	SLC4A4	EMC2	PGM2	PSAT1
CCT3	PRMT8	OLR1	SERPINE2	PNISR	KIAA1324	GOLGA8B	EFNB1	DLGAP5	PLLP	VAV3	C22orf46	IPMK	ANKRD12	SH3BP2	KIAA1324
ATP5L	BSCL2	SRGN	MPDU1	KIF18A	CD320	STS	OTUD1	E2F7	EPHB2	QPCT	C16orf52	DENND6A	PYGO1	KIAA1524	CD320
SLC34A2	KLRG2	DOK2	ROR2	MAPK1IP1L	FYN	ALDH1A2	LRP10	KIF15	SHE	MRPL35	PHF3	CDKN2AIP	SEC24D	PLCL2	FYN
ALDH2	C7orf13	HLA-DQA2	ADH1C	LEMD3	RAB25	ZNF248	ARRDC2	BIRC5	RAB3A	EFHD2	EP400	UGGT1	UPF3A	L3MBTL3	RAB25
GHITM	CAMK1D	MRC1	OSBP	MNX1	GGT7	RORC	NLRC5	CHAF1B	PCDH20	ZAK	TMEM170B	CHORDC1	PTPN11	GTF2H2	GGT7
EPCAM	HIF3A	LGALS9	BRAP	KIF23	CLSTN3	MACROD2	TRIM38	SYT7	RAB30	PHF7	RBM47	GTDC1	EXPH5	TTF2	CLSTN3
NHP2L1	OPRK1	MS4A4A	ACE2	CKAP2	GYG2	CDK18	ZNF441	CCDC34	ZNF667-AS1	R3HDM2	FAM160B1	EHD4	SETBP1	CERS6	GYG2
SSR2	CNTD2	PLCB2	KLHDC7A	AEN	MUM1L1	TSPO	CYGB	CCNB1	NCALD	PEG3	SRBD1	R3HCC1L	FAT1	ZNF136	MUM1L1
PPP2CB	ZDHHC8P1	ACVRL1	PAMR1	ANKLE2	ARHGEF19	SLCO3A1	CLIC2	ZWINT	ARHGAP23	AGAP3	EFTUD1	LMO2	LAMA2	UQCRH	ARHGEF19
GABARAP	DYRK1B	WAS	CKAP4	NRF1	TMEM67	ARMCX1	HERPUD2	GTSE1	C3orf14	CWF19L1	AP5B1	ZNF184	ITGB1BP1	DGKZ	TMEM67
KTN1	GPC5	SDCBP	USP19	MRPS16	AACS	ZNF558	CCRL2	ANLN	PIK3R2	GOLGA6L10	ZNF451	TRPS1	PTPLA	ZNF304	AACS
COX7A2	ZNF329	CD53	ADH1B	BNIP3	GPR56	HSPA1A	FHL1	CCNB2	ZNF414	LOC613037	LAMA1	SH3BP1	NEK1	ABRACL	GPR56
SDC4	RNF208	LILRB2	FASTKD2	LOC102724783	LRFN3	ZNF385B	GNA15	ECT2	MEX3B	FAM3B	MYO9B	CCDC22	RPAP2	HMGB1	LRFN3
CTDSP1	MRPL53	VAV1	YARS	SOX11	TMPRSS4	F8A1	IFI16	LAMC2	PNMAL1	MSL3	ASCC3	DISC1	COL11A1	TMEM65	TMPRSS4
RHOA	HS6ST1	CCL3	HGF	CSNK1A1	FAM173B	TMEM173	DOCK8	AQP3	2001-03-01	TUBGCP6	RBBP5	FOXN3	XPR1	ZNF585B	FAM173B
PBXIP1	REEP2	PLEK	FBXO31	KIF14	MAGEF1	METTL7A	CARD6	TCF19	ZFP41	LY6G5B	VCAN	PDE4B	C10orf32	ARHGAP22	MAGEF1
TTC37	ZNF580	HCLS1	SNAI2	SMC3	ADCY6	SUSD2	F8	GINS1	TTC30A	GPX4	ARID4A	CRTAP	LPAR1	SLC25A40	ADCY6
SPECC1L	ZNF543	MNDA	NAT1	USP1	BCAM	CASP4	TCEA3	CDCA4	SYBU	ATN1	TBC1D23	ANKRD36	MALAT1	ZNF680	BCAM
ACP1	FAM171A2	PLAUR	PFKM	RAB3IP	CRTC1	ASB13	KIAA1033	ZNF853	LEPREL2	ADO	GOLGA3	SLC25A37	ARHGAP5	RGS12	CRTC1
DDX5	TRO	ITGAM	CYP2A7	PPP1R12A	ADRB1	FAM213B	PARP12	GPC2	GATSL3	MED7	MKLN1	DOK3	LOC100506548	GPR153	ADRB1
DNAJC8	NPY1R	CD33	URI1	CBX1	SALL2	KLF10	CHST11	TMEM132A	IRS1	PACS2	LTV1	ZNF236	MAP1LC3A	RAD51D	SALL2
HIF1AN	C4orf48	FCER1G	RRBP1	ZNF320	C2orf44	TSPAN3	STEAP3	DTL	ATP6V0E2	CTSZ	FNIP1	EPB41L3	WNT3	THOC3	C2orf44
TMEM230	RP1	TNFSF13B	ZNF425	SPPL3	TNFRSF10D	GHDC	LOC100996717	CDC45	EML1	HUNK	BBX	NXF1	GTF3C6	ZNF737	TNFRSF10D
RAB7A	CNFN	RETN	LIMD1	MCMBP	FOXA2	AKR1C3	MITF	MMP11	GPRASP2	TTC21B	CACHD1	CDK12	LINC01184	HN1	FOXA2
VAMP3	LRRC20	RP11-290F20.3	TPM2	ARL5A	PAK4	SGMS2	TIMP2	FOXP4	CRISPLD2	MGST2	TCF20	IL8	TSPAN9	TTLL4	PAK4
CTSD	ZNF502	OASL	RANBP6	HAUS6	SPRY2	MAGEH1	SH3GLB1	TRIB2	CCBL1	TRIM65	RCOR3	ARL4A	VWA1	ZNF430	SPRY2
COX7A2L	EPB41L4B	C1orf162	TAOK2	CRISPLD1	ZNF512B	EPDR1	BIRC3	TP63	EIF3J-AS1	TRIM66	METTL14	C10orf12	FBLN1	AFG3L1P	ZNF512B
SYMPK	MRPL52	LST1	C7	DEF8	TMEM59L	DUOX2	MRAS	PTMA	PPM1H	GLRX2	ZCCHC6	TCF7L2	TEAD1	DHX34	TMEM59L
LGMN	DLX4	SIGLEC14	GNG7	RPS14P3	PRMT1	DUSP23	HLA-DPA1	BUB1B	FAM198B	ZNF200	TULP4	CPVL	ARHGAP28	RNF122	PRMT1
SSR4	SEMA6C	PTAFR	KCTD14	TOPORS	RNF128	CAT	PIGR	EPHA3	PARS2	H2AFY	TAF3	PLEKHA7	SVEP1	DCAF15	RNF128
NDUFA11	BBS12	ANPEP	GSPT2	NAA16	BCAT2	CAV1	PSD4	VEGFA	SPIN2B		YOD1	LOC102724554	SERAC1	PIGO	BCAT2
ATP6V1E1	ZSWIM3	PILRA	ANKRD24	ACBD6	NAT14	MORN2	DPP7	TTLL7	BPHL		PRPF3	WIF1	HPN	LOC150776	NAT14
BTG2	TMSB15A	ADTRP	WNT2	FKBP3	TRNP1	SOBP	IL27RA	CDCA2	MARS2		LINC00641	LOC102724187	FBN2	AKAP7	TRNP1
ATP5B	LOC339803	AIF1	DNAJC3	RPP30	SLC25A10	LY6E	ZMYM6NB	DPYSL2	SPINT1		ABCA1	GSAP	IGF1	NSL1	SLC25A10
COX6B1	RASA4CP	LILRB4	ATAD3C	SLC12A2	SLC35F2	RNF130	ZHX2	CASP2	IFT27		MED8	POU6F1	HOMER2	AMZ2P1	SLC35F2
ATP6V0E1	KLHL3	PIK3R5	DCAF8	MND1	TSPAN13	AQP4	ASAP3	POLR2D	WTIP		CORO2A	PUS7L	COL12A1	OPN3	TSPAN13
RPL3	KLHDC9	BCL2A1	ELN	NSUN6	BMP4	CXXC5	KIAA0586	ZBED1	ZNF500		IDE	RAPGEF6	MAP2	MAP4K2	BMP4
SELT	GREB1	SAMSN1	FOXF1	ECM1	LAMB3	ABCC3	PLXDC2	GALNT13	CRYM		SLC10A7	TMEM45A	ZMAT3	C4orf21	LAMB3
ALDH7A1	DKFZP434I0714	S100A9	GTF2H1	CDH24	C9orf3	WNT5A	SAMD9	NET1	CCDC8		ZMYND11	ATP2B1	SLIT2	TBC1D1	C9orf3
TMEM258	N6AMT1	NCF4	PARD3	TPR	SLC25A23	LINC00116	SAMD9L	CDCA5	RASSF7		CSNK2A2	JUN	FSCN1	LIN7C	SLC25A23
AKR1C1	SARDH	BIN2	GFM1	PIAS2	MXD4	FBLN5	APOL6	RTKN2	RINL		SCMH1	KLF6	CDC42BPA	SRGAP2C	MXD4
STX7	DLGAP4	FPR2	NDUFAF6	NFYB	CGNL1	SLC41A2	PDK4	HMGA1	ARL2BP		EP300	SNX8	SNHG7	PSMA7	CGNL1
HNRNPM	LOC100505771	PTPRC	TXNDC15	CLIC4	TCF3	ABCC6	LONRF3	NREP	TRIM68		C16orf72	FRMD4B	STOX2	GOLGA2P5	TCF3
DHCR7	C6orf57	ZBTB49	PTGDS	ZNF792	NIPSNAP1	GALNT12	PSMB9	CENPW	HPS6		NRIP1	RGS2	EPHA4	TBC1D31	NIPSNAP1
MVK	RNF5	MYO1G	TTC3P1	SEMA3A	C16orf13	KCTD17	AAED1	KPNA2	TEF		CDK5RAP2	JUND	EFNA1	ACOT7	C16orf13
GSTP1	ZGLP1	LILRA2	ADAMDEC1	STIP1	AP1S1	KLF13	FGD3	SLC2A1	B3GALT6		SELM	PSTPIP2	ANKHD1-EIF4EBP3	ZNF439	AP1S1
RPA1	SSBP2	LILRB1	CYTH3	STAMBPL1	PCBP4	TMEM109	MAN2B2	CYP2S1	ARFRP1		USP53	SH3TC1		HIC2	PCBP4
AHCYL1	RAB38	APOC2	PTCHD4	VPS4B	SDK1	CD36	HCP5	MIS18A	PPP1R37		ERI1	HIPK1		EAF1	SDK1
TMEM189	ZNF20	MMP9	LOC101928819	UHRF2	FA2H	BEX2	SLU7	LPHN3	GDE1		DNAJC25	AGO2		MDM1	FA2H
RPS19	LOC100288152	MS4A6A	PLA1A	ZNF761	TSPYL5	XBP1	PNPLA2	CDCA3	TMEM177		FAM46A	ELMO1		REXO1	TSPYL5
HERC2P2	PAM16	GPR65	GUCD1	DNAH14	PGAP1	ARHGEF10L	RNASEL	POLD1	FAM127A		SORT1	MME		CENPQ	PGAP1
RPSA	NEURL4	TFEC	ABCA8	L2HGDH	HSPG2	ABTB1	USP25	DBN1	PLEKHB1		SLC3A2	C9orf72		DUS3L	HSPG2
TMEM106C	EXD3	LCP2	PDP1	PPA2	RPL36A	CDC42EP3	ATP10A	NECAB3	TXNRD3		MEAF6	LPAR3		ZNF440	RPL36A
ALDH18A1	FAM174B	PCOLCE2	SEC13	PHF8	ZNF346	RGL1	CEP85L	MGC57346	RHOBTB3		TRIM5	CEP128		MGC72080	ZNF346
CCT4	ILDR1	HCK	ZNF782	STRA8	AGPAT5	DUSP10	PDZK1IP1	MCM8	PEG10		TFAP2C	ZFX		FLVCR1	AGPAT5
TSN	CAPN5	PARVG	PCYOX1	TP53BP2	CSNK1E	CST3	FGGY	CBX2	LOC100996497		SETD1B	H3F3AP4		DSC2	CSNK1E
NDUFC2	BOLA1	GBP5	TMEM119	LCLAT1	CNN3	THSD4	LGALS1	ANKRD22	RBBP9		MTOR	GOLIM4		FAM105B	CNN3
TRIM25	CCNJL	SLFN11	ADSS	LUC7L3	CKS2	IGFBP4	NCK1	C14orf1	MIR4458HG		SMG1	RALGAPA1		GSDMB	CKS2
COPB1	STARD10	APOBR	METTL16	KRR1	ACAP3	ENGASE	ME2	H2AFX	FAM110C		PCNX	B3GNT2		SLC44A1	ACAP3
C7orf73	SEMA4C	EMR1	FBXO44	MCM7	ANKRD13B	DHRS4L2	CLIP4	GGH	C5orf54		SGK1	SFMBT1		MOB1A	ANKRD13B
RPS16	RP11-620J15.3	FPR3	TECPR1	CCNE1	MARK1	FAM50B	CREBRF	ASPM	MKKS		KAT6B	ARHGDIB		RP11-384K6.6	MARK1
PSMA2	TMEM107	CARD16	NFX1	COIL	EFNA4	CD82	SLC8A1	NUDT8	COL5A2		SDSL	FXYD5		ISG20	EFNA4
HDAC6	RNF144A	SELPLG	C6orf132	SLC35G1	BLOC1S4	IQSEC2	CHI3L1	TRIP13	IL11RA		BDP1	SLA		AC159540.1-2	BLOC1S4
HNRNPD	ZNF598	SNX10	FUCA2	NRG3	WDR34	TMEM218	PAFAH2	HES1	GOLGA2P7		HECTD4	SLC6A14		DTWD2	WDR34
PHGDH	TMEM64	DOCK10	COL16A1	PHOX2B	LRP5	LOC100133182	CBX7	ZNF260	FAM104B		FN1	LNPEP		VPS36	LRP5
GOT1	ENDOD1	NLRP1	CHIC1	ZNF24	LAMB2	PTPRE	CCDC28A	CHST14	ZNF324B		AFF4	ELMSAN1		TRIOBP	LAMB2
COX4I1	WASH2P	IQSEC3	MPRIP	DIO2	NOTCH3	PTCHD3P1	PDXK	PFN2	ARHGAP42		ASXL2	LOC102724594		LZIC	NOTCH3
ATP5A1	FBXW7	EPSTI1	METTL7B	NUP62	PIP5KL1	CTSF	TALDO1	NETO2	ZNF286A		REST	AGPAT9		CYBA	PIP5KL1
YTHDF1	RAB11B	IFI44	NTM	IFNE	HDAC2	MID1IP1	BTN3A3	FLJ22184	RGS3		C1orf216	SCARA3		PITPNC1	HDAC2
EIF3K	LOC100132815	PTPN22	EDIL3	TBCD	CTU1	ACSS2	PMP22	C3orf52	MRPL41		PCYT1A	SLC45A4		ZBTB25	CTU1
TMEM50A	ZGPAT	PLCG2	DMRTA1	MORC4	PIN4	ALPK1	LGALS3	CEL	TBC1D13		FGD4	VIM		CHML	PIN4
PABPC1	PGPEP1	CD58	COL4A2	GMNN	PFDN4	SMCO4	SATB2	NCAPG2	TRMT61B		KMT2D	C8orf4		INF2	PFDN4
PAPSS1	TPBG	PDE1B	SLC6A1	SHROOM4	TPI1	RNF144B	FNBP1	KIF2C	NUDT5		DSE	NPIPB5		GGA1	TPI1
COPZ1	SEPT5-GP1BB	ZMYND15	EXOC6B	SLC16A1	PHLDB1	PARP10	VGLL3	PLOD2	HEBP2		NR3C1	KLF11		WASH5P	PHLDB1
CSTB	ZBTB6	GPR137B	SLC16A12	WIBG	PAM	AMY2B	A2M	MARCKSL1	FAM195B		SH3RF1	IER2		UXT	PAM
CSNK2B	TBCC	FABP4	CYP2A6	WDR91	RAB40C	IDUA	OAS1	GPC3	PDPN		ITCH	GEM		LOC100288778	RAB40C
CREG1	GRB7	ARID5A	MED9	HJURP	MST1R	COX14	TBC1D2	MST4	C1orf115		BAX	GSTM4		SPCS3	MST1R
NDUFB4	SPOCK3	DDX60	ROBO2	CLDN6	ZNF74	THNSL2	C1S	TEX30	FADD		CTAGE4	POLR2J2		MESDC1	ZNF74
MSN	SSSCA1	PTPN6	CRAT	PNCK	PRAF2	TMOD2	GAS7	C1QTNF6	GIPR		SMIM3	ANXA1		PRIM1	PRAF2
SLC44A2	BCL11A	CCDC88B	LUM	UBE2T	RPL29	DAB2IP	TRANK1	ARNTL2	FOXO3B		FAM21C	PPP1R15A		GNG10	RPL29
RPS3	PNKP	PTCRA	ANO4	ERVMER34-1	PYGO2	STOM	BCAP29	FAM60A	BCRP3		C4orf33	FXYD6		ALPK3	PYGO2
PFKFB3	NRBP2	GIMAP4	TSTA3	CRABP2	TRAF4	SEMA4F	CELF6	CLDN9	MRPL4		TVP23C-CDRT4			SMNDC1	TRAF4
SEC61G	LOC100132352	SLC11A1	BSPRY	PPP2R5E	C1orf210	SLFN5	NUB1	LAMA5	CKMT1A		SPAG9			NEU3	C1orf210
RTCB	ZNF408	C19orf59	EVPLL	SLC6A8	ENAH	CUEDC1	PTK2B	FIGNL1	GPX8		SLC25A33			ZNF107	ENAH
SPTSSA	JRK	CRTAM	PTGS1	CUBN	PKP3	NIPAL3	CPEB4	IQGAP3	KBTBD3		SH3PXD2B			NT5C2	PKP3
CFL1	C9orf152	MS4A14	CHST7	POLA1	NUBP2	ACKR3	TXNDC11	LSM5	GSKIP		SNHG8			GNA12	NUBP2
DESI2	EFNA3	ITGB2	MYZAP	KIF11	UNC119B	PDK2	SLC43A2	CENPI	YBEY		STON1			PHACTR4	UNC119B
PCMTD2	SMIM1	CXCR1	PROSER2	YEATS4	DMWD	FADS3	PLK1S1	NLGN1	TMEM42		ITPR1			GMIP	DMWD
RPS24	UNK	CD300C	EMILIN1	LOC101928485	HMG20B	STK33	TNFSF9	DUSP6	TAB1		SPARC			NOM1	HMG20B
RPL23	FAXC	RASGEF1B	CLYBL	FOXJ3	WDR5	CDKL2	FOXO1	SPAG5	ELAC2		SGK3			MAP1S	WDR5
SERPINF2	GMDS	IL2RG	VPS13A	C4orf27	RPUSD2	NFIC	ADRB2	CENPE	TBL3		CFTR				RPUSD2
LPCAT1	ANKEF1	SLC19A3	CDH11	DOCK1	POP1	IQCE	IFIH1	SHCBP1	SDHAF1		SSH2				POP1
SEC22B	ARHGEF25	APOC1	FLNC	MAN1A1	SFTA3	PLXND1	PPP1R11	RMI2	FITM2		GAB1				SFTA3
TPD52	MAP2K6	S100A8	HGD	ZNF8	CBX8	SLC35F6	MAP3K3	RPS27A	USE1		ACTN1				CBX8
SPATA20	CALM3	TNFAIP3	SH3BGR	SYNJ2BP	KLHL17	CHCHD2	ENOX2	PSMD10	ALDH5A1		CEP350				KLHL17
GNB2L1	EPHB3	IL10RA	GLUD2	CD99P1	UBE2O	ORAI1	RND3	BUB1	ZNF559		ABL2				UBE2O
GOLGA8A	MDP1	CD68	TOM1L2	DEPDC1B	GPR116	NAAA	DESI1	MEX3D	RPS6KB2		ALMS1				GPR116
QARS	OTUB1	WIPF1	KRT6A	DBF4	PCNA	DNM2	GPX3	MYBL1	RRP1		ANKHD1				PCNA
DHX9	UQCRQ	ANGPT4	CALD1	IGFL2	R3HCC1	BAIAP2	FEZ2	BLM	SLC25A27		SLC35D2				R3HCC1
PIGS	DDIT4L	CD86	LOC102723804	SNRPA1	FNBP1L	TMEM187	C4A	GPX7	DCAF4		MMD				FNBP1L
C6orf48	UBA6-AS1	SP140	GKAP1	LINC01004	TIMM17B	ZBED5-AS1	C10orf54	LPGAT1	VIPR1		GNPDA1				TIMM17B
RAB5B	LOC101929513	KYNU	CASS4	RASSF6	PVRL4	GGT1	UBA7	SPIN4	SMAD4		KSR1				PVRL4
ELF3	LOC441124	C10orf128	NFIA	ADARB1	TULP3	TBC1D9	ERCC5	APOBEC3B	ZC4H2		MTDH				TULP3
NISCH	HSD11B1L	LYZ	CCDC80	BMPR1A	RPL13	TAP2	SLC36A1	RAB40B	B4GALT7		CSRNP1				RPL13
SLC25A3	FRS3	SIRPB2	RANBP17	RIMKLA	SERF1B	TLN2	MAP3K2	ZNF85	CC2D1A		CTH				SERF1B
USMG5	CDKN1C	MS4A7	C1QTNF5	ZNF90	CETN3	OSCP1	HLA-C	ATAD2	PGBD5		HBEGF				CETN3
UCP2	TMEM178A	TBXAS1	TMEM57	EZH2	SPDL1	ABHD6	RARRES3	MTFP1	TRAFD1		DTX4				SPDL1
VPS35	SSNA1	SPI1	CTF1	DDX12P	DCAKD	KLF15	LOC401320	TRIT1	SIPA1L3		HLF				DCAKD
NEDD4L	ERBB2	MFNG	TCEAL3	CUEDC2	SMARCB1	DAGLA	VAMP4	CLDN7	ZNF212		PIGA				SMARCB1
RPS4X	APRT	FCGR1C	GOLPH3L	COL27A1	MTA1	ACCS	RASA3	FAM83D	IGIP		PRKCE				MTA1
NADSYN1	TRIB3	LOC730102	BMPER	ZNF730	PYROXD2	POLE4	SLC25A43	SNRPB	TRAPPC4		CBS				PYROXD2
ASNA1	ZNF391	CCL4L1	WFDC1	MAML1	KCTD11	RARG	LYSMD2	MCM10	L3MBTL4		FAM89A				KCTD11
RALA	LOC728743	CYTIP	TRPA1	C3orf58	PDDC1	LOC283788	FBXO4	LOC102724660	TRIM27		MERTK				PDDC1
EIF3C	KIFC2	IFI27	ADAMTS12	ARL3	ZNF775	TPRA1	DTX3L	LPIN3	CLUAP1		GPRC5A				ZNF775
ZBED5	PRR5	OAS2	TPH1	NSMCE4A	SAC3D1	ZBTB16	NNMT	WDHD1	SCRN1		PHLDA3				SAC3D1
HMGCS1	NAALADL2	CD300E	ZFYVE20	CADPS2	POLR3D	WDR13	RAB7L1	CHTF18	PLEKHF1		EDEM1				POLR3D
DDR1	MBD3	HSPBAP1	SCARF2	DIABLO	LYSMD1	STOML1	CASP10	IDH2	PSMD5		TIPARP				LYSMD1
FURIN	OVOL2	FKBP15	EXT1	VRK1	UBTD2	FAM105A	RCN3	SORBS1	CTU2		LOC102724428				UBTD2
PIP5K1A	C1QTNF3	PNPLA6	MIR100HG	AFF2	MRFAP1L1	MYC	TSC22D3	NT5DC2	ISCA1		ADM				MRFAP1L1
RAB1B	S100A16	ACTR3	FBXW4	KCNN1	CD99L2	WLS	SYNE1	SLC26A6	CIRBP		CDK14				CD99L2
SC5D	TMSB15B	GBGT1	CPNE7	FANCM	TP53	MYADM	DBNDD2	GPC1	THAP2		SLC22A15				TP53
MRPL51	FAM210B	RHOG	SRP14-AS1	MKI67	SFXN1	GSTO2	ZRSR2	HCN3	CAP2		FZD7				SFXN1
RSRC2	HSD17B7P2	CLEC12A	ADAMTS5	LRRC58	SLC25A42	ZDHHC7	ANO5	MCM2	PRSS8						SLC25A42
CETN2	TFAP4	XAF1	HOXA5	PLEKHA5	ATP5D	STX11	MRC2	TLDC1	C11orf52						ATP5D
EEF1A1	CRADD	CNST	LAMC3	ZNF28	YAE1D1	TMEM154	TPST2	KRT18	PRRG2						YAE1D1
BECN1	PEX6	KBTBD8	PEF1	COMMD3	MMAB	LACTB2	AGPAT3	C18orf54	FKBPL						MMAB
RUVBL2	ZIK1	COLEC12	GNMT	BUD13	MEGF8	ZBED6CL	TLE4	PIN1	LINC01106						MEGF8
TCEAL8	ABCC6P1	CCR1	MOCS1	FIGN	TPRN	SLC15A2	GYG1	FGFR2	DDAH1						TPRN
TAB2	WRAP73	DCSTAMP	GABRB3	KIFC1	MRPS27	PHC2	PARP11	KAL1	NR2F2						MRPS27
NDFIP1	TTLL1	ISG15	SLC13A3	MFSD9	DPH5	GATM	PLIN5	KLHL23							DPH5
COPS2	RANBP3	FYB	PORCN	KLHL13	UBE2E3	HLA-B	CPED1	DCTPP1							UBE2E3
ARHGAP29	TMEM185A	AOC2	ADAMTS2	ADM5	SPHK2	ALG3	RSBN1	C17orf96							SPHK2
RPS20	TRAPPC5	VAT1	FRZB	MARVELD2	REPIN1	GPR157	C19orf66	ARPP19							REPIN1
ZMAT2	ZNF235	ARHGAP25	RWDD2B	TICRR	BIVM	PAG1	RGPD8	GPR126							BIVM
WBP2	ARMC6	P2RY1	CFI	RCC2	PPME1	ASAH1	ARHGAP24	STIL							PPME1
MAP2K3	DBNDD1	CD300LF	LPPR4	CENPH	EVA1A	CACNB1	FKBP5	ORAI3							EVA1A
RPL19	PIGC	FGFR1OP2	TBX5	MIR31HG	MLLT1	ANG	WIPI1	FAM162A							MLLT1
ARHGAP35	METTL18	AMICA1	C1orf85	SORL1	KDM5B	ALS2CL	AQP1	KRBA1							KDM5B
SLC40A1	ZNF615	TRPV2	FAM212B	PRKRIR	COPS7B	GUCY1A3	JDP2	CECR5							COPS7B
ECH1	UQCC1	BTK	TBX2	SFR1	TTC5	SP100	HACL1	SUSD4							TTC5
TMEM248	ATP5J2	ABI3	LZTS3	AGO1	DOCK6	LYN	RNF115	AK4							DOCK6
APOE	ZNF48	CYTH4	ZNF469	MANF	POP7	MSRA	SERPINB6	PKIA							POP7
DBI	SGCE	LOC101928235	KSR2	LMNB1	ATPIF1	C4orf32	NFE2L2	NDUFB11							ATPIF1
PITPNB	KIF12	BST1	SLC16A7	ALYREF	PRPSAP2	RRAGD	ZNF25	CXorf57							PRPSAP2
TMBIM6	SPRED1	NFAM1	PLSCR4	MALT1	TTLL12	DDX60L	C4B	SOX4							TTLL12
NPEPL1	SLC25A14	HK3	HKDC1	CDC6	C11orf74	SNX15	SBDSP1	RPL39L							C11orf74
ZNF207	ZNF230	MLKL	RAI14	HHAT	MRPS17	OSMR	TGFBRAP1	PRIM2							MRPS17
CPNE3	TRAPPC2P1	RGS10	NCMAP	LOC646278	ELOVL4	APBB1	SNX29	MEN1							ELOVL4
NDUFA13	ANKRD54	IL1RN	TRIM16L	MEX3C	ACPL2	TRPM4	C9orf78	THOP1							ACPL2
CASC4	LOC101060351	STAC	CAMK2N1	NHSL1	CBX6	POMGNT2	CEBPA	LMLN							CBX6
MGAT1	TMEM123	SIDT2	PLEKHH2	TRPC1	LOC101929479	UBE2L6	ZBTB7C	CENPBD1P1							LOC101929479
APMAP	CMC4	BHLHE41	ARHGEF37	PTK7	GNB5	PSMB8	EMP1	ABT1							GNB5
GNB1	SIRT6	MAP3K8	CYP1A1	PRKD2	ARL6	TUBE1	SP140L	UBXN2A							ARL6
UBL5	ZNF681	VNN1	TOR1AIP2	IGF2BP2	TMTC3	ENPP5	ZNF595	TRAIP							TMTC3
S100A10	C15orf38	FGD5	ARHGAP20	CDC25A	AGPAT1	C15orf57	GOLGA8R	CPOX							AGPAT1
PCMT1	ZNF658	CD22	FENDRR	PGBD1	PHF13	PARP3	CTSE	KIAA0101							PHF13
CDH1	ABHD14A	FGD2	SEZ6L2	MGARP	ZNF112	NDUFC2-KCTD14	SERPINA3	NAP1L3							ZNF112
SMIM7	EFNB3	DNAJC5B	SCN7A	EIF2A	USP43	CAMKK1	ACAT1	RPRD1A							USP43
RPL38	NSMCE1	IRAK3	LPPR1	TRRAP	ARHGAP8	CAPN3	TLR3	LZTS2							ARHGAP8
PSMB3	RAB43	SETDB2	PDP2	ARHGAP12	DNPH1	TANGO2	ST3GAL1	SMARCD1							DNPH1
TAF15	DPH2	G0S2	ANTXR2	FREM1	SLC2A4RG	ABHD14B	TLR2	TACC3							SLC2A4RG
SEPHS1	PEX26	SNX2	NUDT7	AZI1	EI24	PTP4A2	ATG4A	CCND1							EI24
RBBP7	RAVER1	SLC6A12	DSTNP2	LOC101930275	DSG2	TGFA	RENBP	NUDT4							DSG2
SF3B1	RAB33B	APIP	TRIP6	POLQ	LLGL2	GALNT5	SOCS3	TLE2							LLGL2
USP33	TRAF7	HAVCR2	COPZ2	STIM2	RPS2	VAC14	KIAA0247	LOC102724852							RPS2
OAT	SSH3	CD69	SCUBE1	ZMYM2	PPIL1	MPZL2	L3HYPDH	C4orf46							PPIL1
GIPC1	SETD7	RAC2	KLHL21	ARL6IP4	CSTF2	CXorf38	KIAA0513	MLLT6							CSTF2
TUBG1	ARHGAP39	OSCAR	HSPB6	ATP5J	SF3A2	RRAGB	AKAP6	TMEM216							SF3A2
PRKCD	ZNF416	PIK3CG	SLC35D1	SPICE1	ZNF691	RBCK1	INPP5D	ZWILCH							ZNF691
SEC11A	WBP1	ZNF267	ARHGEF10	HMGA2	GMCL1	PARD3B	TXNL4B	UBE2C							GMCL1
RPLP0	FUT10	TGFB1	LOC102723338	RFC2	ZRANB2	RIN2	ELL2	CERK							ZRANB2
NDUFB2	ANKRD39	TMBIM1	SPTLC3	SLC39A10	GPT2	SLC12A9	NFU1	PLK1							GPT2
OXSR1	SLC52A2	SPOCD1	BDKRB2	ENC1	STK39	FAM83E	FAM20C	FARSB							STK39
HINT1	PSKH1	RAB7B	ZEB1	PRKAA2	EPS8L2	IL10RB	HLA-DQB1	CENPA							EPS8L2
HNRNPA0	PXMP2	FAM78A	SRPX	PAICS	MTSS1L	PRKAA1	PCSK5	NEIL3							MTSS1L
LSS	CARKD	AAK1	TMEM133	TEAD3	GLRB	ACAA2	PLEKHM1	TRMT10A							GLRB
DMKN		CCL3L3	SULT1C2	CHEK2	C19orf43	WDR81	ERBB4	ZNF362							C19orf43
RPS3A		CTBS	RCBTB1	DEPDC1	CCDC58	LAMTOR2	RILPL2	PIF1							CCDC58
TNS3		HSD3B7	CA11	E2F3	DANCR	FBXO2	RNF19A	LOC100506730							DANCR
PSMA4		MGAT3	IGFBP3	ANKRD18B	KCTD6	IDH3A	ST6GALNAC4	UBE3D							KCTD6
RAB20		NFKBID	AKR1C2	SLC25A13	BAD	TMEM127	GANC	ZNF626							BAD
VAMP8		GMFG	ITGBL1	KIAA1715	PRKAB2	DHX58	APOL1	MINPP1							PRKAB2
RPL32		AOAH	FAP	MAN2A1	KCNK5	ALKBH3	APOBEC3C	PHB2							KCNK5
SKP1		PPT1	RMDN2	LRRC3DN	IRX5	SLC36A4	ZFAT	ZNF525							IRX5
RABGGTB		HAUS2	FSTL3	PRSS16	PKP4	LAMTOR1	RAB31	LINC00665							PKP4
RPS6		EMR2	PODN	AIM1L	EFEMP1	TRIM21	IFITM3	ZNF514							EFEMP1
GAA		TNFSF12	EDNRA	FRAS1	TSPAN12	VPS26B	PPAP2B	LOC100288637							TSPAN12
SFTPB		FCGR3B	PANX2	ZNF827	FLJ23867	PURA	IVD	RAD54B							FLJ23867
SLC25A5		HLA-DQB2	LMO3	WDR27	TMEM203	SLC25A12	HCFC2	ZNF577							TMEM203
UBE2V1		C9orf156	MIA2	NFIB	CDK2AP1	SMPD1	ITSN2	TTK							CDK2AP1
GRN		SCGB1A1	PDGFA	ETV5	BRF2	RHEB	CDH26	OBSL1							BRF2
RAP1GAP		TNFSF13	FST	CITED4	GSK3B	SLC29A3	ZBTB43	PABPN1							GSK3B
ABCA7		RASGRP2	TBX5-AS1	NES	PPP1R26	OCEL1	RPP25	HELLS							PPP1R26
SAFB		SIGLEC9	CD248	ANO6	PARM1	ZNF616	CCL2	NDC80							PARM1
PRMT2		TPK1	INPP4B	PRKACB	MYO1B	GSDMD	PNPLA7	ZNF670							MYO1B
ENY2		S100A12	CCND2	CEP70	AK3	PPIL3	RECK	UBAC2							AK3
HERPUD1		RBP4	PITX1	FANCG	SPINT2	TRIM3	CCDC69	CDC7							SPINT2
SPCS2		KIAA1551	SLC27A3	ATRNL1	UBE2I	MAPK7	RASSF2	NDUFC1							UBE2I
HSPBP1		SRGAP2	PNMA2	EDARADD	WASF3	COPRS	AGR3	MIF							WASF3
TRAPPC1		TMEM150B	SH3KBP1	NABP2	GPR180	TRADD	VPS53	NCAPD3							GPR180
C18orf32		MINK1	EYA4	FKBP10	MLEC	FLII	REPS2	ANKRD46							MLEC
TMEM110		PROCR	LOC102724488	RBL1	MPLKIP	GAS2L1	PDE4A	2009-09-01							MPLKIP
CDC16		LOC101929371	NKD2	LOC100289097	FAM207A	MLPH	CYSTM1	EPHB4							FAM207A
TEAD2		LOC100996724	NUAK2	MDK	AS3MT	SQRDL	EPB41L1	RRM2							AS3MT
AP1M2		C8B	KLK10	GLI3	ZNF84	AP5Z1	TXNRD2	PARP2							ZNF84
MADD		SH3BGRL3	VEGFC	FZD3	SCAF1	CES2	CLTB	LOC642852							SCAF1
KDM5C		IKZF1	ADRA2A	KIF18B	SMYD3	ABCB8	CAPN13	ZNF480							SMYD3
NUPL1		CCDC88A	PLEKHA4	KIAA1143	CHST10	ZNF398	BTN3A2	SOCS7							CHST10
MLXIP		LSP1	KIAA1211L	GSTT2B	NGFRAP1	ADCK1	SPR	RBBP8NL							NGFRAP1
CEACAM6		MCOLN1	IGFBP6	FAM72B	AXIN1	TMEM164	APBB1IP	GFOD2							AXIN1
RGL3		MYO7B	ADCY9	MAGI1	MTUS1	PRKAG2	SLPI	ZNF445							MTUS1
CMIP		GPA33	MRGPRF	MSI1	TRIM24	RNF149	LRG1	SNRPA							TRIM24
MRPL38		MX1	CTSH	LINGO1	TSPAN7	MFSD5	C3	TRPT1							TSPAN7
ACSL3		IL1R2	CBX4	TEX15	MRPL9	RRP8	SEC14L1	DLG3							MRPL9
TMPRSS2		CYSLTR1	SGCB	ABCC2	RPL7	IRF9	PALM3	SEMA3F							RPL7
ZC3H7A		TLR8	DACT3	C17orf75	NUDT21	KLHDC8B	BANK1	HAUS5							NUDT21
PTPN1		DCLRE1B	GGT6	LANCL3	PRKD1	CD44	ZBTB20	PANK1							PRKD1
STMN1		VMO1	PCDH18	HRASLS5	GEMIN6	GRAMD1C	THBS1	EPHA2							GEMIN6
C1orf116		RASAL2	CKMT1B	ITPR3	FAHD1	C7orf25	IL1R1	DNA2							FAHD1
HMGCL		SLC47A1	SMO	PPFIBP1	CDK16	IL17RA	VEGFB	KIAA1919							CDK16
ATXN10		SLC38A6	BEND7	KCND1	KANK2	AHNAK	CSF1	MCM4							KANK2
GLUL		LILRB5	AMIGO1	INHA	BCKDHB	FAM188B	C4BPA	NUDCD2							BCKDHB
RPL8		WDFY4	NQO1	SLC7A5	FAHD2A	PGS1	RRP12	PCYOX1L							FAHD2A
SIKE1		GPCPD1	VLDLR	CASC5	LEPRE1	NAGK	IL32	ZNF532							LEPRE1
TMSB4X		NMB	SCNN1B	GRAMD4	GPRIN2	C5orf28	MSLN	TMEM241							GPRIN2
ANXA2		DPEP2	SYTL2	C1GALT1	RPP21	PCMTD1	CLIP2	DNMT3B							RPP21
RPLP1		GIMAP2	BNIPL	MMP1	DPM1	TBC1D24	RDH13	LMNB2							DPM1
MICU1		MYO5A	RAB17	TAF1	NLE1	TRAPPC12	VDR	FDPS							NLE1
C12orf44		TMEM106A	MATN2	PROM2	PPP1R3F	THAP6	MS4A15	AKT1							PPP1R3F
ATP6AP2		CXCL16	KLK12	SEMA3E	CLSTN1	PVR	MGAT4A	AADAT							CLSTN1
PRPF19		ELF4	HIVEP3	STX3	SNHG11	SAR1B	MTHFR	KLF12							SNHG11
NOMO2		MGAM	CNTN6	NUF2	PSMG3	GLIS3	ETS1	APEX1							PSMG3
PSMD14		CARD8	HOXB2	PPFIA4	CHCHD5	KLHL24	ITGA1	IRF6							CHCHD5
MOB4		RNFT1	CTHRC1	PLK2	ARFIP1	NFIL3	NMRK1	ACTR6							ARFIP1
HADHB		NABP1	CNR1	NHLRC2	ZBTB42	SRXN1	LMBRD2	E2F8							ZBTB42
CYB5A		ARPC1B	HTRA1	RAD51AP1	STT3A	CPPED1	LCN2	CANT1							STT3A
CYB5R1		NBPF10	RAB3IL1	COL11A2	EXOSC6	STAT5B	GRK5	FANCD2							EXOSC6
CLIC1		SLC9A1	HOXB3	EXO1	C7orf50	TBKBP1	BLZF1	DAAM1							C7orf50
TVP23B		DBNL	NPR3	NRCAM	NUDC	PRRG4	ECHDC2	LSM4							NUDC
SBDS		CEP170	PTPRS	ARID5B	MBOAT7	INPP4A	CD38	CKAP2L							MBOAT7
MRPL45		ADPGK	PCP4L1	PRSS22	NUBPL	SHC2	TMEM192	ISG20L2							NUBPL
HNRNPA2B1		ZNF800	RAB27B	QRICH2	FASTK	DYRK3	AKAP13	NPIPA8							FASTK
GAPDH		EML4	SLC22A17	ENPEP	AFAP1	CNPPD1	FBN1	MICAL3							AFAP1
FAM107B		CSTA	SFTA1P	MMS22L	ATP9A	TSC22D1	CYP2B7P	MRPS18A							ATP9A
PSAP		F13A1	PRKG2	ISX	SNRPE	EPS8	CCDC82	HACE1							SNRPE
TMEM59		RNF41	HYPK	CA9	HOOK2	PRKAB1	SLC16A5	HMGB2							HOOK2
CDK2AP2		EHBP1L1	CREB3L1	WWOX	NUP35	NDEL1	FRY	COQ3							NUP35
AASDHPPT		AKIRIN2	HSD17B2	FGF11	PEX11B	CYP4V2	CD55	HMGN1							PEX11B
PSMC3		DEF6	POSTN	SLC38A3	VPS51	CLUH	MGLL	ADAT3							VPS51
MUC1		NOD2	ST6GAL1	PKP2	APP	IQGAP2	ANKRD29	CSRNP3							APP
RPS9		LAT	SGCD	XK	ERI3	ENPP4	ZNF32	BRI3BP							ERI3
RPL14		FUOM	PLA2G1B	SEH1L	SRP68	KCTD20	PIK3R1	TMEM101							SRP68
PLOD1		FOXN2	SGIP1	TSPEAR	ATXN7L2	PER3	HSD17B6	DR1							ATXN7L2
PPP2R1A		PDE8A	CXCL13	TRPC6	METTL9	FBP1	KCNJ15	ALKBH6							METTL9
TDG		GPRIN3	CHN1	ETV4	PDZD11	LYRM9	ALPL	ODF2							PDZD11
ACTR10		FMNL2	KCNQ3	UQCRHL	PDHB	NR1D2	LOC728392	ESPL1							PDHB
PTPRJ		DOK1	CAPN8-2	CEP78	OCLN	SP110	SPRY1	RP11-696N14.1							OCLN
ASNSD1		PLEKHA2	LOC286189	POU4F1	TRUB2	NSUN3	ROS1	DHRS13							TRUB2
MRPL12		LRPAP1	SLC38A5	FZD9	PHAX	RPL23AP7	SFTPA2	SENP1							PHAX
TCTN3		MEF2A	NPAS2	AMH	ZC3H7B	MMAA	CDC42EP2	DNMBP							ZC3H7B
RING1		CD14	PLXNA4	PRELID2	IRX2	SEPSECS	AZGP1	ORC6							IRX2
ATP6AP1		CD83	SYTL5	POC1A	ISY1	ZNF510	ACADL	KCTD3							ISY1
HIGD1A		FCN1	F11	UHRF1	MAP2K7	DYRK4	PID1	TADA2A							MAP2K7
HSPA5		RASAL3	PDLIM2	CDC20	COMMD2	SDC2	P2RY2	LOC100996909							COMMD2
BTBD3		GIMAP8	CSPG5	PDE4D	C11orf1	IFNAR1	NEDD9	C1orf131							C11orf1
ATP6V1A		IFI35	TMTC1	EPPK1	GTF2A2	CD151	PCDH1	SLC38A1							GTF2A2
VDAC3		UBASH3B	EHD3	SH3D21	DRG1	TOR1AIP1	PHYHD1	SETD8							DRG1
MGST1		FAM214B	ALDH3A1	SIX4	SUFU	ZNF18	TMEM37	ATXN2L							SUFU
MRPL42		OAS3	PLD5	PHF19	MTF2	NAGLU	ABCA3	WDR89							MTF2
DLG1		ACE	SNX30	HPSE	SMARCE1	C14orf159	CISH	CHAF1A							SMARCE1
2015-09-01		RYR1	MDGA1	ZNF695	OLA1	RGPD5	TRIM16	METTL10							OLA1
MAOA		KIAA0226	GREM1	SOX14	SFN		COL6A2	LIG1							SFN
ERH		CA5BP1	KRT4	CACNA1E	GLMN		STARD13	DVL2							GLMN
ZMIZ2		RTP4	ARMC9	E2F2	STOML2		PMEPA1	NACC1							STOML2
SCD		GBP2	SRD5A3	NEGR1	RPL26L1		OSBPL6	PPP4C							RPL26L1
PPP2R4		LINC00843	KLHL5	LAMB1	UBE2J2		ABLIM3	STAU2							UBE2J2
C14orf2		MX2	ZNF521	RAB3C	PLCD3		RIC3	EIF3L							PLCD3
MED4		PLBD1	ABCC9	NME1-NME2	NAA40		OSBPL5	FAM136A							NAA40
USP12		BNIP2	PTPN21	DZIP3	ABCD3		APOD	MAPKBP1							ABCD3
GANAB		GAB3	HNF1B	COL2A1	HIBCH		SPOCK2	MTFR1							HIBCH
NOP10		ZNF354B	OSR2	BRPF3	KDELC1		SLC44A4	TMEM182							KDELC1
IL13RA1		FCGR2B	B3GNT3	MOXD1	PDE1A		SULT1A1	RPP14							PDE1A
B2M		MXD1	THBS2	PMAIP1	SURF6		PEBP4								SURF6
RRN3		SIGLEC7	PLA2G12B	PFKP	FZD6		ITPKC								FZD6
AKR1A1		PRSS36	ARHGAP40	EMCN	SMIM8		TCF4								SMIM8
S100A6		VNN2	PHACTR3	CLSPN	LRCH2		C2								LRCH2
RPL5		LDLRAD3	PLA2G10	TINAGL1	C10orf35		NAPSA								C10orf35
NUCB2		SLC35E3	GAS1	PRR11	UGDH		NTN4								UGDH
PPP5C		EEPD1	GOLGA7B	ELOVL6	TRIM2		F3								TRIM2
SDF4		CCL20	IQCA1	LINC01002	VEZF1		CSF3R								VEZF1
TRAK2		B3GNT5	WDR19	FREM2	TMEM186		ADAMTS7								TMEM186
DDAH2		CD177	BGN	THAP9-AS1	CDK7		NPR1								CDK7
SLC38A2		USF1	C14orf132	PPP1R10	IFT88		CRTAC1								IFT88
PFKFB2		DUSP2	SFTPA1	KCNN4	GFER		DUOXA1								GFER
HSD17B11		ACOT4	C3orf55	FAM26F	ENOPH1		VWA5A								ENOPH1
DAP		PPP1R18	SCARF1	BMP5	CCDC117		SCNN1G								CCDC117
CORO1C		ALAS1	FGFR1	SLC16A9	LRBA		ANK3								LRBA
PREP		CMPK2	DNAJC12	ZNF503	TUSC2		MAFIP								TUSC2
ABCF2		SLC17A9	TRIM6	SV2A	LETMD1		NFIX								LETMD1
HSPB1		UACA	HSPB8	EGF	UBFD1		PTPN13								UBFD1
CASP3		GTPBP2	BTBD11	TET1	NINL		ASS1								NINL
FOPNL		AMFR	EVPL	MTHFD2	PCBP2		FAM46B								PCBP2
RPL39		YY1AP1	SLC2A10	GGCT	UNC45A		SLC2A13								UNC45A
BZW1		CLEC2B	CPNE2	TRIM29	GOPC		AP3S2								GOPC
OCRL		LARP1	SULT2B1	KIF3C	GPRC5C		KIAA1324L								GPRC5C
UBB		TEC	SCAMP5	GATA6-AS1	ZNF271		SRGAP3								ZNF271
ORMDL3		CEACAM21	ROR1	PVRL3	PELP1		PXDC1								PELP1
RPL37		HERC5	SCGB3A1	GALNT3	FRG1B		COBLL1								FRG1B
INPPL1		RPL17-C18orf32	STC2	EFNB2	PBX1		TFPI								PBX1
SNHG5		GGTA1P	DSEL	FGF20	PEMT		KIAA1244								PEMT
PIGQ		ARHGAP4	SGMS1	COL7A1	COA4		TACC2								COA4
UQCRFS1		RGS19	CECR2	PDE7B	ZKSCAN1		TACSTD2								ZKSCAN1
NUDT9		PDE4DIP	KIRREL	CST1	TNFRSF12A		LAMA3								TNFRSF12A
CNIH1		APOL3	MUC21	CYR61	FGFR1OP		LAD1								FGFR1OP
COPS5		STAT5A	DOCK5	FSTL4	MTG2		LURAP1L								MTG2
STX6		MR1	EBF4	PRODH	CBX5		GRAMD3								CBX5
ADIPOR2		ZSWIM6	SLC30A2	RADIL	DHTKD1		PKIG								DHTKD1
RPS8		MAP4K1	CXXC4	LRP2	HIAT1		KLK11								HIAT1
DCXR		DUSP5	PCDH9	CRLF1	GPR37		CYBRD1								GPR37
NDRG3		SSPN	FMOD	RGMA	PON3		SFTPD								PON3
MRPS24		NCEH1	PRDM16	ADAMTS6	ERP27		LGALSL								ERP27
TRAPPC3		ESYT1	TNFRSF21	FAM83B	FAM20B										FAM20B
DPY19L1		ZC3HAV1	GPR133	FAM84B	RPL41										RPL41
ABCF3		TPTEP1			DFFA										DFFA
DDX47		ADAP2			TTC9C										TTC9C
LAMP2		ATP11B			SMARCA4										SMARCA4
MISP		RABGGTA			IFT81										IFT81
BUB3		SCAF11			ILF2										ILF2
RBM23		CD4			BCOR										BCOR
SMN1		LEPROTL1			TCEAL1										TCEAL1
MON1B		OSM			BTRC										BTRC
NDUFA8		BTBD19			COPS8										COPS8
EGLN2		ITGA5			LEO1										LEO1
ALAD		TLR4			MORC2										MORC2
PHF6		C5AR1			BLOC1S5										BLOC1S5
YPEL3		DNASE2B			TUFM										TUFM
ELOF1		MIS18BP1			GRSF1										GRSF1
LOC100093631		THEMIS2			COMMD6										COMMD6
FH		CMTM7			ATP1B1										ATP1B1
SNX1		FLJ41309			CEP72										CEP72
PPDPF		KLHL28			C19orf25										C19orf25
MRPL3		SSFA2			TXN2										TXN2
SGTA		LTB4R			RSL24D1										RSL24D1
RPL37A		MDM4			ECE1										ECE1
FBRS		ALOX5			GPALPP1										GPALPP1
ANXA7		SEMA6B			PLA2G12A										PLA2G12A
VCP		SPN			SVIP										SVIP
SNHG1		LRRC8C			UCHL3										UCHL3
AP1M1		NAPSB			HDGFRP2										HDGFRP2
ABCC5		TTC7A			PACSIN3										PACSIN3
RPS7		KLHDC1			FEM1A										FEM1A
KAT2A		FERMT3			TMEM54										TMEM54
MRPS15		LACE1			GEMIN8										GEMIN8
TNIP1		LY96			KCTD2										KCTD2
KDELR1		PPARG			SNHG17										SNHG17
TIMELESS		NCF1B			MINOS1										MINOS1
WARS		PSMA6			MRPL30										MRPL30
WDR1		RNF166			SENP2										SENP2
SDHB		STK10			PSMD9										PSMD9
EMC7		GSTO1			ZFP64										ZFP64
PARK7		NFKBIZ			APOPT1										APOPT1
SEPW1		ZNF841			HOMER1										HOMER1
HADH		SERPINB1			LOC102724002										LOC102724002
ATF6		TNNI2			ATAD1										ATAD1
KRTCAP2		IER5			NAA30										NAA30
NDUFS3		KMT2C			SERBP1										SERBP1
PRDX5		LOC102724850			FAAH2										FAAH2
TSPAN17		CLMN			LINC00657										LINC00657
MFAP3		NECAP2			BCL9L										BCL9L
SCPEP1		GALC			EIF3I										EIF3I
NDUFB8		ATXN7L1			MAN1B1										MAN1B1
UQCR11		PSME2			KIAA0319L										KIAA0319L
TAF9		MRPL55			TBC1D10A										TBC1D10A
ATP6V0A1		P2RX7			MITD1										MITD1
SQLE		STK4			C1orf51										C1orf51
COMMD4		EMP3			IGF1R										IGF1R
AP2S1		DHRS9			DLG5										DLG5
COX5A		RIPK3			POFUT1										POFUT1
PSMD13		HECA			GRWD1										GRWD1
SLC25A6		RP11-838N2.4			NPEPPS										NPEPPS
RPS29		RP11-701P16.5			RBM5										RBM5
ANXA6		ZNF706			SURF4										SURF4
SEC23IP		IL6			PHB										PHB
LOC101060376		TREM2			MSANTD4										MSANTD4
RAP2A		ZBTB24			MRPS10										MRPS10
DNAL4		SEC16B			DHFRL1										DHFRL1
GPD1L		TMEM86A			IP6K1										IP6K1
POLR2G		RNPC3			C9orf41										C9orf41
FTL		PARP15			HNRNPF										HNRNPF
CCZ1B		TMBIM4			SERPINH1										SERPINH1
NDUFA4		KCNK6			GORASP2										GORASP2
XPO6		ARHGDIA			UBE2H										UBE2H
COG6		PRAM1			ARL1										ARL1
PPP1CB		INHBA			FTSJ2										FTSJ2
BLVRA		ZFP36L2			MARK4										MARK4
MRPL14		CD37			DPP3										DPP3
COA3		KLHL6			CRB3										CRB3
HNRNPK		RNH1			NAT10										NAT10
LPCAT4		EMILIN2			RBM42										RBM42
RCC1		BST2			FAF1										FAF1
RPS15		PREX1			PIH1D1										PIH1D1
EVC		STAC3			TRMT10C										TRMT10C
GPR107		ZNF484			MMP15										MMP15
OPTN		ITGAL			MIB1										MIB1
MPST		TNFSF12-TNFSF13			RNF11										RNF11
CERS4		GBP1			OVGP1										OVGP1
PLD3		SECTM1			RRP36										RRP36
ZMYND8		BTN3A1			TMEM116										TMEM116
PLS1		ABCG1			PKI55										PKI55
SLC29A1		FAM225A			PTPRK										PTPRK
TC2N		NCF2			CDK8										CDK8
VBP1		IFIT2			PSMD4										PSMD4
COX7B		HSPA6			ATP5F1										ATP5F1
ISOC1		CEBPB			UTP14A										UTP14A
DCTN4		PPP1R15B			POLR2E										POLR2E
MED23		AHR			FERMT2										FERMT2
MRPS6		FRAT1			GPATCH1										GPATCH1
NDC1		LOC102723726			IL17RE										IL17RE
TOR4A		SYNGR2			PITHD1										PITHD1
POLR2A		CH25H			CCDC12										CCDC12
TMEM98		GPR97			SLC39A14										SLC39A14
UBA3		ZYX			MTMR1										MTMR1
INSIG2		RCBTB2			CHD3										CHD3
FAU		C5AR2			GLE1										GLE1
UQCRC2		FBXL20			PAQR7										PAQR7
RPS15A		IFI44L			PI4K2B										PI4K2B
MAGED2		GRAMD1B			TCEA2										TCEA2
C5orf51		N4BP1			EIF4EBP2										EIF4EBP2
ATP6V1F		C12orf5			INPP5A										INPP5A
ACTB		HLA-G			PVRL2										PVRL2
SPPL2B		TPRG1			GCNT2										GCNT2
MYO6		TET2			MGC27345										MGC27345
PFDN5		VCPKMT			PRKAR2A										PRKAR2A
EIF3D		SDCCAG8			GTF2E2										GTF2E2
YWHAG		ARHGAP26			WBP4										WBP4
DHRS3		ARHGAP15			SHROOM2										SHROOM2
HAT1		TLR1			USP7										USP7
CHMP7		SIGLEC11			LRP6										LRP6
WDTC1		DIAPH2			EPHX2										EPHX2
PSMB6		ANKRD36B			BICD1										BICD1
RPL15		PTGS2			KHDRBS3										KHDRBS3
TRIM11		PPARGC1B			MED21										MED21
TMEM167A		CD101			CAND1										CAND1
MRPL18		TATDN3			ITGB3BP										ITGB3BP
SREBF2		IL1B			PGRMC2										PGRMC2
LPL		SELL			DDX49										DDX49
YWHAQ		FAM157C			DCUN1D5										DCUN1D5
RBM8A		DTX2P1-UPK3BP1-PMS2P11			MEIS1										MEIS1
TMCO1		TRHDE			ACSS3										ACSS3
BMF		RSAD2			ANKRD40										ANKRD40
H3F3B		RLIM			USP47										USP47
RPS6KA1		CSF2RA
SIRT2		TNFAIP8
MCCC1		ST6GALNAC3
ZDHHC9		ZCCHC2
SZRD1		IL15RA
CHMP3		IL18R1
ESRP1		TMEM63A
HEATR5B		IFI27L2
DDX17		CFP
IPO13		HPGDS
MMADHC		MB21D1
AGPAT2		TAGAP
ABCC10		TMPPE
SP1		CFD
PPA1		ZDHHC11B
TTC17		LOC102724824
WBP11		WHAMMP1
C11orf84		GPD1
RPL35A		CD84
PEX19		KIF13B
DCTD		ZNF845
CNOT8		GAS2L3
ABLIM1		CORO6
SUN1		GIMAP6
DLD		DDO
F11R		CREB5
ATP1B3		FLI1
EBP		SH2D3C
NUP107		SLC2A9
VPS72		SUSD3
SAE1		JMJD1C
ETFB		ABCD1
IARS		TREM1
SCOC		TMEM52B
ST3GAL5		PIK3AP1
HID1		NCF1C
PGD		OGFR
NENF		HEY1
ANAPC1		EIF4A3
HAX1		HTRA4
RPL4		TMEM198B
TOMM6		ZNF808
SRM		TAP1
PRPSAP1		CXorf21
PSMA1		SIPA1L2
EIF1B		MAMLD1
PGK1		SLC16A10
IBTK		UPP1
MET		CXCL5
ARRB1		LTF
U2AF1		ARHGAP9
CCDC14		PTPRO
ARHGEF5		RUNX3
MKNK2		STARD5
SNX19		STARD8
FXYD3		DKFZP586I1420
ATP5O		HCST
LOC102724023		TNFAIP6
RPS25		HELZ2
SRD5A1		PARP9
NPC2		LRRC25
RBM17		RP1-257A7.4
ST6GALNAC6		CMKLR1
CCT2		KIF21B
MPDZ		ARL11
RBX1		PTGER4
LUC7L		CLEC7A
SOD3		FMO4
MYOF		WDPCP
BCL7A		SYNGR1
LOC102723728		SLC19A2
SYPL1		HPGD
CALU		RTN1
PPP3CB		GLDN
OXA1L		RBP7
AHCY		HCAR2
CAPNS1		CCL23
IFI30		RUNX1
NBAS		CXCL3
EIF3F		SPATA13
SRSF3		GEMIN5
RPS28		NCOA6
TBC1D2B		MPP1
2002-09-01		ADORA3
COX6C		UHRF1BP1L
HSD17B12		OLAH
CAMK2G		RHOH
LARP4B		KCNE1
USP32		RNF135
KARS		ICOS
AURKAIP1		ANKRD28
MTMR14		S1PR4
GTF3C1		RELT
GLB1		ARRDC4
LGALS3BP		ARHGEF6
PMM1		C3AR1
UTP3		P2RX1
GOT2		RND1
CLK1		OSBPL3
CNN2		RUSC2
PLXNB1		KDM7A
UPK3BL		HLX
C20orf194		PCK2
ATP5G1		FOLR3
SDHAP3		IFIT3
DAD1		CPEB3
ERGIC3		LOC101927578
B4GALNT3		RIN3
ZFAS1		CLEC4A
ANXA11		UBALD2
LMO4		PTGER2
WDR75		NR4A2
RIPK4		PLEKHF2
RPL6		LILRA6
MAGED1		MED12
TCF12		HOXB6
BCL6		EMR4P
NAPG		TNFAIP2
POLR3A		KNDC1
CWC15		PDXDC2P
DPM3		YWHAH
MRPS21		KLF4
POLL		ORC3
ZDHHC8		LOC100507747
AGL		UNC13D
BLCAP		SERPINB9
NAV2		ZNF611
C1orf198		RASSF5
ACTG1		ADAMTS15
WASH7P		NKX3-1
CTNNAL1		SAMD4A
MPZL1		IL18RAP
BLVRB		PARVB
EEF1G		ZNF141
FAM98A		IFITM1
METTL13		MAPK14
CUL2		NAPRT1
SLC7A8		TTBK2
COASY		HSPA7
ASNS		TMEM120A
COX7C		SASH3
2005-03-01		ITGAE
PAPD4		DRAP1
ELP2		CD300A
CLDND1		LOC100133331
PDHA1		CTSA
HEMK1		NR1H3
NAMPT		CXCL9
CEP164		GAPT
PSMG2		LOC100271836
POLR2K		UNC5B
SYS1		LILRA5
CDKN1A		RIN1
NAA10		IFFO1
IREB2		TNFRSF1B
S100A11		TLCD2
TGFBR1		SPEN
BZW2		CD48
ARL6IP1		BPIFB1
TSPAN15		IFITM2
KIAA1217		ADAM19
XRCC6		DOPEY2
TUBB4B		AP4B1
BABAM1		CXCR2
PYURF		KATNBL1
IFT52		NFKBIA
PSMB5		LY75
LEPROT		AGPAT4-IT1
JUP		CLN8
GDI1		LOC100507642
RNASET2		ITPRIP
PREB		NLRP3
MBD4		FOLR2
ALDOA		FAM91A1
TBCEL		SWAP70
SASH1		DNAJB14
PPP4R1		PPP1R2
CCNG2		TDRD3
GARS		CAMP
ATP6V1B2		NOTCH2NL
POLE3		CES1
ZNF512		AXL
FBXO42		SAA1
STARD3NL		CXCL1
FBRSL1		MGP
ADSL		TGM2
PIGY		LOC100288069
TFCP2L1		IER3
RALY		ARHGAP6
SH3BGRL		ADAP1
PERP		ATHL1
NDST1		ASRGL1
ZNF322		NCOA7
HIRA		OVCH1
ATG16L1		GPSM3
MBIP		C19orf38
SIRT7		RASGEF1A
RPL35		RHOV
TMEM106B		ITPR2
NBPF9		NPIPB11
TSG101		CXCL2
P4HA1		SGSH
WWP2		TMCC3
SNRNP40		LOC101060494
USP38		SESN1
TBCA		GPR84
MMGT1		ACO1
CDK9		ZMAT1
LARS		KIAA1683
GBAS		HS3ST3B1
SNRPD2		A4GALT
IP6K2		FCHO1
DHX40		CD5L
HMGCR		TNF
RPL26		LOC100129083
ESD		PPP4R1L
RPN1		ITGB8
C20orf96		SULT1B1
APH1B		ZNF701
PNMA1		SDHAP2
CRY2		IL15
SCAMP2		MT2A
EID1		HIPK3
ATG5		P2RY13
CCNB1IP1		NPIPB3
CLK2		SLC8B1
ATP13A2		DZIP1L
XPNPEP1		RBM43
P4HA2		GLCE
TXNL4A		IRF5
TUBGCP3		ZNRF2
UBL7		NDRG2
STARD4		ABHD12
SERINC2		PI3
UTP6		KAT2B
PSEN1		HCAR3
MAT2B		CD80
ZNF395		RASGRP3
USP10		SERPINE1
SERINC3		TRPM2
SEPHS2		FAM49A
EDEM2		PRKAR2B
ZFAND6		ZFP36
SHKBP1		OGFRL1
AP2M1		PGM5
ELOVL1		IKBKE
RFX5		RNF168
SNX9		DNAH5
RALGAPB		CECR1
UMPS		NFATC1
ARMC8		ERN1
CTDSPL		LINC01094
ARPC2		SHANK3
ADIPOR1		ACRBP
SAP18		GLT1D1
ARPC1A		SENP3-EIF4A1
CD46		TANC2
PARN		KLF8
MRPS23		FFAR4
TUBA1B		TLR6
SH3YL1		SLC45A3
TMEM128		AGTR2
STXBP2		RPL36A-HNRNPH2
COX8A		PYGL
DCUN1D4		JUNB
YWHAE		PPP1R16B
FBXO21		PLA2G7
NDUFA3		KIAA0226L
PRDX6		CR1
GPR108		GMPR
TIMM13		IRF1
HSPA8		MICB
QDPR		BATF3
PDCD6		SIGLEC10
RNF185		PLCL1
TMSB10		FES
LOC102723897		CFLAR
SCRN2		VWF
CD59		C1orf204
GDF15		KCNE3
EMC6		RGCC
CHID1		CD97
ARFGAP3		LOC344887
SLC41A1		ZNF702P
PLBD2		DUSP1
MTA3		GKN2
TMEM2		KDM6B
KIAA0907		LOC100233156
RNASE4		LOC101928451
SUGP1		TRIM47
LITAF		XRN1
PRCP		TRIB1
LDOC1L		MROH6
PTK2		APOBEC3G
CSTF2T		PRRT4
HNRNPA3		MFAP3L
APLP2		MUC16
TTI1		ZC3H12A
KIAA0020		CLU
MTMR6		IL18
2007-09-01		DMBT1
PLA2G4B		LDLRAD4
SLC23A2		GBP4
FN3KRP		BIVM-ERCC5
NIFK		CHI3L2
EMB		AC011899.9
CEP192		LOC100134822
NDUFS2		NPIPA2
VIMP		SAA2
C5orf24		CRIP1
TOP1		PRSS21
ARMCX6		GK
AMOTL2		TMEM71
RAB4B		FAM65B
TMPRSS13		SIGLEC5
DERA		EGR2
NDUFAB1		ZFYVE28
ITM2B		CPNE8
ZMPSTE24		NRP2
UAP1		PDPR
ZFP90		ZNF331
EIF2D		KCNK13
FNIP2		MMP7
ZNF385A		STEAP4
ARMCX3		HK2
UQCRC1		AFAP1L1
TMEM30A		EHD1
RAB3D		FOS
PPAN		FCRL1
SNRNP27		CCDC152
MRPL13		ICOSLG
RAE1		FABP5
MVD		HS3ST2
TST		ARRDC3
PICK1		CPT1A
UBE2K		RGS16
LIPA		2003-09-01
OSTC		FAIM3
SF3A3		CD6
ABHD10		ATF3
ALG5		AADAC
SEC61B		NCF1
DUSP8		FLJ32255
WBSCR22		LIMS3L
GM2A		THBD
EDF1		ROBO3
OGT		UPK3B
ATP5E		MS4A8
GTF2F2		MBOAT1
NPNT		DYX1C1-CCPG1
WDR60		AHCYL2
STX4		SLAMF8
WRB		SERF2-C15ORF63
FEM1C		LOC101927999
SETD4		EGR1
C12orf49		EREG
RBM27		BAG3
ANAPC2		ARHGAP31
ZFP62		ZNF37A
RPS21		LY75-CD302
EIF6		CHST3
GOLGA7		EGR3
ENTPD6		SORBS3
PPRC1		RCSD1
TSSC4		RNA5-8S5
AGR2		CHRM3
SUB1		SERPINB3
TMEM9		DAPP1
DYNLRB1		RHOB
POLE		BATF2
GSTK1		KLF2
PLRG1		KCNC3
RCOR1		CITED2
TFEB		SPP1
GOLT1B		FCGBP
ELOVL7		CCDC146
IGSF3		SPEF2
FBXO3		DNAJB4
UBA52		LOC100996442
NCK2		ZFP92
ECI2		ATP6V0D2
UQCR10		GPR132
TMEM14A		IRS2
NDUFS1		MUC4
NEDD1		WDR49
PGAP3		LEPR
RPS12		TAOK3
RPL31		GRASP
PARP4		ARNT2
MDH1		LSAMP
ANXA5		LIMS2
NEBL		SYNPO
HSPA1B		MT1X
CBR1		PRKCB
SELK		MEF2C
LRP3		TRHDE-AS1
ANKRD52
UBALD1
PSMD12
ADK
GID8
UBA1
FAM156B
ABAT
HNRNPH2
PHF2
ISCU
SLC18B1
CAPZA2
DIS3L2
RHBDD2
FIS1
ADAR
ELMOD2
SLC26A11
FASTKD5
MAPKAPK2
TMEM68
RPS11
CORO7
GTPBP4
EIF4G2
NME1
RPL22
MBTPS2
PRMT5
LMAN2L
TM9SF4
CBWD2
MAPRE1
TMEM167B
BAG1
SENP6
SMIM12
ERAL1
NDUFS4
LARS2
DCK
YIPF6
CLNS1A
NOTCH2
IDH1
RHNO1
FIG4
TMEM8B
LCMT1
WDR18
RFFL
USP48
SLC25A11
FBXW11
ICK
EIF4A1
FAM199X
CHMP1B
MYL6
TPRG1L
GPNMB
MAPKAP1
PPIE
RPS27
ACSF2
WSB1
KANK1
WDFY1
FAM203A
DHX15
SNRPB2
VAV2
USP22
MRPS35
YPEL5
ANAPC7
DDX41
GNPAT
RABGAP1
KDELR2
UBL3
PSMF1
CIAPIN1
ARF1
JPH1
MGST3
ETV3
ADCK4
NBPF12
ATP5C1
RNF126
ALDH4A1
AKR1B1
ANXA4
MFN1
FAM200B
PFKL
SND1
CLPTM1L
BLMH
HTT
ZDHHC4
AK1
MUT
RPS23
CHAMP1
OPLAH
PSENEN
HKR1
PDCD10
IMP3
FAM102A
HNRNPUL2
SLC37A3
ERLIN1
PER1
PRKRIP1
ANP32A
XRCC5
CNDP2
MUM1
CDC27
RAB27A
HNRNPLL
DPH3
DOLPP1
PPP1CC
CDK5RAP1
TMEM219
SORD
NAB1
RAB35
CTIF
CLCN6
HDHD2
CCT5
SUV420H2
TJP2
HSD17B4
TM9SF2
DHX37
ZNF277
SLC35A4
MCCC2
PTPN12
RSL1D1
SNHG3
TARDBP
REEP4
NAA60
SPCS1
NUP160
AAR2
KANSL2
IMPA1
DEGS1
ABL1
CSNK2A1
METTL17
MAGT1
FOXO4
MRPL22
CNOT6
LAMTOR5
TAF1C
TMED9
ATP6V1C1
NOL11
MAPKAPK3
SLC30A9
ERCC3
LSM7
POMP
CLK4
MTRR
USP39
ACAD9
DCAF7
HSBP1
BBS10
LSM2
STK17B
WDR77
COQ9
NOC2L
OBFC1
ARFGAP1
HSDL1
HECTD3
NCL
EFTUD2
PI4KAP2
DERL1
FOXRED1
MVP
NVL
CTNNA1
KRCC1
AKR7A2
RACGAP1
TMEM261
ZBTB34
FAM98B
SELENBP1
UNC13B
SLC35C1
SHOC2
NCOA5
RPL12
EBNA1BP2
NDUFV3
ENO1
ARHGEF7
MBNL2
ARHGEF1
AP5M1
AUTS2
DIP2C
UBC
MON2
PIK3CB
HDAC3
TUBA1C
RAB5C
ITGB6
VPS37C
SNRPD1
ATP6V0D1
CD164
EFCAB14
OCIAD2
WDR41
KCTD5
UBR4
MIER2
PLXNA3
TYW3
VPS13D
PRDX3
RPL17
NDUFA1
SH3BP5L
HNRNPA1
TMED2
GPX1
NACA
SNX12
HEXA
NDUFS6
AAMP
PPP1R21
C11orf73
RPS17
FCHO2
TCERG1
R3HDM4
RPL24
ZFAND5
EIF4H
UBQLN2
RBPJ
SNX6
SNHG6
COX16
MYSM1
EHMT1
RPUSD4
FBXO38
NIT2
YIPF5
AQR
TIMM17A
SMG8
CTSL
ZBTB39
GTF3C5
GALNT4
PNPLA4
SNX4
DIAPH1
NEDD8
NME2
DNAJB1
MED20
SACM1L
MANBAL
HN1L
GLTSCR1L
SSX2IP
CALM1
PSMB1
TSPAN14
HDHD1
MICALL1
POLD2
EIF3E
FDFT1
PCNP
SLMO2
PSMD3
MYL12B
LANCL1
SNRPC
SLC17A5
RSPRY1
TELO2
R3HDM1
CLCN7
BAK1
ZKSCAN8
NEU1
SKP2
GPATCH2L
SLC25A17
MEIS3P1
ASUN
KIF21A
ARFIP2
ELAVL1
HNRNPUL2-BSCL2
TRAPPC11
RCN2
TRPC4AP
ILF3
RPS6KA3
CLDN12
SAFB2
STAMBP
MRPL11
CYHR1
ATPAF1
NAP1L4
COL1A1
C1orf52
TCEB1
URGCP
TESK1
MANSC1
ADAM9
RPL23A
CAMSAP2
OS9
DHCR24
CKAP5
SLC35A5
USP5
SPRY4
REXO4
SDHA
LMO7
ETS2
C15orf38-AP3S2
POLR1D
WDR70
GTF2H4
SMAP2
PDIA5
ETFA
C17orf85
CHFR
EXOC7
LRRC1
H2AFZ
EXT2
NCKIPSD
RPL10A
HNRNPC
ISY1-RAB43
EZH1
SGPP1
CCDC174
QSOX2
DNAJB11
ERBB3
KRT7
RAB21
FYTTD1
CHD2
NCKAP1
JKAMP
MAPRE2
RAN
CCDC124
TBRG4
FMR1
EIF5A
RABAC1
TMEM41B
HDAC11
PHKB
DDX23
SNRPF
AK2
TFCP2
PRDX4
KLHDC4
AGTRAP
MVB12A
BRK1
GNAI2
NOTCH1
UBTD1
TFDP1
CPSF7
MCM3
STRIP1
UBA2
DCTN3
VPS11
SF3B5
CYB5B
MYEOV2
ATP13A3
VTA1
VAMP2
DHX57
RPLP2
S100A13
CEP120
SLC25A46
VWA8
CAPZA1
POFUT2
CD99
NUDCD3
CDC42
NUCB1
HSD17B7
ACSF3
MLF2
NSF
ACLY
FKBP2
ZNF524
LDHA
MTPN
DDB1
RPL7A
C5orf15
TIA1
PIGV
ZNHIT1
TRAPPC6A
API5
TMEM183A
RNF26
PPP2R5B
MED24
RAPGEF1
ZNF33A
PMF1
MRPL1
LUZP6
MARK3
HS1BP3
CYTH2
SYT17
FAM49B
EIF1AX
DNAJB9
SDHD
TRIP4
FUCA1
NUDT14
BRD8
PIP5K1C
LOC102724200
TERF1
GMPPA
CHMP1A
ARL16
UFL1
ICT1
TYK2
CASP7
RPL18
THRAP3
BCL2L2
TGFBR2
NGDN
PLXNA1
NYNRIN
EBPL
CAMSAP1
ACVR1B
TRIM32
CYFIP2
PTPN3
ARL2
IPO11
SLC35C2
ZNF768
DTX3
YIPF1
PRMT7
MOSPD3
SPG7
TSNARE1
SAT2
STAT3
NUP155
SFSWAP
DERL2
LMF2
KCNS3
FAAH
LBH
BMS1
RNGTT
AGPS
UBE3C
RDH11
CTDNEP1
AHSA1
FN3K
ARMCX2
SAP30L
MPC1
HAUS4
MOB2
PPP6R1
COX6A1
HTATSF1
SECISBP2L
RNASEK
CCSER2
HPS1
SLC9A6
USPL1
MYO1D
PDLIM1
PRPF8
ID4
CTPS2
ZNF627
ATG4B
RAB4A
FAM89B
NDUFB5
RPN2
NBEAL2
YPEL2
IMP4
MTG1
DPY30
TIMM21
GTPBP10
FAM175B
ZBTB1
SNAPC4
MKS1
FAM160A2
PEX5
MAP2K2
RPL36
BRD2
RFC3
CAMLG
WDR82
GPAA1
MAPK3
HMGXB4
MEF2D
KLHDC10
RNF38
TKT
CAPN8
ATP6V1G1
SLX1A-SULT1A3
AGAP6
SPIN1
ODC1
SYNCRIP
RNF14
SIN3B
NPIPA1
LRRC40
FAM46C
RPL18A
RFC1
FAH
FBXW2
FCGRT
THOC7
TM2D1
NCLN
ATXN7L3B
GPATCH8
SLC27A4
CDAN1
EIF4A2
NBPF1
C11orf31
PKM
WIZ
EXOC4
GET4
KPNA3
RTFDC1
RBM28
CSRP2BP
KLHL18
LINC00998
RPH3AL
IFT80
WWC1
CEP170B
THOC5
NUBP1
ACOT9
IGBP1
TDP2
HDAC8
NUDT16
FAM3C
GAR1
VIPAS39
SLC6A6
TLE3
HDAC4
RNASEH2B
GGNBP2
ULK1
NECAP1
CAMTA1
PIBF1
PIM3
LPIN1
TSTD1
EEF2
ATF6B
PMPCA
ALG2
METTL2A
ARL6IP5
CPNE1
DAG1
RBM6
NDUFA9
ELOVL5
ALKBH5
AARS
SCIN
CCDC93
GATAD2B
HOOK1
GMEB2
RPS13
ATP6V0B
MRPL17
PYCR2
RPS6KC1
DNAJC5
DUSP3
SH3BP4
YWHAZ
G6PC3
CLN3
C17orf89
P4HB
TAB3
DENND5A
SUMO2
IGHMBP2
PIP4K2C
PPHLN1
REEP6
NIPA1
NUP205
PRPF18
NDUFS5
URB1
TMEM141
CINP
DCAF11
MKL2
HNRNPL
NUDCD1
NOLC1
C19orf10
TSPYL4
DPM2
PILRB
TRA2B
SRSF7
LAMP1
BLOC1S1
MTHFS
DYNLT1
COX5B
VPS39
SUZ12
LDLRAP1
LPAR2
OSBPL8
PCGF5
ZNF133
ARHGEF2
NUDT12
F2RL1
ACSL4
HEATR6
C19orf48
CD81
KLHL26
UBXN1
CCNT1
VPS16
COMMD8
TMEM194A
NCSTN
RAPGEF2
SHFM1
NKIRAS2
PSME4
BNIP3L
CXorf40B
ZNF618
SCARB2
POLR1E
GPI
PDIA4
ZDHHC18
FAM73B
SUPV3L1
TOP3B
GNG12
SPAG16
USP13
KHSRP
TUFT1
C7orf60
GPBP1L1
ZC3H15
AREL1
CLPP
FAM129B
ABHD4
NFYA
TTC12
TOMM7
TNFRSF10C
VPS8
OSER1
PLIN2
AAGAB
XRCC1
RWDD1
PAIP2
SLC39A8
NSDHL
KIF1C
TRIM28
CXCL17
LCOR
TMEM144
UBE2G2
ARPC5
ZNF189
B3GAT3
MTHFSD
MVB12B
CTNNBIP1
TAPT1
FLOT2
PRNP
C16orf89
TRIM4
RPSAP58
TMEM14C
PTPN4
AMPD2
DHX16
ANP32B
SAR1A
ING4
CYTH1
TBC1D7
RBFA
PPIP5K2
LRRC42
UBE2E2
VPS25
RNF31
TEX264
UBLCP1
TXNRD1
LOC100506710
CCDC47
RRP1B
SLC25A39
ANO10
NPTN
WDR61
2010-09-01
TPT1
ERO1L
STARD3
TRIM44
DHRSX
DNAJC10
ZDHHC13
PARP6
CCDC132
PTGFRN
G2E3
CDKL5
FAM211A-AS1
SRPRB
MRPS18B
APEX2
CLPX
LPCAT2
RRM2B
REXO2
FBXO34
STX10
MYL12A
PARL
WWC3
ZMYM3
C3orf38
RPUSD1
C1GALT1C1
PCTP
RPS5
STK36
SLC39A9
CYB5R3
STK11IP
RPA2
MYO1C
AK9
HLA-A
PTDSS2
MAP9
DHX36
OAZ1
ZBTB7B
GRPEL2
COQ4
COMMD1
ABCB10
TOPBP1
2002-03-01
SERP1
SCCPDH
DSTN
RAB11A
GBF1
SMIM13
APITD1
ZC2HC1A
NDUFB7
PTPRF
DYNLL1
DDX52
B4GALT4
ZNF664
SUDS3
SCAMP4
NFATC2IP
EIF4G3
CD2BP2
SEC31B
MNAT1
LDHB
RBM14
FRS2
NCOA3
SPSB1
MAPK9
FGFRL1
STRAP
ESYT2
PJA2
RNF219
ZSCAN25
SLC41A3
MAD2L2
STXBP3
CAPRIN2
PIGT
LRRCC1
IFT43
USP36
MRPS31
CRYL1
EHBP1
SUGT1
EPB41L5
C11orf24
MSH2
RTN4
SPG21
IPO5
TSEN34
EPAS1
CCNT2
SDHAF2
AGPAT6
DCTN5
RFT1
UNG
TAX1BP3
AMBRA1
ELK1
UBR3
ZNF581
ZFYVE27
LSM8
HSPE1
MRPS11
KCTD13
TEX261
TFAM
LDLR
SCFD1
FKBP8
ACACA
ZZEF1
SMARCAD1
HADHA
PNP
TRAM1
ZNF770
RPS18
AAAS
DTX2
RAB11FIP4
TMEM161A
COQ5
SLC25A36
SUCLA2
LOC728554
RAB10
ZNF229
FRA10AC1
DDX39B
TRAF2
MTX2
EXTL3
SRRM1
TRAPPC2L
AP1B1
USP11
NCKAP5L
MED16
PLXNB2
HYOU1
SRC
PRPF4B
TMX4
TBC1D8B
CAPG
WDR36
COPG1
SERTAD2
MED13
GNAI3
PLSCR3
PKD1P1
LASP1
AKIRIN1
CTTN
FIBP
TARBP1
GABBR1
ITPK1
GUK1
APH1A
MSI2
RPS10
RPL13A
CHKB
CCDC6
PLEKHM2
MRPL15
DRAM1
MED27
PGAM1
CSTF1
APOL2
ZNF358
PCBP1
FYCO1
PTDSS1
TMEM60
NONO
SERF2
MIIP
EPT1
SUCLG1
GALT
SUPT6H
COX17
UBE2J1
CALCOCO1
TMX3
SLAIN2
ANKRA2
DYNC2LI1
LRP12
CLASP1
OCIAD1
SPATS2L
CAB39L
SNX33
MRFAP1
CAD
HMGN5
YIPF4
ZBTB18
NAP1L1
TMEM104
TAF12
CALCOCO2
PPIP5K1
SLBP
MAPK13
XAB2
PSMD11
EIF4EBP1
PSMC6
C12orf57
RRM1
MFSD1
PARP16
VKORC1
CEBPG
INO80B
CYB5R4
RPF2
NUP93
ACN9
MED28
MIDN
ZNF12
SAYSD1
NHLRC3
DNTTIP1
GLRX3
PTGES2
NDUFV2
STK40
SAP130
RAB3GAP1
RAP1GDS1
RBM18
RFX7
BCL2L1
DCLRE1A
ZKSCAN2
RHOU
EPS15
DAPK1
ARMCX5
LARP4
TTL
FAM213A
ZNF518B
KIAA0368
RBMX2
KIAA0430
TLN1
RAB28
PPIA
RHOD
ME1
VOPP1
CCM2
MANBA
ST14
BCL3
C9orf64
SMG9
ARHGEF34P
MTCH1
TARS
EPS15L1
PEBP1
EXOC6
PQBP1
PTBP1
USP15
NINJ1
SORBS2
SPRED2
CIR1
ZNF146
GCN1L1
APTX
CCNY
DNAJC13
ERGIC2
GCC1
SRSF6
STX2
PPP1R12C
CIRH1A
CDC42EP4
SMAD5
WDFY3
CSGALNACT2
ZZZ3
KIF3A
FAM220A
MEGF9
RBM33
GUSB
NUP214
PIP5K1B
KIAA1671
CHCHD3
FAM174A
ZNF71
[truncated: 2,085 more rows]

## Sheet: DEG_Adult_AT2vsLate_tip_Vendiag
	genes	logFC	AveExpr	t	P.Value	adj.P.Val	B	genes.1
C1QA	C1QA	10.4984	-2.37622	22.6331	3.36707e-14	3.92114e-12	20.4339	C1QA
CD163	CD163	11.6048	-1.34407	22.6314	3.37111e-14	3.92114e-12	20.4437	CD163
NCKAP1L	NCKAP1L	7.67791	-2.77923	22.1005	4.99771e-14	5.21385e-12	20.132	NCKAP1L
VAMP3	VAMP3	6.57606	5.40513	21.6686	6.92999e-14	6.55403e-12	19.8881	VAMP3
TYROBP	TYROBP	8.74562	-2.62635	21.6326	7.12325e-14	6.70112e-12	19.9106	TYROBP
VSIG4	VSIG4	9.81648	-2.47337	21.1541	1.03114e-13	9.03429e-12	19.67	VSIG4
TMEM50A	TMEM50A	6.55168	5.11011	20.3273	1.9908e-13	1.50813e-11	19.1595	TMEM50A
MARCO	MARCO	10.9155	-2.31651	19.5997	3.62647e-13	2.17793e-11	18.7882	MARCO
CYBB	CYBB	7.69261	0.0663422	18.6573	8.13548e-13	3.9217e-11	18.1608	CYBB
FGR	FGR	8.33214	-2.49891	18.6565	8.1413e-13	3.9217e-11	18.1686	FGR
ATP6V0C	ATP6V0C	7.84309	6.02011	18.5165	9.20839e-13	4.33415e-11	18.0705	ATP6V0C
PSAP	PSAP	8.00577	9.37375	18.3147	1.10141e-12	5.0206e-11	17.8587	PSAP
CSGALNACT2	CSGALNACT2	7.19573	3.7786	18.2932	1.1228e-12	5.02715e-11	17.9124	CSGALNACT2
BECN1	BECN1	5.96524	5.04967	18.2237	1.19474e-12	5.26803e-11	17.8426	BECN1
PSMD8	PSMD8	6.2828	5.62417	17.956	1.52104e-12	6.45375e-11	17.6673	PSMD8
ALOX5AP	ALOX5AP	8.7816	-2.33668	17.9166	1.57657e-12	6.63373e-11	17.6758	ALOX5AP
MTMR14	MTMR14	6.11989	4.23754	17.5892	2.12884e-12	8.5318e-11	17.4084	MTMR14
RPA1	RPA1	5.41898	5.04284	17.5232	2.26312e-12	9.01639e-11	17.3448	RPA1
CD52	CD52	8.5904	-2.46476	17.2352	2.96243e-12	1.13554e-10	17.1888	CD52
PLEKHO2	PLEKHO2	7.24404	2.73574	17.0646	3.48151e-12	1.26959e-10	17.0476	PLEKHO2
SYMPK	SYMPK	6.11608	5.35971	17.0377	3.57176e-12	1.29783e-10	17.0095	SYMPK
ARMC8	ARMC8	5.89591	4.23286	16.9716	3.8044e-12	1.36278e-10	16.9561	ARMC8
DNAJC8	DNAJC8	5.52081	5.37184	16.6347	5.26354e-12	1.76081e-10	16.694	DNAJC8
ATP6V0E1	ATP6V0E1	7.14153	5.48035	16.4632	6.22346e-12	1.99476e-10	16.5902	ATP6V0E1
HDAC6	HDAC6	5.79278	4.98308	16.4433	6.34665e-12	2.01648e-10	16.5529	HDAC6
SELT	SELT	6.43577	5.16608	16.3994	6.62672e-12	2.08907e-10	16.5302	SELT
ZC3H7A	ZC3H7A	5.89058	4.81384	16.3873	6.70624e-12	2.10485e-10	16.5113	ZC3H7A
C1QB	C1QB	11.1653	-2.12839	16.3872	6.70649e-12	2.10485e-10	16.5641	C1QB
MGAT1	MGAT1	7.49859	6.28492	16.3469	6.97881e-12	2.17299e-10	16.3741	MGAT1
ISY1-RAB43	ISY1-RAB43	5.05881	3.82674	16.2962	7.33766e-12	2.26728e-10	16.4193	ISY1-RAB43
RSRC2	RSRC2	6.39441	5.32614	16.1527	8.46317e-12	2.58077e-10	16.3352	RSRC2
ITGAX	ITGAX	7.39394	-2.82109	16.1217	8.72888e-12	2.64467e-10	16.3241	ITGAX
IL13RA1	IL13RA1	7.07045	5.0593	15.892	1.09989e-11	3.18921e-10	16.1348	IL13RA1
ABCF3	ABCF3	5.17765	4.43317	15.7238	1.30508e-11	3.67875e-10	15.9639	ABCF3
CYB5R4	CYB5R4	5.20842	3.58196	15.6746	1.37256e-11	3.83691e-10	15.9242	CYB5R4
MTMR6	MTMR6	5.78464	4.03292	15.6622	1.39013e-11	3.88067e-10	15.9269	MTMR6
B2M	B2M	9.75695	8.02382	15.6308	1.43566e-11	3.96945e-10	15.721	B2M
ATP6V1E1	ATP6V1E1	6.87922	5.38307	15.6226	1.4478e-11	3.98674e-10	15.9105	ATP6V1E1
WDR1	WDR1	5.86804	6.82812	15.525	1.60097e-11	4.306e-10	15.636	WDR1
PIGS	PIGS	5.35597	4.91291	15.52	1.60928e-11	4.306e-10	15.7995	PIGS
USP33	USP33	6.24558	4.99904	15.4857	1.66737e-11	4.44024e-10	15.7874	USP33
GRN	GRN	8.59806	7.57883	15.4697	1.69527e-11	4.5027e-10	15.5914	GRN
DPH3	DPH3	4.85513	3.60454	15.3058	2.01094e-11	5.19788e-10	15.6048	DPH3
SDF4	SDF4	5.08235	6.23366	15.2759	2.0748e-11	5.32215e-10	15.4547	SDF4
CYP27A1	CYP27A1	8.85527	1.72079	15.2742	2.07851e-11	5.32493e-10	15.6349	CYP27A1
LAIR1	LAIR1	6.98384	-2.4497	15.2581	2.11402e-11	5.39542e-10	15.4919	LAIR1
SIGLEC1	SIGLEC1	8.84062	-2.40366	15.0636	2.59567e-11	6.43009e-10	15.4521	SIGLEC1
ANXA7	ANXA7	5.89313	5.47994	15.0111	2.74464e-11	6.74135e-10	15.3057	ANXA7
GYPC	GYPC	5.44574	-1.82634	14.9868	2.81654e-11	6.90958e-10	15.3454	GYPC
MICU1	MICU1	5.61312	4.92846	14.9417	2.95538e-11	7.2239e-10	15.3091	MICU1
TSN	TSN	5.06672	5.02446	14.9318	2.98692e-11	7.29219e-10	15.2882	TSN
LPXN	LPXN	6.41493	2.09234	14.897	3.09996e-11	7.5228e-10	15.2821	LPXN
CLEC4E	CLEC4E	5.01254	-3.15951	14.8888	3.12733e-11	7.53761e-10	15.2491	CLEC4E
PCMT1	PCMT1	5.44101	4.897	14.8887	3.12763e-11	7.53761e-10	15.2591	PCMT1
SDHB	SDHB	5.78618	4.54454	14.8837	3.14477e-11	7.56802e-10	15.2611	SDHB
FPR1	FPR1	7.3552	-2.71407	14.8758	3.17135e-11	7.62291e-10	15.2742	FPR1
SLCO2B1	SLCO2B1	9.03566	-2.24343	14.8381	3.30245e-11	7.88074e-10	15.2542	SLCO2B1
NADSYN1	NADSYN1	5.62149	4.95316	14.8177	3.37549e-11	7.99959e-10	15.1999	NADSYN1
LAPTM5	LAPTM5	10.6832	-1.28787	14.795	3.45931e-11	8.16003e-10	15.2246	LAPTM5
RHOA	RHOA	6.53705	7.46191	14.7531	3.61919e-11	8.49754e-10	14.9894	RHOA
GHITM	GHITM	6.38147	6.47452	14.7173	3.76212e-11	8.77208e-10	15.0535	GHITM
ALDH2	ALDH2	9.78065	6.2745	14.6553	4.02384e-11	9.25438e-10	15.0942	ALDH2
DOCK2	DOCK2	7.15023	-2.64583	14.6481	4.05534e-11	9.31623e-10	15.0681	DOCK2
WWP2	WWP2	5.39468	5.04432	14.6113	4.22097e-11	9.6356e-10	14.941	WWP2
MRPL42	MRPL42	4.50795	4.52601	14.6109	4.22292e-11	9.6356e-10	14.9855	MRPL42
ATP6V1A	ATP6V1A	5.90084	5.72286	14.5661	4.43416e-11	1.00609e-09	14.9135	ATP6V1A
CSNK2B	CSNK2B	6.05775	4.92882	14.5361	4.5823e-11	1.03506e-09	14.9534	CSNK2B
TTC37	TTC37	6.26913	5.50801	14.5275	4.62533e-11	1.04361e-09	14.9485	TTC37
HNRNPK	HNRNPK	4.6328	8.09888	14.5023	4.75488e-11	1.06808e-09	14.7599	HNRNPK
PITPNB	PITPNB	5.25581	4.82453	14.4828	4.85804e-11	1.08763e-09	14.8908	PITPNB
HLA-DQA1	HLA-DQA1	8.29504	-0.993329	14.4807	4.86919e-11	1.08892e-09	14.8743	HLA-DQA1
STX7	STX7	6.34512	5.11738	14.4663	4.94653e-11	1.10135e-09	14.8935	STX7
DDX47	DDX47	4.85162	4.50929	14.4184	5.21427e-11	1.14958e-09	14.8218	DDX47
UTP3	UTP3	4.65802	4.10909	14.4059	5.28671e-11	1.16302e-09	14.8047	UTP3
CSF2RB	CSF2RB	5.87116	-3.03659	14.391	5.37454e-11	1.17722e-09	14.8179	CSF2RB
PRKCD	PRKCD	7.32003	4.92888	14.3646	5.5335e-11	1.20812e-09	14.8103	PRKCD
TRIP4	TRIP4	4.38425	3.43188	14.3622	5.54795e-11	1.20997e-09	14.7549	TRIP4
XPNPEP1	XPNPEP1	5.16736	4.63362	14.3602	5.56056e-11	1.21141e-09	14.7763	XPNPEP1
PAPD4	PAPD4	5.61328	4.33117	14.3377	5.70077e-11	1.23663e-09	14.7645	PAPD4
DLG1	DLG1	5.389	4.92291	14.2938	5.98503e-11	1.28726e-09	14.7197	DLG1
ATP5B	ATP5B	5.63307	7.82611	14.2823	6.06197e-11	1.29966e-09	14.5465	ATP5B
SEC22B	SEC22B	5.90491	5.07903	14.2639	6.18679e-11	1.32362e-09	14.7005	SEC22B
LAPTM4A	LAPTM4A	7.39282	6.23308	14.2515	6.27275e-11	1.33495e-09	14.7057	LAPTM4A
CD40	CD40	4.84313	-1.9978	14.2236	6.47098e-11	1.37281e-09	14.6415	CD40
SMIM12	SMIM12	4.69331	4.54189	14.1949	6.68177e-11	1.41309e-09	14.5624	SMIM12
CTSB	CTSB	3.78107	8.12835	14.178	6.8088e-11	1.43545e-09	15.2895	CTSB
CUL2	CUL2	5.19214	4.07943	14.1738	6.84112e-11	1.44076e-09	14.6037	CUL2
AP1M1	AP1M1	5.52875	4.28695	14.1578	6.96443e-11	1.46217e-09	14.5953	AP1M1
SIRPA	SIRPA	7.96622	-1.21659	14.1536	6.99726e-11	1.46579e-09	14.6185	SIRPA
CDC16	CDC16	5.39375	4.57304	14.1494	7.03049e-11	1.46994e-09	14.5849	CDC16
UBE2E2	UBE2E2	5.02653	3.55892	14.1458	7.05875e-11	1.4728e-09	14.5737	UBE2E2
ACP1	ACP1	5.39408	5.36247	14.1186	7.27722e-11	1.51215e-09	14.556	ACP1
MSR1	MSR1	10.2086	-1.34885	14.1172	7.28816e-11	1.51287e-09	14.5971	MSR1
SMIM7	SMIM7	4.89718	4.63567	14.076	7.63378e-11	1.57172e-09	14.5047	SMIM7
RNASET2	RNASET2	6.63235	4.49134	14.0227	8.10651e-11	1.65058e-09	14.4822	RNASET2
ELP2	ELP2	4.88035	4.15511	14.007	8.25155e-11	1.67338e-09	14.4389	ELP2
KTN1	KTN1	6.44286	6.47045	13.9571	8.7302e-11	1.75637e-09	14.3562	KTN1
ATG5	ATG5	4.82985	4.1583	13.9233	9.07091e-11	1.81409e-09	14.3579	ATG5
FCGR3A	FCGR3A	9.34196	-2.54116	13.868	9.66024e-11	1.92057e-09	14.3539	FCGR3A
GOLT1B	GOLT1B	4.87254	3.9364	13.8163	1.02475e-10	2.01946e-09	14.256	GOLT1B
SLC26A11	SLC26A11	5.39882	3.72072	13.802	1.04154e-10	2.04658e-09	14.2537	SLC26A11
UTP6	UTP6	4.4453	4.19077	13.7658	1.0856e-10	2.1246e-09	14.195	UTP6
ATF6	ATF6	6.00196	4.7173	13.7643	1.08755e-10	2.1246e-09	14.2261	ATF6
TAX1BP1	TAX1BP1	7.35516	5.91927	13.7313	1.12955e-10	2.19532e-09	14.2077	TAX1BP1
PAPSS1	PAPSS1	6.10095	5.21027	13.6804	1.19755e-10	2.3105e-09	14.1455	PAPSS1
ARL6IP1	ARL6IP1	5.3392	6.8741	13.6795	1.19885e-10	2.31082e-09	13.9892	ARL6IP1
AQP9	AQP9	7.15127	-2.71994	13.6782	1.20057e-10	2.31192e-09	14.154	AQP9
ARPC2	ARPC2	5.78227	6.75827	13.5623	1.37284e-10	2.60439e-09	13.8833	ARPC2
TRIM25	TRIM25	6.86268	5.26472	13.5307	1.42422e-10	2.68888e-09	14.0055	TRIM25
C1QC	C1QC	10.2818	-2.40684	13.5046	1.46809e-10	2.76398e-09	14.0003	C1QC
SEPHS2	SEPHS2	5.48108	4.81015	13.4657	1.53614e-10	2.87604e-09	13.872	SEPHS2
HAX1	HAX1	5.17954	4.38114	13.4526	1.55996e-10	2.9095e-09	13.9061	HAX1
PSMG2	PSMG2	5.06776	4.11877	13.4439	1.57581e-10	2.93132e-09	13.8953	PSMG2
CCL4	CCL4	6.05835	-3.01214	13.4384	1.58595e-10	2.94619e-09	13.9051	CCL4
RPN1	RPN1	4.77674	7.14605	13.4327	1.59663e-10	2.96189e-09	13.739	RPN1
SIRPB1	SIRPB1	6.95632	-2.40215	13.3706	1.71717e-10	3.15084e-09	13.8461	SIRPB1
TUG1	TUG1	6.56622	5.95113	13.3564	1.74618e-10	3.20117e-09	13.8281	TUG1
FCGR2A	FCGR2A	8.43796	-2.21694	13.3427	1.77452e-10	3.24431e-09	13.8284	FCGR2A
ATP5L	ATP5L	6.33989	5.42713	13.2946	1.87797e-10	3.4088e-09	13.7633	ATP5L
LY86	LY86	4.94258	-3.17044	13.2501	1.97935e-10	3.5609e-09	13.6975	LY86
COPZ1	COPZ1	5.21787	5.82983	13.2385	2.00676e-10	3.59424e-09	13.6407	COPZ1
RTCB	RTCB	5.89368	5.18068	13.2361	2.0123e-10	3.59835e-09	13.699	RTCB
PREP	PREP	4.79362	4.64826	13.224	2.0415e-10	3.64035e-09	13.6676	PREP
WBP2	WBP2	6.4994	5.71614	13.2115	2.072e-10	3.68499e-09	13.6273	WBP2
COPB1	COPB1	5.86805	6.08459	13.1731	2.16853e-10	3.84317e-09	13.5826	COPB1
BAK1	BAK1	4.75328	3.48798	13.1684	2.18073e-10	3.86139e-09	13.6099	BAK1
LAMP2	LAMP2	6.46637	6.43292	13.1621	2.19713e-10	3.88365e-09	13.5201	LAMP2
XPO6	XPO6	5.61076	5.44297	13.13	2.28274e-10	4.01742e-09	13.5248	XPO6
IL7R	IL7R	7.13613	-2.85698	13.1048	2.35246e-10	4.08897e-09	13.5763	IL7R
STX4	STX4	5.78706	4.13285	13.1041	2.35454e-10	4.08897e-09	13.5625	STX4
DDX24	DDX24	4.63206	6.12775	13.1022	2.35973e-10	4.08897e-09	13.414	DDX24
CCL18	CCL18	9.2627	-2.55394	13.1022	2.35988e-10	4.08897e-09	13.5864	CCL18
IRF8	IRF8	7.44278	-2.41398	13.1001	2.36564e-10	4.08897e-09	13.5739	IRF8
LOC102723897	LOC102723897	5.11553	3.67929	13.0718	2.44711e-10	4.18656e-09	13.5189	LOC102723897
LUZP6	LUZP6	5.23751	5.09779	13.0658	2.46486e-10	4.20982e-09	13.4251	LUZP6
COPS5	COPS5	4.8672	4.52463	13.0456	2.52525e-10	4.29844e-09	13.4867	COPS5
TAB2	TAB2	5.98451	5.00596	13.0339	2.56094e-10	4.34458e-09	13.4922	TAB2
OXSR1	OXSR1	6.17594	5.04167	13.0159	2.6169e-10	4.42098e-09	13.4755	OXSR1
MTPN	MTPN	5.23794	5.09764	12.994	2.68648e-10	4.50843e-09	13.3521	MTPN
IPO13	IPO13	4.99959	4.00337	12.9655	2.78035e-10	4.64669e-09	13.4064	IPO13
AP2M1	AP2M1	5.06451	6.89035	12.9621	2.79174e-10	4.65421e-09	13.2766	AP2M1
RING1	RING1	5.35578	4.39007	12.9227	2.92786e-10	4.84919e-09	13.3681	RING1
PSMD14	PSMD14	5.1688	4.82192	12.8962	3.02289e-10	4.97401e-09	13.3372	PSMD14
BTN2A2	BTN2A2	5.27983	3.25544	12.883	3.07163e-10	5.0419e-09	13.3255	BTN2A2
PLEKHM2	PLEKHM2	5.01441	5.39664	12.8813	3.07819e-10	5.04858e-09	13.2091	PLEKHM2
OLR1	OLR1	8.92957	-1.13696	12.8801	3.08238e-10	5.05137e-09	13.3528	OLR1
UQCRC2	UQCRC2	4.97184	6.03575	12.8263	3.29058e-10	5.36216e-09	13.1731	UQCRC2
ACTR10	ACTR10	5.03867	4.53411	12.7716	3.51709e-10	5.69915e-09	13.2037	ACTR10
RBM17	RBM17	4.67305	4.90999	12.7705	3.52188e-10	5.70234e-09	13.1539	RBM17
SLC25A20	SLC25A20	4.3626	3.04239	12.731	3.69616e-10	5.92868e-09	13.145	SLC25A20
ABHD5	ABHD5	6.46143	4.41757	12.7308	3.69682e-10	5.92868e-09	13.13	ABHD5
RBM28	RBM28	3.91522	3.55284	12.7236	3.7295e-10	5.97163e-09	13.1225	RBM28
HADHB	HADHB	6.17482	5.60519	12.7207	3.74286e-10	5.98059e-09	13.1165	HADHB
PLA2G15	PLA2G15	5.95463	3.68047	12.7205	3.74396e-10	5.98059e-09	13.1139	PLA2G15
MYO6	MYO6	5.95758	5.65986	12.7113	3.78598e-10	6.02867e-09	13.1	MYO6
GRB2	GRB2	5.20904	6.1329	12.6894	3.8891e-10	6.18316e-09	12.9951	GRB2
EFTUD2	EFTUD2	4.6627	5.47062	12.6503	4.08055e-10	6.44198e-09	12.9855	EFTUD2
RAB35	RAB35	4.42308	4.6339	12.6227	4.22164e-10	6.62854e-09	12.9932	RAB35
SKIL	SKIL	6.67245	4.36325	12.6179	4.24659e-10	6.65607e-09	13.0591	SKIL
TMEM248	TMEM248	5.63629	5.5763	12.6113	4.28136e-10	6.69632e-09	12.9956	TMEM248
LCP1	LCP1	9.2657	2.21076	12.6017	4.33219e-10	6.77059e-09	13.0568	LCP1
ATP6AP1	ATP6AP1	6.10687	6.85575	12.5907	4.39155e-10	6.8475e-09	12.9081	ATP6AP1
NHP2L1	NHP2L1	5.41788	5.22068	12.5866	4.41363e-10	6.86078e-09	13.0124	NHP2L1
ACADS	ACADS	5.00722	2.97219	12.5835	4.43026e-10	6.88135e-09	13.0026	ACADS
SRGN	SRGN	8.68476	-1.36493	12.5757	4.47327e-10	6.94284e-09	13.0262	SRGN
ITM2B	ITM2B	6.00294	7.46915	12.5658	4.52864e-10	7.00193e-09	12.8668	ITM2B
DOK2	DOK2	6.62221	-2.73709	12.5637	4.54026e-10	7.00917e-09	13.0003	DOK2
ATP6V1F	ATP6V1F	6.39114	5.23809	12.5388	4.68206e-10	7.16794e-09	12.9253	ATP6V1F
NDFIP1	NDFIP1	5.35466	5.81367	12.515	4.82233e-10	7.3438e-09	12.8693	NDFIP1
CD81	CD81	5.83911	7.30858	12.5144	4.82608e-10	7.34399e-09	12.8251	CD81
HNRNPD	HNRNPD	4.92145	6.75957	12.4593	5.16806e-10	7.81153e-09	12.7838	HNRNPD
IGHMBP2	IGHMBP2	4.26221	3.4686	12.4475	5.24468e-10	7.92143e-09	12.838	IGHMBP2
CASP7	CASP7	5.18789	4.1166	12.4261	5.38629e-10	8.10122e-09	12.835	CASP7
BEX4	BEX4	5.44042	3.17859	12.4176	5.44357e-10	8.17212e-09	12.8294	BEX4
CAPZB	CAPZB	6.16816	6.38017	12.4171	5.447e-10	8.17212e-09	12.7917	CAPZB
HLA-DQA2	HLA-DQA2	8.13773	-2.50456	12.3823	5.68968e-10	8.46717e-09	12.8121	HLA-DQA2
FIG4	FIG4	5.76481	4.03019	12.3809	5.69912e-10	8.47497e-09	12.7931	FIG4
ZNF207	ZNF207	5.54362	5.99024	12.3761	5.73369e-10	8.52013e-09	12.7214	ZNF207
MYD88	MYD88	5.67756	4.47827	12.3501	5.92375e-10	8.76395e-09	12.6704	MYD88
OSER1	OSER1	5.4514	3.69403	12.3227	6.13032e-10	8.98708e-09	12.7254	OSER1
NAA60	NAA60	4.70914	4.50746	12.2974	6.32913e-10	9.21549e-09	12.6478	NAA60
HLA-DOA	HLA-DOA	6.66636	-1.11773	12.2834	6.44099e-10	9.35925e-09	12.6935	HLA-DOA
EEF1A1	EEF1A1	5.02941	12.5868	12.2833	6.44174e-10	9.35925e-09	13.0744	EEF1A1
NAPG	NAPG	4.94335	4.16073	12.266	6.58432e-10	9.52538e-09	12.6548	NAPG
USP32	USP32	6.33263	4.73191	12.2588	6.64433e-10	9.59618e-09	12.6636	USP32
HLA-E	HLA-E	6.66537	6.49064	12.2584	6.64749e-10	9.59618e-09	12.54	HLA-E
TTC17	TTC17	5.30991	5.53363	12.2566	6.66259e-10	9.60429e-09	12.6051	TTC17
PLSCR1	PLSCR1	5.5538	3.98588	12.2425	6.7819e-10	9.76236e-09	12.5932	PLSCR1
RALA	RALA	4.74198	4.63515	12.2248	6.93586e-10	9.96273e-09	12.6051	RALA
CTSD	CTSD	9.21119	8.91411	12.217	7.00468e-10	1.0027e-08	12.5013	CTSD
MRC1	MRC1	10.4021	-0.872293	12.2165	7.00904e-10	1.0027e-08	12.6369	MRC1
SPECC1L	SPECC1L	5.25619	4.95365	12.2158	7.01462e-10	1.0027e-08	12.6042	SPECC1L
STX6	STX6	6.14111	4.54538	12.1945	7.20644e-10	1.02784e-08	12.5904	STX6
LMAN2	LMAN2	6.59859	5.98807	12.1895	7.25289e-10	1.03374e-08	12.5884	LMAN2
LRRFIP1	LRRFIP1	5.26571	6.48382	12.1649	7.48191e-10	1.06115e-08	12.4333	LRRFIP1
GAA	GAA	7.43342	6.47838	12.1543	7.58376e-10	1.07259e-08	12.4692	GAA
NUPL1	NUPL1	6.17209	5.03054	12.1487	7.63799e-10	1.07915e-08	12.5393	NUPL1
LGALS9	LGALS9	7.93209	0.287484	12.1426	7.69754e-10	1.08565e-08	12.5443	LGALS9
HEATR5B	HEATR5B	6.73363	4.54586	12.1241	7.88033e-10	1.10757e-08	12.5161	HEATR5B
CAPZA2	CAPZA2	4.93027	5.87178	12.1188	7.93403e-10	1.11357e-08	12.403	CAPZA2
LOC440354	LOC440354	4.05289	2.16265	12.1065	8.05883e-10	1.12796e-08	12.4564	LOC440354
SASH1	SASH1	6.01767	4.28782	12.1009	8.11626e-10	1.13443e-08	12.4843	SASH1
EDEM2	EDEM2	6.4775	4.38168	12.0835	8.29897e-10	1.15597e-08	12.4684	EDEM2
TUBGCP3	TUBGCP3	4.96882	4.19136	12.0611	8.53975e-10	1.18543e-08	12.4266	TUBGCP3
CYTH1	CYTH1	5.17472	5.48563	12.0603	8.54849e-10	1.18583e-08	12.3382	CYTH1
PIP5K1A	PIP5K1A	5.53325	4.97939	12.0585	8.56814e-10	1.18774e-08	12.4315	PIP5K1A
2015-09-01	2015-09-01	5.61589	5.80444	12.0486	8.677e-10	1.19827e-08	12.3609	2015-09-01
RPS6KA1	RPS6KA1	5.99307	5.49074	12.0421	8.75012e-10	1.20636e-08	12.357	RPS6KA1
ENY2	ENY2	4.86931	4.63405	12.0378	8.79793e-10	1.2113e-08	12.3985	ENY2
S100A11	S100A11	6.91799	6.09764	12.0231	8.9655e-10	1.23186e-08	12.3082	S100A11
PSME4	PSME4	5.79129	5.37498	12.0204	8.99603e-10	1.23521e-08	12.312	PSME4
SNX24	SNX24	4.82272	3.32476	11.9904	9.34893e-10	1.27416e-08	12.3439	SNX24
USP38	USP38	5.40625	4.32741	11.9732	9.55857e-10	1.29836e-08	12.3332	USP38
KLHL18	KLHL18	4.84324	3.74399	11.9696	9.60226e-10	1.30255e-08	12.3209	KLHL18
MAPK1	MAPK1	7.18138	5.91386	11.9596	9.72632e-10	1.31849e-08	12.3326	MAPK1
HPS5	HPS5	5.66259	3.47079	11.9313	1.00876e-09	1.3629e-08	12.2884	HPS5
CTSZ	CTSZ	5.2523	6.7762	11.9247	1.01739e-09	1.37182e-08	12.3393	CTSZ
MAP2K3	MAP2K3	5.91959	4.61215	11.9238	1.01861e-09	1.37255e-08	12.2824	MAP2K3
AHCYL1	AHCYL1	6.14885	6.00008	11.9151	1.03004e-09	1.38611e-08	12.2329	AHCYL1
RNF38	RNF38	4.77987	4.48399	11.9108	1.03586e-09	1.39208e-08	12.2175	RNF38
ASNSD1	ASNSD1	4.73985	4.45407	11.8889	1.0655e-09	1.42623e-08	12.227	ASNSD1
ACSL1	ACSL1	8.83119	7.76949	11.8858	1.06977e-09	1.431e-08	12.2131	ACSL1
PRPF19	PRPF19	4.7684	5.36666	11.8838	1.07254e-09	1.43282e-08	12.1875	PRPF19
GNAI2	GNAI2	5.55186	6.46359	11.8749	1.08499e-09	1.44513e-08	12.1153	GNAI2
MS4A4A	MS4A4A	7.28094	-2.72031	11.872	1.089e-09	1.44906e-08	12.2328	MS4A4A
TRAPPC3	TRAPPC3	5.24215	4.39857	11.8622	1.1029e-09	1.46197e-08	12.2044	TRAPPC3
PLCB2	PLCB2	6.71475	0.092753	11.8406	1.1343e-09	1.49948e-08	12.193	PLCB2
NVL	NVL	3.92912	3.68169	11.8335	1.1447e-09	1.51126e-08	12.1439	NVL
STXBP3	STXBP3	4.59003	4.42342	11.8312	1.14823e-09	1.51493e-08	12.1254	STXBP3
RAB20	RAB20	6.57115	4.67207	11.8056	1.18696e-09	1.55689e-08	12.1516	RAB20
NUBP1	NUBP1	4.51194	3.6665	11.7941	1.20488e-09	1.57937e-08	12.1136	NUBP1
SERPING1	SERPING1	10.1074	1.18614	11.7928	1.20693e-09	1.58104e-08	12.1526	SERPING1
ACVRL1	ACVRL1	5.66031	-2.04007	11.7781	1.23026e-09	1.6064e-08	12.1122	ACVRL1
TRIM11	TRIM11	4.30548	4.06626	11.7746	1.23584e-09	1.60983e-08	12.0864	TRIM11
WAS	WAS	5.42012	-0.111787	11.774	1.23686e-09	1.60983e-08	12.105	WAS
SDCBP	SDCBP	3.79152	6.81136	11.7658	1.25018e-09	1.62402e-08	12.2473	SDCBP
MMGT1	MMGT1	4.96675	4.16734	11.7621	1.25619e-09	1.63079e-08	12.0848	MMGT1
KPNA4	KPNA4	4.35486	5.26024	11.7606	1.2586e-09	1.63288e-08	11.9976	KPNA4
FUS	FUS	6.90391	6.41633	11.753	1.27123e-09	1.64651e-08	12.0675	FUS
SLC44A2	SLC44A2	5.79115	6.16313	11.7501	1.276e-09	1.65122e-08	12.0241	SLC44A2
AASDHPPT	AASDHPPT	4.45086	4.34231	11.7464	1.28216e-09	1.65707e-08	12.0571	AASDHPPT
DCTN4	DCTN4	5.32952	5.15156	11.7361	1.29958e-09	1.6753e-08	12.0229	DCTN4
HADH	HADH	5.64639	4.30311	11.7087	1.34683e-09	1.7318e-08	12.0315	HADH
HLA-DPB1	HLA-DPB1	9.30139	0.43535	11.7082	1.34778e-09	1.73192e-08	11.9951	HLA-DPB1
AMBRA1	AMBRA1	4.65304	4.42625	11.6694	1.41811e-09	1.81139e-08	11.9389	AMBRA1
FH	FH	5.15965	4.6428	11.6691	1.41858e-09	1.81139e-08	11.9796	FH
TDP2	TDP2	4.93129	4.29111	11.6686	1.41956e-09	1.81151e-08	11.942	TDP2
NUCB1	NUCB1	5.59346	7.1164	11.625	1.50318e-09	1.90381e-08	11.8288	NUCB1
TRAK2	TRAK2	5.70699	4.37911	11.6178	1.51748e-09	1.91952e-08	11.9257	TRAK2
YTHDF1	YTHDF1	5.53864	5.05111	11.6075	1.53827e-09	1.93855e-08	11.9119	YTHDF1
VPS11	VPS11	4.88556	4.37514	11.6062	1.5409e-09	1.94066e-08	11.8691	VPS11
PRCP	PRCP	5.24652	4.87932	11.5953	1.56327e-09	1.96638e-08	11.8597	PRCP
CASC4	CASC4	5.26427	5.73846	11.5838	1.58715e-09	1.98777e-08	11.8456	CASC4
COX7A2L	COX7A2L	5.57432	5.19394	11.5795	1.59617e-09	1.99659e-08	11.8793	COX7A2L
TVP23B	TVP23B	5.00848	4.81455	11.5765	1.60239e-09	2.00313e-08	11.8688	TVP23B
GOLGA7	GOLGA7	4.22947	4.53873	11.5745	1.60661e-09	2.00594e-08	11.8241	GOLGA7
CWC15	CWC15	4.42415	4.15751	11.5695	1.61728e-09	2.01552e-08	11.8503	CWC15
APMAP	APMAP	5.05349	6.26859	11.5664	1.62397e-09	2.02166e-08	11.7908	APMAP
SHKBP1	SHKBP1	5.3798	4.89083	11.5652	1.62667e-09	2.02166e-08	11.8255	SHKBP1
PYURF	PYURF	4.73067	3.90118	11.565	1.62707e-09	2.02166e-08	11.8508	PYURF
RAB5C	RAB5C	4.83241	6.20008	11.5649	1.6272e-09	2.02166e-08	11.7636	RAB5C
WDR75	WDR75	4.22354	4.10011	11.5572	1.64383e-09	2.03855e-08	11.8313	WDR75
CD53	CD53	7.51006	-2.35104	11.5531	1.6527e-09	2.04437e-08	11.8218	CD53
RRN3	RRN3	5.50325	4.75925	11.5078	1.75491e-09	2.14868e-08	11.7939	RRN3
EMC7	EMC7	5.59152	4.56099	11.5004	1.77221e-09	2.16593e-08	11.786	EMC7
DOCK4	DOCK4	5.04998	3.0342	11.498	1.77804e-09	2.17174e-08	11.7765	DOCK4
EIF1B	EIF1B	5.42721	4.20732	11.4813	1.81794e-09	2.21646e-08	11.7615	EIF1B
PPP2CB	PPP2CB	5.85714	5.39302	11.4804	1.81994e-09	2.21757e-08	11.7645	PPP2CB
RAB5B	RAB5B	5.04496	6.4927	11.4691	1.84746e-09	2.24704e-08	11.6697	RAB5B
RBM23	RBM23	4.67824	5.18074	11.4586	1.87343e-09	2.27316e-08	11.6908	RBM23
GSTK1	GSTK1	5.72096	4.98404	11.4504	1.89413e-09	2.29416e-08	11.6885	GSTK1
TAB3	TAB3	4.88005	4.4817	11.4367	1.92906e-09	2.3281e-08	11.6739	TAB3
ATP6AP2	ATP6AP2	5.94758	5.81104	11.4305	1.94487e-09	2.34299e-08	11.6535	ATP6AP2
DERA	DERA	4.82339	3.7908	11.423	1.96465e-09	2.364e-08	11.684	DERA
USP15	USP15	5.88853	4.70169	11.422	1.96729e-09	2.36577e-08	11.6511	USP15
PRPSAP1	PRPSAP1	4.25756	4.05761	11.4207	1.97054e-09	2.36747e-08	11.6707	PRPSAP1
PICALM	PICALM	4.90991	6.09221	11.4205	1.97104e-09	2.36747e-08	11.5905	PICALM
EIF3K	EIF3K	6.36861	5.239	11.4136	1.98927e-09	2.38795e-08	11.6886	EIF3K
DDX5	DDX5	7.05841	8.46318	11.4083	2.00342e-09	2.40351e-08	11.5837	DDX5
CRTC3	CRTC3	4.84652	4.03285	11.4025	2.01895e-09	2.41927e-08	11.6291	CRTC3
LILRB2	LILRB2	4.61386	-3.21547	11.3778	2.08695e-09	2.49043e-08	11.6267	LILRB2
DOK3	DOK3	6.07295	1.88533	11.3716	2.10421e-09	2.50807e-08	11.6362	DOK3
CSTB	CSTB	7.33018	5.92735	11.3676	2.11546e-09	2.51739e-08	11.603	CSTB
SYS1	SYS1	6.06109	4.38445	11.3629	2.12894e-09	2.52861e-08	11.6256	SYS1
ANXA5	ANXA5	6.52134	7.16351	11.3494	2.16785e-09	2.5688e-08	11.5184	ANXA5
TERF1	TERF1	3.75871	3.38367	11.3443	2.18274e-09	2.58342e-08	11.5665	TERF1
NBAS	NBAS	4.96547	4.56093	11.3354	2.20871e-09	2.60928e-08	11.5814	NBAS
UBL7	UBL7	4.69285	3.8743	11.3226	2.24705e-09	2.64869e-08	11.5617	UBL7
YPEL2	YPEL2	5.30086	3.39201	11.3163	2.26612e-09	2.66651e-08	11.5626	YPEL2
SNX1	SNX1	5.78763	5.968	11.2965	2.32749e-09	2.73074e-08	11.48	SNX1
GNAI3	GNAI3	3.86976	5.5392	11.2958	2.32971e-09	2.73074e-08	11.4484	GNAI3
VAV1	VAV1	5.33486	-2.19126	11.2902	2.34708e-09	2.74899e-08	11.5316	VAV1
CCL3	CCL3	5.84536	-3.04304	11.2887	2.35206e-09	2.75323e-08	11.5342	CCL3
BLVRA	BLVRA	6.10801	4.36077	11.2774	2.38806e-09	2.78892e-08	11.5227	BLVRA
CASP1	CASP1	5.99836	-0.268378	11.2673	2.42088e-09	2.82399e-08	11.5096	CASP1
PLEK	PLEK	7.23387	-2.58975	11.2639	2.43187e-09	2.83517e-08	11.513	PLEK
PCNP	PCNP	4.00705	5.7479	11.2593	2.44705e-09	2.85123e-08	11.4061	PCNP
PSMD12	PSMD12	4.74605	4.06271	11.2533	2.46701e-09	2.87118e-08	11.4788	PSMD12
CCT4	CCT4	5.0351	5.78995	11.2391	2.51485e-09	2.92014e-08	11.4344	CCT4
GLUL	GLUL	8.67461	8.18657	11.2208	2.57764e-09	2.98309e-08	11.3651	GLUL
MADD	MADD	5.92987	4.80158	11.2109	2.61258e-09	3.02149e-08	11.4405	MADD
TAF9	TAF9	4.73409	4.16848	11.1716	2.75533e-09	3.17887e-08	11.3795	TAF9
APLP2	APLP2	5.2684	9.03741	11.1613	2.79426e-09	3.21689e-08	11.4516	APLP2
ATP6V1B2	ATP6V1B2	6.07432	5.96839	11.1461	2.85251e-09	3.271e-08	11.2982	ATP6V1B2
SP110	SP110	5.23091	2.31188	11.1461	2.85257e-09	3.271e-08	11.3549	SP110
TGOLN2	TGOLN2	4.49363	7.01941	11.1388	2.88079e-09	3.29589e-08	11.3032	TGOLN2
GBAS	GBAS	3.88922	5.5653	11.1332	2.90285e-09	3.31264e-08	11.2671	GBAS
GALT	GALT	4.00256	3.28134	11.1249	2.93608e-09	3.34403e-08	11.308	GALT
HECTD3	HECTD3	4.9535	4.70541	11.1209	2.95206e-09	3.35468e-08	11.2913	HECTD3
2002-03-01	2002-03-01	5.2423	3.18418	11.1202	2.95475e-09	3.35584e-08	11.3233	2002-03-01
ASNA1	ASNA1	5.50662	4.91162	11.1139	2.98032e-09	3.38041e-08	11.3183	ASNA1
PARP4	PARP4	6.80693	5.62909	11.1136	2.98139e-09	3.38041e-08	11.2773	PARP4
NARS	NARS	3.88728	6.32084	11.1113	2.99108e-09	3.38841e-08	11.2173	NARS
NDUFB4	NDUFB4	5.07282	4.74077	11.0985	3.04369e-09	3.43757e-08	11.2946	NDUFB4
CORO1C	CORO1C	7.80728	5.56807	11.0863	3.09465e-09	3.48928e-08	11.2641	CORO1C
ANAPC2	ANAPC2	4.32088	4.43599	11.0828	3.10956e-09	3.50414e-08	11.2384	ANAPC2
RAB7A	RAB7A	6.7598	6.46172	11.0759	3.13897e-09	3.53363e-08	11.2219	RAB7A
UBC	UBC	6.13267	8.38011	11.0745	3.1451e-09	3.53632e-08	11.2063	UBC
RNF185	RNF185	4.55761	4.80408	11.054	3.2343e-09	3.62453e-08	11.2047	RNF185
UBA1	UBA1	4.10232	7.16439	11.0483	3.25947e-09	3.64668e-08	11.1435	UBA1
DCUN1D4	DCUN1D4	4.33836	3.97525	11.0343	3.323e-09	3.70955e-08	11.204	DCUN1D4
SNRNP40	SNRNP40	4.02277	4.00208	11.0315	3.33555e-09	3.71946e-08	11.1938	SNRNP40
LAMP1	LAMP1	4.75309	7.85015	11.0189	3.3936e-09	3.77379e-08	11.1875	LAMP1
NUDCD3	NUDCD3	3.80076	5.44826	11.0034	3.46666e-09	3.84659e-08	11.1013	NUDCD3
GAK	GAK	3.59034	5.95967	10.998	3.49248e-09	3.87312e-08	11.0787	GAK
ACTR2	ACTR2	4.66286	7.15827	10.9968	3.49809e-09	3.87721e-08	11.0955	ACTR2
ECHS1	ECHS1	5.56656	5.69906	10.9888	3.53681e-09	3.91583e-08	11.1642	ECHS1
DHX9	DHX9	5.6773	6.3597	10.9835	3.56263e-09	3.93797e-08	11.1126	DHX9
CAPNS1	CAPNS1	4.953	6.68952	10.9769	3.59536e-09	3.97197e-08	11.0628	CAPNS1
SH3BGRL	SH3BGRL	6.25937	5.40827	10.9718	3.62051e-09	3.99539e-08	11.1011	SH3BGRL
PIGY	PIGY	4.57672	3.87178	10.9696	3.63157e-09	4.00452e-08	11.1283	PIGY
PPP2R1A	PPP2R1A	4.49352	6.78015	10.9689	3.63517e-09	4.00452e-08	11.0558	PPP2R1A
DERL1	DERL1	4.78747	5.1427	10.9686	3.63669e-09	4.00452e-08	11.0889	DERL1
CLPB	CLPB	3.76517	3.18338	10.9608	3.67586e-09	4.04105e-08	11.1003	CLPB
SUGP1	SUGP1	4.08339	4.03764	10.9484	3.73907e-09	4.10608e-08	11.0926	SUGP1
ROCK1	ROCK1	4.45471	5.71422	10.9465	3.74912e-09	4.11265e-08	11.0229	ROCK1
NIT2	NIT2	4.71665	3.63221	10.9436	3.76381e-09	4.12653e-08	11.0981	NIT2
UBQLN1	UBQLN1	3.8809	6.1611	10.9412	3.77645e-09	4.13591e-08	11.0107	UBQLN1
CNIH1	CNIH1	4.39387	5.24601	10.9383	3.79152e-09	4.15016e-08	11.0506	CNIH1
PPP2R4	PPP2R4	4.18637	5.91476	10.9246	3.86394e-09	4.22486e-08	11.0156	PPP2R4
TPM3	TPM3	3.45925	7.23855	10.9143	3.91924e-09	4.27378e-08	11.1088	TPM3
RCL1	RCL1	3.95713	3.24061	10.8991	4.0027e-09	4.34607e-08	11.0283	RCL1
PABPC1	PABPC1	5.61671	9.1299	10.8963	4.01793e-09	4.35793e-08	11.0086	PABPC1
SGPP1	SGPP1	5.77241	3.83202	10.891	4.04749e-09	4.38554e-08	11.0437	SGPP1
LARS2	LARS2	3.72231	3.80755	10.891	4.04772e-09	4.38554e-08	11.0124	LARS2
ARL6IP5	ARL6IP5	4.19099	6.17368	10.8897	4.05478e-09	4.388e-08	10.9498	ARL6IP5
CPNE3	CPNE3	5.20095	5.53459	10.8896	4.05534e-09	4.388e-08	11.0082	CPNE3
USMG5	USMG5	4.86177	4.64662	10.8892	4.05799e-09	4.388e-08	11.0321	USMG5
RABGAP1	RABGAP1	4.2083	5.46072	10.889	4.05866e-09	4.388e-08	10.974	RABGAP1
CAP1	CAP1	4.06939	7.0133	10.8816	4.10059e-09	4.42859e-08	11.0387	CAP1
FTH1	FTH1	9.32622	9.33018	10.8746	4.14068e-09	4.46951e-08	10.9436	FTH1
FAM175B	FAM175B	4.27787	3.68075	10.8645	4.19879e-09	4.52741e-08	10.9919	FAM175B
DHX16	DHX16	3.70776	4.82334	10.8587	4.23275e-09	4.55916e-08	10.9293	DHX16
TESK1	TESK1	4.55997	4.2152	10.8563	4.24697e-09	4.57204e-08	10.9617	TESK1
SBDS	SBDS	6.19392	4.95525	10.8457	4.3102e-09	4.62781e-08	10.9894	SBDS
SLC9A6	SLC9A6	4.69155	3.49957	10.8412	4.33733e-09	4.65446e-08	10.9695	SLC9A6
PLRG1	PLRG1	4.07788	4.71884	10.8397	4.34591e-09	4.6612e-08	10.9352	PLRG1
PPM1B	PPM1B	3.5771	5.11849	10.839	4.35015e-09	4.66328e-08	10.8872	PPM1B
CTSS	CTSS	7.8701	5.19027	10.8363	4.36648e-09	4.67583e-08	10.9131	CTSS
ADAR	ADAR	5.61656	6.56169	10.8336	4.38284e-09	4.69087e-08	10.8916	ADAR
TRIM22	TRIM22	7.95624	3.4662	10.8246	4.43817e-09	4.73756e-08	10.9711	TRIM22
EIF1	EIF1	7.14955	7.57633	10.8222	4.45344e-09	4.75135e-08	10.8944	EIF1
FTL	FTL	9.56173	9.3555	10.8206	4.46331e-09	4.75938e-08	10.9345	FTL
SF3B1	SF3B1	5.79279	7.45201	10.7987	4.60124e-09	4.89527e-08	10.8499	SF3B1
ATP5A1	ATP5A1	5.12381	7.69995	10.7984	4.60284e-09	4.89527e-08	10.8446	ATP5A1
GOLGA5	GOLGA5	3.99969	4.76159	10.7959	4.61908e-09	4.90996e-08	10.8558	GOLGA5
FAM49B	FAM49B	4.86622	5.35008	10.7945	4.62799e-09	4.91684e-08	10.8593	FAM49B
MBD1	MBD1	3.48211	5.00298	10.7912	4.64934e-09	4.93424e-08	10.8348	MBD1
RAB21	RAB21	4.78504	4.62704	10.7824	4.70709e-09	4.98518e-08	10.8711	RAB21
TICAM1	TICAM1	4.61995	2.97425	10.7716	4.77815e-09	5.04746e-08	10.8807	TICAM1
MAPKAPK2	MAPKAPK2	4.85291	5.79583	10.7716	4.77837e-09	5.04746e-08	10.8218	MAPKAPK2
NAB1	NAB1	4.76089	3.7264	10.7666	4.81183e-09	5.07486e-08	10.8764	NAB1
PSMA2	PSMA2	5.71429	5.00745	10.7642	4.82836e-09	5.08965e-08	10.8831	PSMA2
CTSL	CTSL	9.16267	4.39875	10.7594	4.86035e-09	5.12069e-08	10.892	CTSL
POLR3A	POLR3A	4.14956	4.08271	10.7562	4.88201e-09	5.13817e-08	10.853	POLR3A
GRINA	GRINA	5.34044	6.62346	10.7551	4.88954e-09	5.14342e-08	10.7881	GRINA
SAFB	SAFB	4.84403	5.91178	10.7342	5.03491e-09	5.28261e-08	10.7959	SAFB
PICK1	PICK1	4.80277	4.55113	10.7314	5.05489e-09	5.30082e-08	10.8065	PICK1
TOM1	TOM1	4.36222	4.86046	10.7259	5.09341e-09	5.33845e-08	10.7612	TOM1
GNA13	GNA13	4.25097	5.24882	10.7254	5.09738e-09	5.33845e-08	10.748	GNA13
FBXO42	FBXO42	5.14121	4.08702	10.7252	5.09868e-09	5.33845e-08	10.8286	FBXO42
RBBP7	RBBP7	4.4823	5.50717	10.7025	5.2635e-09	5.476e-08	10.7676	RBBP7
GARS	GARS	5.26746	5.27921	10.7025	5.26366e-09	5.476e-08	10.7754	GARS
TAF12	TAF12	3.70847	3.38152	10.6945	5.32324e-09	5.52725e-08	10.765	TAF12
TTC7B	TTC7B	5.03222	2.09203	10.6938	5.32816e-09	5.52725e-08	10.7873	TTC7B
PSMA4	PSMA4	5.10353	5.62496	10.692	5.34134e-09	5.53525e-08	10.7565	PSMA4
RABGGTB	RABGGTB	5.74625	4.91834	10.6912	5.34726e-09	5.53855e-08	10.7905	RABGGTB
SEPHS1	SEPHS1	4.56866	4.50215	10.6897	5.35891e-09	5.54777e-08	10.776	SEPHS1
COX7B	COX7B	5.41801	4.35636	10.6891	5.36317e-09	5.54934e-08	10.7853	COX7B
CTNNB1	CTNNB1	3.78014	8.12894	10.6843	5.39978e-09	5.58113e-08	10.8689	CTNNB1
MMADHC	MMADHC	4.63306	5.29151	10.684	5.40217e-09	5.58113e-08	10.7456	MMADHC
CD46	CD46	4.61012	7.43195	10.6679	5.52566e-09	5.69129e-08	10.6793	CD46
GTF3C1	GTF3C1	4.15235	5.77483	10.6667	5.53486e-09	5.69787e-08	10.6946	GTF3C1
ZNF592	ZNF592	4.50568	4.79914	10.6617	5.57359e-09	5.73482e-08	10.683	ZNF592
COX6B1	COX6B1	5.87072	5.21885	10.6552	5.62532e-09	5.77923e-08	10.7452	COX6B1
PSEN1	PSEN1	5.61105	5.37885	10.6526	5.6457e-09	5.79429e-08	10.6985	PSEN1
APOL2	APOL2	5.55378	3.62004	10.6462	5.69686e-09	5.84087e-08	10.7314	APOL2
KRTCAP2	KRTCAP2	4.71075	3.9376	10.6446	5.70964e-09	5.85101e-08	10.7205	KRTCAP2
WDFY1	WDFY1	4.96232	4.82732	10.6413	5.73642e-09	5.86953e-08	10.6939	WDFY1
COX7A2	COX7A2	5.71821	5.33995	10.617	5.9362e-09	6.0434e-08	10.6951	COX7A2
GBF1	GBF1	4.40117	5.49825	10.6153	5.95005e-09	6.05445e-08	10.6234	GBF1
EIF4H	EIF4H	3.92605	7.46115	10.6017	6.0658e-09	6.16603e-08	10.6035	EIF4H
PLEKHB2	PLEKHB2	5.41694	5.99464	10.581	6.2459e-09	6.33003e-08	10.5729	PLEKHB2
HNRNPA2B1	HNRNPA2B1	5.3424	8.33153	10.5748	6.30137e-09	6.38306e-08	10.5709	HNRNPA2B1
PPHLN1	PPHLN1	4.01663	4.98935	10.5739	6.30883e-09	6.38741e-08	10.5743	PPHLN1
MAN2B1	MAN2B1	5.49526	6.48907	10.5689	6.3536e-09	6.42134e-08	10.5537	MAN2B1
ATG16L1	ATG16L1	4.48115	4.03013	10.5675	6.36625e-09	6.42946e-08	10.6181	ATG16L1
B4GALT4	B4GALT4	4.09946	3.5867	10.5667	6.37323e-09	6.43139e-08	10.6104	B4GALT4
HCLS1	HCLS1	7.84638	-0.475335	10.556	6.47082e-09	6.50883e-08	10.6266	HCLS1
NOP10	NOP10	5.89131	4.53888	10.5557	6.47377e-09	6.50883e-08	10.6172	NOP10
DIS3L2	DIS3L2	4.18549	3.53451	10.5483	6.54231e-09	6.55819e-08	10.5884	DIS3L2
MNDA	MNDA	6.22862	-2.83449	10.544	6.58229e-09	6.58815e-08	10.604	MNDA
CDAN1	CDAN1	3.50529	3.34711	10.5386	6.63261e-09	6.63228e-08	10.561	CDAN1
SOD2	SOD2	7.52145	4.85164	10.5371	6.64713e-09	6.64352e-08	10.5501	SOD2
TSNARE1	TSNARE1	4.55191	3.45168	10.525	6.76199e-09	6.74167e-08	10.5644	TSNARE1
PPP1R21	PPP1R21	4.50497	3.62094	10.5233	6.77869e-09	6.75167e-08	10.5614	PPP1R21
ARRB2	ARRB2	5.09307	4.77894	10.5204	6.806e-09	6.7722e-08	10.499	ARRB2
PRPF18	PRPF18	3.9951	3.54478	10.5114	6.89383e-09	6.85121e-08	10.5371	PRPF18
ZNF189	ZNF189	4.29184	3.90692	10.5112	6.89555e-09	6.85121e-08	10.5424	ZNF189
GNB1	GNB1	5.37976	7.34838	10.5019	6.98795e-09	6.9294e-08	10.4722	GNB1
DLD	DLD	5.4987	5.25625	10.4868	7.13979e-09	7.05577e-08	10.499	DLD
PLAUR	PLAUR	5.5567	2.37056	10.4777	7.23301e-09	7.13341e-08	10.446	PLAUR
NDUFV3	NDUFV3	4.2411	3.8152	10.4771	7.23864e-09	7.13341e-08	10.4973	NDUFV3
UBE2G2	UBE2G2	4.1194	5.8119	10.477	7.2395e-09	7.13341e-08	10.441	UBE2G2
SIKE1	SIKE1	4.16586	4.23724	10.4765	7.24503e-09	7.13539e-08	10.4952	SIKE1
COPG1	COPG1	3.83868	6.63069	10.4665	7.34924e-09	7.22747e-08	10.4171	COPG1
ITGAM	ITGAM	5.93851	-2.84209	10.4655	7.35944e-09	7.23398e-08	10.5003	ITGAM
YWHAZ	YWHAZ	4.08724	8.06304	10.4604	7.413e-09	7.2777e-08	10.5182	YWHAZ
PPP3CB	PPP3CB	4.99262	4.34813	10.4603	7.41471e-09	7.2777e-08	10.4859	PPP3CB
CDK5RAP1	CDK5RAP1	4.48202	3.62482	10.4583	7.4353e-09	7.29437e-08	10.477	CDK5RAP1
EIF4G2	EIF4G2	4.34845	8.87667	10.4535	7.48704e-09	7.32384e-08	10.5532	EIF4G2
TMBIM6	TMBIM6	5.8368	8.58812	10.4502	7.52166e-09	7.35415e-08	10.4142	TMBIM6
SAP130	SAP130	4.20103	4.1607	10.44	7.63219e-09	7.44424e-08	10.4287	SAP130
TDRD7	TDRD7	4.99711	3.22788	10.4367	7.66839e-09	7.47594e-08	10.4552	TDRD7
ATP6V1C1	ATP6V1C1	5.11501	4.77492	10.4356	7.6804e-09	7.48404e-08	10.4306	ATP6V1C1
MOB4	MOB4	4.60435	4.37474	10.4295	7.74749e-09	7.53853e-08	10.4411	MOB4
SEC23IP	SEC23IP	5.50663	4.86848	10.4277	7.7678e-09	7.55103e-08	10.448	SEC23IP
RAB8A	RAB8A	4.19033	5.03675	10.427	7.77515e-09	7.55455e-08	10.3819	RAB8A
PYCR2	PYCR2	3.79383	4.64668	10.4229	7.82133e-09	7.59577e-08	10.3801	PYCR2
HEMK1	HEMK1	4.37376	3.84395	10.4187	7.86795e-09	7.62641e-08	10.4236	HEMK1
ADIPOR2	ADIPOR2	5.83526	5.60573	10.4162	7.89657e-09	7.64317e-08	10.409	ADIPOR2
VWA8	VWA8	5.39082	4.05521	10.4149	7.91101e-09	7.65349e-08	10.4304	VWA8
MED4	MED4	4.57001	4.36814	10.4144	7.91714e-09	7.65576e-08	10.4209	MED4
VASP	VASP	5.29409	5.60052	10.4111	7.95466e-09	7.6847e-08	10.3622	VASP
DHX57	DHX57	3.78861	3.69781	10.4059	8.01339e-09	7.73405e-08	10.396	DHX57
RP4-669L17.10-2	RP4-669L17.10-2	4.05631	2.79931	10.3978	8.1079e-09	7.81037e-08	10.3908	RP4-669L17.10-2
CD33	CD33	4.86163	-3.10138	10.3885	8.21623e-09	7.89972e-08	10.3907	CD33
SUPV3L1	SUPV3L1	3.92158	3.30296	10.3769	8.35477e-09	8.02145e-08	10.3609	SUPV3L1
IMPA1	IMPA1	4.19441	3.69984	10.3725	8.40677e-09	8.06372e-08	10.3603	IMPA1
FBXL5	FBXL5	4.02461	5.29952	10.3718	8.41613e-09	8.06888e-08	10.2968	FBXL5
SERINC1	SERINC1	4.34013	6.63283	10.3707	8.42923e-09	8.07582e-08	10.302	SERINC1
HIVEP1	HIVEP1	5.3441	3.16279	10.3668	8.47565e-09	8.11058e-08	10.3669	HIVEP1
RAPGEF1	RAPGEF1	6.14328	5.15921	10.3452	8.74411e-09	8.33201e-08	10.2927	RAPGEF1
FCER1G	FCER1G	7.74953	-1.77128	10.3318	8.91323e-09	8.47322e-08	10.3326	FCER1G
COPS2	COPS2	5.65347	4.8771	10.3289	8.95144e-09	8.50555e-08	10.3192	COPS2
CAMSAP2	CAMSAP2	5.02683	4.76922	10.3269	8.9764e-09	8.52127e-08	10.2882	CAMSAP2
GNPAT	GNPAT	4.16119	4.71135	10.3258	8.99099e-09	8.53073e-08	10.2781	GNPAT
TNFSF13B	TNFSF13B	4.93899	-0.227847	10.3255	8.9948e-09	8.53073e-08	10.3087	TNFSF13B
CFL1	CFL1	6.18266	7.75979	10.3244	9.00875e-09	8.53596e-08	10.2452	CFL1
MLXIP	MLXIP	5.8432	4.75149	10.308	9.22514e-09	8.72873e-08	10.2928	MLXIP
ABCC10	ABCC10	4.63532	4.20554	10.3055	9.25836e-09	8.75607e-08	10.2787	ABCC10
ASUN	ASUN	3.70933	3.80683	10.2978	9.36206e-09	8.83762e-08	10.2524	ASUN
LITAF	LITAF	7.09922	5.60035	10.2719	9.71809e-09	9.09734e-08	10.2114	LITAF
COG6	COG6	4.05161	4.16816	10.2709	9.73297e-09	9.10705e-08	10.2238	COG6
TMEM110	TMEM110	5.81279	4.48833	10.2706	9.7375e-09	9.10708e-08	10.243	TMEM110
GTPBP10	GTPBP10	3.70915	3.47279	10.2696	9.75034e-09	9.11488e-08	10.2156	GTPBP10
DERL2	DERL2	4.12525	3.47494	10.2679	9.77546e-09	9.12993e-08	10.2214	DERL2
CYB5R1	CYB5R1	5.67068	4.7563	10.266	9.80246e-09	9.1415e-08	10.236	CYB5R1
SZRD1	SZRD1	4.50382	6.15419	10.2653	9.81159e-09	9.14257e-08	10.1729	SZRD1
EHBP1	EHBP1	4.15109	3.51409	10.2517	1.00073e-08	9.30782e-08	10.2003	EHBP1
CTIF	CTIF	4.11702	4.40069	10.2446	1.01102e-08	9.38621e-08	10.1734	CTIF
CDADC1	CDADC1	3.86787	2.46609	10.2369	1.02232e-08	9.47376e-08	10.1757	CDADC1
ECH1	ECH1	5.97645	5.92158	10.2321	1.02947e-08	9.52255e-08	10.156	ECH1
ASAH1	ASAH1	3.88801	8.29354	10.2314	1.03055e-08	9.52822e-08	10.3285	ASAH1
ZBTB34	ZBTB34	4.52622	3.69825	10.2295	1.03341e-08	9.5416e-08	10.1767	ZBTB34
2005-03-01	2005-03-01	4.10326	4.90224	10.2121	1.05982e-08	9.75428e-08	10.1277	2005-03-01
HDDC2	HDDC2	4.79354	3.15387	10.2067	1.06814e-08	9.82194e-08	10.1497	HDDC2
PSMD13	PSMD13	4.67555	5.02792	10.2035	1.0732e-08	9.85953e-08	10.1232	PSMD13
ANXA11	ANXA11	5.4452	6.62488	10.1859	1.10093e-08	1.0096e-07	10.0667	ANXA11
WBP11	WBP11	5.06498	5.09106	10.1757	1.1174e-08	1.02284e-07	10.0889	WBP11
HMGCL	HMGCL	4.52794	4.65409	10.1729	1.12205e-08	1.02617e-07	10.1014	HMGCL
MFSD1	MFSD1	6.31246	5.01253	10.1688	1.12879e-08	1.0314e-07	10.0737	MFSD1
STK40	STK40	4.96132	4.98519	10.165	1.13496e-08	1.03658e-07	10.0516	STK40
HNRNPA3	HNRNPA3	4.02141	7.59736	10.1642	1.1363e-08	1.03733e-07	10.0318	HNRNPA3
ATP6V0D1	ATP6V0D1	5.2749	5.93364	10.1552	1.15138e-08	1.04967e-07	10.0282	ATP6V0D1
MOSPD1	MOSPD1	4.22497	3.11311	10.1537	1.15396e-08	1.05155e-07	10.071	MOSPD1
ALAD	ALAD	5.35069	4.41618	10.1417	1.17423e-08	1.06714e-07	10.0679	ALAD
DEPDC5	DEPDC5	4.01986	3.05146	10.1395	1.17803e-08	1.07011e-07	10.049	DEPDC5
DHX15	DHX15	4.22242	6.22593	10.1364	1.18345e-08	1.07408e-07	9.99883	DHX15
IMP4	IMP4	4.35842	3.77803	10.1343	1.18704e-08	1.07685e-07	10.0473	IMP4
SLC30A9	SLC30A9	3.6233	5.53793	10.1271	1.19955e-08	1.08625e-07	9.98686	SLC30A9
RETN	RETN	4.14889	-3.2822	10.1158	1.21947e-08	1.10188e-07	10.0195	RETN
UBA2	UBA2	3.40025	5.65317	10.1103	1.22945e-08	1.10936e-07	9.95884	UBA2
RP11-290F20.3	RP11-290F20.3	6.0656	-2.28652	10.1093	1.23122e-08	1.11046e-07	10.0286	RP11-290F20.3
NKRF	NKRF	2.90296	2.8303	10.1041	1.24056e-08	1.11821e-07	9.97576	NKRF
UBA3	UBA3	4.50509	4.97095	10.1037	1.24142e-08	1.11821e-07	9.98905	UBA3
NPEPL1	NPEPL1	5.4185	4.37549	10.1004	1.24726e-08	1.12292e-07	10.0129	NPEPL1
CYFIP1	CYFIP1	3.34863	6.33903	10.0965	1.25449e-08	1.12843e-07	9.94517	CYFIP1
ARF1	ARF1	4.20933	7.79837	10.0903	1.26589e-08	1.13786e-07	9.96895	ARF1
C8orf76	C8orf76	3.39283	2.90166	10.0902	1.2661e-08	1.13786e-07	9.97	C8orf76
DNAJB12	DNAJB12	3.45084	5.10663	10.0896	1.26717e-08	1.13831e-07	9.92539	DNAJB12
ZNF600	ZNF600	3.38116	2.21803	10.0821	1.28132e-08	1.14772e-07	9.95909	ZNF600
PTPN1	PTPN1	6.76912	5.04392	10.0819	1.28165e-08	1.14772e-07	9.99463	PTPN1
HLA-DMA	HLA-DMA	8.07983	2.01527	10.0816	1.28218e-08	1.14772e-07	9.99859	HLA-DMA
OASL	OASL	6.62041	-1.52107	10.0816	1.28218e-08	1.14772e-07	9.9937	OASL
RAB18	RAB18	3.66095	5.43715	10.0797	1.28579e-08	1.15044e-07	9.92044	RAB18
NUP107	NUP107	4.77988	4.06512	10.0777	1.28959e-08	1.15282e-07	9.97653	NUP107
ARMCX5	ARMCX5	3.36619	3.34342	10.0756	1.29353e-08	1.15583e-07	9.94988	ARMCX5
MRPS35	MRPS35	4.26177	4.8116	10.0687	1.30674e-08	1.16661e-07	9.93898	MRPS35
BZW1	BZW1	4.76085	7.00537	10.0669	1.31011e-08	1.16911e-07	9.90478	BZW1
SELK	SELK	4.92845	4.19832	10.0399	1.36319e-08	1.21273e-07	9.92705	SELK
MTM1	MTM1	4.41647	2.91202	10.0371	1.36881e-08	1.2172e-07	9.91733	MTM1
SLC22A5	SLC22A5	3.70252	3.23685	10.0363	1.37042e-08	1.21809e-07	9.90447	SLC22A5
C7orf73	C7orf73	4.64661	4.66434	10.0351	1.37273e-08	1.21961e-07	9.9176	C7orf73
ERLIN1	ERLIN1	4.63676	4.44021	10.0314	1.38031e-08	1.22527e-07	9.89286	ERLIN1
RTN4	RTN4	4.87833	6.92613	10.0276	1.388e-08	1.23101e-07	9.84944	RTN4
AGPS	AGPS	5.12665	5.04039	10.0183	1.40716e-08	1.24528e-07	9.86747	AGPS
MYO9B	MYO9B	4.89078	5.63485	10.0129	1.41834e-08	1.25352e-07	9.82918	MYO9B
CAPZA1	CAPZA1	4.63544	6.16861	10.0111	1.42228e-08	1.25591e-07	9.82984	CAPZA1
UQCRFS1	UQCRFS1	4.79256	5.20838	10.0083	1.42806e-08	1.25992e-07	9.86301	UQCRFS1
DHX37	DHX37	4.20024	3.8067	10.0078	1.42918e-08	1.26015e-07	9.87461	DHX37
RAB4B	RAB4B	4.94009	3.60003	10.0044	1.43633e-08	1.26446e-07	9.87899	RAB4B
C1orf162	C1orf162	6.88391	-0.886719	10.0018	1.44179e-08	1.26706e-07	9.8864	C1orf162
GTF3C5	GTF3C5	3.54262	5.08217	9.98932	1.46861e-08	1.28783e-07	9.80713	GTF3C5
CCDC132	CCDC132	4.8129	3.72132	9.98264	1.48315e-08	1.29777e-07	9.84821	CCDC132
TAF15	TAF15	5.28173	5.80481	9.97652	1.49662e-08	1.30843e-07	9.81185	TAF15
ACAP2	ACAP2	5.16453	4.46143	9.96934	1.5126e-08	1.32109e-07	9.80313	ACAP2
RFX5	RFX5	4.84371	4.83666	9.96866	1.51411e-08	1.32109e-07	9.80966	RFX5
HNRNPM	HNRNPM	5.43023	6.67068	9.96173	1.52971e-08	1.33275e-07	9.7853	HNRNPM
PSMD3	PSMD3	4.11446	5.9484	9.95984	1.53398e-08	1.3359e-07	9.76143	PSMD3
JKAMP	JKAMP	4.6511	4.49497	9.95158	1.55284e-08	1.35058e-07	9.78628	JKAMP
MPZL1	MPZL1	3.9936	5.84449	9.94991	1.55669e-08	1.35334e-07	9.7536	MPZL1
NDC1	NDC1	3.71883	4.2077	9.94277	1.57324e-08	1.36656e-07	9.77818	NDC1
MAP1LC3B	MAP1LC3B	4.56405	5.68177	9.93837	1.58351e-08	1.37489e-07	9.73054	MAP1LC3B
TRIM26	TRIM26	4.03412	5.01864	9.9378	1.58486e-08	1.37547e-07	9.73588	TRIM26
KIAA0020	KIAA0020	4.32244	4.1812	9.92091	1.62504e-08	1.4065e-07	9.7581	KIAA0020
LST1	LST1	4.74782	-3.19574	9.92073	1.62547e-08	1.4065e-07	9.76323	LST1
POLE3	POLE3	4.2624	4.79384	9.91498	1.6394e-08	1.41733e-07	9.73249	POLE3
UBB	UBB	6.62644	7.97553	9.91312	1.64394e-08	1.42065e-07	9.69892	UBB
TPCN2	TPCN2	4.18401	3.14613	9.91007	1.6514e-08	1.42516e-07	9.74146	TPCN2
GIT2	GIT2	4.40247	4.42105	9.90971	1.65227e-08	1.42516e-07	9.70143	GIT2
SF3A3	SF3A3	4.31842	5.22735	9.90834	1.65564e-08	1.42711e-07	9.71484	SF3A3
CBWD2	CBWD2	4.6585	3.99242	9.90776	1.65705e-08	1.42762e-07	9.74438	CBWD2
SIRT7	SIRT7	4.5076	4.07892	9.90413	1.66602e-08	1.43301e-07	9.73775	SIRT7
CCDC174	CCDC174	3.98832	3.59303	9.89865	1.67963e-08	1.44409e-07	9.72292	CCDC174
USP48	USP48	4.577	5.00244	9.88734	1.7081e-08	1.46546e-07	9.69295	USP48
TIMM17A	TIMM17A	3.86881	4.58252	9.8845	1.71535e-08	1.46936e-07	9.6869	TIMM17A
PGD	PGD	6.3363	7.01596	9.88088	1.7246e-08	1.47649e-07	9.65932	PGD
PPP1CB	PPP1CB	4.64612	6.70895	9.88011	1.72657e-08	1.47692e-07	9.65523	PPP1CB
SPCS2	SPCS2	4.9396	5.33177	9.87762	1.73298e-08	1.48178e-07	9.6864	SPCS2
SERINC3	SERINC3	5.50164	5.04342	9.87341	1.74387e-08	1.49047e-07	9.67761	SERINC3
SAMHD1	SAMHD1	5.78488	4.33962	9.87199	1.74757e-08	1.49188e-07	9.65053	SAMHD1
RAB8B	RAB8B	6.14963	3.51513	9.87192	1.74774e-08	1.49188e-07	9.70553	RAB8B
USPL1	USPL1	5.0929	3.69649	9.87018	1.75228e-08	1.49513e-07	9.69694	USPL1
CSDE1	CSDE1	2.92496	8.22527	9.862	1.77376e-08	1.51027e-07	9.79368	CSDE1
UBE2D1	UBE2D1	4.21155	3.8613	9.85907	1.78153e-08	1.51512e-07	9.6556	UBE2D1
TSSC4	TSSC4	4.52601	4.00896	9.85396	1.79515e-08	1.52399e-07	9.66909	TSSC4
HIF1AN	HIF1AN	4.87617	4.9393	9.84807	1.81096e-08	1.53677e-07	9.66459	HIF1AN
PPP6C	PPP6C	3.50996	4.87105	9.84573	1.81731e-08	1.54152e-07	9.60601	PPP6C
SH3BP2	SH3BP2	5.27846	4.74846	9.84327	1.82398e-08	1.54653e-07	9.61201	SH3BP2
SIGLEC14	SIGLEC14	4.57594	-2.97841	9.84223	1.8268e-08	1.54827e-07	9.63735	SIGLEC14
SNRNP27	SNRNP27	4.00285	3.65574	9.83984	1.83333e-08	1.55315e-07	9.64252	SNRNP27
ZFAND3	ZFAND3	3.32342	5.57449	9.8359	1.84414e-08	1.56101e-07	9.58596	ZFAND3
ARHGEF11	ARHGEF11	4.81334	4.94636	9.83455	1.84787e-08	1.56351e-07	9.60088	ARHGEF11
TMEM128	TMEM128	4.42875	3.59472	9.82966	1.86141e-08	1.57431e-07	9.63443	TMEM128
C18orf32	C18orf32	4.36395	4.3418	9.81466	1.9036e-08	1.60596e-07	9.61299	C18orf32
CDK18	CDK18	4.89709	2.89506	9.80554	1.92974e-08	1.6226e-07	9.60616	CDK18
ZMYM6	ZMYM6	3.50801	3.9516	9.80399	1.93422e-08	1.62569e-07	9.55758	ZMYM6
AFTPH	AFTPH	3.37735	5.06274	9.80334	1.9361e-08	1.6266e-07	9.54388	AFTPH
TAP2	TAP2	6.47455	3.15848	9.79982	1.94632e-08	1.63248e-07	9.60718	TAP2
CDV3	CDV3	3.86016	6.57172	9.7878	1.98167e-08	1.66143e-07	9.5246	CDV3
ARPC5	ARPC5	4.80693	5.90605	9.78485	1.99044e-08	1.6674e-07	9.52492	ARPC5
CAPRIN2	CAPRIN2	4.5992	3.53187	9.78457	1.99127e-08	1.66741e-07	9.5742	CAPRIN2
RAP2A	RAP2A	5.12915	4.49801	9.78141	2.00071e-08	1.67462e-07	9.57465	RAP2A
TSPAN17	TSPAN17	4.31057	4.052	9.77922	2.00731e-08	1.67889e-07	9.56331	TSPAN17
BRPF1	BRPF1	3.90463	4.08987	9.77505	2.01988e-08	1.68654e-07	9.53721	BRPF1
PTAFR	PTAFR	7.13716	0.222274	9.7685	2.03981e-08	1.70172e-07	9.56594	PTAFR
AOC3	AOC3	8.39055	1.35421	9.76573	2.04832e-08	1.70741e-07	9.56538	AOC3
GPR107	GPR107	5.32001	5.62987	9.76448	2.05215e-08	1.7099e-07	9.52286	GPR107
KRCC1	KRCC1	4.07784	3.63891	9.75799	2.07225e-08	1.7231e-07	9.53065	KRCC1
CHMP2B	CHMP2B	3.19685	5.25648	9.75572	2.07933e-08	1.72828e-07	9.47753	CHMP2B
PPP6R1	PPP6R1	4.15487	5.69215	9.75182	2.09153e-08	1.73551e-07	9.47859	PPP6R1
ATP13A2	ATP13A2	4.09005	4.89208	9.75157	2.09231e-08	1.73551e-07	9.50629	ATP13A2
DENND5A	DENND5A	6.13628	4.94833	9.75113	2.09371e-08	1.73587e-07	9.50092	DENND5A
ISCU	ISCU	5.51178	5.21288	9.75025	2.09646e-08	1.73681e-07	9.5076	ISCU
AGFG1	AGFG1	3.8443	5.61991	9.74824	2.10281e-08	1.74136e-07	9.46994	AGFG1
IBTK	IBTK	5.09835	5.28163	9.74681	2.10731e-08	1.74437e-07	9.50728	IBTK
CYLD	CYLD	5.11609	3.98091	9.74388	2.11663e-08	1.75136e-07	9.50221	CYLD
HLA-F	HLA-F	7.03824	-1.18317	9.74217	2.12208e-08	1.75516e-07	9.52894	HLA-F
TMEM167B	TMEM167B	4.71327	4.76157	9.74131	2.12481e-08	1.7567e-07	9.49768	TMEM167B
BLMH	BLMH	3.97248	3.78048	9.73964	2.13015e-08	1.75967e-07	9.50352	BLMH
NDUFC2	NDUFC2	4.40588	4.60007	9.73761	2.13666e-08	1.76434e-07	9.50673	NDUFC2
LPCAT4	LPCAT4	3.82057	3.84038	9.73467	2.14613e-08	1.77143e-07	9.4943	LPCAT4
RNF149	RNF149	5.03891	4.8007	9.73257	2.15291e-08	1.77558e-07	9.45297	RNF149
NPL	NPL	5.76572	0.689475	9.73031	2.16025e-08	1.78018e-07	9.50744	NPL
CCT2	CCT2	3.48059	6.32588	9.72872	2.16543e-08	1.78373e-07	9.44602	CCT2
OSBPL11	OSBPL11	6.08152	4.22047	9.7269	2.17137e-08	1.78716e-07	9.48375	OSBPL11
RNF111	RNF111	4.56215	4.18537	9.7134	2.21592e-08	1.82087e-07	9.45714	RNF111
BLOC1S2	BLOC1S2	4.15967	4.3264	9.70205	2.25414e-08	1.85152e-07	9.41583	BLOC1S2
RMDN3	RMDN3	5.13672	4.98521	9.69507	2.278e-08	1.86733e-07	9.40041	RMDN3
METTL13	METTL13	4.28034	4.21303	9.68968	2.29658e-08	1.88028e-07	9.43855	METTL13
ANPEP	ANPEP	8.39416	-1.23074	9.68333	2.31869e-08	1.89761e-07	9.4501	ANPEP
NOC2L	NOC2L	3.59755	5.61006	9.68197	2.32345e-08	1.89997e-07	9.38542	NOC2L
DDX60L	DDX60L	6.81202	2.95448	9.67867	2.33507e-08	1.90794e-07	9.43933	DDX60L
TMED9	TMED9	4.03715	6.37023	9.67799	2.33745e-08	1.90911e-07	9.37367	TMED9
PILRA	PILRA	6.00214	-0.43424	9.67545	2.34646e-08	1.91492e-07	9.43179	PILRA
GLIPR2	GLIPR2	7.31047	1.25563	9.67516	2.34746e-08	1.91496e-07	9.43595	GLIPR2
CDK9	CDK9	4.80296	4.76728	9.67044	2.36426e-08	1.92634e-07	9.39989	CDK9
ALG5	ALG5	4.29876	4.08251	9.66816	2.37244e-08	1.93223e-07	9.40864	ALG5
NBPF12	NBPF12	5.73901	4.01858	9.66088	2.39868e-08	1.95124e-07	9.41022	NBPF12
GABARAP	GABARAP	6.17529	6.32031	9.65407	2.4235e-08	1.97064e-07	9.37289	GABARAP
NDUFS1	NDUFS1	4.43618	5.21989	9.64963	2.43985e-08	1.98313e-07	9.35858	NDUFS1
DDX17	DDX17	4.59536	8.19168	9.64784	2.44644e-08	1.9869e-07	9.34937	DDX17
RHBDF2	RHBDF2	4.94666	3.19579	9.64647	2.45152e-08	1.99021e-07	9.38496	RHBDF2
RAP1B	RAP1B	4.66632	5.66372	9.64621	2.45248e-08	1.99021e-07	9.33146	RAP1B
VPS72	VPS72	4.01433	4.10457	9.64382	2.46138e-08	1.99663e-07	9.37087	VPS72
ADTRP	ADTRP	5.31409	-2.51179	9.64197	2.46827e-08	2.00141e-07	9.38124	ADTRP
AIF1	AIF1	6.05207	-2.68713	9.64059	2.47345e-08	2.00481e-07	9.38309	AIF1
HNRNPH1	HNRNPH1	6.14682	7.29663	9.63978	2.4765e-08	2.00568e-07	9.34038	HNRNPH1
RNF130	RNF130	6.17712	4.04965	9.63861	2.48087e-08	2.00761e-07	9.35039	RNF130
KDELR1	KDELR1	4.12824	6.45856	9.63596	2.49084e-08	2.01407e-07	9.32138	KDELR1
C20orf194	C20orf194	6.17148	4.26071	9.6353	2.49336e-08	2.0153e-07	9.3761	C20orf194
MAPKAP1	MAPKAP1	4.85901	5.17722	9.63045	2.51174e-08	2.02924e-07	9.33494	MAPKAP1
LILRB4	LILRB4	5.75718	-2.91465	9.63002	2.51335e-08	2.02924e-07	9.36686	LILRB4
ATP5C1	ATP5C1	4.35843	5.74459	9.62984	2.51407e-08	2.02924e-07	9.3166	ATP5C1
PIK3R5	PIK3R5	6.8752	-2.32264	9.62755	2.52278e-08	2.03331e-07	9.36766	PIK3R5
CRYL1	CRYL1	4.57342	3.55075	9.62494	2.53278e-08	2.03983e-07	9.35125	CRYL1
OAZ1	OAZ1	4.66184	8.03011	9.62211	2.54369e-08	2.0478e-07	9.37916	OAZ1
YIPF6	YIPF6	3.57997	5.2828	9.61563	2.56881e-08	2.06392e-07	9.29826	YIPF6
BCL2A1	BCL2A1	6.58691	-2.51664	9.61201	2.58292e-08	2.07279e-07	9.34479	BCL2A1
NAA10	NAA10	3.98681	3.9785	9.61134	2.58558e-08	2.07336e-07	9.32489	NAA10
PEX19	PEX19	5.31136	4.83047	9.60761	2.60023e-08	2.0842e-07	9.31426	PEX19
MED23	MED23	5.07112	4.22874	9.60562	2.60809e-08	2.08967e-07	9.32848	MED23
RIOK3	RIOK3	4.10648	5.62204	9.60296	2.61864e-08	2.0973e-07	9.27093	RIOK3
TRIM44	TRIM44	4.28178	6.13329	9.59976	2.63143e-08	2.10671e-07	9.26708	TRIM44
ASAP1	ASAP1	6.09378	3.17505	9.58807	2.67857e-08	2.1419e-07	9.30916	ASAP1
RAB28	RAB28	3.50262	3.01749	9.58761	2.68043e-08	2.14254e-07	9.28347	RAB28
TRMT44	TRMT44	3.29858	2.7013	9.58735	2.68149e-08	2.14254e-07	9.27946	TRMT44
ERCC3	ERCC3	3.95035	4.69871	9.56478	2.77518e-08	2.21216e-07	9.23807	ERCC3
ZNF438	ZNF438	4.58193	2.07769	9.56313	2.78216e-08	2.21598e-07	9.26428	ZNF438
SNX19	SNX19	5.50331	5.17058	9.56131	2.78987e-08	2.22096e-07	9.24789	SNX19
CTDNEP1	CTDNEP1	4.11282	5.60019	9.56088	2.7917e-08	2.22096e-07	9.21694	CTDNEP1
AGTPBP1	AGTPBP1	4.38659	4.04321	9.5606	2.79288e-08	2.22102e-07	9.24314	AGTPBP1
RIPK2	RIPK2	4.74379	3.51069	9.55547	2.81481e-08	2.23758e-07	9.23893	RIPK2
THRAP3	THRAP3	4.18495	6.24529	9.54561	2.85743e-08	2.26968e-07	9.19164	THRAP3
EPS15	EPS15	4.86735	4.60703	9.53751	2.89294e-08	2.29249e-07	9.203	EPS15
DCAF7	DCAF7	4.44457	6.11309	9.5366	2.89693e-08	2.29475e-07	9.18003	DCAF7
SPG7	SPG7	3.69645	5.4324	9.53377	2.90949e-08	2.3029e-07	9.17826	SPG7
ARHGAP18	ARHGAP18	5.98538	4.0903	9.53078	2.92278e-08	2.31161e-07	9.21124	ARHGAP18
MDH1	MDH1	5.09896	5.51807	9.52666	2.94121e-08	2.32346e-07	9.18177	MDH1
STXBP2	STXBP2	5.59056	5.72255	9.5254	2.94688e-08	2.32703e-07	9.18118	STXBP2
MBD4	MBD4	5.37914	4.11042	9.51936	2.97421e-08	2.34387e-07	9.20845	MBD4
TTC39B	TTC39B	5.36903	2.90692	9.51915	2.97515e-08	2.34387e-07	9.20812	TTC39B
PRDM15	PRDM15	3.87453	3.06819	9.51835	2.97877e-08	2.34581e-07	9.19232	PRDM15
ACOT9	ACOT9	4.96661	3.85208	9.50949	3.01939e-08	2.3741e-07	9.1916	ACOT9
ARPC3	ARPC3	4.39183	6.41324	9.50223	3.0531e-08	2.39596e-07	9.12946	ARPC3
OCRL	OCRL	5.32512	4.45364	9.49705	3.07738e-08	2.4122e-07	9.17638	OCRL
GNS	GNS	4.61404	7.22971	9.49661	3.07945e-08	2.41289e-07	9.15063	GNS
TMEM189	TMEM189	4.89098	4.63056	9.49169	3.10273e-08	2.42925e-07	9.16571	TMEM189
TBC1D2B	TBC1D2B	4.90025	4.70819	9.48346	3.14206e-08	2.45624e-07	9.13769	TBC1D2B
HERPUD1	HERPUD1	7.53359	5.12351	9.4827	3.14575e-08	2.45818e-07	9.16387	HERPUD1
SAMSN1	SAMSN1	6.01868	-2.39657	9.47941	3.16162e-08	2.46943e-07	9.15452	SAMSN1
ANKS1A	ANKS1A	4.39108	5.03261	9.47921	3.16259e-08	2.46943e-07	9.11114	ANKS1A
EIF3D	EIF3D	4.63126	6.27428	9.47846	3.16623e-08	2.47068e-07	9.10665	EIF3D
PTPN9	PTPN9	3.9638	4.49361	9.4778	3.16944e-08	2.47192e-07	9.10838	PTPN9
URGCP	URGCP	3.65522	4.36164	9.47361	3.18988e-08	2.48415e-07	9.1147	URGCP
PSMB1	PSMB1	4.2016	5.43385	9.47358	3.19003e-08	2.48415e-07	9.09814	PSMB1
PCMTD2	PCMTD2	4.75752	4.36367	9.47204	3.19756e-08	2.48905e-07	9.13669	PCMTD2
C1orf27	C1orf27	4.10532	4.19898	9.46951	3.20998e-08	2.49776e-07	9.11335	C1orf27
IVNS1ABP	IVNS1ABP	4.8829	6.12377	9.46383	3.23807e-08	2.51382e-07	9.07644	IVNS1ABP
TBK1	TBK1	3.60172	4.28373	9.45924	3.26095e-08	2.52867e-07	9.07989	TBK1
DDX41	DDX41	4.20546	4.88337	9.4571	3.27169e-08	2.53409e-07	9.08812	DDX41
S100A9	S100A9	8.02518	-1.23307	9.45497	3.28237e-08	2.53945e-07	9.1253	S100A9
MFN2	MFN2	3.82608	5.67224	9.45465	3.284e-08	2.53974e-07	9.06315	MFN2
SEC11A	SEC11A	5.40645	6.14815	9.44821	3.31663e-08	2.56105e-07	9.07907	SEC11A
EXOC6	EXOC6	4.02294	3.64472	9.44651	3.32527e-08	2.56577e-07	9.09225	EXOC6
H3F3A	H3F3A	6.65761	6.98663	9.43803	3.36886e-08	2.59545e-07	9.0975	H3F3A
CXorf40B	CXorf40B	4.63011	3.30357	9.43285	3.39579e-08	2.61321e-07	9.07976	CXorf40B
BLVRB	BLVRB	6.07207	4.551	9.43167	3.40199e-08	2.61698e-07	9.08642	BLVRB
MARK3	MARK3	4.32715	5.49913	9.42783	3.42211e-08	2.63146e-07	9.03583	MARK3
NCL	NCL	3.62505	8.34794	9.42281	3.44864e-08	2.64985e-07	9.08536	NCL
PTPRJ	PTPRJ	5.92271	4.59808	9.41661	3.48173e-08	2.67223e-07	9.06421	PTPRJ
SCPEP1	SCPEP1	6.96963	5.29131	9.41259	3.50331e-08	2.68675e-07	9.0428	SCPEP1
POLR2K	POLR2K	4.51885	3.90264	9.40731	3.53194e-08	2.70769e-07	9.04204	POLR2K
MFAP3	MFAP3	4.20645	4.23641	9.39665	3.59045e-08	2.74838e-07	9.02342	MFAP3
ZFAND5	ZFAND5	5.97515	6.94768	9.3947	3.60122e-08	2.75558e-07	8.9817	ZFAND5
NCF4	NCF4	6.13366	-2.34862	9.39217	3.61532e-08	2.76428e-07	9.02991	NCF4
CD164	CD164	4.75669	7.71242	9.38898	3.63313e-08	2.77475e-07	8.9998	CD164
JAK2	JAK2	5.73777	3.05272	9.37416	3.71719e-08	2.83041e-07	9.00243	JAK2
LAP3	LAP3	5.13717	5.15485	9.37317	3.72287e-08	2.83367e-07	8.95934	LAP3
TMEM127	TMEM127	3.63398	5.54175	9.36229	3.78596e-08	2.8806e-07	8.92952	TMEM127
CLPX	CLPX	3.85054	4.46735	9.361	3.79355e-08	2.88529e-07	8.95409	CLPX
HEXA	HEXA	5.2683	6.4935	9.3599	3.8e-08	2.888e-07	8.93242	HEXA
KCTD5	KCTD5	4.8047	4.27271	9.35966	3.80139e-08	2.888e-07	8.96084	KCTD5
C11orf84	C11orf84	3.23112	3.93538	9.35817	3.81016e-08	2.89358e-07	8.95353	C11orf84
AP5M1	AP5M1	4.90527	3.76661	9.35333	3.83876e-08	2.9142e-07	8.96774	AP5M1
TBC1D22A	TBC1D22A	3.29061	4.53593	9.35031	3.85674e-08	2.92456e-07	8.91849	TBC1D22A
RNGTT	RNGTT	3.56867	3.48191	9.3483	3.86878e-08	2.93149e-07	8.94499	RNGTT
MRPL38	MRPL38	4.44801	4.38603	9.34176	3.90813e-08	2.95909e-07	8.94713	MRPL38
GPR108	GPR108	4.60837	5.1304	9.34104	3.91249e-08	2.96129e-07	8.92516	GPR108
RPL27	RPL27	7.05317	7.37859	9.33839	3.92853e-08	2.96899e-07	8.93761	RPL27
MRPL14	MRPL14	5.05567	4.41033	9.33527	3.94755e-08	2.98113e-07	8.94267	MRPL14
MFN1	MFN1	4.20627	4.56367	9.33411	3.95465e-08	2.98538e-07	8.92035	MFN1
GHDC	GHDC	4.13816	3.85857	9.33173	3.96925e-08	2.99417e-07	8.91606	GHDC
CLCN7	CLCN7	4.86986	5.41007	9.33058	3.97633e-08	2.99785e-07	8.8976	CLCN7
PDHA1	PDHA1	4.51782	5.10367	9.33046	3.97709e-08	2.99785e-07	8.91697	PDHA1
ANP32A	ANP32A	3.95037	5.92191	9.31688	4.06165e-08	3.0559e-07	8.8742	ANP32A
RBM27	RBM27	4.98905	4.30189	9.3139	4.08051e-08	3.06781e-07	8.91135	RBM27
CACUL1	CACUL1	3.72116	5.31875	9.30881	4.11283e-08	3.08866e-07	8.85759	CACUL1
AAMP	AAMP	3.77391	5.61618	9.30227	4.1548e-08	3.11787e-07	8.85311	AAMP
TCF12	TCF12	4.64845	5.22901	9.29942	4.17321e-08	3.12901e-07	8.87183	TCF12
ATF6B	ATF6B	4.10366	5.36636	9.29925	4.17428e-08	3.12901e-07	8.84748	ATF6B
NDUFA11	NDUFA11	5.03776	4.87942	9.29591	4.19601e-08	3.14297e-07	8.88564	NDUFA11
2002-09-01	2002-09-01	4.33161	7.55099	9.29126	4.2264e-08	3.15872e-07	8.83185	2002-09-01
USP10	USP10	4.37619	4.97281	9.2888	4.24264e-08	3.16852e-07	8.85229	USP10
ALPK1	ALPK1	5.33208	3.02884	9.28778	4.24938e-08	3.17238e-07	8.87558	ALPK1
SNX4	SNX4	4.03984	4.59582	9.28388	4.27515e-08	3.19044e-07	8.84707	SNX4
DAB2	DAB2	8.13118	3.70434	9.28356	4.27732e-08	3.19088e-07	8.87782	DAB2
PIP5K1C	PIP5K1C	4.60957	4.79987	9.27342	4.34528e-08	3.238e-07	8.82399	PIP5K1C
SGK1	SGK1	7.47688	3.15215	9.27277	4.34967e-08	3.239e-07	8.84456	SGK1
TFCP2	TFCP2	3.88788	4.40533	9.26737	4.38639e-08	3.26383e-07	8.82167	TFCP2
CDC42	CDC42	4.25252	6.9287	9.26294	4.41673e-08	3.28278e-07	8.79112	CDC42
ABCB7	ABCB7	3.52135	3.81394	9.26201	4.42311e-08	3.28632e-07	8.8103	ABCB7
LOC92249	LOC92249	3.51356	2.71524	9.26132	4.42792e-08	3.28748e-07	8.81899	LOC92249
ZNF76	ZNF76	3.42629	4.51032	9.25952	4.44034e-08	3.29428e-07	8.79433	ZNF76
GTF2H4	GTF2H4	3.24448	3.21969	9.25228	4.49066e-08	3.32552e-07	8.80141	GTF2H4
GTPBP4	GTPBP4	4.0213	4.89638	9.24986	4.50766e-08	3.33445e-07	8.79665	GTPBP4
STAMBP	STAMBP	4.23848	4.48127	9.24955	4.50983e-08	3.33484e-07	8.79838	STAMBP
SETD2	SETD2	4.29539	5.50816	9.24919	4.51236e-08	3.33549e-07	8.77615	SETD2
LIPA	LIPA	7.12052	5.79836	9.24601	4.53476e-08	3.34594e-07	8.79107	LIPA
CDC27	CDC27	4.59476	4.74483	9.2409	4.57103e-08	3.36901e-07	8.78859	CDC27
ELOF1	ELOF1	4.24946	4.04739	9.23989	4.57827e-08	3.37312e-07	8.7977	ELOF1
WDR41	WDR41	4.31494	3.71946	9.2322	4.63347e-08	3.41131e-07	8.78715	WDR41
XPO7	XPO7	3.43738	5.30605	9.22747	4.6678e-08	3.43159e-07	8.74066	XPO7
DUSP23	DUSP23	4.08273	2.87496	9.22623	4.67688e-08	3.43702e-07	8.77596	DUSP23
APH1B	APH1B	5.07624	4.05759	9.22532	4.68348e-08	3.44062e-07	8.78322	APH1B
ZEB2	ZEB2	7.10185	1.2467	9.22481	4.68723e-08	3.44087e-07	8.77413	ZEB2
TCN2	TCN2	6.33167	3.18374	9.22211	4.70701e-08	3.45414e-07	8.78383	TCN2
CBLB	CBLB	4.00757	3.77058	9.21857	4.73312e-08	3.47078e-07	8.75023	CBLB
PIGQ	PIGQ	4.10048	5.03629	9.20998	4.79706e-08	3.51131e-07	8.74055	PIGQ
SFXN5	SFXN5	3.64293	2.87213	9.20496	4.8349e-08	3.53645e-07	8.73918	SFXN5
ZDHHC18	ZDHHC18	4.30545	4.30393	9.20184	4.85852e-08	3.55244e-07	8.73024	ZDHHC18
BIN2	BIN2	5.83297	-1.89304	9.20045	4.86908e-08	3.55662e-07	8.75051	BIN2
AKR1B1	AKR1B1	7.03755	4.8751	9.19504	4.91047e-08	3.58137e-07	8.72986	AKR1B1
UBALD1	UBALD1	3.99878	3.59738	9.18924	4.95529e-08	3.60903e-07	8.72104	UBALD1
RAB10	RAB10	3.71784	6.41647	9.1892	4.95553e-08	3.60903e-07	8.68229	RAB10
TRPC4AP	TRPC4AP	4.52325	5.82914	9.18688	4.97363e-08	3.62091e-07	8.68734	TRPC4AP
IQGAP2	IQGAP2	6.39397	1.78408	9.18584	4.98169e-08	3.62548e-07	8.73091	IQGAP2
NUS1	NUS1	3.34858	5.49522	9.18478	4.99e-08	3.63021e-07	8.67482	NUS1
FPR2	FPR2	6.26291	-2.81378	9.18451	4.99205e-08	3.63041e-07	8.72859	FPR2
TCERG1	TCERG1	4.44962	4.98183	9.18235	5.00902e-08	3.64016e-07	8.69525	TCERG1
SLC17A5	SLC17A5	4.74233	4.60713	9.17873	5.03745e-08	3.65685e-07	8.69844	SLC17A5
ACAA2	ACAA2	4.16195	4.23883	9.1754	5.06385e-08	3.67337e-07	8.67232	ACAA2
BZW2	BZW2	3.89813	4.96026	9.17279	5.08459e-08	3.68578e-07	8.68455	BZW2
WDR70	WDR70	3.78649	3.52583	9.17248	5.08709e-08	3.68627e-07	8.69402	WDR70
MBTPS1	MBTPS1	6.23487	5.91915	9.16244	5.16779e-08	3.74073e-07	8.69606	MBTPS1
VCP	VCP	4.848	7.21118	9.15607	5.21968e-08	3.7702e-07	8.63976	VCP
AAGAB	AAGAB	3.89382	4.67639	9.15439	5.23349e-08	3.77749e-07	8.65183	AAGAB
PTPRC	PTPRC	8.06121	-1.77919	9.15391	5.23737e-08	3.77893e-07	8.6878	PTPRC
DUSP3	DUSP3	4.73538	5.68396	9.15195	5.2535e-08	3.78787e-07	8.64026	DUSP3
CNBP	CNBP	3.49145	7.2828	9.14821	5.28444e-08	3.80747e-07	8.66564	CNBP
SMAP2	SMAP2	6.10501	4.80578	9.14709	5.29381e-08	3.81286e-07	8.65011	SMAP2
XRCC5	XRCC5	3.72605	7.06233	9.14514	5.31005e-08	3.8232e-07	8.6187	XRCC5
POLL	POLL	4.28179	4.06079	9.13896	5.36178e-08	3.85496e-07	8.65058	POLL
UBE2K	UBE2K	4.38799	5.50658	9.13693	5.37891e-08	3.8659e-07	8.62484	UBE2K
NUDT9	NUDT9	4.67561	4.32221	9.13294	5.41281e-08	3.88206e-07	8.64519	NUDT9
EMC6	EMC6	3.30395	3.38869	9.13293	5.4129e-08	3.88206e-07	8.62894	EMC6
ABCF2	ABCF2	4.83756	4.6264	9.12875	5.44855e-08	3.9021e-07	8.6402	ABCF2
KCMF1	KCMF1	3.28148	5.14481	9.12274	5.5003e-08	3.93554e-07	8.58669	KCMF1
DDB1	DDB1	3.38167	6.94496	9.12265	5.50108e-08	3.93554e-07	8.58579	DDB1
NCSTN	NCSTN	4.30014	5.96589	9.12078	5.51726e-08	3.94572e-07	8.58675	NCSTN
WDTC1	WDTC1	4.18724	5.42849	9.11752	5.54569e-08	3.96447e-07	8.59318	WDTC1
KCNAB2	KCNAB2	8.45211	2.52133	9.11732	5.5474e-08	3.96447e-07	8.63443	KCNAB2
GINM1	GINM1	3.92499	3.82644	9.11396	5.57681e-08	3.98165e-07	8.59939	GINM1
KARS	KARS	4.82432	5.74241	9.10995	5.61214e-08	4.00085e-07	8.58716	KARS
MED24	MED24	3.70689	5.25305	9.10661	5.64174e-08	4.02053e-07	8.57045	MED24
ZBTB49	ZBTB49	3.03074	1.53831	9.10285	5.67526e-08	4.04005e-07	8.58042	ZBTB49
RNF126	RNF126	3.86216	4.47079	9.09931	5.707e-08	4.05847e-07	8.57748	RNF126
TPP1	TPP1	5.69652	6.4142	9.09843	5.71488e-08	4.06264e-07	8.5559	TPP1
FBXO38	FBXO38	4.67883	4.64465	9.09216	5.77171e-08	4.09744e-07	8.57075	FBXO38
NDUFS3	NDUFS3	4.88081	4.22832	9.08923	5.79838e-08	4.11333e-07	8.58227	NDUFS3
MYO1G	MYO1G	6.07058	-1.19342	9.08329	5.85299e-08	4.14626e-07	8.5788	MYO1G
ANAPC4	ANAPC4	4.17182	3.9144	9.07786	5.90338e-08	4.17499e-07	8.54797	ANAPC4
DDX23	DDX23	3.74566	5.73279	9.07781	5.90385e-08	4.17499e-07	8.52692	DDX23
ANAPC5	ANAPC5	3.26243	5.57733	9.07374	5.94183e-08	4.20038e-07	8.51561	ANAPC5
SSR2	SSR2	5.09283	6.63168	9.064	6.03396e-08	4.25807e-07	8.51811	SSR2
ARFIP2	ARFIP2	3.41298	5.15665	9.06377	6.03622e-08	4.25817e-07	8.51023	ARFIP2
RC3H1	RC3H1	4.37792	4.25292	9.06213	6.05181e-08	4.26617e-07	8.52004	RC3H1
DDAH2	DDAH2	5.70391	4.496	9.05991	6.07314e-08	4.27528e-07	8.54293	DDAH2
ZNF44	ZNF44	4.07076	2.77393	9.05777	6.09371e-08	4.28529e-07	8.52894	ZNF44
PGM2	PGM2	4.31702	2.62416	9.05443	6.126e-08	4.30274e-07	8.52639	PGM2
SLC25A5	SLC25A5	5.77367	7.18594	9.05415	6.12867e-08	4.30274e-07	8.49755	SLC25A5
SNHG12	SNHG12	4.62488	3.38635	9.05271	6.14264e-08	4.30955e-07	8.52637	SNHG12
HS1BP3	HS1BP3	4.94493	3.69074	9.04745	6.19395e-08	4.33919e-07	8.52082	HS1BP3
VPS8	VPS8	4.64852	4.31212	9.04671	6.20117e-08	4.34244e-07	8.50239	VPS8
NDUFB8	NDUFB8	4.72777	5.24462	9.04654	6.20287e-08	4.34244e-07	8.50335	NDUFB8
TARBP1	TARBP1	4.30927	4.40435	9.03871	6.28024e-08	4.39205e-07	8.48613	TARBP1
LILRA2	LILRA2	3.61988	-3.35676	9.0372	6.29528e-08	4.39953e-07	8.49323	LILRA2
TDG	TDG	4.56637	4.71318	9.0301	6.36638e-08	4.44154e-07	8.49253	TDG
CREBL2	CREBL2	4.38448	4.87703	9.02937	6.37375e-08	4.44516e-07	8.45769	CREBL2
RALB	RALB	4.36614	4.66969	9.02058	6.46317e-08	4.49821e-07	8.45148	RALB
WDR7	WDR7	5.05638	3.45757	9.01725	6.49737e-08	4.51738e-07	8.47662	WDR7
PPP5C	PPP5C	3.86264	5.10784	9.01725	6.4974e-08	4.51738e-07	8.45652	PPP5C
TANK	TANK	3.66753	4.70192	9.01643	6.50585e-08	4.5217e-07	8.43668	TANK
SENP6	SENP6	4.72645	5.48969	9.01614	6.50888e-08	4.52225e-07	8.44879	SENP6
RNASEH2B	RNASEH2B	4.33291	3.59642	9.0141	6.52995e-08	4.53222e-07	8.46676	RNASEH2B
COMMD4	COMMD4	4.78229	4.14785	9.00917	6.58122e-08	4.56312e-07	8.46296	COMMD4
ATXN10	ATXN10	4.28947	5.46238	9.00842	6.58902e-08	4.5654e-07	8.43958	ATXN10
PSMC4	PSMC4	2.99182	5.30821	9.00773	6.59623e-08	4.56882e-07	8.41714	PSMC4
YWHAQ	YWHAQ	4.22543	7.12919	9.00641	6.61011e-08	4.57687e-07	8.41795	YWHAQ
TM9SF2	TM9SF2	3.85172	7.17761	9.00328	6.64299e-08	4.59649e-07	8.41299	TM9SF2
MUT	MUT	4.34483	4.52378	8.99983	6.6795e-08	4.62018e-07	8.43407	MUT
CNDP2	CNDP2	5.32031	6.42318	8.99314	6.75086e-08	4.66157e-07	8.40374	CNDP2
TNS1	TNS1	7.72941	6.01941	8.98953	6.78965e-08	4.68357e-07	8.4432	TNS1
PARP10	PARP10	5.0661	4.09703	8.98905	6.79477e-08	4.6839e-07	8.40747	PARP10
SCFD1	SCFD1	4.02563	4.77842	8.98715	6.81539e-08	4.69492e-07	8.40616	SCFD1
OSTF1	OSTF1	4.95438	4.00045	8.98378	6.85194e-08	4.71688e-07	8.406	OSTF1
ZFAND6	ZFAND6	4.76097	5.14459	8.98048	6.88802e-08	4.73689e-07	8.40011	ZFAND6
RPS6KC1	RPS6KC1	4.35645	3.51688	8.97797	6.91558e-08	4.75261e-07	8.41325	RPS6KC1
NCLN	NCLN	3.92892	5.95874	8.97504	6.94783e-08	4.77153e-07	8.37377	NCLN
TBC1D9	TBC1D9	4.60368	4.38046	8.97279	6.9728e-08	4.78706e-07	8.37764	TBC1D9
DDX46	DDX46	3.75512	5.50647	8.96647	7.04321e-08	4.83133e-07	8.36123	DDX46
KANSL2	KANSL2	4.42413	3.63292	8.96235	7.08957e-08	4.85898e-07	8.39064	KANSL2
BABAM1	BABAM1	4.32879	4.71279	8.962	7.09348e-08	4.86002e-07	8.37816	BABAM1
BCL7B	BCL7B	3.30118	4.6088	8.95146	7.21365e-08	4.93683e-07	8.34022	BCL7B
NHLRC3	NHLRC3	4.9376	4.24403	8.95131	7.21535e-08	4.93683e-07	8.36449	NHLRC3
LILRB1	LILRB1	5.28561	-2.96391	8.94783	7.25543e-08	4.95896e-07	8.37427	LILRB1
KIAA0196	KIAA0196	3.84151	4.88956	8.94765	7.25749e-08	4.95896e-07	8.33781	KIAA0196
SLC25A28	SLC25A28	4.84829	3.34953	8.94602	7.27638e-08	4.97019e-07	8.36915	SLC25A28
MRPL45	MRPL45	4.18261	4.6376	8.9391	7.35712e-08	5.02195e-07	8.35369	MRPL45
DNASE2	DNASE2	3.67605	4.98738	8.93866	7.36226e-08	5.02377e-07	8.31806	DNASE2
SFT2D1	SFT2D1	4.66672	3.28178	8.93507	7.40459e-08	5.04736e-07	8.35167	SFT2D1
ELAVL1	ELAVL1	3.09469	5.47244	8.93488	7.40681e-08	5.04736e-07	8.3135	ELAVL1
POT1	POT1	3.9643	3.18605	8.9341	7.4161e-08	5.05198e-07	8.34397	POT1
C3orf38	C3orf38	4.19926	3.31185	8.93148	7.44717e-08	5.07144e-07	8.34249	C3orf38
PTPDC1	PTPDC1	3.43833	2.50185	8.929	7.47663e-08	5.08643e-07	8.32172	PTPDC1
ACAD9	ACAD9	3.88487	4.29322	8.92899	7.47671e-08	5.08643e-07	8.32597	ACAD9
DENND1B	DENND1B	4.82248	3.24294	8.92769	7.49232e-08	5.09308e-07	8.34164	DENND1B
FLOT2	FLOT2	3.93625	5.94015	8.92736	7.49623e-08	5.09308e-07	8.3017	FLOT2
STX12	STX12	5.55833	4.77868	8.92733	7.49655e-08	5.09308e-07	8.32021	STX12
PIK3CB	PIK3CB	5.96394	3.89681	8.92252	7.55438e-08	5.12892e-07	8.33874	PIK3CB
OPN3	OPN3	5.40886	3.75595	8.92089	7.57411e-08	5.13715e-07	8.31422	OPN3
CLIC1	CLIC1	5.83194	6.89719	8.9144	7.65304e-08	5.18655e-07	8.29139	CLIC1
MRPS21	MRPS21	4.06247	4.97709	8.90911	7.71798e-08	5.22772e-07	8.2963	MRPS21
RSU1	RSU1	4.53143	4.81809	8.9081	7.73048e-08	5.23093e-07	8.28481	RSU1
APOC2	APOC2	5.46495	-2.94547	8.90689	7.74541e-08	5.23928e-07	8.31351	APOC2
GATAD2A	GATAD2A	3.38633	5.38568	8.90273	7.79715e-08	5.269e-07	8.26502	GATAD2A
BAG1	BAG1	3.91573	5.64866	8.90136	7.81424e-08	5.27629e-07	8.2697	BAG1
TMEM59	TMEM59	5.4168	6.80124	8.90008	7.8302e-08	5.28427e-07	8.26949	TMEM59
CEP164	CEP164	4.62223	4.0271	8.89893	7.84459e-08	5.29046e-07	8.29719	CEP164
ATP6V0A1	ATP6V0A1	5.48729	5.22915	8.89723	7.86599e-08	5.30136e-07	8.28565	ATP6V0A1
TGDS	TGDS	2.89318	2.61953	8.89266	7.92376e-08	5.32788e-07	8.26724	TGDS
NSUN2	NSUN2	3.32552	5.39124	8.89084	7.94684e-08	5.33984e-07	8.24844	NSUN2
AP1B1	AP1B1	4.41114	6.17498	8.88974	7.96087e-08	5.34572e-07	8.24759	AP1B1
GRIPAP1	GRIPAP1	3.53935	4.9735	8.88869	7.97427e-08	5.35295e-07	8.24609	GRIPAP1
OSTM1	OSTM1	5.76238	3.84685	8.88773	7.98654e-08	5.35941e-07	8.27352	OSTM1
UBE2Q1	UBE2Q1	3.17338	5.48661	8.88714	7.99401e-08	5.36264e-07	8.24146	UBE2Q1
METTL2A	METTL2A	2.88861	3.01291	8.8864	8.00352e-08	5.36724e-07	8.25788	METTL2A
SCAMP2	SCAMP2	4.79522	5.82877	8.88501	8.02135e-08	5.37741e-07	8.24757	SCAMP2
HIRA	HIRA	4.11956	4.74345	8.88112	8.07155e-08	5.40748e-07	8.25627	HIRA
SLTM	SLTM	3.68556	6.02397	8.87912	8.09733e-08	5.42284e-07	8.22971	SLTM
UMPS	UMPS	3.69691	3.97043	8.87893	8.09983e-08	5.42284e-07	8.25844	UMPS
FOXO4	FOXO4	4.36467	3.44617	8.8747	8.1549e-08	5.45285e-07	8.25883	FOXO4
PSMB3	PSMB3	5.34771	4.62613	8.87456	8.15678e-08	5.45285e-07	8.26443	PSMB3
PREB	PREB	4.24045	4.84747	8.87425	8.16083e-08	5.45285e-07	8.24581	PREB
SLC35A4	SLC35A4	3.97469	5.48123	8.87346	8.17111e-08	5.45792e-07	8.22846	SLC35A4
TAF5L	TAF5L	3.13221	4.17726	8.87286	8.17901e-08	5.4614e-07	8.22344	TAF5L
SYPL1	SYPL1	4.33222	5.53619	8.86895	8.23046e-08	5.48918e-07	8.22763	SYPL1
NGDN	NGDN	3.92073	3.52418	8.86887	8.23146e-08	5.48918e-07	8.24589	NGDN
TSG101	TSG101	4.53719	4.9905	8.85133	8.46646e-08	5.6255e-07	8.21241	TSG101
ELOVL1	ELOVL1	4.69395	5.21782	8.84348	8.5738e-08	5.69308e-07	8.1951	ELOVL1
ANAPC7	ANAPC7	4.14196	4.57914	8.84258	8.58623e-08	5.69947e-07	8.19813	ANAPC7
PPIE	PPIE	3.56179	4.43418	8.84035	8.61699e-08	5.71801e-07	8.18591	PPIE
MMP9	MMP9	4.1861	-3.27694	8.83807	8.64871e-08	5.73718e-07	8.20218	MMP9
ATP9B	ATP9B	4.33876	4.06666	8.83648	8.67075e-08	5.74991e-07	8.18819	ATP9B
TRIP12	TRIP12	4.1897	6.34256	8.83383	8.70776e-08	5.77256e-07	8.16265	TRIP12
TMCO4	TMCO4	4.61615	3.01309	8.82871	8.77975e-08	5.8077e-07	8.19132	TMCO4
SEC24A	SEC24A	3.90535	4.41194	8.82866	8.78048e-08	5.8077e-07	8.16624	SEC24A
GLA	GLA	5.1011	3.63349	8.82841	8.78395e-08	5.8077e-07	8.18148	GLA
BUB3	BUB3	4.21772	5.27634	8.82841	8.784e-08	5.8077e-07	8.17461	BUB3
KIAA2026	KIAA2026	4.10752	4.40791	8.82745	8.79755e-08	5.81305e-07	8.17048	KIAA2026
MS4A6A	MS4A6A	5.40696	-2.90894	8.82629	8.81406e-08	5.82206e-07	8.19176	MS4A6A
ABTB1	ABTB1	5.10563	2.50072	8.8259	8.81952e-08	5.82376e-07	8.1899	ABTB1
GPR65	GPR65	4.31809	-2.82738	8.82502	8.83205e-08	5.83013e-07	8.1835	GPR65
YIPF1	YIPF1	4.40895	3.59888	8.82315	8.85863e-08	5.84577e-07	8.18145	YIPF1
NENF	NENF	4.61794	3.96817	8.81823	8.9291e-08	5.89035e-07	8.17548	NENF
VBP1	VBP1	4.13422	4.15684	8.80829	9.07306e-08	5.97523e-07	8.15666	VBP1
ELL	ELL	3.22872	3.65743	8.80664	9.09718e-08	5.98757e-07	8.12866	ELL
MON2	MON2	4.9006	4.90021	8.80592	9.10772e-08	5.99061e-07	8.14484	MON2
SLC35A5	SLC35A5	3.71903	4.27315	8.80241	9.15938e-08	6.02263e-07	8.1353	SLC35A5
UBE2V1	UBE2V1	4.74327	5.64217	8.79702	9.23936e-08	6.07128e-07	8.12621	UBE2V1
TFEC	TFEC	6.80166	-2.44906	8.7961	9.25304e-08	6.0783e-07	8.14974	TFEC
GUSBP11	GUSBP11	4.53547	3.13802	8.78427	9.43134e-08	6.18538e-07	8.12351	GUSBP11
CHFR	CHFR	4.55426	4.53661	8.78367	9.44047e-08	6.18937e-07	8.11139	CHFR
C1orf52	C1orf52	3.60799	3.37834	8.77936	9.50624e-08	6.22643e-07	8.1075	C1orf52
LOC493754	LOC493754	3.6376	2.80625	8.77879	9.515e-08	6.22816e-07	8.10695	LOC493754
DCTD	DCTD	4.82059	5.05947	8.77683	9.54524e-08	6.24591e-07	8.10168	DCTD
NAP1L4	NAP1L4	2.94124	5.66002	8.77097	9.63598e-08	6.30122e-07	8.06809	NAP1L4
FAM114A2	FAM114A2	3.59962	3.1038	8.77024	9.64726e-08	6.30656e-07	8.09355	FAM114A2
GM2A	GM2A	7.27433	5.25576	8.76918	9.66378e-08	6.31531e-07	8.08978	GM2A
SCML1	SCML1	4.60857	2.84303	8.76665	9.70335e-08	6.33708e-07	8.09723	SCML1
NDUFA3	NDUFA3	4.07956	3.49824	8.76588	9.71542e-08	6.34087e-07	8.09196	NDUFA3
LCP2	LCP2	6.61468	-2.51181	8.76161	9.7827e-08	6.37861e-07	8.09683	LCP2
RHBDD2	RHBDD2	4.76644	5.58733	8.75898	9.82443e-08	6.40176e-07	8.05926	RHBDD2
ACTB	ACTB	5.30587	10.0402	8.75897	9.82453e-08	6.40176e-07	8.13462	ACTB
HSD17B4	HSD17B4	5.50725	6.63952	8.75752	9.84758e-08	6.41471e-07	8.05375	HSD17B4
PSMA1	PSMA1	4.60982	5.38329	8.75275	9.92391e-08	6.45198e-07	8.05646	PSMA1
CALCOCO1	CALCOCO1	4.60485	5.22574	8.74742	1.00098e-07	6.50574e-07	8.0374	CALCOCO1
COLGALT1	COLGALT1	4.64197	5.61996	8.74455	1.00564e-07	6.52765e-07	8.03004	COLGALT1
KIAA0368	KIAA0368	4.49825	6.09509	8.74422	1.00618e-07	6.52904e-07	8.03176	KIAA0368
MRPL51	MRPL51	4.44274	4.80491	8.73974	1.0135e-07	6.57234e-07	8.05514	MRPL51
BCAP31	BCAP31	4.0888	6.64705	8.736	1.01965e-07	6.60584e-07	8.0205	BCAP31
GID4	GID4	3.48266	2.87294	8.73498	1.02133e-07	6.61271e-07	8.03884	GID4
MIER2	MIER2	3.65698	3.3318	8.73497	1.02136e-07	6.61271e-07	8.04074	MIER2
FAM58A	FAM58A	3.60698	2.91822	8.73164	1.02688e-07	6.64206e-07	8.03511	FAM58A
POGZ	POGZ	3.88783	5.13683	8.72485	1.03825e-07	6.70702e-07	8.00321	POGZ
UBL3	UBL3	4.78455	5.60674	8.72315	1.04111e-07	6.72121e-07	8.00951	UBL3
TK2	TK2	3.48507	4.06459	8.71921	1.04777e-07	6.75959e-07	7.99515	TK2
AK2	AK2	3.65098	6.05244	8.71739	1.05088e-07	6.77563e-07	7.98958	AK2
PCOLCE2	PCOLCE2	6.90209	-1.37542	8.71699	1.05155e-07	6.7778e-07	8.02921	PCOLCE2
CLIP1	CLIP1	4.18016	5.29839	8.71615	1.05298e-07	6.78487e-07	7.98847	CLIP1
DAP	DAP	5.13002	5.61455	8.71531	1.05443e-07	6.78772e-07	8.0044	DAP
RPUSD4	RPUSD4	4.1184	3.76111	8.71437	1.05604e-07	6.78945e-07	8.01398	RPUSD4
OS9	OS9	4.54795	7.7143	8.71337	1.05774e-07	6.79824e-07	7.99634	OS9
SNX6	SNX6	4.44841	5.26859	8.71246	1.05931e-07	6.80618e-07	7.99431	SNX6
RFFL	RFFL	5.02686	4.13146	8.7071	1.06856e-07	6.85685e-07	8.00871	RFFL
HCK	HCK	6.98301	-2.50039	8.70496	1.07228e-07	6.87859e-07	8.01091	HCK
SLC25A3	SLC25A3	5.18073	7.36414	8.70051	1.08005e-07	6.91963e-07	7.96829	SLC25A3
CLK2	CLK2	3.67418	4.42834	8.69784	1.08475e-07	6.9397e-07	7.97733	CLK2
OGDH	OGDH	3.54582	6.18988	8.69783	1.08477e-07	6.9397e-07	7.95758	OGDH
CLCN6	CLCN6	4.53225	4.49215	8.69775	1.0849e-07	6.9397e-07	7.98149	CLCN6
ATP5O	ATP5O	4.12991	5.61735	8.69561	1.08867e-07	6.96165e-07	7.96591	ATP5O
BOD1L1	BOD1L1	4.86455	4.88396	8.69382	1.09184e-07	6.97782e-07	7.9652	BOD1L1
PARVG	PARVG	6.63756	-2.31902	8.6938	1.09189e-07	6.97782e-07	7.99313	PARVG
PSMD1	PSMD1	3.65002	5.52981	8.69156	1.09587e-07	7.00103e-07	7.95192	PSMD1
CSTF2T	CSTF2T	4.09564	3.89607	8.68843	1.10146e-07	7.03451e-07	7.97421	CSTF2T
WAPAL	WAPAL	3.78029	5.36543	8.68793	1.10235e-07	7.03801e-07	7.94482	WAPAL
AP5B1	AP5B1	4.35522	4.96149	8.68366	1.11003e-07	7.08126e-07	7.93853	AP5B1
BICD2	BICD2	3.2873	5.08702	8.68315	1.11094e-07	7.08169e-07	7.93547	BICD2
TBC1D7	TBC1D7	2.92353	2.97149	8.68208	1.11288e-07	7.09179e-07	7.95056	TBC1D7
MYO1C	MYO1C	3.92553	6.48022	8.67243	1.13048e-07	7.19943e-07	7.91978	MYO1C
CTNNA1	CTNNA1	3.91009	8.10372	8.67082	1.13346e-07	7.21611e-07	7.95129	CTNNA1
BIRC2	BIRC2	3.68147	5.05626	8.66683	1.14084e-07	7.25857e-07	7.91619	BIRC2
ZCCHC10	ZCCHC10	3.18662	3.12281	8.66595	1.14247e-07	7.26666e-07	7.92984	ZCCHC10
TCEAL8	TCEAL8	4.59897	4.51126	8.66222	1.14943e-07	7.30635e-07	7.93768	TCEAL8
NEDD1	NEDD1	3.76988	3.79073	8.66174	1.15033e-07	7.30974e-07	7.93025	NEDD1
TGFBI	TGFBI	7.83818	4.8607	8.66063	1.1524e-07	7.31904e-07	7.94414	TGFBI
LARP4B	LARP4B	4.75621	6.04092	8.66057	1.15252e-07	7.31904e-07	7.90939	LARP4B
HSPA9	HSPA9	3.6074	7.19876	8.65718	1.1589e-07	7.35726e-07	7.91049	HSPA9
MON1B	MON1B	5.83662	4.53832	8.65455	1.16387e-07	7.37958e-07	7.931	MON1B
ITIH4	ITIH4	4.67565	2.08549	8.65419	1.16456e-07	7.38162e-07	7.92582	ITIH4
CCNT2	CCNT2	4.09616	4.97142	8.65383	1.16525e-07	7.38367e-07	7.90117	CCNT2
RBPJ	RBPJ	3.91534	6.11893	8.6514	1.16986e-07	7.40828e-07	7.88886	RBPJ
LEPROT	LEPROT	5.51393	5.78571	8.64607	1.18007e-07	7.46592e-07	7.89447	LEPROT
IFI6	IFI6	7.70617	4.69651	8.64577	1.18065e-07	7.46722e-07	7.9031	IFI6
CIAPIN1	CIAPIN1	3.45077	4.50985	8.64252	1.18693e-07	7.50228e-07	7.89063	CIAPIN1
PRNP	PRNP	5.18526	5.44045	8.6364	1.19882e-07	7.56328e-07	7.87445	PRNP
IL4R	IL4R	6.46167	3.86897	8.63434	1.20287e-07	7.58502e-07	7.90128	IL4R
HARS2	HARS2	3.62962	3.9854	8.63426	1.20302e-07	7.58502e-07	7.87944	HARS2
AGL	AGL	4.48696	4.23997	8.63011	1.21119e-07	7.6318e-07	7.88765	AGL
GLTSCR1L	GLTSCR1L	4.86897	3.62689	8.62675	1.21786e-07	7.66905e-07	7.88468	GLTSCR1L
GBP5	GBP5	4.97154	-3.16692	8.62406	1.22322e-07	7.69563e-07	7.88097	GBP5
RASSF1	RASSF1	4.06533	3.94636	8.62242	1.2265e-07	7.70932e-07	7.86383	RASSF1
YWHAG	YWHAG	5.52481	6.53576	8.62106	1.22923e-07	7.71952e-07	7.84978	YWHAG
ASB13	ASB13	4.54434	3.16952	8.6201	1.23116e-07	7.72873e-07	7.87269	ASB13
ZMAT2	ZMAT2	5.32419	4.70515	8.61829	1.2348e-07	7.74439e-07	7.87355	ZMAT2
SLC10A3	SLC10A3	3.67499	3.64091	8.61757	1.23625e-07	7.74868e-07	7.85472	SLC10A3
HLA-DRA	HLA-DRA	10.8643	1.73009	8.61455	1.24237e-07	7.7846e-07	7.85805	HLA-DRA
PARN	PARN	5.40804	4.31367	8.61011	1.25142e-07	7.83645e-07	7.86121	PARN
SGTA	SGTA	4.14072	5.30399	8.60966	1.25233e-07	7.83976e-07	7.84014	SGTA
UAP1	UAP1	5.03514	4.0533	8.60851	1.2547e-07	7.8497e-07	7.85725	UAP1
ZBTB7B	ZBTB7B	3.73925	5.58481	8.60667	1.25847e-07	7.8709e-07	7.82289	ZBTB7B
TAF1D	TAF1D	3.61461	4.33621	8.6044	1.26317e-07	7.89538e-07	7.82499	TAF1D
PARK7	PARK7	4.26171	6.23732	8.60336	1.2653e-07	7.90386e-07	7.82254	PARK7
ABCB10	ABCB10	3.94881	3.95857	8.5985	1.27541e-07	7.95963e-07	7.82706	ABCB10
UBE2F	UBE2F	4.24545	3.80403	8.59463	1.28352e-07	8.00527e-07	7.8222	UBE2F
TMEM30A	TMEM30A	4.6011	6.90942	8.59121	1.29071e-07	8.04517e-07	7.79822	TMEM30A
FAM76B	FAM76B	4.12057	3.76655	8.58975	1.29381e-07	8.05917e-07	7.81524	FAM76B
CELF1	CELF1	3.68609	6.03292	8.58816	1.29718e-07	8.07285e-07	7.79114	CELF1
NOL11	NOL11	3.36063	4.30848	8.58715	1.29932e-07	8.08001e-07	7.80525	NOL11
CALCOCO2	CALCOCO2	4.48262	5.35844	8.58707	1.29949e-07	8.08001e-07	7.79739	CALCOCO2
ZBED5	ZBED5	4.89431	4.60106	8.57801	1.31892e-07	8.19074e-07	7.80955	ZBED5
MANBA	MANBA	4.56644	5.46407	8.57216	1.33162e-07	8.24686e-07	7.7752	MANBA
ERGIC2	ERGIC2	3.83998	4.24687	8.57117	1.33378e-07	8.2577e-07	7.78433	ERGIC2
PRR14L	PRR14L	3.93897	4.70238	8.5695	1.33744e-07	8.27781e-07	7.77299	PRR14L
MLF2	MLF2	3.47687	6.66475	8.56258	1.3527e-07	8.35695e-07	7.75166	MLF2
METTL22	METTL22	2.89868	2.35715	8.55786	1.36322e-07	8.41423e-07	7.76034	METTL22
CD9	CD9	6.84093	7.47672	8.55463	1.37048e-07	8.45607e-07	7.75658	CD9
RAB5A	RAB5A	3.30057	5.30395	8.55447	1.37084e-07	8.45607e-07	7.73968	RAB5A
SLC25A46	SLC25A46	4.74706	4.96858	8.54292	1.39708e-07	8.60483e-07	7.73914	SLC25A46
SFMBT2	SFMBT2	4.4818	2.25253	8.5416	1.40012e-07	8.62096e-07	7.74215	SFMBT2
STAT1	STAT1	4.58395	5.77276	8.53268	1.42081e-07	8.74035e-07	7.70808	STAT1
RPL30	RPL30	6.25027	7.44005	8.53169	1.42311e-07	8.74796e-07	7.71631	RPL30
AZIN1	AZIN1	3.72508	6.31033	8.53159	1.42334e-07	8.74796e-07	7.70477	AZIN1
GATAD2B	GATAD2B	4.48954	4.24902	8.52875	1.43e-07	8.78402e-07	7.72214	GATAD2B
EWSR1	EWSR1	3.64607	6.87953	8.52872	1.43008e-07	8.78402e-07	7.70486	EWSR1
SLC38A9	SLC38A9	3.5843	3.14225	8.52255	1.44466e-07	8.86286e-07	7.71423	SLC38A9
ALG2	ALG2	3.95573	4.61607	8.52212	1.4457e-07	8.86653e-07	7.70475	ALG2
HAT1	HAT1	4.41206	4.17642	8.52172	1.44664e-07	8.86962e-07	7.71962	HAT1
PSMB6	PSMB6	4.69299	4.93642	8.5198	1.45122e-07	8.89498e-07	7.70903	PSMB6
SLFN11	SLFN11	7.0388	-0.0305846	8.51552	1.46148e-07	8.95518e-07	7.71798	SLFN11
ZNF136	ZNF136	3.72385	2.29905	8.51247	1.46884e-07	8.99211e-07	7.70006	ZNF136
TMEM167A	TMEM167A	4.76464	5.84539	8.50896	1.47735e-07	9.04143e-07	7.68424	TMEM167A
TSPO	TSPO	5.52882	5.12578	8.50696	1.48223e-07	9.06857e-07	7.67705	TSPO
USF2	USF2	3.70568	5.8325	8.5042	1.48898e-07	9.10438e-07	7.66643	USF2
DMXL2	DMXL2	6.065	4.46025	8.49455	1.51286e-07	9.2448e-07	7.66691	DMXL2
ZDHHC8	ZDHHC8	4.38457	4.78557	8.49389	1.51451e-07	9.25207e-07	7.66352	ZDHHC8
QKI	QKI	4.84314	5.63846	8.49324	1.51613e-07	9.25834e-07	7.65054	QKI
LAMTOR5	LAMTOR5	3.69917	4.94576	8.49305	1.51661e-07	9.25834e-07	7.6544	LAMTOR5
NDUFA13	NDUFA13	5.11093	5.5802	8.49293	1.51691e-07	9.25834e-07	7.66863	NDUFA13
HIPK2	HIPK2	4.82188	5.41561	8.4913	1.521e-07	9.28051e-07	7.64586	HIPK2
ARHGAP32	ARHGAP32	3.88418	4.70822	8.49105	1.52162e-07	9.2815e-07	7.65154	ARHGAP32
SHOC2	SHOC2	4.96138	4.56853	8.48808	1.5291e-07	9.32153e-07	7.66013	SHOC2
NAA50	NAA50	3.41712	6.08337	8.48318	1.5415e-07	9.38298e-07	7.62974	NAA50
PSMC6	PSMC6	3.23726	5.09407	8.47741	1.55625e-07	9.46136e-07	7.62531	PSMC6
PCTP	PCTP	3.896	3.40496	8.47672	1.55804e-07	9.46658e-07	7.64598	PCTP
APTX	APTX	3.25303	3.77627	8.4752	1.56195e-07	9.48748e-07	7.6324	APTX
EZH1	EZH1	4.53358	4.16794	8.47419	1.56455e-07	9.5004e-07	7.63745	EZH1
PIP4K2A	PIP4K2A	5.80115	3.28922	8.47366	1.56593e-07	9.5059e-07	7.65025	PIP4K2A
APOBR	APOBR	5.93333	1.5618	8.47348	1.56639e-07	9.5059e-07	7.6401	APOBR
MGST3	MGST3	5.52523	4.70612	8.47325	1.56698e-07	9.50662e-07	7.63662	MGST3
MRPS28	MRPS28	3.34493	2.8673	8.46661	1.58428e-07	9.60292e-07	7.62483	MRPS28
RPL15	RPL15	3.84852	9.15865	8.46615	1.58547e-07	9.60727e-07	7.66199	RPL15
EIF4G3	EIF4G3	4.04334	5.418	8.46528	1.58774e-07	9.61818e-07	7.60951	EIF4G3
C2CD5	C2CD5	3.59821	4.80403	8.45928	1.60357e-07	9.70824e-07	7.59756	C2CD5
POR	POR	2.80052	6.84627	8.45815	1.60658e-07	9.72356e-07	7.64516	POR
AKT2	AKT2	2.7699	6.0861	8.45741	1.60855e-07	9.73003e-07	7.58912	AKT2
SPOP	SPOP	3.09439	4.92515	8.45522	1.61439e-07	9.76205e-07	7.5881	SPOP
PRR13	PRR13	4.93076	5.33385	8.45107	1.62551e-07	9.82051e-07	7.58887	PRR13
RAB1B	RAB1B	5.00721	6.52452	8.45069	1.62653e-07	9.82372e-07	7.58896	RAB1B
CELF2	CELF2	4.20256	5.53679	8.45049	1.62706e-07	9.82399e-07	7.58101	CELF2
TMEM218	TMEM218	3.51971	2.73797	8.44947	1.6298e-07	9.83469e-07	7.60007	TMEM218
PARL	PARL	3.87528	4.28423	8.44759	1.63489e-07	9.85962e-07	7.5927	PARL
FAM220A	FAM220A	3.23083	3.06147	8.43501	1.6693e-07	1.0055e-06	7.57439	FAM220A
USP12	USP12	5.6865	4.51413	8.43463	1.67036e-07	1.00584e-06	7.5888	USP12
FAM98A	FAM98A	4.00684	4.01888	8.43097	1.68051e-07	1.01135e-06	7.57534	FAM98A
R3HDM4	R3HDM4	3.83951	5.05028	8.42925	1.6853e-07	1.01377e-06	7.55616	R3HDM4
EMR1	EMR1	3.80365	-3.33177	8.42768	1.6897e-07	1.01598e-06	7.56868	EMR1
ANKRD44	ANKRD44	5.14101	1.59716	8.4274	1.69048e-07	1.01615e-06	7.57587	ANKRD44
UIMC1	UIMC1	2.61583	3.96351	8.42692	1.69183e-07	1.01666e-06	7.54432	UIMC1
UQCRB	UQCRB	4.68094	6.94579	8.4253	1.69637e-07	1.01878e-06	7.54347	UQCRB
TMEM219	TMEM219	4.92291	4.9055	8.42122	1.70787e-07	1.02538e-06	7.55009	TMEM219
FAM199X	FAM199X	4.37736	4.75482	8.41665	1.72087e-07	1.03288e-06	7.54714	FAM199X
PAIP2	PAIP2	3.92635	5.49283	8.41647	1.72138e-07	1.03288e-06	7.53089	PAIP2
NBPF9	NBPF9	4.85025	3.89856	8.41353	1.72979e-07	1.03731e-06	7.55299	NBPF9
DOLPP1	DOLPP1	3.04598	3.62019	8.40873	1.74363e-07	1.04468e-06	7.53126	DOLPP1
TYW3	TYW3	4.24042	3.91367	8.40772	1.74655e-07	1.04612e-06	7.54064	TYW3
PSEN2	PSEN2	4.48979	3.00328	8.40646	1.75022e-07	1.04801e-06	7.54012	PSEN2
PRDX6	PRDX6	5.1373	6.01667	8.4061	1.75125e-07	1.04832e-06	7.52003	PRDX6
CARS	CARS	3.32536	4.45844	8.40527	1.75368e-07	1.04946e-06	7.51657	CARS
S100A13	S100A13	4.58319	3.5219	8.40111	1.76583e-07	1.0558e-06	7.53217	S100A13
C14orf2	C14orf2	4.68887	4.40173	8.39958	1.77034e-07	1.05818e-06	7.5303	C14orf2
GPX1	GPX1	5.8048	6.47097	8.39772	1.7758e-07	1.06113e-06	7.50281	GPX1
NDUFS2	NDUFS2	4.38849	5.53573	8.39737	1.77684e-07	1.06143e-06	7.50887	NDUFS2
SRRM1	SRRM1	3.62689	5.78345	8.39688	1.77829e-07	1.06167e-06	7.49765	SRRM1
STRIP1	STRIP1	3.8757	4.36676	8.3926	1.79098e-07	1.06736e-06	7.5074	STRIP1
ZMPSTE24	ZMPSTE24	5.04379	4.89519	8.39045	1.79739e-07	1.07087e-06	7.50847	ZMPSTE24
IQSEC2	IQSEC2	4.96523	2.73864	8.38265	1.82083e-07	1.08356e-06	7.50488	IQSEC2
MRPS23	MRPS23	4.26083	3.8911	8.38214	1.8224e-07	1.08417e-06	7.50056	MRPS23
KDELR2	KDELR2	3.65845	6.40618	8.38087	1.82623e-07	1.08613e-06	7.47272	KDELR2
MRPS15	MRPS15	5.02918	4.51921	8.37845	1.83361e-07	1.08988e-06	7.4985	MRPS15
TFRC	TFRC	7.56288	6.67851	8.37817	1.83445e-07	1.09006e-06	7.47425	TFRC
ZNF330	ZNF330	4.004	4.28262	8.37734	1.83698e-07	1.0906e-06	7.48014	ZNF330
UBL5	UBL5	4.62174	5.23537	8.37639	1.83989e-07	1.09201e-06	7.48497	UBL5
FLII	FLII	3.05642	6.68491	8.37595	1.84126e-07	1.0923e-06	7.5071	FLII
MICALL1	MICALL1	3.99903	4.29426	8.37244	1.85203e-07	1.09814e-06	7.47595	MICALL1
TTC27	TTC27	3.30464	2.89319	8.37132	1.85548e-07	1.09933e-06	7.47564	TTC27
HEATR6	HEATR6	3.89443	3.27511	8.36713	1.86846e-07	1.10561e-06	7.47444	HEATR6
COA3	COA3	3.89439	3.98105	8.36702	1.86882e-07	1.10561e-06	7.47427	COA3
FPR3	FPR3	5.93059	-2.95245	8.3657	1.87294e-07	1.10765e-06	7.48083	FPR3
ATP6V1D	ATP6V1D	3.4049	5.06364	8.36441	1.87696e-07	1.10927e-06	7.45074	ATP6V1D
LPCAT2	LPCAT2	6.10807	3.45565	8.36434	1.87719e-07	1.10927e-06	7.47901	LPCAT2
CARD16	CARD16	4.22359	-2.09813	8.36288	1.88173e-07	1.11163e-06	7.4701	CARD16
STARD3NL	STARD3NL	5.4387	4.34729	8.35786	1.89753e-07	1.11965e-06	7.46729	STARD3NL
SELPLG	SELPLG	7.13239	0.0190593	8.35656	1.90166e-07	1.12111e-06	7.46833	SELPLG
VAMP7	VAMP7	4.11629	4.27451	8.35529	1.90568e-07	1.12292e-06	7.44591	VAMP7
CASP3	CASP3	4.60541	4.37696	8.35524	1.90584e-07	1.12292e-06	7.46005	CASP3
CWC22	CWC22	3.61094	4.12372	8.35354	1.91124e-07	1.12545e-06	7.4447	CWC22
SNX10	SNX10	8.01789	-0.232816	8.35273	1.91384e-07	1.12665e-06	7.46329	SNX10
DIAPH1	DIAPH1	5.5375	5.97218	8.35235	1.91504e-07	1.12703e-06	7.43681	DIAPH1
PRPF4B	PRPF4B	4.23553	5.89414	8.34863	1.92696e-07	1.13338e-06	7.42572	PRPF4B
WDR82	WDR82	3.39465	6.09871	8.3478	1.92962e-07	1.13429e-06	7.42059	WDR82
HSP90B1	HSP90B1	2.63371	9.11373	8.34604	1.93529e-07	1.13696e-06	7.45661	HSP90B1
SERPINA1	SERPINA1	10.7633	1.31033	8.34443	1.94051e-07	1.13938e-06	7.45214	SERPINA1
GANAB	GANAB	4.42343	7.64747	8.34408	1.94162e-07	1.13938e-06	7.41608	GANAB
PAPD7	PAPD7	3.3151	4.71048	8.34251	1.94671e-07	1.14201e-06	7.41665	PAPD7
OSBPL8	OSBPL8	4.38012	5.09485	8.33649	1.96638e-07	1.15288e-06	7.41271	OSBPL8
LATS2	LATS2	5.41982	3.70436	8.3323	1.98018e-07	1.1603e-06	7.4268	LATS2
NDUFA1	NDUFA1	4.59407	4.36242	8.33169	1.9822e-07	1.16115e-06	7.41501	NDUFA1
ORC5	ORC5	3.12339	2.87435	8.32943	1.98969e-07	1.1652e-06	7.40791	ORC5
C7orf60	C7orf60	3.59284	3.25721	8.32848	1.99284e-07	1.16637e-06	7.41104	C7orf60
MRPL18	MRPL18	5.06843	4.19374	8.32735	1.99659e-07	1.16823e-06	7.41791	MRPL18
HNRNPC	HNRNPC	4.20704	7.84048	8.32614	2.00065e-07	1.17027e-06	7.40777	HNRNPC
CCM2	CCM2	4.11188	4.09502	8.32477	2.00524e-07	1.17261e-06	7.40233	CCM2
UBR4	UBR4	6.14152	5.88891	8.32291	2.01145e-07	1.17556e-06	7.39491	UBR4
CCDC93	CCDC93	5.00009	4.85609	8.3203	2.02025e-07	1.18036e-06	7.39378	CCDC93
MPV17	MPV17	3.28946	4.28546	8.31817	2.02747e-07	1.1839e-06	7.37777	MPV17
POMP	POMP	4.61586	4.88464	8.31749	2.02975e-07	1.18489e-06	7.38821	POMP
SKI	SKI	4.0505	5.57664	8.31609	2.03453e-07	1.18734e-06	7.37338	SKI
TMCO1	TMCO1	4.2475	5.40611	8.31164	2.04969e-07	1.1955e-06	7.37781	TMCO1
PSMB2	PSMB2	3.54363	5.23081	8.31058	2.05334e-07	1.19728e-06	7.36445	PSMB2
DHRS4L2	DHRS4L2	3.35145	2.56673	8.31023	2.05453e-07	1.19763e-06	7.38002	DHRS4L2
TMEM230	TMEM230	6.34281	5.23989	8.30932	2.05769e-07	1.19796e-06	7.39225	TMEM230
DECR1	DECR1	3.9128	4.84449	8.30817	2.06164e-07	1.19867e-06	7.36521	DECR1
CHMP1B	CHMP1B	5.36986	5.46103	8.3056	2.07052e-07	1.20302e-06	7.36649	CHMP1B
DOCK10	DOCK10	6.03155	-0.141502	8.30028	2.08901e-07	1.21284e-06	7.37736	DOCK10
NLRP1	NLRP1	6.23752	-1.3697	8.2969	2.10088e-07	1.21868e-06	7.37235	NLRP1
NSMCE2	NSMCE2	3.9487	3.44602	8.29661	2.10189e-07	1.21891e-06	7.36355	NSMCE2
ADCK4	ADCK4	3.92218	4.51172	8.29435	2.10985e-07	1.22248e-06	7.35383	ADCK4
LSG1	LSG1	2.98308	4.44995	8.29146	2.12011e-07	1.22702e-06	7.33487	LSG1
ESD	ESD	4.61037	5.06267	8.28947	2.12717e-07	1.2306e-06	7.34368	ESD
PSMD11	PSMD11	3.63097	5.36021	8.28822	2.13164e-07	1.23263e-06	7.3307	PSMD11
API5	API5	3.41973	6.0768	8.28437	2.14542e-07	1.23954e-06	7.32194	API5
IQSEC3	IQSEC3	5.70008	-1.8908	8.28392	2.14702e-07	1.24011e-06	7.35071	IQSEC3
PFKL	PFKL	4.21902	6.79874	8.28192	2.15424e-07	1.24357e-06	7.31874	PFKL
KLHDC4	KLHDC4	3.53221	3.55491	8.26947	2.19969e-07	1.26825e-06	7.31729	KLHDC4
RBX1	RBX1	3.8422	4.75936	8.26566	2.21377e-07	1.27503e-06	7.30769	RBX1
EPSTI1	EPSTI1	5.88105	0.87812	8.26455	2.21789e-07	1.27704e-06	7.32021	EPSTI1
ACVR1	ACVR1	3.99007	3.43325	8.25983	2.23555e-07	1.28684e-06	7.29887	ACVR1
SP100	SP100	4.5107	4.62501	8.25489	2.25416e-07	1.29424e-06	7.2799	SP100
ZNF639	ZNF639	3.31575	3.56684	8.25453	2.25554e-07	1.29466e-06	7.28627	ZNF639
PTBP3	PTBP3	3.48494	6.12268	8.25398	2.25762e-07	1.29496e-06	7.27553	PTBP3
SLC35F6	SLC35F6	5.06353	4.12205	8.25391	2.25786e-07	1.29496e-06	7.28884	SLC35F6
BLOC1S1	BLOC1S1	4.70065	3.88067	8.25345	2.25961e-07	1.29553e-06	7.29385	BLOC1S1
IFI44	IFI44	5.87368	-0.269235	8.25305	2.26114e-07	1.29604e-06	7.30185	IFI44
CIRH1A	CIRH1A	3.5471	3.93964	8.25064	2.2703e-07	1.30092e-06	7.28081	CIRH1A
PTPN22	PTPN22	4.72145	-2.86329	8.25006	2.27253e-07	1.30183e-06	7.29382	PTPN22
RPL34	RPL34	6.24406	7.47527	8.24973	2.27377e-07	1.30218e-06	7.28025	RPL34
LSM10	LSM10	4.38816	2.99849	8.2472	2.28347e-07	1.30588e-06	7.28777	LSM10
TMX1	TMX1	2.79317	5.3552	8.24581	2.28881e-07	1.30856e-06	7.25987	TMX1
EBNA1BP2	EBNA1BP2	3.54295	4.55555	8.24389	2.29621e-07	1.31169e-06	7.2715	EBNA1BP2
SMG7	SMG7	3.70265	5.41793	8.24388	2.29622e-07	1.31169e-06	7.25883	SMG7
NDUFV2	NDUFV2	3.55921	5.32791	8.24209	2.30316e-07	1.31528e-06	7.25801	NDUFV2
CPQ	CPQ	4.45268	3.18608	8.2361	2.32648e-07	1.32748e-06	7.263	CPQ
ARMCX3	ARMCX3	4.31468	5.14651	8.23517	2.3301e-07	1.32917e-06	7.25721	ARMCX3
GTF2B	GTF2B	4.20881	3.74206	8.23469	2.33197e-07	1.32986e-06	7.26023	GTF2B
IREB2	IREB2	4.5609	5.28164	8.22598	2.36639e-07	1.34683e-06	7.24342	IREB2
PLCG2	PLCG2	5.17186	0.638172	8.2237	2.37549e-07	1.35125e-06	7.25336	PLCG2
FAM160A2	FAM160A2	4.10591	4.30662	8.21723	2.40152e-07	1.36567e-06	7.2314	FAM160A2
SUPT6H	SUPT6H	4.54247	6.21073	8.21706	2.40218e-07	1.36567e-06	7.21859	SUPT6H
AKR1A1	AKR1A1	5.59824	5.36873	8.21555	2.4083e-07	1.36876e-06	7.2329	AKR1A1
CINP	CINP	3.30448	3.37938	8.2144	2.41297e-07	1.37089e-06	7.22786	CINP
HADHA	HADHA	4.00549	6.84726	8.2143	2.4134e-07	1.37089e-06	7.21205	HADHA
CDYL	CDYL	3.67736	3.83997	8.21351	2.41661e-07	1.37233e-06	7.22389	CDYL
ADIPOR1	ADIPOR1	5.32322	5.84331	8.21045	2.4291e-07	1.37865e-06	7.2139	ADIPOR1
MAN2A2	MAN2A2	5.02956	5.19981	8.20667	2.44462e-07	1.38668e-06	7.20474	MAN2A2
SLC41A1	SLC41A1	4.9677	3.77925	8.20487	2.45202e-07	1.38971e-06	7.22255	SLC41A1
ANKRA2	ANKRA2	3.79747	3.11337	8.20236	2.46243e-07	1.39483e-06	7.21271	ANKRA2
YIPF5	YIPF5	4.09693	4.58579	8.19796	2.48076e-07	1.40403e-06	7.1976	YIPF5
MAT2B	MAT2B	5.06214	4.6346	8.19703	2.48466e-07	1.40506e-06	7.20266	MAT2B
KIAA1468	KIAA1468	3.05924	4.60161	8.19144	2.50819e-07	1.41757e-06	7.17601	KIAA1468
CD74	CD74	7.98604	6.11737	8.18944	2.51666e-07	1.42196e-06	7.21468	CD74
ALG9	ALG9	3.95173	4.18918	8.18237	2.5469e-07	1.43783e-06	7.17342	ALG9
TSNAX	TSNAX	3.10824	4.78451	8.17935	2.55991e-07	1.44318e-06	7.15745	TSNAX
STIM1	STIM1	3.60234	5.21103	8.1756	2.57618e-07	1.45154e-06	7.15057	STIM1
GSR	GSR	4.0793	5.68961	8.175	2.57879e-07	1.45261e-06	7.15261	GSR
TLN1	TLN1	5.77585	6.81329	8.1701	2.60023e-07	1.46346e-06	7.14432	TLN1
TCTN3	TCTN3	4.71657	4.48466	8.16964	2.60224e-07	1.46384e-06	7.16522	TCTN3
LYN	LYN	4.93695	4.98222	8.16747	2.61182e-07	1.46876e-06	7.14085	LYN
DNAJA2	DNAJA2	2.95313	5.53403	8.16717	2.61311e-07	1.46907e-06	7.13542	DNAJA2
TMEM258	TMEM258	4.7848	4.70435	8.16546	2.6207e-07	1.47293e-06	7.15877	TMEM258
PRDX2	PRDX2	5.31346	6.31721	8.16379	2.62808e-07	1.47667e-06	7.1577	PRDX2
CASP4	CASP4	5.08356	3.64957	8.15584	2.66365e-07	1.49541e-06	7.13695	CASP4
YBX1	YBX1	3.22574	8.65512	8.1553	2.66612e-07	1.49638e-06	7.15168	YBX1
DAP3	DAP3	3.64101	5.28003	8.15418	2.67115e-07	1.4981e-06	7.1186	DAP3
SLC25A16	SLC25A16	4.08361	3.19954	8.15413	2.67139e-07	1.4981e-06	7.13733	SLC25A16
NAPA	NAPA	4.36801	5.70255	8.15323	2.67548e-07	1.49997e-06	7.11641	NAPA
CAT	CAT	5.01832	5.77034	8.15257	2.67846e-07	1.50123e-06	7.11637	CAT
SUMO2	SUMO2	3.16482	6.74077	8.14657	2.70579e-07	1.51403e-06	7.10352	SUMO2
MTERFD1	MTERFD1	3.15601	2.56696	8.14539	2.71121e-07	1.5162e-06	7.11639	MTERFD1
CD58	CD58	3.91377	2.80123	8.14533	2.71148e-07	1.5162e-06	7.11646	CD58
SUCLG1	SUCLG1	3.68615	4.74332	8.14523	2.71192e-07	1.5162e-06	7.1088	SUCLG1
BCL2L2	BCL2L2	4.12965	4.63788	8.1437	2.71896e-07	1.5193e-06	7.11125	BCL2L2
ZXDC	ZXDC	3.24505	4.86219	8.1422	2.72586e-07	1.52273e-06	7.09799	ZXDC
GLRX	GLRX	4.80463	3.71145	8.14199	2.72683e-07	1.52286e-06	7.10311	GLRX
HNRNPL	HNRNPL	3.13961	7.21806	8.13422	2.76299e-07	1.54135e-06	7.0952	HNRNPL
GMPPA	GMPPA	4.29926	3.56611	8.13275	2.76988e-07	1.54392e-06	7.10413	GMPPA
BCL6	BCL6	5.56713	6.02525	8.13211	2.77288e-07	1.54516e-06	7.08838	BCL6
HNRNPA0	HNRNPA0	4.29653	6.76143	8.1306	2.77996e-07	1.54868e-06	7.08123	HNRNPA0
OSBPL2	OSBPL2	3.71096	4.78625	8.12301	2.81598e-07	1.56659e-06	7.07208	OSBPL2
SFTPB	SFTPB	5.31528	11.7174	8.12263	2.81779e-07	1.56717e-06	6.92455	SFTPB
CCNDBP1	CCNDBP1	3.88973	4.39329	8.10583	2.89926e-07	1.60886e-06	7.04607	CCNDBP1
RBFA	RBFA	3.39052	3.39889	8.1057	2.89991e-07	1.60886e-06	7.05482	RBFA
FOPNL	FOPNL	4.30003	4.42156	8.09737	2.94125e-07	1.63001e-06	7.04711	FOPNL
SKAP2	SKAP2	5.29939	3.4551	8.09432	2.95651e-07	1.63712e-06	7.03878	SKAP2
FNDC3A	FNDC3A	4.06813	5.7465	8.0939	2.95863e-07	1.63785e-06	7.02141	FNDC3A
BCL2L2-PABPN1	BCL2L2-PABPN1	5.33751	5.22741	8.09107	2.97292e-07	1.64441e-06	7.04046	BCL2L2-PABPN1
CCT3	CCT3	4.69897	6.79593	8.08941	2.98129e-07	1.64859e-06	7.02312	CCT3
TMEM104	TMEM104	4.43992	4.14908	8.08882	2.98432e-07	1.64982e-06	7.02816	TMEM104
PDE1B	PDE1B	4.76334	-3.00734	8.08315	3.01321e-07	1.66397e-06	7.02611	PDE1B
MIIP	MIIP	5.1903	3.45916	8.08114	3.02356e-07	1.66877e-06	7.02404	MIIP
CHID1	CHID1	4.08032	4.99356	8.08072	3.0257e-07	1.66949e-06	7.0088	CHID1
SF3B2	SF3B2	3.14952	6.89225	8.07833	3.03803e-07	1.67539e-06	7.00211	SF3B2
TYK2	TYK2	4.26844	5.53465	8.0774	3.04285e-07	1.67759e-06	6.99783	TYK2
RAP1GDS1	RAP1GDS1	3.64031	4.41833	8.0757	3.05164e-07	1.68106e-06	7.00027	RAP1GDS1
SP1	SP1	5.40914	5.69812	8.07144	3.07388e-07	1.69215e-06	6.99788	SP1
BCAR1	BCAR1	3.1616	5.31877	8.07136	3.07428e-07	1.69215e-06	6.9841	BCAR1
RPTOR	RPTOR	3.20329	4.36113	8.0701	3.08089e-07	1.69533e-06	6.98667	RPTOR
MAP3K11	MAP3K11	3.16569	5.31092	8.0684	3.08982e-07	1.69885e-06	6.97849	MAP3K11
CCSER2	CCSER2	4.83998	5.22066	8.06804	3.09172e-07	1.69944e-06	6.99245	CCSER2
EHF	EHF	5.60125	5.15543	8.06449	3.11048e-07	1.70928e-06	6.98314	EHF
DESI2	DESI2	4.92759	5.66055	8.06181	3.12469e-07	1.71616e-06	6.98508	DESI2
C11orf24	C11orf24	3.16237	3.90731	8.05902	3.13956e-07	1.7234e-06	6.97437	C11orf24
ARFGAP3	ARFGAP3	4.99659	5.0413	8.05797	3.14522e-07	1.72556e-06	6.979	ARFGAP3
ZC3HC1	ZC3HC1	2.73473	2.7257	8.0573	3.14881e-07	1.72707e-06	6.97081	ZC3HC1
NDUFS4	NDUFS4	4.20649	3.75657	8.05461	3.16329e-07	1.73407e-06	6.97759	NDUFS4
ANKMY2	ANKMY2	2.94263	3.90293	8.04987	3.18894e-07	1.74718e-06	6.95319	ANKMY2
ZMYND15	ZMYND15	4.87352	0.404249	8.04867	3.19549e-07	1.7503e-06	6.97056	ZMYND15
ATG4C	ATG4C	3.45328	2.5572	8.04827	3.19766e-07	1.75101e-06	6.96277	ATG4C
COX14	COX14	3.9435	3.43499	8.04046	3.24051e-07	1.77304e-06	6.9481	COX14
APPBP2	APPBP2	3.56509	4.76379	8.03821	3.25299e-07	1.77939e-06	6.93668	APPBP2
APH1A	APH1A	3.59104	6.39677	8.0333	3.28039e-07	1.79244e-06	6.9229	APH1A
MTHFS	MTHFS	4.2641	3.5476	8.02759	3.31254e-07	1.80903e-06	6.93403	MTHFS
PRMT2	PRMT2	4.77753	5.35164	8.02542	3.32484e-07	1.81477e-06	6.92349	PRMT2
ZMIZ2	ZMIZ2	5.00027	5.78956	8.02409	3.33239e-07	1.81839e-06	6.91919	ZMIZ2
FYTTD1	FYTTD1	3.85121	5.00564	8.02376	3.33425e-07	1.81843e-06	6.91462	FYTTD1
CHAMP1	CHAMP1	3.89745	3.6155	8.02219	3.34322e-07	1.82234e-06	6.92345	CHAMP1
OPLAH	OPLAH	4.84365	3.53389	8.02184	3.34525e-07	1.82295e-06	6.92687	OPLAH
GTF2IP1	GTF2IP1	4.88301	4.96473	8.01896	3.36171e-07	1.83044e-06	6.92231	GTF2IP1
GPR137B	GPR137B	4.67851	1.7175	8.01784	3.36819e-07	1.83348e-06	6.91033	GPR137B
RBM3	RBM3	3.85644	6.83986	8.01647	3.37607e-07	1.83678e-06	6.90369	RBM3
FABP4	FABP4	8.83254	-1.51754	8.01527	3.38302e-07	1.83957e-06	6.921	FABP4
YTHDF3	YTHDF3	3.18614	5.48333	8.01245	3.39937e-07	1.84797e-06	6.88884	YTHDF3
MAP2K5	MAP2K5	3.55155	2.85711	8.0098	3.41477e-07	1.85584e-06	6.90114	MAP2K5
H3F3B	H3F3B	4.59501	8.10842	8.00517	3.44195e-07	1.86911e-06	6.89414	H3F3B
NOTCH1	NOTCH1	5.75819	4.9493	8.00405	3.44853e-07	1.87168e-06	6.8932	NOTCH1
OXA1L	OXA1L	5.187	5.78629	8.00366	3.45086e-07	1.87244e-06	6.88608	OXA1L
LARS	LARS	4.42223	5.72438	8.00157	3.46319e-07	1.87767e-06	6.88002	LARS
TLE3	TLE3	3.51359	5.93765	8.00156	3.46328e-07	1.87767e-06	6.87251	TLE3
DNAJC13	DNAJC13	5.06079	4.94296	7.99853	3.4813e-07	1.88491e-06	6.87972	DNAJC13
MRPL22	MRPL22	3.20354	3.41287	7.99229	3.51866e-07	1.90316e-06	6.87017	MRPL22
CD44	CD44	6.91216	4.67012	7.99227	3.51877e-07	1.90316e-06	6.86433	CD44
TEX261	TEX261	3.30613	5.36251	7.98836	3.54243e-07	1.91442e-06	6.85216	TEX261
CCT5	CCT5	3.76998	6.61792	7.98807	3.54422e-07	1.91488e-06	6.85097	CCT5
TRAPPC11	TRAPPC11	4.59284	4.43888	7.98754	3.54741e-07	1.91609e-06	6.86429	TRAPPC11
VPS26A	VPS26A	3.34215	5.30213	7.98195	3.58157e-07	1.93236e-06	6.84148	VPS26A
RPL23AP7	RPL23AP7	2.98019	1.80293	7.97909	3.59914e-07	1.94041e-06	6.84694	RPL23AP7
RNF19B	RNF19B	4.91205	4.30388	7.97726	3.61051e-07	1.9455e-06	6.84363	RNF19B
MOSPD3	MOSPD3	3.64297	3.08645	7.97285	3.63791e-07	1.95923e-06	6.84166	MOSPD3
SLC25A17	SLC25A17	3.58142	3.47999	7.97161	3.64561e-07	1.96285e-06	6.83932	SLC25A17
STARD3	STARD3	4.04503	4.573	7.96887	3.66282e-07	1.97106e-06	6.82853	STARD3
SOAT1	SOAT1	5.73049	5.18171	7.96767	3.67037e-07	1.97356e-06	6.82277	SOAT1
STK17B	STK17B	6.21647	4.75421	7.96567	3.68296e-07	1.9798e-06	6.8313	STK17B
QARS	QARS	5.25535	6.54428	7.96356	3.69635e-07	1.98647e-06	6.81969	QARS
ST6GALNAC6	ST6GALNAC6	5.90432	4.34718	7.96323	3.69843e-07	1.98706e-06	6.83333	ST6GALNAC6
C19orf10	C19orf10	3.7629	6.13173	7.96133	3.71052e-07	1.99302e-06	6.80797	C19orf10
SPG21	SPG21	4.02284	5.51549	7.96041	3.7164e-07	1.99566e-06	6.80829	SPG21
ZNF700	ZNF700	3.53279	2.96623	7.95893	3.72584e-07	2.00019e-06	6.81387	ZNF700
ARID5A	ARID5A	3.66908	2.66463	7.95778	3.73322e-07	2.00362e-06	6.80489	ARID5A
PCBP1	PCBP1	3.36434	7.4413	7.95734	3.73602e-07	2.0046e-06	6.82373	PCBP1
GLTSCR1	GLTSCR1	3.43934	3.40739	7.95548	3.74795e-07	2.01046e-06	6.80832	GLTSCR1
SFSWAP	SFSWAP	3.71193	4.83011	7.95034	3.78122e-07	2.02723e-06	6.79635	SFSWAP
DDX60	DDX60	4.58591	1.78484	7.94909	3.78935e-07	2.03106e-06	6.80177	DDX60
TBCA	TBCA	4.15141	5.42561	7.94795	3.79677e-07	2.03449e-06	6.79283	TBCA
TCEB1	TCEB1	4.15688	4.41773	7.94741	3.8003e-07	2.03585e-06	6.79751	TCEB1
SLBP	SLBP	2.84155	5.07613	7.94613	3.80868e-07	2.03979e-06	6.78387	SLBP
PRMT7	PRMT7	3.82963	3.31736	7.94565	3.81179e-07	2.04092e-06	6.79849	PRMT7
FOXO3	FOXO3	4.59187	5.80819	7.94481	3.81728e-07	2.04332e-06	6.78421	FOXO3
SNAP29	SNAP29	2.61602	4.65267	7.9353	3.88027e-07	2.07265e-06	6.76375	SNAP29
INSR	INSR	3.66629	4.65117	7.93155	3.90534e-07	2.08494e-06	6.76277	INSR
LGALS3BP	LGALS3BP	5.9472	7.90667	7.93078	3.91051e-07	2.0866e-06	6.76618	LGALS3BP
ETFA	ETFA	4.15362	5.35975	7.92684	3.93713e-07	2.10025e-06	6.75777	ETFA
SESN2	SESN2	5.19355	4.20366	7.92614	3.94191e-07	2.10225e-06	6.76546	SESN2
SLC25A11	SLC25A11	3.88678	4.77094	7.92296	3.96355e-07	2.11268e-06	6.75392	SLC25A11
ACP5	ACP5	8.76902	3.638	7.92181	3.97138e-07	2.11629e-06	6.75784	ACP5
PECAM1	PECAM1	8.16629	0.360155	7.92017	3.98264e-07	2.12173e-06	6.75774	PECAM1
NFIC	NFIC	4.3714	4.73359	7.91943	3.98772e-07	2.12388e-06	6.74221	NFIC
OPTN	OPTN	5.6272	4.31153	7.91893	3.99109e-07	2.12512e-06	6.76024	OPTN
SNX11	SNX11	3.35263	3.30511	7.91869	3.99277e-07	2.12545e-06	6.74792	SNX11
ABCA7	ABCA7	6.27647	4.74836	7.91762	4.00016e-07	2.12827e-06	6.75891	ABCA7
EPC2	EPC2	3.91874	4.43345	7.91726	4.00265e-07	2.12903e-06	6.74493	EPC2
PTPN6	PTPN6	3.49489	5.17918	7.91693	4.00492e-07	2.12968e-06	6.74453	PTPN6
HLA-DMB	HLA-DMB	7.87663	-0.604292	7.91346	4.0289e-07	2.14131e-06	6.7534	HLA-DMB
RAB11FIP2	RAB11FIP2	4.20606	3.77616	7.90459	4.09095e-07	2.17257e-06	6.72809	RAB11FIP2
NECAP1	NECAP1	3.95449	4.13994	7.90437	4.0925e-07	2.17282e-06	6.72693	NECAP1
PPP2R5C	PPP2R5C	3.62932	5.67477	7.90396	4.09545e-07	2.17382e-06	6.7148	PPP2R5C
ZBTB1	ZBTB1	4.81576	4.99573	7.90347	4.0989e-07	2.17508e-06	6.72252	ZBTB1
CCDC88B	CCDC88B	5.16027	1.51303	7.898	4.13776e-07	2.19333e-06	6.71914	CCDC88B
SIK3	SIK3	4.14166	4.37216	7.8917	4.18296e-07	2.21504e-06	6.70287	SIK3
SRSF3	SRSF3	4.83647	6.96935	7.89067	4.19038e-07	2.21839e-06	6.69468	SRSF3
PTCRA	PTCRA	2.23521	-3.55667	7.88977	4.19691e-07	2.22126e-06	6.6933	PTCRA
AP2S1	AP2S1	5.02989	5.21483	7.88944	4.19932e-07	2.22196e-06	6.70431	AP2S1
GIMAP4	GIMAP4	3.64605	-3.3532	7.88722	4.2154e-07	2.22989e-06	6.70185	GIMAP4
METTL17	METTL17	3.5351	4.39082	7.88661	4.21989e-07	2.23168e-06	6.69609	METTL17
SLC11A1	SLC11A1	4.87307	2.42285	7.88578	4.22592e-07	2.23428e-06	6.71589	SLC11A1
ATP6V0B	ATP6V0B	4.87655	6.02251	7.88344	4.24305e-07	2.24217e-06	6.68342	ATP6V0B
PRDM10	PRDM10	3.57268	3.18795	7.88064	4.26357e-07	2.25125e-06	6.69064	PRDM10
WARS	WARS	6.33204	5.44867	7.87672	4.29252e-07	2.26594e-06	6.68582	WARS
STX5	STX5	3.31725	4.35044	7.87612	4.29703e-07	2.26773e-06	6.67346	STX5
TIMP1	TIMP1	4.94663	1.78242	7.8757	4.30013e-07	2.26819e-06	6.6824	TIMP1
ATG13	ATG13	3.13651	4.88566	7.87479	4.3069e-07	2.27058e-06	6.66636	ATG13
C19orf59	C19orf59	7.55831	-1.38219	7.87457	4.30853e-07	2.27084e-06	6.68901	C19orf59
ZNF622	ZNF622	3.05056	3.98277	7.87143	4.33196e-07	2.28115e-06	6.66484	ZNF622
WDFY3	WDFY3	5.27027	4.94646	7.87135	4.33259e-07	2.28115e-06	6.6726	WDFY3
2006-09-01	2006-09-01	4.53044	3.42923	7.86818	4.35637e-07	2.29307e-06	6.67002	2006-09-01
CTR9	CTR9	3.06948	5.28041	7.86732	4.36286e-07	2.29589e-06	6.65457	CTR9
YPEL5	YPEL5	5.90426	5.21297	7.86584	4.37407e-07	2.30115e-06	6.66423	YPEL5
DCAF5	DCAF5	3.7919	5.50348	7.86416	4.38674e-07	2.30546e-06	6.65015	DCAF5
CRTAM	CRTAM	3.92427	-3.1309	7.86343	4.39229e-07	2.30778e-06	6.66407	CRTAM
MRPS36	MRPS36	3.17168	3.81627	7.8621	4.40244e-07	2.31251e-06	6.65437	MRPS36
COPS4	COPS4	3.33787	4.11575	7.86132	4.40835e-07	2.31441e-06	6.65379	COPS4
ARHGAP35	ARHGAP35	4.80214	6.23626	7.8561	4.44835e-07	2.3342e-06	6.64515	ARHGAP35
LINS	LINS	3.5344	2.42483	7.85586	4.45017e-07	2.33455e-06	6.64959	LINS
PPP1R12C	PPP1R12C	3.68282	5.45759	7.8553	4.4545e-07	2.33622e-06	6.63698	PPP1R12C
TC2N	TC2N	4.90901	5.24244	7.85448	4.46085e-07	2.33834e-06	6.64724	TC2N
RFC1	RFC1	3.98086	5.21548	7.85336	4.46946e-07	2.34103e-06	6.63806	RFC1
CUL1	CUL1	2.95831	5.34849	7.84195	4.55869e-07	2.3853e-06	6.61216	CUL1
MS4A14	MS4A14	5.6861	-2.68207	7.84116	4.56492e-07	2.38794e-06	6.63203	MS4A14
PDE4B	PDE4B	5.54651	2.26225	7.84042	4.5708e-07	2.3904e-06	6.63063	PDE4B
ZNF721	ZNF721	2.83852	3.59358	7.83927	4.57988e-07	2.39391e-06	6.61136	ZNF721
DMXL1	DMXL1	4.10946	4.61789	7.83832	4.58742e-07	2.39723e-06	6.61165	DMXL1
SEL1L	SEL1L	4.78361	5.73503	7.83795	4.5904e-07	2.39777e-06	6.60926	SEL1L
RNF144B	RNF144B	5.72219	3.55403	7.83211	4.63707e-07	2.4213e-06	6.6115	RNF144B
UBAP2L	UBAP2L	3.32723	6.39908	7.82652	4.6822e-07	2.4436e-06	6.58885	UBAP2L
COX5A	COX5A	4.8693	5.0722	7.82434	4.69993e-07	2.45222e-06	6.59779	COX5A
UBE3B	UBE3B	3.16788	4.87108	7.82246	4.7153e-07	2.45961e-06	6.58329	UBE3B
ITGB2	ITGB2	9.32898	-0.918005	7.81989	4.73641e-07	2.46935e-06	6.59925	ITGB2
CAMTA1	CAMTA1	3.74196	3.36551	7.81733	4.75746e-07	2.47969e-06	6.58721	CAMTA1
ANAPC1	ANAPC1	4.72318	4.4103	7.81563	4.77152e-07	2.48446e-06	6.58799	ANAPC1
AATF	AATF	4.09369	4.4073	7.81386	4.78621e-07	2.49146e-06	6.5762	AATF
FAM203A	FAM203A	3.39453	3.59707	7.81209	4.80094e-07	2.49768e-06	6.57667	FAM203A
LSM12	LSM12	3.19815	4.74318	7.8117	4.80415e-07	2.49823e-06	6.56606	LSM12
KIAA0430	KIAA0430	4.82298	4.83595	7.81148	4.80603e-07	2.49857e-06	6.57164	KIAA0430
GPATCH8	GPATCH8	4.73311	5.10741	7.81124	4.80801e-07	2.49896e-06	6.57145	GPATCH8
CHMP3	CHMP3	4.90391	5.87675	7.80926	4.82461e-07	2.5063e-06	6.56652	CHMP3
NUP98	NUP98	4.51859	5.73834	7.79683	4.92992e-07	2.55903e-06	6.54237	NUP98
MAP4K3	MAP4K3	3.76774	4.55363	7.79637	4.93386e-07	2.56029e-06	6.54651	MAP4K3
GBA	GBA	4.95235	4.89691	7.79624	4.935e-07	2.56029e-06	6.54613	GBA
PFDN5	PFDN5	5.65377	6.0948	7.7961	4.93614e-07	2.56029e-06	6.54558	PFDN5
LSM6	LSM6	3.49133	2.69825	7.79568	4.93973e-07	2.5615e-06	6.55017	LSM6
NPTN	NPTN	4.3908	5.78148	7.78862	5.00077e-07	2.59173e-06	6.52873	NPTN
C17orf85	C17orf85	4.38281	5.31953	7.78252	5.05417e-07	2.61481e-06	6.52265	C17orf85
GOT2	GOT2	4.31191	5.19545	7.77885	5.08649e-07	2.63086e-06	6.5187	GOT2
GABARAPL1	GABARAPL1	6.80971	4.77961	7.77685	5.10429e-07	2.63939e-06	6.52112	GABARAPL1
UBE2J1	UBE2J1	4.50257	5.23227	7.77611	5.11081e-07	2.64209e-06	6.51051	UBE2J1
LGMN	LGMN	7.18186	5.76947	7.77529	5.11813e-07	2.64452e-06	6.52394	LGMN
HLA-B	HLA-B	9.77025	5.73175	7.775	5.12072e-07	2.64518e-06	6.51289	HLA-B
ARHGEF5	ARHGEF5	6.22535	4.73712	7.77451	5.12505e-07	2.64674e-06	6.52193	ARHGEF5
USP5	USP5	3.4019	5.51483	7.77356	5.13357e-07	2.64979e-06	6.50388	USP5
IST1	IST1	2.76915	6.1611	7.77259	5.14222e-07	2.65358e-06	6.50731	IST1
LRP1	LRP1	7.2642	6.57327	7.76859	5.17822e-07	2.66975e-06	6.49594	LRP1
RSL1D1	RSL1D1	4.06044	6.50348	7.76852	5.17884e-07	2.66975e-06	6.49458	RSL1D1
PAK2	PAK2	3.99497	5.54478	7.75831	5.2718e-07	2.71491e-06	6.47676	PAK2
RNF114	RNF114	3.46066	5.37776	7.75609	5.29221e-07	2.72265e-06	6.47312	RNF114
COX4I1	COX4I1	5.72722	6.55752	7.75594	5.29357e-07	2.72266e-06	6.48129	COX4I1
CXCR1	CXCR1	3.29496	-3.32741	7.75446	5.3073e-07	2.72833e-06	6.48085	CXCR1
ZBTB47	ZBTB47	4.54608	3.09456	7.75353	5.3159e-07	2.73206e-06	6.48441	ZBTB47
RTF1	RTF1	2.84967	5.64373	7.75326	5.31838e-07	2.73264e-06	6.46663	RTF1
KPNA3	KPNA3	4.55936	4.68141	7.75077	5.34157e-07	2.74316e-06	6.47289	KPNA3
CD300C	CD300C	4.48419	-3.0584	7.75013	5.3475e-07	2.74488e-06	6.47859	CD300C
RBMX2	RBMX2	3.41822	3.43875	7.74942	5.35416e-07	2.74754e-06	6.47312	RBMX2
RASGEF1B	RASGEF1B	6.53062	2.62082	7.7488	5.35996e-07	2.74982e-06	6.47185	RASGEF1B
SDHA	SDHA	3.6227	6.04393	7.74695	5.37722e-07	2.75694e-06	6.45817	SDHA
IL2RG	IL2RG	4.46518	-2.51182	7.74688	5.37793e-07	2.75694e-06	6.46886	IL2RG
EXOC1	EXOC1	4.2421	4.41385	7.73804	5.46153e-07	2.79625e-06	6.45125	EXOC1
PLBD2	PLBD2	6.11021	4.24162	7.73589	5.48207e-07	2.80606e-06	6.45738	PLBD2
MAFB	MAFB	7.52151	1.43842	7.73135	5.52567e-07	2.82695e-06	6.45075	MAFB
ADPRH	ADPRH	5.44235	3.04611	7.72868	5.55155e-07	2.83947e-06	6.44463	ADPRH
PTBP1	PTBP1	3.15199	7.13706	7.72754	5.56266e-07	2.84443e-06	6.43719	PTBP1
NUP93	NUP93	4.13655	4.31159	7.72424	5.5948e-07	2.8587e-06	6.4283	NUP93
USP31	USP31	3.62288	2.97284	7.7235	5.602e-07	2.86166e-06	6.43102	USP31
CTDSP1	CTDSP1	5.24674	5.95524	7.72185	5.61822e-07	2.8685e-06	6.42548	CTDSP1
SLC23A2	SLC23A2	4.79691	3.94794	7.72017	5.63477e-07	2.87622e-06	6.42932	SLC23A2
EIF4A1	EIF4A1	4.15614	8.38482	7.71893	5.64697e-07	2.88099e-06	6.43179	EIF4A1
PI4KAP2	PI4KAP2	4.61878	3.90371	7.71538	5.68212e-07	2.896e-06	6.42094	PI4KAP2
SEC31A	SEC31A	4.10383	6.29856	7.70198	5.81686e-07	2.96095e-06	6.3838	SEC31A
AARS	AARS	4.13704	6.09002	7.69831	5.85445e-07	2.97859e-06	6.37877	AARS
SYNJ1	SYNJ1	3.82849	3.25582	7.69708	5.86708e-07	2.98426e-06	6.38386	SYNJ1
EXOC7	EXOC7	3.39615	6.46564	7.69516	5.88678e-07	2.99203e-06	6.37153	EXOC7
SLC19A3	SLC19A3	6.60902	0.18695	7.69196	5.91992e-07	3.00736e-06	6.38417	SLC19A3
PFDN1	PFDN1	3.21366	4.84636	7.68991	5.94117e-07	3.01664e-06	6.36423	PFDN1
ERH	ERH	3.92409	5.38689	7.68658	5.976e-07	3.03205e-06	6.36508	ERH
UBR2	UBR2	4.30858	4.82762	7.68594	5.98264e-07	3.03465e-06	6.36356	UBR2
ZNF202	ZNF202	3.24446	2.86573	7.6833	6.01038e-07	3.04796e-06	6.36213	ZNF202
APOC1	APOC1	7.86843	3.06345	7.681	6.03466e-07	3.05926e-06	6.35662	APOC1
CCDC91	CCDC91	2.98413	3.40886	7.6809	6.03576e-07	3.05926e-06	6.351	CCDC91
SAE1	SAE1	4.06634	5.33271	7.6794	6.05165e-07	3.06352e-06	6.35345	SAE1
MPC1	MPC1	4.25677	4.04481	7.6766	6.08143e-07	3.07705e-06	6.35131	MPC1
S100A8	S100A8	6.74395	-2.9104	7.67644	6.08319e-07	3.07717e-06	6.35818	S100A8
ZC2HC1A	ZC2HC1A	3.74834	2.98445	7.67289	6.1211e-07	3.09403e-06	6.34711	ZC2HC1A
ZDHHC4	ZDHHC4	3.7242	4.50121	7.67229	6.12756e-07	3.09652e-06	6.3427	ZDHHC4
TNFAIP3	TNFAIP3	7.49378	4.00507	7.67004	6.15179e-07	3.10644e-06	6.33661	TNFAIP3
ZNF799	ZNF799	2.42439	1.53166	7.6698	6.15441e-07	3.10699e-06	6.33352	ZNF799
SMAD2	SMAD2	2.91761	5.63507	7.66962	6.15634e-07	3.10719e-06	6.33057	SMAD2
MCL1	MCL1	5.3483	8.02683	7.66906	6.16243e-07	3.10948e-06	6.35008	MCL1
PFN1	PFN1	3.39842	8.16818	7.66725	6.182e-07	3.11858e-06	6.33942	PFN1
NMT1	NMT1	2.47496	6.36328	7.66596	6.19601e-07	3.12409e-06	6.32868	NMT1
NUPR1	NUPR1	7.71995	1.42921	7.6655	6.20101e-07	3.12584e-06	6.34029	NUPR1
MAPRE1	MAPRE1	4.72569	5.92439	7.66296	6.22877e-07	3.13905e-06	6.32285	MAPRE1
TMEM14C	TMEM14C	3.84947	5.13857	7.66174	6.24208e-07	3.14497e-06	6.31967	TMEM14C
MOB2	MOB2	4.01651	3.33281	7.65978	6.26363e-07	3.15426e-06	6.32619	MOB2
SACM1L	SACM1L	4.80838	4.76088	7.65688	6.29564e-07	3.16959e-06	6.31705	SACM1L
IL10RA	IL10RA	6.83433	-0.47615	7.6517	6.35314e-07	3.19615e-06	6.3166	IL10RA
ZSCAN26	ZSCAN26	2.91044	2.62275	7.64682	6.4079e-07	3.2213e-06	6.29921	ZSCAN26
MAP4K2	MAP4K2	3.91444	3.29061	7.64352	6.44518e-07	3.23612e-06	6.29514	MAP4K2
C7orf26	C7orf26	3.52225	3.97843	7.64333	6.44739e-07	3.23612e-06	6.29195	C7orf26
OCIAD1	OCIAD1	3.53166	5.92264	7.64259	6.45576e-07	3.23759e-06	6.28488	OCIAD1
PPIP5K2	PPIP5K2	4.51588	4.67187	7.64123	6.47124e-07	3.24428e-06	6.29038	PPIP5K2
NDUFB2	NDUFB2	5.15171	4.38291	7.63715	6.51775e-07	3.26584e-06	6.29068	NDUFB2
POLR2G	POLR2G	4.12951	4.0616	7.63344	6.56052e-07	3.28416e-06	6.28231	POLR2G
TPT1	TPT1	3.90808	10.5195	7.63273	6.56863e-07	3.28681e-06	6.19462	TPT1
SCO1	SCO1	2.98964	3.73749	7.63211	6.57586e-07	3.28939e-06	6.27286	SCO1
TMEM60	TMEM60	3.47064	3.23271	7.62698	6.63545e-07	3.31592e-06	6.26904	TMEM60
AGTRAP	AGTRAP	4.92109	3.34245	7.62171	6.69742e-07	3.34556e-06	6.26431	AGTRAP
AGPAT6	AGPAT6	3.48425	5.68088	7.6212	6.70339e-07	3.3474e-06	6.2498	AGPAT6
PRRC2C	PRRC2C	3.20785	6.65416	7.61451	6.78286e-07	3.38374e-06	6.25492	PRRC2C
ISOC1	ISOC1	3.91461	4.08898	7.61266	6.805e-07	3.39395e-06	6.24666	ISOC1
CD68	CD68	4.42391	4.01815	7.6101	6.83582e-07	3.40744e-06	6.19153	CD68
NDUFA4	NDUFA4	5.27253	5.51298	7.60892	6.84997e-07	3.41301e-06	6.23721	NDUFA4
NSF	NSF	4.61758	4.61988	7.60536	6.89317e-07	3.43116e-06	6.23236	NSF
TBCEL	TBCEL	4.89153	3.85302	7.60221	6.93157e-07	3.44773e-06	6.23136	TBCEL
ABHD10	ABHD10	3.95638	3.79321	7.60046	6.95291e-07	3.45664e-06	6.2263	ABHD10
ZNF317	ZNF317	4.1163	4.37372	7.59912	6.96937e-07	3.46398e-06	6.21924	ZNF317
FAM109A	FAM109A	3.32729	3.44067	7.59625	7.00481e-07	3.47988e-06	6.21428	FAM109A
CALU	CALU	4.96845	6.40188	7.59562	7.01262e-07	3.48291e-06	6.21105	CALU
WIPF1	WIPF1	6.8676	-0.253759	7.59244	7.05204e-07	3.49905e-06	6.2165	WIPF1
PSMC2	PSMC2	2.89162	5.17529	7.59017	7.08041e-07	3.51227e-06	6.19633	PSMC2
FBXO21	FBXO21	3.97151	4.84841	7.58932	7.09106e-07	3.51669e-06	6.20448	FBXO21
DBI	DBI	5.82581	5.80483	7.58837	7.10295e-07	3.51999e-06	6.20525	DBI
TRAPPC1	TRAPPC1	4.44539	5.13635	7.58799	7.10772e-07	3.5215e-06	6.20257	TRAPPC1
ETFB	ETFB	4.81183	4.54963	7.58503	7.14489e-07	3.53818e-06	6.20221	ETFB
FBXW11	FBXW11	4.1023	5.23429	7.58248	7.1772e-07	3.55331e-06	6.1902	FBXW11
HNRNPLL	HNRNPLL	3.88795	4.5022	7.58185	7.18513e-07	3.55463e-06	6.19133	HNRNPLL
SAP18	SAP18	4.55207	5.73492	7.57908	7.22048e-07	3.5695e-06	6.1841	SAP18
RNF216	RNF216	3.40745	4.85617	7.57734	7.24265e-07	3.57784e-06	6.17739	RNF216
STK3	STK3	3.50735	3.82259	7.57577	7.26284e-07	3.58694e-06	6.18013	STK3
MRPL3	MRPL3	4.34517	5.19678	7.57327	7.29495e-07	3.60191e-06	6.17822	MRPL3
MATR3	MATR3	2.49293	7.46017	7.57291	7.29964e-07	3.60335e-06	6.18619	MATR3
GPBP1L1	GPBP1L1	4.06547	5.90145	7.57226	7.30792e-07	3.60568e-06	6.16833	GPBP1L1
COG3	COG3	3.66326	4.60461	7.57148	7.31804e-07	3.60979e-06	6.17197	COG3
PDCL	PDCL	4.2461	4.05595	7.56911	7.34877e-07	3.62407e-06	6.16905	PDCL
FEM1C	FEM1C	5.63706	4.96318	7.5626	7.43383e-07	3.65977e-06	6.15958	FEM1C
HEXB	HEXB	4.75906	6.46641	7.55523	7.53154e-07	3.70427e-06	6.14565	HEXB
IPO11	IPO11	3.77119	3.32334	7.55209	7.5734e-07	3.72396e-06	6.14397	IPO11
UPF2	UPF2	2.84167	4.8408	7.55195	7.57535e-07	3.72401e-06	6.13282	UPF2
TBC1D1	TBC1D1	5.16765	2.44647	7.54933	7.6106e-07	3.73952e-06	6.14219	TBC1D1
ACACB	ACACB	5.56283	3.13361	7.54686	7.64395e-07	3.755e-06	6.13504	ACACB
SLC25A40	SLC25A40	3.8302	3.41889	7.54381	7.68534e-07	3.77441e-06	6.12514	SLC25A40
AKIRIN1	AKIRIN1	3.39127	5.63701	7.54309	7.69513e-07	3.77831e-06	6.11927	AKIRIN1
NCOA1	NCOA1	4.80815	4.67878	7.53907	7.7501e-07	3.79978e-06	6.1178	NCOA1
ANGPT4	ANGPT4	2.11178	-3.57535	7.53907	7.75012e-07	3.79978e-06	6.11185	ANGPT4
GSTP1	GSTP1	5.03866	7.81675	7.53846	7.75851e-07	3.80297e-06	6.11206	GSTP1
BRD8	BRD8	2.91039	5.32077	7.53761	7.77026e-07	3.80781e-06	6.11009	BRD8
NUFIP1	NUFIP1	2.55105	2.60252	7.53584	7.79465e-07	3.81883e-06	6.11043	NUFIP1
SLC35C1	SLC35C1	4.8778	3.67103	7.53376	7.82347e-07	3.83202e-06	6.11539	SLC35C1
CAMSAP1	CAMSAP1	4.98921	5.00571	7.5328	7.83672e-07	3.83758e-06	6.10758	CAMSAP1
QDPR	QDPR	4.74212	3.92567	7.52602	7.93161e-07	3.87749e-06	6.10205	QDPR
CD86	CD86	4.72725	-2.63167	7.52483	7.94825e-07	3.88468e-06	6.09702	CD86
CLDND1	CLDND1	4.00289	4.4917	7.52043	8.01067e-07	3.91235e-06	6.08793	CLDND1
HDHD2	HDHD2	3.52702	4.11358	7.51973	8.02051e-07	3.91621e-06	6.08645	HDHD2
ZMYM5	ZMYM5	3.58458	3.2483	7.51948	8.0241e-07	3.91702e-06	6.08578	ZMYM5
HEG1	HEG1	5.37141	1.87927	7.51606	8.07298e-07	3.93899e-06	6.08584	HEG1
AGAP6	AGAP6	4.37225	3.43339	7.51299	8.11708e-07	3.95859e-06	6.0793	AGAP6
COX6C	COX6C	4.45073	5.08849	7.50803	8.18891e-07	3.99074e-06	6.06626	COX6C
SCRN2	SCRN2	3.66513	3.66078	7.50675	8.20752e-07	3.99762e-06	6.06684	SCRN2
SP140	SP140	4.13903	-2.99259	7.5033	8.25806e-07	4.01863e-06	6.0623	SP140
RNF14	RNF14	3.84846	4.21147	7.50256	8.26893e-07	4.02295e-06	6.05779	RNF14
NUP214	NUP214	4.79227	4.57503	7.50221	8.27404e-07	4.02351e-06	6.05668	NUP214
SLC46A3	SLC46A3	4.97874	0.551972	7.50087	8.29375e-07	4.03212e-06	6.05957	SLC46A3
KYNU	KYNU	5.50733	-1.72637	7.49839	8.33041e-07	4.04874e-06	6.05583	KYNU
ATG4B	ATG4B	3.18276	5.23828	7.49829	8.33193e-07	4.04874e-06	6.04415	ATG4B
NRIP1	NRIP1	4.70819	4.76016	7.4977	8.34065e-07	4.052e-06	6.04442	NRIP1
VIPAS39	VIPAS39	4.08406	3.43856	7.49711	8.34935e-07	4.05525e-06	6.05165	VIPAS39
FOXRED1	FOXRED1	3.68953	3.51851	7.49613	8.36391e-07	4.06038e-06	6.04889	FOXRED1
HNMT	HNMT	5.58377	4.16758	7.49274	8.41454e-07	4.083e-06	6.04267	HNMT
LCOR	LCOR	3.91623	4.46484	7.49043	8.44912e-07	4.09879e-06	6.03691	LCOR
SYNCRIP	SYNCRIP	4.00019	6.74492	7.48378	8.54971e-07	4.14263e-06	6.01892	SYNCRIP
HMOX1	HMOX1	8.96678	2.81594	7.4801	8.60583e-07	4.16583e-06	6.02581	HMOX1
TMED2	TMED2	3.28771	7.20901	7.47629	8.66454e-07	4.19325e-06	6.0064	TMED2
SELM	SELM	3.97868	2.38014	7.47208	8.72961e-07	4.22171e-06	6.00876	SELM
ATP1B3	ATP1B3	5.97105	5.66927	7.47119	8.74356e-07	4.22644e-06	6.00392	ATP1B3
HTATSF1	HTATSF1	3.51867	5.16596	7.46852	8.78516e-07	4.24351e-06	5.99611	HTATSF1
EFNB1	EFNB1	3.90443	2.12177	7.46752	8.80085e-07	4.25007e-06	6.00083	EFNB1
STRN	STRN	4.40136	4.41638	7.46658	8.81569e-07	4.2553e-06	5.99695	STRN
REXO2	REXO2	3.63618	4.11375	7.46579	8.8281e-07	4.26018e-06	5.99485	REXO2
CBR1	CBR1	4.4141	4.98418	7.46331	8.86714e-07	4.27494e-06	5.99035	CBR1
EMD	EMD	3.39254	4.41916	7.46252	8.8796e-07	4.27993e-06	5.98575	EMD
MED27	MED27	3.60751	3.13035	7.45606	8.98252e-07	4.32689e-06	5.9804	MED27
RBM8A	RBM8A	3.7025	6.023	7.45528	8.99504e-07	4.33145e-06	5.97209	RBM8A
RALGAPB	RALGAPB	5.04001	5.00813	7.45168	9.05293e-07	4.35725e-06	5.97289	RALGAPB
ERMARD	ERMARD	3.5307	2.91789	7.44252	9.20206e-07	4.42464e-06	5.95712	ERMARD
RNF219	RNF219	3.30179	3.29835	7.43947	9.25244e-07	4.44693e-06	5.95115	RNF219
SSR4	SSR4	4.73851	6.37522	7.42746	9.453e-07	4.53686e-06	5.92809	SSR4
C10orf128	C10orf128	4.64038	-3.03659	7.42642	9.47065e-07	4.54413e-06	5.93192	C10orf128
VPS13C	VPS13C	4.6546	5.71151	7.4263	9.47265e-07	4.54413e-06	5.9229	VPS13C
FCGRT	FCGRT	5.56758	6.34975	7.42433	9.50604e-07	4.55694e-06	5.9196	FCGRT
MGA	MGA	3.64033	4.52574	7.42433	9.5061e-07	4.55694e-06	5.92112	MGA
SFXN4	SFXN4	3.23082	2.89312	7.42255	9.5364e-07	4.57038e-06	5.92193	SFXN4
ZC3H15	ZC3H15	3.81694	5.21979	7.42063	9.56917e-07	4.58467e-06	5.91533	ZC3H15
FIS1	FIS1	4.05028	4.82513	7.42009	9.57829e-07	4.58611e-06	5.91634	FIS1
DDX1	DDX1	2.74483	5.82876	7.41767	9.61992e-07	4.60496e-06	5.90592	DDX1
REPS1	REPS1	2.47221	4.4853	7.41672	9.63624e-07	4.61168e-06	5.90388	REPS1
CORO2A	CORO2A	3.65845	4.73059	7.41503	9.66547e-07	4.62457e-06	5.9025	CORO2A
C11orf73	C11orf73	3.42951	3.33541	7.41362	9.68979e-07	4.6348e-06	5.9074	C11orf73
TEX264	TEX264	3.93703	4.61153	7.41353	9.69143e-07	4.6348e-06	5.90473	TEX264
ORMDL3	ORMDL3	4.11527	5.4062	7.40798	9.78811e-07	4.67662e-06	5.89576	ORMDL3
NUP155	NUP155	3.50671	3.67102	7.40755	9.79563e-07	4.67911e-06	5.89724	NUP155
PLOD3	PLOD3	3.43749	5.26784	7.40663	9.81177e-07	4.68532e-06	5.88812	PLOD3
FNBP4	FNBP4	3.82736	5.78485	7.40449	9.84941e-07	4.69814e-06	5.88471	FNBP4
LMO4	LMO4	4.635	5.04231	7.40208	9.89203e-07	4.71736e-06	5.88783	LMO4
DOCK11	DOCK11	6.98643	3.35552	7.40055	9.91917e-07	4.72696e-06	5.88877	DOCK11
LYZ	LYZ	9.07046	1.38734	7.39971	9.93415e-07	4.72972e-06	5.88057	LYZ
ERBB2IP	ERBB2IP	3.40667	5.57069	7.39839	9.95767e-07	4.73973e-06	5.87385	ERBB2IP
LAS1L	LAS1L	2.47311	4.26672	7.39654	9.99068e-07	4.75432e-06	5.87084	LAS1L
SNRPB2	SNRPB2	4.07103	4.30167	7.3963	9.99498e-07	4.75525e-06	5.87711	SNRPB2
PSME1	PSME1	4.07677	5.64854	7.39257	1.0062e-06	4.78374e-06	5.8651	PSME1
RTN3	RTN3	3.6061	6.71823	7.39133	1.00844e-06	4.79215e-06	5.86749	RTN3
SIRPB2	SIRPB2	4.35094	-2.89049	7.38624	1.01768e-06	4.83363e-06	5.86043	SIRPB2
MAP3K7	MAP3K7	3.48143	4.56239	7.38613	1.01788e-06	4.83363e-06	5.8559	MAP3K7
USP8	USP8	3.46758	5.38486	7.38365	1.02241e-06	4.85398e-06	5.84895	USP8
MS4A7	MS4A7	8.96716	-1.3765	7.38041	1.02837e-06	4.87999e-06	5.85435	MS4A7
TBXAS1	TBXAS1	6.53348	0.799601	7.37956	1.02995e-06	4.88634e-06	5.85035	TBXAS1
UQCR11	UQCR11	4.25657	5.314	7.37869	1.03156e-06	4.89283e-06	5.84587	UQCR11
VPS37C	VPS37C	4.35455	4.5632	7.37432	1.03966e-06	4.9278e-06	5.83847	VPS37C
MBD2	MBD2	4.61559	5.09429	7.37247	1.04312e-06	4.94306e-06	5.83251	MBD2
KDM2A	KDM2A	4.26751	6.30449	7.37132	1.04529e-06	4.95214e-06	5.82835	KDM2A
SLC39A9	SLC39A9	3.06847	5.44139	7.37094	1.046e-06	4.95437e-06	5.82787	SLC39A9
TMED10	TMED10	2.18302	7.60407	7.36905	1.04954e-06	4.96648e-06	5.81347	TMED10
PJA2	PJA2	4.30789	5.91715	7.36655	1.05427e-06	4.98772e-06	5.82102	PJA2
TNIP1	TNIP1	5.23666	5.8458	7.36598	1.05535e-06	4.99165e-06	5.82453	TNIP1
MBTPS2	MBTPS2	3.7365	3.52845	7.36496	1.05728e-06	4.9996e-06	5.82479	MBTPS2
PLD2	PLD2	3.72407	3.81323	7.36467	1.05784e-06	5.00046e-06	5.82171	PLD2
ZNF354A	ZNF354A	3.8351	2.70881	7.36461	1.05796e-06	5.00046e-06	5.82443	ZNF354A
PDLIM1	PDLIM1	5.60166	4.76418	7.36168	1.06353e-06	5.02446e-06	5.81774	PDLIM1
EID1	EID1	3.50119	6.38955	7.35778	1.071e-06	5.05385e-06	5.805	EID1
GMIP	GMIP	4.54314	3.84948	7.35134	1.08346e-06	5.11027e-06	5.79774	GMIP
RALGDS	RALGDS	3.58122	5.49777	7.3491	1.08785e-06	5.12978e-06	5.78991	RALGDS
PCNX	PCNX	4.16602	5.02443	7.34771	1.09056e-06	5.13898e-06	5.78815	PCNX
SLC31A1	SLC31A1	3.79404	5.56051	7.34751	1.09095e-06	5.13961e-06	5.78787	SLC31A1
INO80	INO80	4.45335	4.60534	7.34665	1.09264e-06	5.14635e-06	5.7911	INO80
DPYD	DPYD	6.91234	3.63496	7.34325	1.09934e-06	5.17433e-06	5.78981	DPYD
TNPO3	TNPO3	2.56993	4.92301	7.33588	1.11402e-06	5.23973e-06	5.76642	TNPO3
SPI1	SPI1	7.25291	-1.62448	7.33514	1.11549e-06	5.24423e-06	5.7741	SPI1
ARNT	ARNT	3.12692	4.7511	7.33475	1.11627e-06	5.24436e-06	5.76615	ARNT
KHDRBS1	KHDRBS1	2.27359	6.57651	7.33353	1.11874e-06	5.25464e-06	5.77035	KHDRBS1
TAX1BP3	TAX1BP3	3.38517	5.43379	7.33293	1.11994e-06	5.25868e-06	5.76347	TAX1BP3
SETX	SETX	3.95439	5.2927	7.33267	1.12048e-06	5.25868e-06	5.7622	SETX
PPP2R5B	PPP2R5B	4.07413	3.29313	7.33258	1.12064e-06	5.25868e-06	5.76971	PPP2R5B
PBXIP1	PBXIP1	5.36872	5.8176	7.3316	1.12263e-06	5.26559e-06	5.76725	PBXIP1
ARHGEF3	ARHGEF3	4.57889	4.58472	7.33089	1.12406e-06	5.27103e-06	5.76413	ARHGEF3
NFATC2IP	NFATC2IP	4.05537	4.74153	7.32553	1.13496e-06	5.31847e-06	5.75308	NFATC2IP
ALS2	ALS2	2.53612	4.50892	7.32502	1.136e-06	5.32213e-06	5.74875	ALS2
RAB1A	RAB1A	2.3231	6.71172	7.32431	1.13745e-06	5.32767e-06	5.75697	RAB1A
CNOT8	CNOT8	4.73044	5.4347	7.32384	1.13842e-06	5.33096e-06	5.75209	CNOT8
PMPCA	PMPCA	2.85636	5.15562	7.32361	1.13889e-06	5.33195e-06	5.74723	PMPCA
GTF3C2	GTF3C2	2.62079	5.27903	7.32311	1.13992e-06	5.33551e-06	5.74462	GTF3C2
PPRC1	PPRC1	5.56929	4.23956	7.32141	1.14342e-06	5.35067e-06	5.75164	PPRC1
PUM2	PUM2	2.93818	6.12369	7.31925	1.14788e-06	5.36908e-06	5.7389	PUM2
ZFYVE26	ZFYVE26	5.50224	4.81338	7.31808	1.15029e-06	5.3791e-06	5.74249	ZFYVE26
RIPK4	RIPK4	3.93472	4.03777	7.31642	1.15375e-06	5.39279e-06	5.74154	RIPK4
ZNF318	ZNF318	3.98804	4.34396	7.31493	1.15684e-06	5.40348e-06	5.73612	ZNF318
HIGD1A	HIGD1A	4.89972	5.61461	7.3099	1.16738e-06	5.44895e-06	5.72828	HIGD1A
RBM18	RBM18	3.52397	4.11425	7.30892	1.16944e-06	5.45603e-06	5.7262	RBM18
RAPGEF2	RAPGEF2	5.37888	4.63108	7.30836	1.17064e-06	5.45911e-06	5.72708	RAPGEF2
MFNG	MFNG	5.01247	-1.98622	7.30733	1.1728e-06	5.46666e-06	5.72699	MFNG
KIF1C	KIF1C	3.94633	6.79346	7.30635	1.17489e-06	5.4719e-06	5.71704	KIF1C
MAPKAPK3	MAPKAPK3	5.46986	4.82467	7.30563	1.17641e-06	5.47719e-06	5.72248	MAPKAPK3
FLNA	FLNA	3.69642	8.47315	7.30518	1.17736e-06	5.4802e-06	5.64521	FLNA
EEF2	EEF2	2.92478	10.9572	7.30408	1.17969e-06	5.48868e-06	5.55163	EEF2
SDHAP1	SDHAP1	3.91892	2.64125	7.30168	1.18482e-06	5.50999e-06	5.71605	SDHAP1
ERAL1	ERAL1	3.56757	4.35374	7.29788	1.19298e-06	5.54412e-06	5.70726	ERAL1
FCGR1C	FCGR1C	3.48136	-3.22851	7.2977	1.19335e-06	5.54459e-06	5.70829	FCGR1C
GTF2F2	GTF2F2	4.01458	3.86525	7.29715	1.19454e-06	5.54756e-06	5.70836	GTF2F2
2008-03-01	2008-03-01	3.76806	4.04438	7.29369	1.20203e-06	5.57609e-06	5.69934	2008-03-01
GPATCH2L	GPATCH2L	4.90721	4.46561	7.29367	1.20206e-06	5.57609e-06	5.70242	GPATCH2L
LOC730102	LOC730102	3.67658	1.77453	7.29169	1.20636e-06	5.59348e-06	5.69835	LOC730102
SPG20	SPG20	3.47972	5.26428	7.28822	1.21394e-06	5.62348e-06	5.68584	SPG20
DCAF11	DCAF11	3.54495	5.68448	7.2874	1.21574e-06	5.63052e-06	5.68505	DCAF11
ATP6V1G1	ATP6V1G1	3.67226	6.25516	7.28697	1.2167e-06	5.6324e-06	5.68392	ATP6V1G1
HBEGF	HBEGF	7.41729	2.53037	7.28558	1.21975e-06	5.64522e-06	5.68979	HBEGF
NDUFA9	NDUFA9	3.91252	4.46633	7.2848	1.22147e-06	5.65188e-06	5.68411	NDUFA9
UBQLN2	UBQLN2	4.05457	4.54215	7.28055	1.2309e-06	5.689e-06	5.67695	UBQLN2
EIF3F	EIF3F	3.82499	6.57506	7.27607	1.2409e-06	5.73259e-06	5.66531	EIF3F
NDST1	NDST1	5.35452	5.9708	7.27585	1.24139e-06	5.73355e-06	5.66824	NDST1
ALDH18A1	ALDH18A1	4.21219	5.38002	7.27408	1.24537e-06	5.74931e-06	5.66864	ALDH18A1
LARP4	LARP4	5.08165	4.91996	7.27095	1.25242e-06	5.77792e-06	5.66043	LARP4
FAM134A	FAM134A	3.06288	6.03711	7.26978	1.25508e-06	5.78625e-06	5.65359	FAM134A
FAM98B	FAM98B	3.16585	4.05623	7.26957	1.25557e-06	5.78718e-06	5.65758	FAM98B
HDAC8	HDAC8	3.27083	3.31085	7.2689	1.25708e-06	5.79279e-06	5.65797	HDAC8
ETV3	ETV3	5.94026	4.31853	7.26767	1.25989e-06	5.80445e-06	5.65841	ETV3
RP2	RP2	4.21313	3.92224	7.26655	1.26244e-06	5.81281e-06	5.65294	RP2
LMAN2L	LMAN2L	3.68371	3.62785	7.26649	1.26257e-06	5.81281e-06	5.65472	LMAN2L
SUPT5H	SUPT5H	3.10218	6.50199	7.26615	1.26334e-06	5.81371e-06	5.64999	SUPT5H
CEBPG	CEBPG	3.73713	4.43864	7.26594	1.26384e-06	5.81371e-06	5.65135	CEBPG
WASF2	WASF2	3.36672	6.42712	7.2659	1.26391e-06	5.81371e-06	5.64756	WASF2
CCL4L1	CCL4L1	4.25712	-3.19469	7.26491	1.26619e-06	5.82288e-06	5.65277	CCL4L1
CKAP5	CKAP5	3.97222	5.73455	7.26214	1.27254e-06	5.84942e-06	5.64288	CKAP5
SETD4	SETD4	3.98175	3.63828	7.26146	1.27411e-06	5.85397e-06	5.64647	SETD4
SPIN1	SPIN1	3.47747	5.54968	7.26086	1.27551e-06	5.85906e-06	5.6395	SPIN1
UBE3C	UBE3C	3.65619	5.81139	7.25953	1.27857e-06	5.87036e-06	5.63721	UBE3C
CGGBP1	CGGBP1	2.81774	6.06916	7.25951	1.27861e-06	5.87036e-06	5.6368	CGGBP1
PDGFC	PDGFC	4.66569	4.10523	7.25941	1.27884e-06	5.87036e-06	5.64212	PDGFC
ARHGAP17	ARHGAP17	4.3671	4.29529	7.25803	1.28205e-06	5.88374e-06	5.63754	ARHGAP17
ECI2	ECI2	3.66058	4.23073	7.25775	1.2827e-06	5.88543e-06	5.63812	ECI2
COMMD8	COMMD8	3.32564	3.18824	7.2538	1.29191e-06	5.92499e-06	5.63196	COMMD8
EFR3A	EFR3A	3.47565	5.13698	7.25345	1.29272e-06	5.92734e-06	5.62604	EFR3A
PPP2CA	PPP2CA	2.52214	6.33031	7.25327	1.29314e-06	5.92794e-06	5.6302	PPP2CA
BSDC1	BSDC1	2.7288	5.45351	7.25268	1.29452e-06	5.93292e-06	5.62393	BSDC1
HERC3	HERC3	4.86263	3.52515	7.25248	1.29499e-06	5.93373e-06	5.6301	HERC3
HK1	HK1	3.89054	6.3953	7.25095	1.2986e-06	5.94891e-06	5.62185	HK1
ZCCHC6	ZCCHC6	3.67436	4.5868	7.24902	1.30313e-06	5.96833e-06	5.61933	ZCCHC6
TRA2B	TRA2B	4.4863	6.04632	7.24862	1.30409e-06	5.97136e-06	5.61882	TRA2B
TBRG4	TBRG4	3.73397	4.44871	7.24725	1.30731e-06	5.9834e-06	5.61909	TBRG4
MSRB2	MSRB2	3.55318	2.88527	7.24403	1.31497e-06	6.01302e-06	5.61551	MSRB2
CYTIP	CYTIP	6.33943	-0.285438	7.24172	1.32047e-06	6.03547e-06	5.61325	CYTIP
MRPL46	MRPL46	2.95387	2.79198	7.24136	1.32133e-06	6.03803e-06	5.60943	MRPL46
UQCRC1	UQCRC1	4.00071	6.28946	7.24121	1.32171e-06	6.03839e-06	5.60572	UQCRC1
TMCC1	TMCC1	4.03681	4.22082	7.24093	1.32238e-06	6.04009e-06	5.60837	TMCC1
U2AF1	U2AF1	3.88006	4.71322	7.2407	1.32292e-06	6.04121e-06	5.60889	U2AF1
INF2	INF2	3.45207	5.48086	7.23951	1.32578e-06	6.05289e-06	5.6018	INF2
FRS2	FRS2	3.92778	4.19797	7.23806	1.32928e-06	6.06613e-06	5.60432	FRS2
SAP30L	SAP30L	3.13946	3.91607	7.23764	1.33029e-06	6.068e-06	5.60226	SAP30L
INPPL1	INPPL1	4.70961	6.50412	7.23721	1.33133e-06	6.06864e-06	5.59957	INPPL1
TARDBP	TARDBP	3.57298	6.27383	7.23459	1.33765e-06	6.09421e-06	5.59369	TARDBP
SEC63	SEC63	2.83575	6.21794	7.23451	1.33784e-06	6.09421e-06	5.59365	SEC63
IFI27	IFI27	7.77297	-0.273776	7.23363	1.33999e-06	6.10264e-06	5.5992	IFI27
SLAIN2	SLAIN2	4.28906	5.25196	7.23315	1.34116e-06	6.10464e-06	5.59336	SLAIN2
OAS2	OAS2	6.81697	-1.34055	7.23226	1.34333e-06	6.11232e-06	5.59676	OAS2
ZNF333	ZNF333	4.04271	2.74046	7.2318	1.34445e-06	6.11604e-06	5.59499	ZNF333
CTPS2	CTPS2	2.93514	4.13427	7.23089	1.34667e-06	6.12405e-06	5.59026	CTPS2
NUP54	NUP54	3.3084	4.14475	7.23083	1.34681e-06	6.12405e-06	5.5899	NUP54
CD300E	CD300E	4.86092	-3.06741	7.22942	1.35026e-06	6.13834e-06	5.59145	CD300E
EPB41L2	EPB41L2	5.07251	3.80959	7.2275	1.35498e-06	6.15701e-06	5.58817	EPB41L2
HAUS4	HAUS4	4.34873	4.42269	7.22619	1.35819e-06	6.17025e-06	5.58406	HAUS4
COPA	COPA	3.66452	6.88515	7.22538	1.3602e-06	6.17798e-06	5.57988	COPA
PPAN	PPAN	3.56025	3.96506	7.22368	1.3644e-06	6.19566e-06	5.58016	PPAN
TMEM126B	TMEM126B	3.59077	3.84352	7.22352	1.36478e-06	6.19602e-06	5.57875	TMEM126B
FXYD5	FXYD5	5.97134	0.225552	7.22163	1.36949e-06	6.21458e-06	5.5781	FXYD5
TBC1D8B	TBC1D8B	3.02854	3.22313	7.22078	1.37158e-06	6.22271e-06	5.57392	TBC1D8B
CLK1	CLK1	5.53365	6.14075	7.21657	1.38212e-06	6.26627e-06	5.56554	CLK1
NBR1	NBR1	3.53483	5.85932	7.21633	1.38271e-06	6.26758e-06	5.5619	NBR1
DNAJB9	DNAJB9	5.57671	3.96214	7.21527	1.38537e-06	6.27682e-06	5.56694	DNAJB9
TXNL1	TXNL1	3.27871	5.25572	7.21262	1.39206e-06	6.30572e-06	5.55645	TXNL1
SLC20A1	SLC20A1	4.58163	4.8995	7.2119	1.39388e-06	6.31252e-06	5.55722	SLC20A1
ETV6	ETV6	4.33197	4.65623	7.20919	1.40076e-06	6.33946e-06	5.55253	ETV6
C6orf48	C6orf48	4.67661	6.01135	7.20874	1.40191e-06	6.34321e-06	5.5526	C6orf48
CLNS1A	CLNS1A	3.75626	4.93333	7.2056	1.40993e-06	6.37526e-06	5.54686	CLNS1A
MAGT1	MAGT1	4.46775	5.52882	7.2015	1.42046e-06	6.42e-06	5.53927	MAGT1
MRPL11	MRPL11	4.41245	3.77947	7.20021	1.42379e-06	6.43362e-06	5.54021	MRPL11
SMG8	SMG8	3.34839	3.36012	7.19844	1.42839e-06	6.45294e-06	5.53586	SMG8
RANBP2	RANBP2	4.37136	6.26631	7.19685	1.43252e-06	6.47018e-06	5.52868	RANBP2
HSPBAP1	HSPBAP1	3.13073	1.77249	7.19667	1.43298e-06	6.47081e-06	5.53119	HSPBAP1
CCDC14	CCDC14	3.17845	6.05651	7.19647	1.43351e-06	6.47175e-06	5.52795	CCDC14
SSH1	SSH1	4.15324	4.71992	7.1958	1.43527e-06	6.47822e-06	5.52834	SSH1
SUMO3	SUMO3	2.79149	5.60157	7.19466	1.43825e-06	6.48981e-06	5.52471	SUMO3
EHMT1	EHMT1	3.98595	5.165	7.19456	1.4385e-06	6.48981e-06	5.52699	EHMT1
OTUD1	OTUD1	5.20069	2.67659	7.19444	1.43882e-06	6.48981e-06	5.52845	OTUD1
PROSER1	PROSER1	3.57468	4.98013	7.19433	1.43912e-06	6.48981e-06	5.52532	PROSER1
UBE2L6	UBE2L6	6.38465	2.77136	7.19355	1.44115e-06	6.49693e-06	5.52837	UBE2L6
SCCPDH	SCCPDH	4.52006	4.84477	7.19348	1.44134e-06	6.49693e-06	5.52538	SCCPDH
WDR37	WDR37	3.81607	3.7749	7.19171	1.44597e-06	6.51636e-06	5.52368	WDR37
VDAC3	VDAC3	4.61679	5.22979	7.19125	1.44718e-06	6.52037e-06	5.52353	VDAC3
NR1H2	NR1H2	3.63933	5.44934	7.18755	1.45696e-06	6.56149e-06	5.51221	NR1H2
TARS	TARS	3.37351	5.82782	7.18456	1.46491e-06	6.59585e-06	5.50752	TARS
COMMD10	COMMD10	3.19709	3.4912	7.18312	1.46874e-06	6.61161e-06	5.50782	COMMD10
CLASP1	CLASP1	4.20503	4.67551	7.18154	1.47297e-06	6.62692e-06	5.50491	CLASP1
FKBP15	FKBP15	3.38661	5.03664	7.18149	1.47312e-06	6.62692e-06	5.50264	FKBP15
SAYSD1	SAYSD1	3.14781	2.97737	7.1809	1.47471e-06	6.63259e-06	5.50487	SAYSD1
RPL38	RPL38	5.00652	6.75407	7.1795	1.47846e-06	6.6465e-06	5.50032	RPL38
VPS39	VPS39	4.20145	5.43807	7.17764	1.48347e-06	6.66756e-06	5.49616	VPS39
FBXO3	FBXO3	3.80879	3.7536	7.17645	1.4867e-06	6.68056e-06	5.49817	FBXO3
MYL12B	MYL12B	3.87788	7.22181	7.17613	1.48757e-06	6.683e-06	5.49352	MYL12B
RBM10	RBM10	2.74152	5.16317	7.17352	1.49465e-06	6.71032e-06	5.48768	RBM10
CD63	CD63	3.53659	8.92895	7.17293	1.49626e-06	6.7161e-06	5.44898	CD63
DDOST	DDOST	2.64027	7.39839	7.16323	1.52294e-06	6.82829e-06	5.47577	DDOST
ZNF23	ZNF23	3.84577	2.91024	7.1624	1.52524e-06	6.83708e-06	5.47364	ZNF23
MRPS24	MRPS24	4.21195	4.07428	7.16064	1.53013e-06	6.85746e-06	5.47086	MRPS24
OAT	OAT	5.97068	5.19246	7.15981	1.53245e-06	6.86633e-06	5.46978	OAT
ELF1	ELF1	3.61937	5.6549	7.15877	1.53536e-06	6.87786e-06	5.46229	ELF1
PNPLA6	PNPLA6	3.74794	5.73522	7.15861	1.53581e-06	6.87834e-06	5.46766	PNPLA6
DCTN1	DCTN1	2.49669	6.70596	7.15798	1.53757e-06	6.88473e-06	5.46624	DCTN1
MEF2D	MEF2D	4.67183	4.65874	7.15575	1.54384e-06	6.91125e-06	5.46069	MEF2D
LRCH4	LRCH4	3.36124	5.71102	7.15481	1.5465e-06	6.92129e-06	5.45529	LRCH4
PRPF8	PRPF8	4.62549	7.14585	7.15471	1.54677e-06	6.92129e-06	5.4559	PRPF8
ACTR3	ACTR3	2.03129	6.65565	7.15194	1.55462e-06	6.95185e-06	5.43544	ACTR3
UBE4A	UBE4A	3.73929	5.54055	7.14941	1.5618e-06	6.98086e-06	5.44648	UBE4A
NCOA2	NCOA2	4.83572	4.62326	7.14851	1.56436e-06	6.99027e-06	5.44817	NCOA2
BRD1	BRD1	3.15581	5.37083	7.14795	1.56597e-06	6.99486e-06	5.44361	BRD1
ME1	ME1	4.38608	4.5043	7.14561	1.57267e-06	7.02169e-06	5.44366	ME1
SMG5	SMG5	2.56703	6.34326	7.14436	1.57625e-06	7.03612e-06	5.43848	SMG5
VIMP	VIMP	4.66679	4.74758	7.14391	1.57755e-06	7.04036e-06	5.44083	VIMP
MTA3	MTA3	3.4103	4.3732	7.14271	1.581e-06	7.05267e-06	5.43813	MTA3
SPATA20	SPATA20	5.39725	4.80253	7.14131	1.58507e-06	7.06925e-06	5.43722	SPATA20
TBC1D4	TBC1D4	4.97113	4.13689	7.13776	1.59536e-06	7.10886e-06	5.42944	TBC1D4
LCMT1	LCMT1	4.01319	3.75166	7.13707	1.59739e-06	7.1148e-06	5.42938	LCMT1
EPRS	EPRS	3.59339	6.13641	7.13654	1.59894e-06	7.12013e-06	5.42379	EPRS
KIF16B	KIF16B	5.02592	3.85888	7.13609	1.60026e-06	7.12442e-06	5.42585	KIF16B
SERP1	SERP1	3.62662	7.10992	7.13514	1.60301e-06	7.13353e-06	5.423	SERP1
PML	PML	4.60572	3.88769	7.13487	1.60383e-06	7.13561e-06	5.42427	PML
YME1L1	YME1L1	3.66586	6.39141	7.13245	1.61092e-06	7.16402e-06	5.41652	YME1L1
RAE1	RAE1	3.90693	3.80122	7.13089	1.61551e-06	7.1781e-06	5.41846	RAE1
GBGT1	GBGT1	4.26393	0.796277	7.12979	1.61875e-06	7.18779e-06	5.41589	GBGT1
UBR3	UBR3	4.66921	4.69531	7.12814	1.62366e-06	7.20642e-06	5.41248	UBR3
SON	SON	2.49256	7.52935	7.12669	1.62796e-06	7.22076e-06	5.38067	SON
ABCC1	ABCC1	3.23769	5.23038	7.12628	1.62917e-06	7.22455e-06	5.40555	ABCC1
MKL2	MKL2	3.93403	4.52421	7.12466	1.63402e-06	7.23968e-06	5.40594	MKL2
TTI1	TTI1	3.99363	3.63074	7.12285	1.63944e-06	7.25894e-06	5.4044	TTI1
POLR1E	POLR1E	3.53208	3.27008	7.12154	1.64336e-06	7.27169e-06	5.40169	POLR1E
SKP1	SKP1	4.9133	6.60539	7.12153	1.6434e-06	7.27169e-06	5.39946	SKP1
FNIP2	FNIP2	5.09559	5.7244	7.11875	1.65176e-06	7.30708e-06	5.39523	FNIP2
FN3KRP	FN3KRP	3.9837	3.78589	7.11758	1.65531e-06	7.3183e-06	5.39514	FN3KRP
TOR1AIP1	TOR1AIP1	2.84249	5.2138	7.11665	1.65811e-06	7.3272e-06	5.38851	TOR1AIP1
RHOG	RHOG	4.00709	3.84061	7.11641	1.65886e-06	7.32888e-06	5.38968	RHOG
EML3	EML3	2.76126	4.43534	7.11558	1.66138e-06	7.33703e-06	5.38703	EML3
CAPG	CAPG	8.84915	4.32593	7.11501	1.66311e-06	7.34286e-06	5.39069	CAPG
ITPK1	ITPK1	5.36708	4.90685	7.11326	1.66843e-06	7.36475e-06	5.38587	ITPK1
CLEC12A	CLEC12A	4.81611	-2.48703	7.11272	1.6701e-06	7.37051e-06	5.38685	CLEC12A
BLOC1S6	BLOC1S6	3.15362	5.11509	7.11191	1.67256e-06	7.37974e-06	5.38082	BLOC1S6
C12orf4	C12orf4	4.09156	3.20903	7.11121	1.67472e-06	7.38606e-06	5.38399	C12orf4
XAF1	XAF1	5.83366	-1.63814	7.10882	1.68204e-06	7.4151e-06	5.37965	XAF1
LIMA1	LIMA1	3.66807	5.01093	7.10867	1.68249e-06	7.41551e-06	5.37562	LIMA1
PAAF1	PAAF1	2.8446	2.9105	7.10835	1.6835e-06	7.41832e-06	5.37734	PAAF1
TRAM1	TRAM1	4.49798	6.8121	7.10565	1.69185e-06	7.45024e-06	5.37016	TRAM1
LOC102724200	LOC102724200	4.15967	3.46387	7.10248	1.70167e-06	7.48862e-06	5.36867	LOC102724200
CNST	CNST	2.75382	4.21145	7.10115	1.70583e-06	7.50527e-06	5.36159	CNST
ZNHIT1	ZNHIT1	3.07707	4.79446	7.09925	1.71176e-06	7.52811e-06	5.35989	ZNHIT1
SAT2	SAT2	4.3798	4.40093	7.09834	1.71462e-06	7.53739e-06	5.36079	SAT2
FAU	FAU	4.79573	6.64967	7.09773	1.71654e-06	7.54258e-06	5.35693	FAU
PIBF1	PIBF1	4.00789	3.49847	7.09689	1.7192e-06	7.5497e-06	5.35874	PIBF1
ZNF148	ZNF148	3.30628	4.67345	7.09686	1.71928e-06	7.5497e-06	5.3554	ZNF148
PLEKHO1	PLEKHO1	3.93065	2.72344	7.09674	1.71967e-06	7.54977e-06	5.35843	PLEKHO1
STAM	STAM	3.55044	4.11102	7.09587	1.7224e-06	7.56012e-06	5.35451	STAM
CMPK1	CMPK1	3.33164	6.30571	7.09567	1.72303e-06	7.56124e-06	5.35231	CMPK1
SNRNP200	SNRNP200	3.62076	6.95745	7.09513	1.72475e-06	7.56713e-06	5.35363	SNRNP200
HMGXB4	HMGXB4	3.44781	4.12731	7.09483	1.72568e-06	7.56958e-06	5.35389	HMGXB4
ZNF439	ZNF439	2.91416	1.84723	7.09431	1.72734e-06	7.57523e-06	5.35291	ZNF439
DTX2	DTX2	5.16693	3.39494	7.09367	1.72937e-06	7.58247e-06	5.35327	DTX2
SERTAD3	SERTAD3	3.08517	4.2412	7.09194	1.73486e-06	7.60326e-06	5.3471	SERTAD3
ATOX1	ATOX1	4.31535	2.80179	7.08959	1.74234e-06	7.63106e-06	5.346	ATOX1
RIOK2	RIOK2	3.00011	3.79242	7.08906	1.74404e-06	7.63521e-06	5.34281	RIOK2
FAM188A	FAM188A	3.31715	3.89752	7.08841	1.74612e-06	7.64103e-06	5.34226	FAM188A
ZZEF1	ZZEF1	5.54006	5.00073	7.08801	1.74738e-06	7.64487e-06	5.34238	ZZEF1
POLA2	POLA2	3.28735	2.90689	7.08497	1.75714e-06	7.68094e-06	5.33716	POLA2
KBTBD8	KBTBD8	3.62164	1.05157	7.0848	1.7577e-06	7.68118e-06	5.33719	KBTBD8
HDAC11	HDAC11	2.83597	3.14467	7.08472	1.75795e-06	7.68118e-06	5.3359	HDAC11
BRD4	BRD4	3.20599	5.48278	7.08308	1.76324e-06	7.70096e-06	5.33025	BRD4
RWDD1	RWDD1	3.97102	4.42632	7.08294	1.76372e-06	7.7014e-06	5.33346	RWDD1
RBM12	RBM12	3.32804	5.63993	7.08251	1.76509e-06	7.70441e-06	5.32956	RBM12
RFT1	RFT1	3.13799	3.72919	7.08228	1.76586e-06	7.70441e-06	5.33144	RFT1
SMCHD1	SMCHD1	3.02346	5.30321	7.08225	1.76593e-06	7.70441e-06	5.32879	SMCHD1
EPCAM	EPCAM	3.42941	7.3216	7.08158	1.7681e-06	7.71204e-06	5.32829	EPCAM
ZNF518B	ZNF518B	4.07455	3.49029	7.0814	1.76868e-06	7.71204e-06	5.33149	ZNF518B
CUL3	CUL3	3.3395	5.59418	7.07494	1.78976e-06	7.79184e-06	5.31633	CUL3
SOCS5	SOCS5	3.37299	4.0855	7.07469	1.79059e-06	7.79184e-06	5.31786	SOCS5
USP18	USP18	4.25209	2.4508	7.07435	1.79172e-06	7.79339e-06	5.31909	USP18
DYRK1A	DYRK1A	2.94377	5.4457	7.07248	1.79788e-06	7.81683e-06	5.31148	DYRK1A
ZW10	ZW10	3.13248	3.52759	7.07221	1.79876e-06	7.81728e-06	5.31374	ZW10
LOC285074	LOC285074	3.95386	3.00546	7.07043	1.80466e-06	7.83955e-06	5.31208	LOC285074
CCDC97	CCDC97	2.80958	4.81595	7.07023	1.80532e-06	7.84073e-06	5.30783	CCDC97
TM2D1	TM2D1	4.50042	3.52293	7.06731	1.81501e-06	7.87623e-06	5.3067	TM2D1
CDC37	CDC37	3.45064	6.64831	7.0673	1.81505e-06	7.87623e-06	5.30303	CDC37
TRAPPC6B	TRAPPC6B	2.46314	4.22714	7.0667	1.81704e-06	7.88311e-06	5.30158	TRAPPC6B
ZNF16	ZNF16	2.81782	1.97732	7.06608	1.81912e-06	7.88883e-06	5.30315	ZNF16
DEGS1	DEGS1	5.31669	5.04324	7.06507	1.8225e-06	7.89841e-06	5.30207	DEGS1
SLC25A45	SLC25A45	3.45534	2.32901	7.0628	1.83009e-06	7.92962e-06	5.2983	SLC25A45
GUSB	GUSB	4.46306	5.62306	7.05765	1.8475e-06	8.00331e-06	5.28649	GUSB
HSDL1	HSDL1	3.54594	4.51126	7.05673	1.85061e-06	8.01449e-06	5.28701	HSDL1
CDK5RAP3	CDK5RAP3	3.57771	5.95261	7.05666	1.85087e-06	8.01449e-06	5.28415	CDK5RAP3
COLEC12	COLEC12	7.08092	-0.25648	7.05194	1.86697e-06	8.08093e-06	5.27921	COLEC12
CCR1	CCR1	5.75365	-0.837375	7.05193	1.86701e-06	8.08093e-06	5.27937	CCR1
SAR1A	SAR1A	3.72455	5.8645	7.04894	1.87729e-06	8.11849e-06	5.27106	SAR1A
COPS7A	COPS7A	3.33757	4.66407	7.04812	1.88013e-06	8.12728e-06	5.26999	COPS7A
LRP10	LRP10	2.19428	7.16923	7.04753	1.88216e-06	8.12995e-06	5.25158	LRP10
ZNF33A	ZNF33A	4.15569	4.71958	7.04748	1.88235e-06	8.12995e-06	5.27061	ZNF33A
ARAP1	ARAP1	4.61725	6.52695	7.04716	1.88345e-06	8.13293e-06	5.26795	ARAP1
SAFB2	SAFB2	4.20468	5.30753	7.0454	1.88957e-06	8.15242e-06	5.26617	SAFB2
RPL4	RPL4	3.67057	9.63001	7.0425	1.89968e-06	8.19254e-06	5.23661	RPL4
CGRRF1	CGRRF1	2.90647	2.20279	7.04091	1.90522e-06	8.2147e-06	5.25902	CGRRF1
LMF2	LMF2	4.02986	5.16082	7.03985	1.90895e-06	8.22901e-06	5.25619	LMF2
POLK	POLK	4.48674	3.87393	7.03856	1.91349e-06	8.24683e-06	5.2556	POLK
RIT1	RIT1	3.48612	5.35359	7.03656	1.92054e-06	8.27544e-06	5.2493	RIT1
GNAQ	GNAQ	3.4652	5.9993	7.03579	1.92324e-06	8.28358e-06	5.24768	GNAQ
ALPK3	ALPK3	6.16414	2.77367	7.03529	1.92503e-06	8.28735e-06	5.24978	ALPK3
LPL	LPL	8.77147	4.79507	7.03526	1.92512e-06	8.28735e-06	5.24934	LPL
PEBP1	PEBP1	3.84002	7.25938	7.0352	1.92535e-06	8.28735e-06	5.24958	PEBP1
ARRDC2	ARRDC2	4.41345	3.21723	7.03447	1.92794e-06	8.29673e-06	5.2478	ARRDC2
TRIM35	TRIM35	3.67245	3.4728	7.03379	1.93036e-06	8.3036e-06	5.24679	TRIM35
CYB5B	CYB5B	3.51148	5.32725	7.03258	1.93464e-06	8.31852e-06	5.24288	CYB5B
SAMM50	SAMM50	2.99765	4.50442	7.03234	1.9355e-06	8.32044e-06	5.24248	SAMM50
FASTKD5	FASTKD5	4.42951	3.89531	7.032	1.93671e-06	8.32386e-06	5.2442	FASTKD5
LTA4H	LTA4H	4.51877	7.19661	7.03164	1.938e-06	8.32589e-06	5.24353	LTA4H
CD82	CD82	6.61305	3.05468	7.03047	1.94217e-06	8.33848e-06	5.24114	CD82
SNHG1	SNHG1	4.70378	4.27494	7.02998	1.94394e-06	8.3443e-06	5.24059	SNHG1
DCSTAMP	DCSTAMP	3.95978	-3.30971	7.02943	1.94591e-06	8.351e-06	5.23961	DCSTAMP
NLRC5	NLRC5	4.98524	0.740887	7.02571	1.95926e-06	8.40652e-06	5.23298	NLRC5
GGPS1	GGPS1	3.09186	3.95619	7.02553	1.95991e-06	8.40694e-06	5.2316	GGPS1
TRIM38	TRIM38	3.96059	4.38865	7.02545	1.96019e-06	8.40694e-06	5.23002	TRIM38
PRDX3	PRDX3	3.7769	6.22295	7.02471	1.9629e-06	8.41676e-06	5.2284	PRDX3
EIF2D	EIF2D	3.89286	4.75659	7.02433	1.96426e-06	8.4208e-06	5.23008	EIF2D
KIAA0040	KIAA0040	4.8283	3.13917	7.02188	1.97313e-06	8.45166e-06	5.22621	KIAA0040
TMC6	TMC6	4.34495	5.52971	7.01611	1.99421e-06	8.54018e-06	5.21339	TMC6
PRDX5	PRDX5	4.55418	6.70475	7.01417	2.00135e-06	8.56894e-06	5.21052	PRDX5
ISG15	ISG15	6.11152	1.5338	7.01319	2.00499e-06	8.58087e-06	5.2105	ISG15
MIOS	MIOS	3.1703	4.10302	7.00922	2.01973e-06	8.63959e-06	5.202	MIOS
ARHGAP22	ARHGAP22	3.45729	2.24755	7.00903	2.0204e-06	8.63959e-06	5.20331	ARHGAP22
MYSM1	MYSM1	4.7103	5.11266	7.00903	2.02041e-06	8.63959e-06	5.20296	MYSM1
FYB	FYB	6.0673	-1.42639	7.00872	2.02158e-06	8.63983e-06	5.20255	FYB
AOC2	AOC2	3.24864	0.229405	7.00867	2.02175e-06	8.63983e-06	5.20251	AOC2
SOS2	SOS2	4.12374	4.59	7.00587	2.03224e-06	8.67731e-06	5.19663	SOS2
ULK3	ULK3	3.06013	4.55936	7.00548	2.03371e-06	8.68175e-06	5.1948	ULK3
KANSL1	KANSL1	3.89244	5.05659	7.00018	2.05368e-06	8.76332e-06	5.18597	KANSL1
MKRN1	MKRN1	2.96301	6.02433	6.9992	2.05739e-06	8.77732e-06	5.18329	MKRN1
ARHGEF7	ARHGEF7	4.32875	5.22153	6.99701	2.0657e-06	8.80732e-06	5.1811	ARHGEF7
LMBR1	LMBR1	2.95318	4.79208	6.99701	2.06573e-06	8.80732e-06	5.17973	LMBR1
U2SURP	U2SURP	3.10539	5.71097	6.99657	2.06737e-06	8.81156e-06	5.17839	U2SURP
ZBTB7A	ZBTB7A	2.80783	5.51421	6.99508	2.07308e-06	8.83309e-06	5.17558	ZBTB7A
TSPAN15	TSPAN15	3.78246	5.03603	6.99343	2.0794e-06	8.85628e-06	5.17492	TSPAN15
VAT1	VAT1	3.9244	6.23957	6.99153	2.08671e-06	8.88181e-06	5.16932	VAT1
IMP3	IMP3	3.48512	4.80341	6.99113	2.08826e-06	8.88651e-06	5.17078	IMP3
RHNO1	RHNO1	3.86685	3.57118	6.99082	2.08946e-06	8.88976e-06	5.17112	RHNO1
EIF1AD	EIF1AD	3.03721	3.56739	6.98745	2.10248e-06	8.94327e-06	5.16427	EIF1AD
VPS35	VPS35	5.45101	5.66082	6.98588	2.10861e-06	8.9649e-06	5.16232	VPS35
ARHGAP25	ARHGAP25	5.02283	-0.862052	6.9858	2.10889e-06	8.9649e-06	5.162	ARHGAP25
EEF1G	EEF1G	3.89905	9.59423	6.9852	2.11125e-06	8.96927e-06	5.13802	EEF1G
AHNAK	AHNAK	7.02579	6.05426	6.98283	2.12049e-06	9.00284e-06	5.15518	AHNAK
UFL1	UFL1	4.0013	4.91635	6.98036	2.13022e-06	9.0373e-06	5.15199	UFL1
ZNF441	ZNF441	2.83421	1.74891	6.98031	2.13039e-06	9.0373e-06	5.15186	ZNF441
BRD7	BRD7	2.38651	5.61476	6.97965	2.13299e-06	9.04645e-06	5.14816	BRD7
MAP4K4	MAP4K4	4.11957	5.74966	6.97708	2.14314e-06	9.08757e-06	5.14482	MAP4K4
HELQ	HELQ	2.76249	3.29213	6.97465	2.15279e-06	9.12468e-06	5.14126	HELQ
TXNIP	TXNIP	7.85891	7.10254	6.97369	2.15661e-06	9.13896e-06	5.13931	TXNIP
TMX4	TMX4	4.05574	4.29435	6.97001	2.17133e-06	9.19749e-06	5.13399	TMX4
HNRNPUL1	HNRNPUL1	2.46873	7.48565	6.96953	2.17326e-06	9.2018e-06	5.11274	HNRNPUL1
TTC4	TTC4	3.04362	3.34795	6.9666	2.18506e-06	9.24789e-06	5.12739	TTC4
APEX2	APEX2	4.51907	3.38769	6.96583	2.18817e-06	9.25913e-06	5.12656	APEX2
RNF8	RNF8	3.18469	3.83869	6.96504	2.19141e-06	9.27088e-06	5.12484	RNF8
SCOC	SCOC	4.15422	4.92518	6.96423	2.19467e-06	9.28081e-06	5.12374	SCOC
PPP4R1	PPP4R1	4.73802	5.65561	6.96325	2.19866e-06	9.29575e-06	5.12156	PPP4R1
TMEM106B	TMEM106B	4.03021	5.15641	6.96281	2.20046e-06	9.3014e-06	5.1209	TMEM106B
MUL1	MUL1	2.55693	4.40988	6.9626	2.2013e-06	9.30299e-06	5.11871	MUL1
CYGB	CYGB	3.6839	1.00001	6.96246	2.20186e-06	9.30344e-06	5.1207	CYGB
P2RY1	P2RY1	4.85365	-0.416497	6.96217	2.20307e-06	9.30662e-06	5.11991	P2RY1
S100A6	S100A6	4.73255	8.38268	6.95837	2.21862e-06	9.36312e-06	5.11157	S100A6
PRRC1	PRRC1	2.49849	5.45888	6.95803	2.22001e-06	9.36643e-06	5.11009	PRRC1
TRIM4	TRIM4	3.77208	4.33466	6.95515	2.23187e-06	9.41453e-06	5.1072	TRIM4
CLIC2	CLIC2	5.07491	0.46736	6.95463	2.23403e-06	9.42164e-06	5.10637	CLIC2
TMEM109	TMEM109	4.03609	4.67327	6.95398	2.2367e-06	9.42968e-06	5.10443	TMEM109
EXOC4	EXOC4	4.129	4.94909	6.95394	2.23686e-06	9.42968e-06	5.10498	EXOC4
ARPC1A	ARPC1A	3.76002	5.5681	6.95339	2.23913e-06	9.43657e-06	5.10367	ARPC1A
IPO8	IPO8	3.94657	4.58184	6.95332	2.23943e-06	9.43657e-06	5.10381	IPO8
PRKCSH	PRKCSH	2.71537	7.39372	6.94915	2.25678e-06	9.50174e-06	5.09583	PRKCSH
PRPF4	PRPF4	2.75586	4.24921	6.94857	2.2592e-06	9.50997e-06	5.09441	PRPF4
CD300LF	CD300LF	6.21319	-1.53011	6.94683	2.26652e-06	9.53881e-06	5.09206	CD300LF
ORAI1	ORAI1	3.56766	3.68597	6.94613	2.26945e-06	9.54914e-06	5.09111	ORAI1
FGFR1OP2	FGFR1OP2	2.39579	4.65612	6.93944	2.29773e-06	9.66212e-06	5.07724	FGFR1OP2
APOE	APOE	9.02787	6.39673	6.93881	2.30044e-06	9.6715e-06	5.07846	APOE
AMICA1	AMICA1	6.50658	-1.67969	6.93745	2.30624e-06	9.68986e-06	5.07519	AMICA1
LRRC40	LRRC40	3.29758	3.36855	6.93302	2.32524e-06	9.75551e-06	5.06822	LRRC40
IL17RA	IL17RA	4.06565	4.22469	6.92917	2.3419e-06	9.81929e-06	5.06024	IL17RA
MTCH1	MTCH1	3.53252	6.73872	6.92784	2.34768e-06	9.83945e-06	5.05744	MTCH1
SLMO2	SLMO2	3.70287	5.21154	6.92766	2.34849e-06	9.84078e-06	5.05786	SLMO2
MED13L	MED13L	4.82205	5.47363	6.92713	2.35077e-06	9.84832e-06	5.05701	MED13L
NUPL2	NUPL2	2.3241	3.7718	6.92701	2.35131e-06	9.84854e-06	5.05572	NUPL2
CCT6A	CCT6A	2.56147	6.69443	6.92528	2.35885e-06	9.87253e-06	5.05264	CCT6A
PAPOLA	PAPOLA	2.90591	6.58573	6.92525	2.35899e-06	9.87253e-06	5.05427	PAPOLA
TRPV2	TRPV2	5.80687	-0.0457353	6.92469	2.36145e-06	9.88079e-06	5.05323	TRPV2
AMY2B	AMY2B	4.11426	2.55407	6.92424	2.36341e-06	9.88695e-06	5.05247	AMY2B
TWF2	TWF2	3.51126	4.57024	6.92345	2.36688e-06	9.89944e-06	5.04976	TWF2
TANGO2	TANGO2	4.34561	3.77653	6.92149	2.37553e-06	9.93354e-06	5.04748	TANGO2
BTK	BTK	5.83424	-1.66286	6.91959	2.38392e-06	9.96659e-06	5.04339	BTK
RPL3	RPL3	5.1118	9.74966	6.91711	2.39488e-06	1.00103e-05	5.03711	RPL3
FAM192A	FAM192A	2.38967	5.12489	6.91603	2.3997e-06	1.00284e-05	5.03576	FAM192A
COX5B	COX5B	3.73321	5.16511	6.91205	2.4175e-06	1.01007e-05	5.02995	COX5B
TMEM199	TMEM199	3.26717	3.41904	6.90508	2.44898e-06	1.0215e-05	5.01821	TMEM199
RASA2	RASA2	3.60848	3.69083	6.905	2.44939e-06	1.0215e-05	5.01785	RASA2
EPS15L1	EPS15L1	3.33039	4.10567	6.90425	2.45277e-06	1.02269e-05	5.0165	EPS15L1
PI4KA	PI4KA	3.43333	5.91005	6.90407	2.45359e-06	1.02283e-05	5.01499	PI4KA
DNPEP	DNPEP	3.92009	4.43719	6.90349	2.45626e-06	1.02373e-05	5.01509	DNPEP
ACADM	ACADM	2.7444	4.96356	6.90169	2.46448e-06	1.02694e-05	5.01073	ACADM
MRPS5	MRPS5	3.09398	4.84362	6.89861	2.47861e-06	1.03262e-05	5.00574	MRPS5
NDUFA8	NDUFA8	4.00486	4.05354	6.89511	2.49479e-06	1.03851e-05	5.00039	NDUFA8
NOL10	NOL10	2.4808	4.01492	6.89405	2.49974e-06	1.04035e-05	4.99737	NOL10
NIN	NIN	4.14754	4.37401	6.89292	2.50496e-06	1.04209e-05	4.99611	NIN
ABI3	ABI3	3.75483	-3.23209	6.89072	2.51526e-06	1.04595e-05	4.99263	ABI3
MRPL1	MRPL1	3.18273	3.49593	6.88818	2.52716e-06	1.05047e-05	4.98818	MRPL1
MTERF	MTERF	2.52507	2.65154	6.88761	2.52985e-06	1.05137e-05	4.98674	MTERF
PGAP3	PGAP3	3.54918	4.37123	6.887	2.53271e-06	1.05234e-05	4.98603	PGAP3
GCNT1	GCNT1	4.02427	2.95185	6.88677	2.53381e-06	1.05258e-05	4.98566	GCNT1
C11orf58	C11orf58	2.29995	6.61232	6.88468	2.54367e-06	1.05603e-05	4.98117	C11orf58
AREL1	AREL1	3.54457	4.60619	6.88449	2.54457e-06	1.05619e-05	4.98109	AREL1
XRCC6	XRCC6	4.20707	7.38977	6.88005	2.56568e-06	1.06386e-05	4.9725	XRCC6
LINC00998	LINC00998	3.99741	4.18427	6.87886	2.57134e-06	1.06599e-05	4.97152	LINC00998
NAMPT	NAMPT	7.93039	6.07013	6.87793	2.5758e-06	1.0674e-05	4.96981	NAMPT
UBLCP1	UBLCP1	3.74255	4.2684	6.87688	2.58088e-06	1.06928e-05	4.96784	UBLCP1
MOSPD2	MOSPD2	4.30634	3.51867	6.87604	2.58489e-06	1.0705e-05	4.96647	MOSPD2
CDS2	CDS2	3.32254	4.97579	6.87284	2.60037e-06	1.07647e-05	4.95963	CDS2
GNB2L1	GNB2L1	4.74561	9.00086	6.87232	2.60288e-06	1.07729e-05	4.95979	GNB2L1
SDHD	SDHD	4.65219	4.79609	6.87207	2.60407e-06	1.07757e-05	4.95925	SDHD
ARMCX6	ARMCX6	4.30756	3.88678	6.87065	2.61097e-06	1.0802e-05	4.95635	ARMCX6
BSG	BSG	2.72256	8.57663	6.86967	2.61573e-06	1.08195e-05	4.87919	BSG
LYAR	LYAR	4.0624	3.62378	6.86845	2.6217e-06	1.0842e-05	4.95288	LYAR
TWF1	TWF1	3.63661	5.19507	6.86776	2.62505e-06	1.08516e-05	4.95107	TWF1
N4BP2L2	N4BP2L2	3.56322	5.34367	6.86775	2.6251e-06	1.08516e-05	4.95054	N4BP2L2
EIF4G1	EIF4G1	2.7274	8.004	6.86622	2.63259e-06	1.08751e-05	4.91949	EIF4G1
POLR2J3	POLR2J3	5.13766	3.04631	6.86523	2.63749e-06	1.08917e-05	4.94606	POLR2J3
RAB3GAP1	RAB3GAP1	4.22941	4.97072	6.8648	2.63957e-06	1.08966e-05	4.94618	RAB3GAP1
CYTH4	CYTH4	4.76788	-3.00505	6.86477	2.63975e-06	1.08966e-05	4.94545	CYTH4
NRBP1	NRBP1	3.01509	5.47271	6.86394	2.64383e-06	1.09095e-05	4.94351	NRBP1
KHSRP	KHSRP	3.01969	6.91755	6.86391	2.64397e-06	1.09095e-05	4.94378	KHSRP
LOC101928235	LOC101928235	2.58124	-3.50411	6.86353	2.64586e-06	1.09151e-05	4.94384	LOC101928235
NISCH	NISCH	4.76094	6.27686	6.86266	2.65015e-06	1.09306e-05	4.94235	NISCH
TM2D2	TM2D2	3.42753	4.06963	6.86235	2.65164e-06	1.09307e-05	4.94187	TM2D2
WDR26	WDR26	3.3289	6.31424	6.86095	2.65859e-06	1.09565e-05	4.93866	WDR26
FAM156B	FAM156B	3.87733	3.90817	6.86062	2.66021e-06	1.09609e-05	4.93883	FAM156B
ZDHHC6	ZDHHC6	3.50327	4.42945	6.85978	2.66441e-06	1.09753e-05	4.93713	ZDHHC6
TFG	TFG	2.62687	5.82056	6.85722	2.67714e-06	1.10209e-05	4.93142	TFG
APPL1	APPL1	3.52454	5.29821	6.85715	2.67749e-06	1.10209e-05	4.93195	APPL1
TMEM144	TMEM144	3.85449	3.49617	6.85697	2.67837e-06	1.10223e-05	4.93207	TMEM144
2007-09-01	2007-09-01	4.38544	5.8872	6.85206	2.70302e-06	1.11169e-05	4.92325	2007-09-01
SS18L2	SS18L2	2.86348	2.95766	6.85152	2.70573e-06	1.11258e-05	4.92253	SS18L2
GTDC1	GTDC1	3.55043	2.93543	6.85087	2.70905e-06	1.11348e-05	4.92138	GTDC1
HERPUD2	HERPUD2	2.82216	4.18882	6.85077	2.70951e-06	1.11348e-05	4.92019	HERPUD2
EAPP	EAPP	3.50823	3.58504	6.85076	2.70957e-06	1.11348e-05	4.9212	EAPP
CAPRIN1	CAPRIN1	2.69832	7.03966	6.84945	2.7162e-06	1.11575e-05	4.91564	CAPRIN1
PHF6	PHF6	3.76675	4.30212	6.84903	2.71834e-06	1.11641e-05	4.91785	PHF6
DNAJB2	DNAJB2	3.2422	5.43202	6.84887	2.71917e-06	1.11652e-05	4.91692	DNAJB2
B4GALT1	B4GALT1	4.62144	6.15275	6.84833	2.72189e-06	1.11718e-05	4.9161	B4GALT1
DDX52	DDX52	3.39265	4.1418	6.84761	2.72555e-06	1.11846e-05	4.91552	DDX52
CCRL2	CCRL2	5.75246	-0.866514	6.84641	2.73167e-06	1.12074e-05	4.91183	CCRL2
KCTD10	KCTD10	3.21156	4.87884	6.84605	2.73351e-06	1.12105e-05	4.91185	KCTD10
CEP192	CEP192	4.75559	4.01808	6.84426	2.74264e-06	1.12456e-05	4.90855	CEP192
EDC4	EDC4	2.40287	5.41665	6.83991	2.76501e-06	1.13281e-05	4.9005	EDC4
ZFP90	ZFP90	4.16939	3.80231	6.83881	2.7707e-06	1.13489e-05	4.89917	ZFP90
AHSA1	AHSA1	3.76207	5.27507	6.83834	2.7731e-06	1.13544e-05	4.89857	AHSA1
FAH	FAH	5.3942	3.91353	6.83806	2.77456e-06	1.13581e-05	4.89695	FAH
SERTAD2	SERTAD2	4.18126	4.69682	6.83746	2.77768e-06	1.13686e-05	4.89723	SERTAD2
PPM1F	PPM1F	3.3201	4.22662	6.83503	2.79028e-06	1.14132e-05	4.8929	PPM1F
NUP160	NUP160	4.13463	4.85641	6.83305	2.80063e-06	1.14509e-05	4.88944	NUP160
MRPS31	MRPS31	3.1093	3.12039	6.83184	2.80696e-06	1.14698e-05	4.88726	MRPS31
DCLRE1A	DCLRE1A	3.09719	3.15542	6.83144	2.80905e-06	1.14761e-05	4.88655	DCLRE1A
ALKBH3	ALKBH3	2.83145	2.9318	6.82572	2.83927e-06	1.15925e-05	4.87617	ALKBH3
ARF6	ARF6	2.57382	6.32965	6.82471	2.84461e-06	1.1612e-05	4.87447	ARF6
ARL2	ARL2	4.90549	3.70201	6.82432	2.84666e-06	1.1618e-05	4.87249	ARL2
NSRP1	NSRP1	3.28481	4.45032	6.82337	2.85175e-06	1.16364e-05	4.87165	NSRP1
NIPBL	NIPBL	3.09108	5.39571	6.82122	2.86324e-06	1.16809e-05	4.86739	NIPBL
FMR1	FMR1	4.02588	4.64935	6.82028	2.86828e-06	1.16991e-05	4.86651	FMR1
SDCCAG3	SDCCAG3	2.86569	4.53228	6.82015	2.86896e-06	1.16996e-05	4.8659	SDCCAG3
BST1	BST1	4.61254	-0.106423	6.81667	2.88771e-06	1.17713e-05	4.85889	BST1
TRAK1	TRAK1	2.98614	5.80182	6.81609	2.89082e-06	1.17792e-05	4.85817	TRAK1
CRY2	CRY2	5.14164	4.92008	6.81571	2.89288e-06	1.17852e-05	4.858	CRY2
FHL1	FHL1	7.62462	1.77116	6.81439	2.90001e-06	1.18095e-05	4.8532	FHL1
GNA11	GNA11	2.36687	5.96148	6.81412	2.90148e-06	1.18131e-05	4.85444	GNA11
RBMXL1	RBMXL1	3.78264	3.32609	6.80737	2.93835e-06	1.1956e-05	4.84331	RBMXL1
PLOD1	PLOD1	5.03873	6.07126	6.8069	2.94093e-06	1.19617e-05	4.84248	PLOD1
FAM210A	FAM210A	3.08101	3.27877	6.8066	2.94258e-06	1.19644e-05	4.84195	FAM210A
MUM1	MUM1	3.31976	4.17285	6.80657	2.94277e-06	1.19644e-05	4.84189	MUM1
GNA15	GNA15	5.3203	1.5732	6.80554	2.94845e-06	1.19851e-05	4.83825	GNA15
LRRC1	LRRC1	2.64607	3.61906	6.80159	2.97032e-06	1.20691e-05	4.83291	LRRC1
EPG5	EPG5	3.41728	4.23875	6.80004	2.97894e-06	1.20993e-05	4.8298	EPG5
IFI16	IFI16	6.33697	-0.728621	6.79938	2.98263e-06	1.21118e-05	4.82654	IFI16
COX8A	COX8A	3.82617	5.85066	6.7972	2.99485e-06	1.21566e-05	4.82479	COX8A
MTMR4	MTMR4	4.37103	4.87498	6.79388	3.01348e-06	1.22297e-05	4.81908	MTMR4
CREBBP	CREBBP	3.42721	5.92375	6.79289	3.01909e-06	1.22501e-05	4.81685	CREBBP
DOCK8	DOCK8	8.03468	0.468666	6.79109	3.02929e-06	1.22872e-05	4.81083	DOCK8
EDF1	EDF1	3.93284	6.35414	6.79106	3.02944e-06	1.22872e-05	4.81373	EDF1
POLR2A	POLR2A	6.1908	6.25882	6.7903	3.03377e-06	1.23022e-05	4.81262	POLR2A
ZNF638	ZNF638	2.60152	5.77344	6.79014	3.03468e-06	1.23035e-05	4.81179	ZNF638
ZBTB4	ZBTB4	3.2024	6.24894	6.78846	3.04423e-06	1.23397e-05	4.80914	ZBTB4
AP1M2	AP1M2	3.18273	5.14133	6.78662	3.05479e-06	1.23776e-05	4.80601	AP1M2
MED6	MED6	3.04865	3.67773	6.78071	3.08881e-06	1.25054e-05	4.79537	MED6
SF1	SF1	3.22782	6.94848	6.78049	3.09007e-06	1.2508e-05	4.7944	SF1
KIAA1598	KIAA1598	4.90509	4.92645	6.78035	3.09089e-06	1.25088e-05	4.79471	KIAA1598
TIMELESS	TIMELESS	3.9845	4.17077	6.77997	3.09308e-06	1.25127e-05	4.79317	TIMELESS
COG2	COG2	3.26648	4.06799	6.77888	3.09939e-06	1.25357e-05	4.79209	COG2
SUSD1	SUSD1	4.10685	3.97407	6.77798	3.10464e-06	1.25544e-05	4.79047	SUSD1
SPCS1	SPCS1	4.04489	5.11855	6.77611	3.11558e-06	1.25921e-05	4.78709	SPCS1
LASP1	LASP1	3.68454	7.01481	6.77606	3.11582e-06	1.25921e-05	4.78692	LASP1
PTPN3	PTPN3	3.80969	4.3361	6.77509	3.12151e-06	1.26075e-05	4.78503	PTPN3
SDHAF2	SDHAF2	3.45852	3.80926	6.77418	3.12683e-06	1.2624e-05	4.78357	SDHAF2
LSM1	LSM1	2.87421	3.91974	6.77202	3.13955e-06	1.26677e-05	4.77973	LSM1
VPS13D	VPS13D	5.60351	5.02382	6.77053	3.14835e-06	1.27007e-05	4.77636	VPS13D
CARD6	CARD6	4.19017	2.31906	6.76977	3.15283e-06	1.27163e-05	4.77449	CARD6
NFAM1	NFAM1	5.75455	-2.28799	6.76887	3.15817e-06	1.27353e-05	4.77151	NFAM1
F8	F8	3.88992	0.186024	6.76798	3.16343e-06	1.27539e-05	4.77159	F8
DSE	DSE	4.90244	3.16852	6.76722	3.16793e-06	1.27644e-05	4.77106	DSE
BAP1	BAP1	2.53297	5.7046	6.76638	3.17295e-06	1.27821e-05	4.76899	BAP1
TBC1D5	TBC1D5	3.78612	5.18263	6.76528	3.17947e-06	1.28058e-05	4.76747	TBC1D5
METTL4	METTL4	3.16375	2.74673	6.76453	3.18399e-06	1.28215e-05	4.76602	METTL4
TCEA3	TCEA3	3.95849	-0.0309755	6.76403	3.18698e-06	1.28296e-05	4.76436	TCEA3
UVRAG	UVRAG	3.98935	4.18865	6.76398	3.18727e-06	1.28296e-05	4.76524	UVRAG
KDM5A	KDM5A	3.61546	5.16061	6.76197	3.1993e-06	1.28755e-05	4.76139	KDM5A
EIF4A2	EIF4A2	3.66701	7.71447	6.76185	3.20006e-06	1.28759e-05	4.75986	EIF4A2
CALR	CALR	2.56322	8.82736	6.75665	3.23142e-06	1.29944e-05	4.67395	CALR
RPL6	RPL6	3.76795	8.83849	6.75544	3.2388e-06	1.30215e-05	4.74158	RPL6
AVPI1	AVPI1	5.29745	3.44757	6.75295	3.25396e-06	1.30746e-05	4.74463	AVPI1
VOPP1	VOPP1	4.84707	4.9301	6.74982	3.27314e-06	1.31439e-05	4.73971	VOPP1
HK3	HK3	6.68598	-2.01286	6.74871	3.27998e-06	1.31687e-05	4.73438	HK3
KIAA1033	KIAA1033	3.3198	5.35302	6.74733	3.2885e-06	1.31977e-05	4.735	KIAA1033
CD276	CD276	3.79926	5.76122	6.74529	3.30115e-06	1.32379e-05	4.73137	CD276
TNPO1	TNPO1	3.35695	5.958	6.74453	3.30584e-06	1.32541e-05	4.7299	TNPO1
EHD4	EHD4	3.32565	4.91977	6.74058	3.33047e-06	1.33476e-05	4.7228	EHD4
MLKL	MLKL	4.30944	1.76135	6.73472	3.3674e-06	1.34788e-05	4.71218	MLKL
RGS10	RGS10	4.33262	0.372246	6.73465	3.36786e-06	1.34788e-05	4.71064	RGS10
MVB12A	MVB12A	3.89753	3.48042	6.73465	3.36787e-06	1.34788e-05	4.71118	MVB12A
MMD	MMD	5.15351	2.19528	6.73371	3.37381e-06	1.34946e-05	4.70807	MMD
MED13	MED13	4.5985	5.49644	6.73358	3.37462e-06	1.34951e-05	4.71043	MED13
ZCCHC4	ZCCHC4	2.701	2.49366	6.73282	3.37948e-06	1.35119e-05	4.70905	ZCCHC4
HIATL1	HIATL1	3.45499	5.22453	6.73083	3.39216e-06	1.35544e-05	4.70528	HIATL1
KIF5B	KIF5B	3.30716	7.18931	6.73073	3.39279e-06	1.35544e-05	4.70486	KIF5B
[truncated: 4,084 more rows]

## Sheet: DEG_Fetal_AT2_EvsLate_tip_Vendi
	genes	logFC	AveExpr	t	P.Value	adj.P.Val	B	genes.1
VAMP3	VAMP3	6.1041	5.40513	20.2869	2.05713e-13	7.97589e-12	19.1769	VAMP3
RPA1	RPA1	5.97631	5.04284	19.6185	3.56993e-13	1.23508e-11	18.7797	RPA1
DNAJC8	DNAJC8	6.12777	5.37184	18.7392	7.57274e-13	2.30127e-11	18.2302	DNAJC8
PSMD8	PSMD8	6.42098	5.62417	18.5565	8.88917e-13	2.61115e-11	18.1146	PSMD8
TMEM50A	TMEM50A	5.86677	5.11011	18.3453	1.07182e-12	3.05434e-11	17.9666	TMEM50A
TSN	TSN	5.9228	5.02446	17.772	1.79909e-12	4.65029e-11	17.5747	TSN
MRPL42	MRPL42	5.2904	4.52601	17.5293	2.25031e-12	5.57453e-11	17.3935	MRPL42
BECN1	BECN1	5.62553	5.04967	17.358	2.63997e-12	6.42191e-11	17.2755	BECN1
ATP6V0C	ATP6V0C	7.25109	6.02011	17.2385	2.95338e-12	7.04044e-11	17.2072	ATP6V0C
SYMPK	SYMPK	6.09918	5.35971	17.1771	3.1294e-12	7.35609e-11	17.1499	SYMPK
HDAC6	HDAC6	5.88999	4.98308	16.9222	3.98828e-12	8.95881e-11	16.9579	HDAC6
PIGS	PIGS	5.74267	4.91291	16.8867	4.12633e-12	9.21775e-11	16.9293	PIGS
ACP1	ACP1	6.16169	5.36247	16.3867	6.71012e-12	1.40151e-10	16.5502	ACP1
SMIM7	SMIM7	5.54151	4.63567	16.222	7.89851e-12	1.60823e-10	16.4128	SMIM7
SDF4	SDF4	5.23843	6.23366	15.894	1.09765e-11	2.11777e-10	15.988	SDF4
ABCF3	ABCF3	5.15736	4.43317	15.8774	1.11622e-11	2.15154e-10	16.13	ABCF3
HNRNPK	HNRNPK	5.00766	8.09888	15.7914	1.21817e-11	2.31064e-10	15.8678	HNRNPK
PITPNB	PITPNB	5.58485	4.82453	15.6212	1.44991e-11	2.65909e-10	15.9242	PITPNB
DDX47	DDX47	5.15706	4.50929	15.5897	1.49764e-11	2.73328e-10	15.8923	DDX47
SELT	SELT	6.02775	5.16608	15.4984	1.64561e-11	2.97815e-10	15.826	SELT
ATP5B	ATP5B	6.05101	7.82611	15.4557	1.72009e-11	3.08624e-10	15.5779	ATP5B
PCMT1	PCMT1	5.54291	4.897	15.3689	1.88259e-11	3.33056e-10	15.711	PCMT1
NADSYN1	NADSYN1	5.68605	4.95316	15.175	2.30702e-11	3.98393e-10	15.546	NADSYN1
ZC3H7A	ZC3H7A	5.3989	4.81384	15.162	2.33905e-11	4.02894e-10	15.5314	ZC3H7A
UTP3	UTP3	4.81133	4.10909	15.1408	2.39178e-11	4.10579e-10	15.5047	UTP3
HNRNPD	HNRNPD	5.88724	6.75957	15.0774	2.55788e-11	4.34701e-10	15.3164	HNRNPD
COPZ1	COPZ1	5.86261	5.82983	15.0622	2.59942e-11	4.36957e-10	15.3734	COPZ1
RALA	RALA	5.67771	4.63515	14.9446	2.9461e-11	4.85239e-10	15.3443	RALA
C11orf84	C11orf84	4.91938	3.93538	14.9045	3.0752e-11	5.03552e-10	15.2994	C11orf84
LAPTM4A	LAPTM4A	7.62647	6.23308	14.843	3.28511e-11	5.33607e-10	15.2695	LAPTM4A
NHP2L1	NHP2L1	6.25961	5.22068	14.778	3.52319e-11	5.6727e-10	15.2015	NHP2L1
PREP	PREP	5.22021	4.64826	14.6633	3.98902e-11	6.35199e-10	15.0877	PREP
UTP6	UTP6	4.64441	4.19077	14.6617	3.99596e-11	6.35804e-10	15.0778	UTP6
GHITM	GHITM	6.30267	6.47452	14.6604	4.00132e-11	6.36156e-10	15.0255	GHITM
SPECC1L	SPECC1L	6.16492	4.95365	14.5756	4.38872e-11	6.89087e-10	15.0176	SPECC1L
MICU1	MICU1	5.38073	4.92846	14.4842	4.85059e-11	7.53424e-10	14.9265	MICU1
TTC37	TTC37	6.16976	5.50801	14.4462	5.05735e-11	7.80745e-10	14.899	TTC37
CDC16	CDC16	5.42721	4.57304	14.4246	5.17872e-11	7.94031e-10	14.8722	CDC16
AASDHPPT	AASDHPPT	5.33061	4.34231	14.3964	5.34214e-11	8.12318e-10	14.8451	AASDHPPT
RSRC2	RSRC2	5.63636	5.32614	14.3479	5.63678e-11	8.53274e-10	14.8032	RSRC2
TUG1	TUG1	6.9084	5.95113	14.2113	6.55997e-11	9.7052e-10	14.6857	TUG1
DLG1	DLG1	5.28899	4.92291	14.2044	6.61066e-11	9.7588e-10	14.6656	DLG1
CSNK2B	CSNK2B	5.85406	4.92882	14.1934	6.69238e-11	9.82926e-10	14.6608	CSNK2B
COPS5	COPS5	5.17723	4.52463	14.1139	7.316e-11	1.05537e-09	14.5789	COPS5
SEC22B	SEC22B	5.77407	5.07903	14.1014	7.41916e-11	1.06645e-09	14.573	SEC22B
RHOA	RHOA	6.17761	7.46191	14.0248	8.08722e-11	1.15428e-09	14.3498	RHOA
ATP6V0E1	ATP6V0E1	6.04124	5.48035	14.0083	8.23887e-11	1.17262e-09	14.4866	ATP6V0E1
PPP2R4	PPP2R4	5.27862	5.91476	13.9655	8.64803e-11	1.22311e-09	14.3177	PPP2R4
SIKE1	SIKE1	5.38745	4.23724	13.9321	8.98149e-11	1.26357e-09	14.4076	SIKE1
EEF1A1	EEF1A1	5.62595	12.5868	13.9306	8.99695e-11	1.26451e-09	15.0066	EEF1A1
MTMR14	MTMR14	4.81729	4.23754	13.9153	9.15417e-11	1.28482e-09	14.3848	MTMR14
TRIM11	TRIM11	4.95909	4.06626	13.8823	9.50447e-11	1.3303e-09	14.3548	TRIM11
DPH3	DPH3	4.34957	3.60454	13.8728	9.60695e-11	1.34278e-09	14.3362	DPH3
ELP2	ELP2	4.75534	4.15511	13.8458	9.90751e-11	1.37435e-09	14.3168	ELP2
ATP6V1E1	ATP6V1E1	6.05347	5.38307	13.8441	9.92664e-11	1.37606e-09	14.3284	ATP6V1E1
CAPZB	CAPZB	6.79336	6.38017	13.8214	1.01872e-10	1.40928e-09	14.2492	CAPZB
NDC1	NDC1	4.99245	4.2077	13.814	1.02733e-10	1.41636e-09	14.2892	NDC1
STX7	STX7	6.00016	5.11738	13.8083	1.03409e-10	1.42277e-09	14.2932	STX7
USP33	USP33	5.52278	4.99904	13.8032	1.04013e-10	1.42914e-09	14.2842	USP33
CCT2	CCT2	4.84595	6.32588	13.7435	1.1138e-10	1.51494e-09	14.078	CCT2
ENY2	ENY2	5.44061	4.63405	13.6963	1.17583e-10	1.58969e-09	14.179	ENY2
ACTR10	ACTR10	5.31206	4.53411	13.6793	1.19914e-10	1.61903e-09	14.161	ACTR10
ATG5	ATG5	4.65956	4.1583	13.626	1.27524e-10	1.70361e-09	14.1005	ATG5
KTN1	KTN1	6.22796	6.47045	13.6012	1.31237e-10	1.74628e-09	14.0316	KTN1
PSMD14	PSMD14	5.37033	4.82192	13.5994	1.31513e-10	1.74881e-09	14.0827	PSMD14
PRPF19	PRPF19	5.37447	5.36666	13.5808	1.34364e-10	1.78204e-09	14.0069	PRPF19
ASNSD1	ASNSD1	5.30826	4.45407	13.5709	1.35922e-10	1.79564e-09	14.0538	ASNSD1
GBAS	GBAS	4.67325	5.5653	13.5633	1.37122e-10	1.80795e-09	13.9286	GBAS
SMIM12	SMIM12	4.43544	4.54189	13.5627	1.37213e-10	1.80798e-09	13.9854	SMIM12
WDR1	WDR1	5.09241	6.82812	13.5479	1.39602e-10	1.83706e-09	13.8929	WDR1
WDR75	WDR75	4.79662	4.10011	13.44	1.58314e-10	2.05393e-09	13.9175	WDR75
CCT4	CCT4	5.93691	5.78995	13.4364	1.58966e-10	2.06106e-09	13.8665	CCT4
TRIP4	TRIP4	4.03959	3.43188	13.4317	1.5985e-10	2.07022e-09	13.8964	TRIP4
NDUFC2	NDUFC2	5.91948	4.60007	13.4313	1.59919e-10	2.07022e-09	13.9196	NDUFC2
LMAN2	LMAN2	7.18106	5.98807	13.4237	1.61346e-10	2.0817e-09	13.92	LMAN2
RBBP7	RBBP7	5.52718	5.50717	13.4173	1.62576e-10	2.09445e-09	13.8463	RBBP7
RBM17	RBM17	4.84648	4.90999	13.413	1.63379e-10	2.09945e-09	13.8365	RBM17
ATP5L	ATP5L	6.32298	5.42713	13.3992	1.6606e-10	2.12715e-09	13.8901	ATP5L
COPB1	COPB1	5.90421	6.08459	13.3819	1.69459e-10	2.16384e-09	13.8129	COPB1
ARMC8	ARMC8	4.62379	4.23286	13.3768	1.70483e-10	2.17279e-09	13.8516	ARMC8
LARS2	LARS2	4.43248	3.80755	13.3707	1.71706e-10	2.18426e-09	13.8425	LARS2
PRPSAP1	PRPSAP1	4.86569	4.05761	13.3627	1.7333e-10	2.20353e-09	13.8405	PRPSAP1
ISY1-RAB43	ISY1-RAB43	4.10859	3.82674	13.3304	1.80025e-10	2.2772e-09	13.796	ISY1-RAB43
PAPSS1	PAPSS1	5.86437	5.21027	13.2838	1.90205e-10	2.38954e-09	13.7699	PAPSS1
NDFIP1	NDFIP1	5.61329	5.81367	13.254	1.97022e-10	2.4584e-09	13.6566	NDFIP1
EMC6	EMC6	4.59499	3.38869	13.2368	2.01082e-10	2.50135e-09	13.7092	EMC6
SEPHS1	SEPHS1	5.52775	4.50215	13.2257	2.03739e-10	2.53285e-09	13.7079	SEPHS1
RPN1	RPN1	4.66679	7.14605	13.2163	2.06021e-10	2.55684e-09	13.5426	RPN1
AP1M1	AP1M1	5.10644	4.28695	13.2139	2.06604e-10	2.55684e-09	13.692	AP1M1
RTCB	RTCB	5.81593	5.18068	13.208	2.08057e-10	2.57074e-09	13.6921	RTCB
SDHB	SDHB	5.08919	4.54454	13.2038	2.091e-10	2.58205e-09	13.6815	SDHB
SNRNP40	SNRNP40	4.68226	4.00208	13.1846	2.13928e-10	2.62564e-09	13.657	SNRNP40
LPCAT4	LPCAT4	5.00736	3.84038	13.1782	2.15551e-10	2.64076e-09	13.6544	LPCAT4
EPCAM	EPCAM	6.2686	7.3216	13.1685	2.18045e-10	2.66325e-09	13.5176	EPCAM
ATP6V1A	ATP6V1A	5.29339	5.72286	13.1653	2.18874e-10	2.67016e-09	13.5909	ATP6V1A
NVL	NVL	4.26198	3.68169	13.1596	2.2037e-10	2.68517e-09	13.625	NVL
RAB5B	RAB5B	5.72221	6.4927	13.1425	2.249e-10	2.73651e-09	13.5087	RAB5B
RBM28	RBM28	3.95506	3.55284	13.1406	2.25406e-10	2.73982e-09	13.5996	RBM28
CUL2	CUL2	4.75929	4.07943	13.139	2.25844e-10	2.74064e-09	13.6112	CUL2
PPP2R1A	PPP2R1A	5.32016	6.78015	13.122	2.30482e-10	2.78991e-09	13.4656	PPP2R1A
ANXA7	ANXA7	5.10949	5.47994	13.1053	2.35098e-10	2.83899e-09	13.5286	ANXA7
COG6	COG6	5.02345	4.16816	13.0991	2.36854e-10	2.85679e-09	13.5731	COG6
CNIH1	CNIH1	5.18219	5.24601	13.0882	2.39957e-10	2.89077e-09	13.4905	CNIH1
XPNPEP1	XPNPEP1	4.64995	4.63362	13.0617	2.47706e-10	2.9788e-09	13.5299	XPNPEP1
ECHS1	ECHS1	6.50559	5.69906	13.0467	2.5218e-10	3.02541e-09	13.5301	ECHS1
USMG5	USMG5	5.70885	4.64662	13.0372	2.55074e-10	3.05148e-09	13.5149	USMG5
NDUFB4	NDUFB4	5.85081	4.74077	13.029	2.576e-10	3.07767e-09	13.5074	NDUFB4
C7orf73	C7orf73	5.89628	4.66434	13.0266	2.58354e-10	3.08263e-09	13.5052	C7orf73
UQCRC2	UQCRC2	4.98585	6.03575	12.9813	2.72785e-10	3.23616e-09	13.3521	UQCRC2
RING1	RING1	5.30387	4.39007	12.9622	2.79146e-10	3.30195e-09	13.4334	RING1
IPO13	IPO13	4.92496	4.00337	12.9542	2.81832e-10	3.32208e-09	13.4214	IPO13
GOLT1B	GOLT1B	4.49996	3.9364	12.9229	2.92707e-10	3.43227e-09	13.3832	GOLT1B
COX7A2L	COX7A2L	6.09923	5.19394	12.8526	3.18703e-10	3.69641e-09	13.324	COX7A2L
APMAP	APMAP	5.55244	6.26859	12.8406	3.23379e-10	3.7442e-09	13.21	APMAP
HAX1	HAX1	4.87306	4.38114	12.8102	3.35558e-10	3.85654e-09	13.2691	HAX1
RBM23	RBM23	5.14837	5.18074	12.7805	3.47928e-10	3.96047e-09	13.1868	RBM23
WWP2	WWP2	4.6829	5.04432	12.7793	3.48409e-10	3.96372e-09	13.1819	WWP2
CWC15	CWC15	4.78267	4.15751	12.7658	3.54208e-10	4.0229e-09	13.221	CWC15
H3F3A	H3F3A	8.86517	6.98663	12.7606	3.56483e-10	4.04348e-09	13.2385	H3F3A
PSMG2	PSMG2	4.74925	4.11877	12.7556	3.58648e-10	4.05966e-09	13.2098	PSMG2
POLR3A	POLR3A	4.78371	4.08271	12.7138	3.77441e-10	4.2581e-09	13.1656	POLR3A
HIF1AN	HIF1AN	6.12616	4.9393	12.6328	4.16933e-10	4.63898e-09	13.0893	HIF1AN
TMEM248	TMEM248	5.58777	5.5763	12.6238	4.2157e-10	4.6799e-09	13.0269	TMEM248
SUGP1	SUGP1	4.59031	4.03764	12.6136	4.26913e-10	4.73182e-09	13.0557	SUGP1
METTL2A	METTL2A	3.91503	3.01291	12.6095	4.29071e-10	4.74794e-09	13.0405	METTL2A
TVP23B	TVP23B	5.35776	4.81455	12.5882	4.40477e-10	4.86086e-09	13.036	TVP23B
DOLPP1	DOLPP1	4.34918	3.62019	12.5703	4.50356e-10	4.95637e-09	13.0057	DOLPP1
NAP1L4	NAP1L4	4.14371	5.66002	12.5534	4.59865e-10	5.05277e-09	12.8735	NAP1L4
GOLGA7	GOLGA7	4.51712	4.53873	12.5492	4.62252e-10	5.07349e-09	12.9406	GOLGA7
RAB35	RAB35	4.34269	4.6339	12.5476	4.63166e-10	5.08077e-09	12.9362	RAB35
ZNF207	ZNF207	5.56425	5.99024	12.5374	4.69021e-10	5.13109e-09	12.9124	ZNF207
GTF3C1	GTF3C1	4.81669	5.77483	12.5314	4.72573e-10	5.15879e-09	12.8794	GTF3C1
C18orf32	C18orf32	5.42939	4.3418	12.517	4.81042e-10	5.23994e-09	12.9593	C18orf32
PPP5C	PPP5C	5.24084	5.10784	12.5038	4.88982e-10	5.30928e-09	12.8962	PPP5C
ATP5A1	ATP5A1	5.88062	7.69995	12.5012	4.90603e-10	5.32117e-09	12.8173	ATP5A1
TERF1	TERF1	4.03467	3.38367	12.499	4.91932e-10	5.33273e-09	12.9234	TERF1
PIP5K1A	PIP5K1A	5.65717	4.97939	12.4896	4.97708e-10	5.38957e-09	12.931	PIP5K1A
YTHDF1	YTHDF1	5.87297	5.05111	12.4786	5.04523e-10	5.44589e-09	12.9204	YTHDF1
MTMR6	MTMR6	4.58193	4.03292	12.4729	5.08106e-10	5.47872e-09	12.9031	MTMR6
MOB4	MOB4	5.3606	4.37474	12.401	5.55766e-10	5.94511e-09	12.8319	MOB4
HMGCL	HMGCL	5.39433	4.65409	12.3915	5.62435e-10	6.00375e-09	12.8216	HMGCL
PPP2CB	PPP2CB	6.2375	5.39302	12.3853	5.6678e-10	6.04376e-09	12.8202	PPP2CB
CASC4	CASC4	5.55322	5.73846	12.3597	5.85245e-10	6.20397e-09	12.7414	CASC4
TAB2	TAB2	5.6178	5.00596	12.3561	5.87925e-10	6.22333e-09	12.7842	TAB2
PRDX2	PRDX2	7.86839	6.31721	12.3513	5.91467e-10	6.25755e-09	12.79	PRDX2
CDAN1	CDAN1	3.96125	3.34711	12.281	6.46042e-10	6.75374e-09	12.6829	CDAN1
UBA2	UBA2	4.07546	5.65317	12.273	6.52623e-10	6.8155e-09	12.5741	UBA2
MED4	MED4	5.26713	4.36814	12.2587	6.64499e-10	6.92523e-09	12.6737	MED4
PAPD4	PAPD4	4.75547	4.33117	12.2414	6.7918e-10	7.05281e-09	12.6499	PAPD4
PSAP	PSAP	5.33913	9.37375	12.2405	6.79969e-10	7.05738e-09	12.6251	PSAP
ARL6IP1	ARL6IP1	4.73937	6.8741	12.2151	7.02104e-10	7.25734e-09	12.5068	ARL6IP1
SAFB	SAFB	5.44524	5.91178	12.2126	7.04333e-10	7.27667e-09	12.5562	SAFB
GTF2H4	GTF2H4	4.11784	3.21969	12.2061	7.10202e-10	7.33356e-09	12.6022	GTF2H4
FUS	FUS	7.08992	6.41633	12.1787	7.35274e-10	7.55391e-09	12.5654	FUS
ELAVL1	ELAVL1	4.15357	5.47244	12.1764	7.37403e-10	7.57195e-09	12.4704	ELAVL1
PLRG1	PLRG1	4.50087	4.71884	12.1632	7.49842e-10	7.6743e-09	12.5187	PLRG1
TAF9	TAF9	5.05926	4.16848	12.1542	7.58469e-10	7.73722e-09	12.5552	TAF9
TAX1BP1	TAX1BP1	6.46685	5.91927	12.1507	7.61812e-10	7.75959e-09	12.5601	TAX1BP1
SLC30A9	SLC30A9	4.28794	5.53793	12.1425	7.69768e-10	7.83275e-09	12.4415	SLC30A9
MGAT1	MGAT1	5.55258	6.28492	12.1369	7.75329e-10	7.88141e-09	12.4749	MGAT1
UBA1	UBA1	4.46712	7.16439	12.1294	7.82711e-10	7.94448e-09	12.4043	UBA1
VPS72	VPS72	4.89535	4.10457	12.0931	8.19834e-10	8.26664e-09	12.4849	VPS72
YIPF6	YIPF6	4.42987	5.2828	12.0846	8.28685e-10	8.34001e-09	12.3906	YIPF6
NAPG	NAPG	4.78967	4.16073	12.0515	8.64471e-10	8.65712e-09	12.4369	NAPG
2005-03-01	2005-03-01	4.75682	4.90224	12.0403	8.77008e-10	8.76965e-09	12.3798	2005-03-01
KDELR1	KDELR1	5.09715	6.45856	12.0388	8.78682e-10	8.78205e-09	12.3232	KDELR1
MPZL1	MPZL1	4.76403	5.84449	12.0186	9.01642e-10	8.98933e-09	12.3084	MPZL1
GTF3C5	GTF3C5	4.19199	5.08217	11.9939	9.30722e-10	9.22924e-09	12.2854	GTF3C5
DCUN1D4	DCUN1D4	4.6118	3.97525	11.9735	9.55459e-10	9.45139e-09	12.3463	DCUN1D4
AP1M2	AP1M2	5.42654	5.14133	11.9533	9.80581e-10	9.66211e-09	12.288	AP1M2
SLC44A2	SLC44A2	5.83736	6.16313	11.9502	9.84459e-10	9.68617e-09	12.2666	SLC44A2
NKRF	NKRF	3.3035	2.8303	11.938	1.00005e-09	9.80623e-09	12.2839	NKRF
AP2M1	AP2M1	4.63458	6.89035	11.9373	1.00093e-09	9.81011e-09	12.1958	AP2M1
NUDCD3	NUDCD3	4.06401	5.44826	11.8991	1.05152e-09	1.02463e-08	12.169	NUDCD3
LOC102723897	LOC102723897	4.60018	3.67929	11.8828	1.07398e-09	1.04351e-08	12.2424	LOC102723897
TBC1D7	TBC1D7	3.82813	2.97149	11.882	1.07508e-09	1.04408e-08	12.2307	TBC1D7
ASUN	ASUN	4.15771	3.80683	11.8772	1.08172e-09	1.04952e-08	12.2305	ASUN
PIGQ	PIGQ	5.18688	5.03629	11.8726	1.08818e-09	1.05478e-08	12.1954	PIGQ
IL13RA1	IL13RA1	5.25677	5.0593	11.8497	1.12098e-09	1.08501e-08	12.21	IL13RA1
XPO6	XPO6	5.02392	5.44297	11.8465	1.12568e-09	1.08799e-08	12.1555	XPO6
TRAPPC3	TRAPPC3	5.16647	4.39857	11.8451	1.12772e-09	1.08945e-08	12.204	TRAPPC3
PCNP	PCNP	4.17163	5.7479	11.8389	1.13682e-09	1.09771e-08	12.0947	PCNP
TMEM189	TMEM189	5.97436	4.63056	11.8302	1.14969e-09	1.10909e-08	12.1917	TMEM189
TSPAN17	TSPAN17	5.0788	4.052	11.8012	1.19386e-09	1.14841e-08	12.1525	TSPAN17
PCMTD2	PCMTD2	5.80031	4.36367	11.7927	1.20701e-09	1.1594e-08	12.1474	PCMTD2
CPNE3	CPNE3	5.56268	5.53459	11.785	1.21921e-09	1.16891e-08	12.097	CPNE3
ANAPC2	ANAPC2	4.52408	4.43599	11.7698	1.24358e-09	1.18945e-08	12.0737	ANAPC2
PYURF	PYURF	4.73387	3.90118	11.7604	1.25892e-09	1.20299e-08	12.1023	PYURF
MRPL45	MRPL45	5.35147	4.6376	11.7556	1.26681e-09	1.20938e-08	12.1016	MRPL45
NAA10	NAA10	4.74288	3.9785	11.7538	1.26989e-09	1.21175e-08	12.0947	NAA10
ATF6	ATF6	5.08401	4.7173	11.7441	1.28606e-09	1.2243e-08	12.0862	ATF6
FH	FH	5.12132	4.6428	11.7417	1.29003e-09	1.22692e-08	12.0838	FH
TRIM25	TRIM25	5.9123	5.26472	11.7337	1.30352e-09	1.23917e-08	12.0793	TRIM25
COX7A2	COX7A2	6.22109	5.33995	11.7106	1.34362e-09	1.26954e-08	12.0537	COX7A2
KRTCAP2	KRTCAP2	5.08395	3.9376	11.7007	1.36113e-09	1.28488e-08	12.0356	KRTCAP2
WASF1	WASF1	4.63848	3.19782	11.6983	1.36537e-09	1.28769e-08	12.0289	WASF1
OXSR1	OXSR1	5.5026	5.04167	11.6934	1.37413e-09	1.29414e-08	12.0298	OXSR1
HNRNPA3	HNRNPA3	4.58667	7.59736	11.6909	1.37871e-09	1.29749e-08	11.9196	HNRNPA3
AHCYL1	AHCYL1	5.9762	6.00008	11.6799	1.39861e-09	1.31413e-08	11.9759	AHCYL1
EFTUD2	EFTUD2	4.26705	5.47062	11.6733	1.41076e-09	1.32432e-08	11.9243	EFTUD2
BAK1	BAK1	4.1655	3.48798	11.6703	1.41637e-09	1.32836e-08	11.9907	BAK1
NOC2L	NOC2L	4.27318	5.61006	11.6529	1.44904e-09	1.35586e-08	11.8896	NOC2L
ASNA1	ASNA1	5.68595	4.91162	11.629	1.49536e-09	1.39596e-08	11.9553	ASNA1
MFAP3	MFAP3	5.07198	4.23641	11.6235	1.50621e-09	1.40429e-08	11.9449	MFAP3
MRPL38	MRPL38	5.40484	4.38603	11.6206	1.5119e-09	1.40816e-08	11.9438	MRPL38
PSMA4	PSMA4	5.4753	5.62496	11.6074	1.5384e-09	1.4289e-08	11.8866	PSMA4
HEMK1	HEMK1	4.75122	3.84395	11.5583	1.64156e-09	1.51465e-08	11.8653	HEMK1
IGHMBP2	IGHMBP2	3.89595	3.4686	11.5541	1.65057e-09	1.52053e-08	11.8502	IGHMBP2
RABGAP1	RABGAP1	4.39784	5.46072	11.5084	1.75369e-09	1.60602e-08	11.7353	RABGAP1
MMADHC	MMADHC	4.92355	5.29151	11.505	1.76143e-09	1.61164e-08	11.7675	MMADHC
ATXN10	ATXN10	5.39081	5.46238	11.4962	1.78226e-09	1.62923e-08	11.7399	ATXN10
DIS3L2	DIS3L2	4.45863	3.53451	11.4856	1.80742e-09	1.65149e-08	11.7762	DIS3L2
SNRNP27	SNRNP27	4.55086	3.65574	11.4792	1.82297e-09	1.66344e-08	11.7694	SNRNP27
SEPHS2	SEPHS2	4.63864	4.81015	11.4763	1.82992e-09	1.66678e-08	11.7318	SEPHS2
SLC26A11	SLC26A11	4.45607	3.72072	11.4745	1.83433e-09	1.6687e-08	11.7629	SLC26A11
UMPS	UMPS	4.62402	3.97043	11.4733	1.83737e-09	1.67056e-08	11.7631	UMPS
PIGY	PIGY	4.70097	3.87178	11.4689	1.84797e-09	1.67643e-08	11.7587	PIGY
DHX57	DHX57	4.06878	3.69781	11.4675	1.85142e-09	1.67878e-08	11.7499	DHX57
WBP2	WBP2	5.60414	5.71614	11.4611	1.86719e-09	1.68932e-08	11.7189	WBP2
TTC17	TTC17	4.92107	5.53363	11.4599	1.8702e-09	1.69128e-08	11.7102	TTC17
PABPC1	PABPC1	5.86605	9.1299	11.4535	1.8863e-09	1.70509e-08	11.6927	PABPC1
EIF4H	EIF4H	4.20373	7.46115	11.4421	1.91516e-09	1.72808e-08	11.6395	EIF4H
2015-09-01	2015-09-01	5.28896	5.80444	11.4394	1.92196e-09	1.73345e-08	11.6733	2015-09-01
TUBGCP3	TUBGCP3	4.64654	4.19136	11.4222	1.96665e-09	1.76746e-08	11.7023	TUBGCP3
ELOF1	ELOF1	5.12221	4.04739	11.4205	1.97113e-09	1.76991e-08	11.704	ELOF1
MAP2K3	MAP2K3	5.60305	4.61215	11.4014	2.02197e-09	1.80834e-08	11.684	MAP2K3
NDUFA11	NDUFA11	6.06011	4.87942	11.3947	2.04017e-09	1.82381e-08	11.6782	NDUFA11
UBL7	UBL7	4.64595	3.8743	11.3889	2.05613e-09	1.83645e-08	11.6623	UBL7
NAA60	NAA60	4.31536	4.50746	11.3827	2.07325e-09	1.85011e-08	11.6184	NAA60
BZW2	BZW2	4.73962	4.96026	11.372	2.10308e-09	1.87123e-08	11.6073	BZW2
MRPL51	MRPL51	5.63684	4.80491	11.3645	2.12426e-09	1.88731e-08	11.6397	MRPL51
DHX16	DHX16	3.83255	4.82334	11.361	2.13433e-09	1.89459e-08	11.5549	DHX16
SZRD1	SZRD1	4.92874	6.15419	11.3491	2.16861e-09	1.92107e-08	11.536	SZRD1
UBA3	UBA3	4.98718	4.97095	11.3475	2.17318e-09	1.92233e-08	11.5806	UBA3
GTPBP10	GTPBP10	3.9821	3.47279	11.3219	2.24938e-09	1.98269e-08	11.574	GTPBP10
RNF185	RNF185	4.60196	4.80408	11.3008	2.31406e-09	2.03362e-08	11.5208	RNF185
ATP13A2	ATP13A2	4.65422	4.89208	11.2852	2.36318e-09	2.07262e-08	11.5023	ATP13A2
ATG16L1	ATG16L1	4.69233	4.03013	11.279	2.38294e-09	2.08612e-08	11.53	ATG16L1
MAPK1	MAPK1	6.71579	5.91386	11.2735	2.40072e-09	2.09975e-08	11.5341	MAPK1
SSR2	SSR2	6.2595	6.63168	11.2723	2.40439e-09	2.10205e-08	11.4619	SSR2
CLK2	CLK2	4.65521	4.42834	11.2697	2.413e-09	2.10776e-08	11.4868	CLK2
ARMCX5	ARMCX5	3.65249	3.34342	11.2691	2.41475e-09	2.10834e-08	11.5052	ARMCX5
CIAPIN1	CIAPIN1	4.39047	4.50985	11.2624	2.4367e-09	2.12286e-08	11.474	CIAPIN1
MBD1	MBD1	3.59178	5.00298	11.2562	2.45719e-09	2.13805e-08	11.417	MBD1
NOL11	NOL11	4.29373	4.30848	11.2519	2.47144e-09	2.14768e-08	11.4615	NOL11
PSMA2	PSMA2	5.89023	5.00745	11.2361	2.5249e-09	2.18756e-08	11.4851	PSMA2
MMGT1	MMGT1	4.67432	4.16734	11.2139	2.60198e-09	2.25145e-08	11.4506	MMGT1
DHX9	DHX9	5.74305	6.3597	11.2128	2.60556e-09	2.25281e-08	11.4047	DHX9
ARFIP2	ARFIP2	4.15466	5.15665	11.2121	2.60836e-09	2.25408e-08	11.3804	ARFIP2
NCL	NCL	4.26871	8.34794	11.201	2.64778e-09	2.28327e-08	11.4628	NCL
LRRC1	LRRC1	4.11497	3.61906	11.1859	2.70232e-09	2.32634e-08	11.4106	LRRC1
MRPL22	MRPL22	4.30002	3.41287	11.1807	2.72144e-09	2.34156e-08	11.4064	MRPL22
PSMD13	PSMD13	5.0537	5.02792	11.1775	2.73351e-09	2.34919e-08	11.3756	PSMD13
NBAS	NBAS	4.82618	4.56093	11.1721	2.75345e-09	2.36242e-08	11.4007	NBAS
CCDC14	CCDC14	4.85714	6.05651	11.1703	2.76024e-09	2.36714e-08	11.3133	CCDC14
PPIE	PPIE	4.41478	4.43418	11.1642	2.78322e-09	2.38281e-08	11.3393	PPIE
ABCC10	ABCC10	4.92181	4.20554	11.1457	2.85388e-09	2.43609e-08	11.3691	ABCC10
POLE3	POLE3	4.7097	4.79384	11.1264	2.93007e-09	2.49376e-08	11.3115	POLE3
COX6B1	COX6B1	6.05051	5.21885	11.116	2.97198e-09	2.52306e-08	11.3384	COX6B1
RRN3	RRN3	5.25535	4.75925	11.1155	2.97392e-09	2.52341e-08	11.334	RRN3
HADHB	HADHB	5.35984	5.60519	11.1145	2.97777e-09	2.5248e-08	11.2996	HADHB
HNRNPM	HNRNPM	5.99167	6.67068	11.1041	3.02028e-09	2.5555e-08	11.2627	HNRNPM
COA3	COA3	5.01009	3.98105	11.1012	3.03224e-09	2.56347e-08	11.3149	COA3
DCTN4	DCTN4	4.99498	5.15156	11.1006	3.03485e-09	2.56461e-08	11.2808	DCTN4
BZW1	BZW1	5.1985	7.00537	11.0897	3.08032e-09	2.59977e-08	11.2144	BZW1
GTF2IP1	GTF2IP1	6.60379	4.96473	11.0886	3.08513e-09	2.60167e-08	11.3068	GTF2IP1
GNPAT	GNPAT	4.39804	4.71135	11.0772	3.13322e-09	2.63673e-08	11.2475	GNPAT
CCT3	CCT3	6.33003	6.79593	11.0523	3.24177e-09	2.71677e-08	11.2004	CCT3
DDB1	DDB1	4.05464	6.94496	11.0468	3.26623e-09	2.73614e-08	11.1523	DDB1
CAPZA2	CAPZA2	4.45891	5.87178	11.0399	3.29741e-09	2.75998e-08	11.1635	CAPZA2
CYB5R4	CYB5R4	3.6647	3.58196	11.037	3.31063e-09	2.7699e-08	11.2213	CYB5R4
RPL15	RPL15	4.96053	9.15865	11.0287	3.34825e-09	2.7979e-08	11.3162	RPL15
METTL13	METTL13	4.76003	4.21303	11.021	3.38371e-09	2.82576e-08	11.2138	METTL13
DPM3	DPM3	4.78208	3.47025	11.0209	3.38438e-09	2.82576e-08	11.2138	DPM3
SPCS2	SPCS2	5.43486	5.33177	11.0092	3.43899e-09	2.86544e-08	11.171	SPCS2
BLMH	BLMH	4.37656	3.78048	11.0043	3.46235e-09	2.88254e-08	11.1896	BLMH
ATP6AP1	ATP6AP1	5.30088	6.85575	10.9863	3.5493e-09	2.94644e-08	11.0925	ATP6AP1
UQCRFS1	UQCRFS1	5.18475	5.20838	10.9691	3.63386e-09	3.01047e-08	11.1204	UQCRFS1
CTIF	CTIF	4.33948	4.40069	10.9686	3.63681e-09	3.01167e-08	11.1169	CTIF
BUB3	BUB3	5.15159	5.27634	10.9598	3.68073e-09	3.04307e-08	11.1	BUB3
URGCP	URGCP	4.14303	4.36164	10.9568	3.69635e-09	3.05349e-08	11.1004	URGCP
DERA	DERA	4.56166	3.7908	10.9524	3.71855e-09	3.06932e-08	11.1267	DERA
WDTC1	WDTC1	4.96467	5.42849	10.952	3.72071e-09	3.06985e-08	11.068	WDTC1
GNAI3	GNAI3	3.71132	5.5392	10.9331	3.81878e-09	3.1418e-08	11.024	GNAI3
VBP1	VBP1	4.99632	4.15684	10.9307	3.83137e-09	3.15087e-08	11.1028	VBP1
GNB1	GNB1	5.54678	7.34838	10.9077	3.95537e-09	3.24495e-08	10.9908	GNB1
TIMM17A	TIMM17A	4.19337	4.58252	10.9026	3.98305e-09	3.26501e-08	11.0324	TIMM17A
ARPC2	ARPC2	4.62185	6.75827	10.8895	4.05632e-09	3.31969e-08	10.9692	ARPC2
IMPA1	IMPA1	4.31119	3.69984	10.8818	4.0996e-09	3.34969e-08	11.0358	IMPA1
PRKCD	PRKCD	5.51741	4.92888	10.8603	4.22368e-09	3.43443e-08	11.017	PRKCD
PYCR2	PYCR2	3.905	4.64668	10.8564	4.24667e-09	3.44897e-08	10.9435	PYCR2
TAF12	TAF12	3.67849	3.38152	10.8553	4.25314e-09	3.45146e-08	10.9948	TAF12
TCEAL8	TCEAL8	5.62016	4.51126	10.8244	4.43955e-09	3.58548e-08	10.9721	TCEAL8
RNGTT	RNGTT	4.00486	3.48191	10.8118	4.51814e-09	3.64024e-08	10.9443	RNGTT
UBE2E2	UBE2E2	3.82421	3.55892	10.8103	4.52764e-09	3.64499e-08	10.9401	UBE2E2
SGTA	SGTA	5.11387	5.30399	10.8016	4.58292e-09	3.68216e-08	10.8959	SGTA
XRCC5	XRCC5	4.35914	7.06233	10.801	4.58635e-09	3.68346e-08	10.8506	XRCC5
EIF4G2	EIF4G2	4.44822	8.87667	10.7811	4.71573e-09	3.77538e-08	10.9898	EIF4G2
BEX4	BEX4	4.68004	3.17859	10.7742	4.76128e-09	3.80733e-08	10.9031	BEX4
CAPNS1	CAPNS1	4.82644	6.68952	10.7729	4.76945e-09	3.81235e-08	10.821	CAPNS1
PPP1CB	PPP1CB	5.01779	6.70895	10.7678	4.80415e-09	3.83857e-08	10.82	PPP1CB
CD46	CD46	4.6184	7.43195	10.7603	4.85456e-09	3.87732e-08	10.804	CD46
TRAK2	TRAK2	5.23338	4.37911	10.7593	4.86106e-09	3.87946e-08	10.8876	TRAK2
HDAC11	HDAC11	4.09337	3.14467	10.7466	4.94828e-09	3.93974e-08	10.8626	HDAC11
NUPL1	NUPL1	5.41519	5.03054	10.7436	4.96886e-09	3.95146e-08	10.8685	NUPL1
PSMD12	PSMD12	4.46794	4.06271	10.7425	4.97695e-09	3.95479e-08	10.861	PSMD12
C8orf76	C8orf76	3.51206	2.90166	10.7408	4.98833e-09	3.96227e-08	10.8477	C8orf76
KIAA0020	KIAA0020	4.58269	4.1812	10.7395	4.99727e-09	3.96764e-08	10.8583	KIAA0020
TDG	TDG	5.31318	4.71318	10.7332	5.0422e-09	3.99401e-08	10.8547	TDG
LDOC1	LDOC1	5.06506	3.37854	10.7247	5.10196e-09	4.03512e-08	10.8426	LDOC1
NDUFV3	NDUFV3	4.25043	3.8152	10.7043	5.24989e-09	4.14078e-08	10.8104	NDUFV3
MED20	MED20	4.18794	3.2175	10.7021	5.26677e-09	4.15086e-08	10.8068	MED20
DHX15	DHX15	4.41121	6.22593	10.6923	5.33923e-09	4.20143e-08	10.7273	DHX15
MYO6	MYO6	4.97507	5.65986	10.6796	5.43542e-09	4.26717e-08	10.7522	MYO6
ACN9	ACN9	3.66348	2.90693	10.6723	5.49166e-09	4.3063e-08	10.7625	ACN9
MRPS21	MRPS21	4.78146	4.97709	10.6682	5.52333e-09	4.32778e-08	10.7369	MRPS21
HNRNPA2B1	HNRNPA2B1	5.35141	8.33153	10.6585	5.59926e-09	4.37025e-08	10.6848	HNRNPA2B1
YWHAQ	YWHAQ	4.94991	7.12919	10.6479	5.68314e-09	4.42729e-08	10.6609	YWHAQ
ZC3HC1	ZC3HC1	3.45569	2.7257	10.6445	5.71009e-09	4.44486e-08	10.724	ZC3HC1
HADH	HADH	5.08402	4.30311	10.6432	5.72062e-09	4.44778e-08	10.7383	HADH
BRD8	BRD8	4.03694	5.32077	10.6418	5.73256e-09	4.45188e-08	10.6659	BRD8
RBX1	RBX1	4.84381	4.75936	10.6384	5.75945e-09	4.46783e-08	10.7026	RBX1
NEDD1	NEDD1	4.48718	3.79073	10.6244	5.87421e-09	4.55161e-08	10.7101	NEDD1
EIF3K	EIF3K	5.8689	5.239	10.6104	5.99194e-09	4.62866e-08	10.6995	EIF3K
ARF1	ARF1	4.38937	7.79837	10.6015	6.06742e-09	4.67448e-08	10.6457	ARF1
ALDH18A1	ALDH18A1	5.94922	5.38002	10.5813	6.24299e-09	4.7915e-08	10.6622	ALDH18A1
EMC7	EMC7	5.08698	4.56099	10.5666	6.37482e-09	4.88342e-08	10.6393	EMC7
MBTPS1	MBTPS1	7.0877	5.91915	10.5564	6.46703e-09	4.9447e-08	10.6336	MBTPS1
TAF15	TAF15	5.52822	5.80481	10.5497	6.52903e-09	4.99022e-08	10.5776	TAF15
SF3A3	SF3A3	4.54027	5.22735	10.5484	6.54096e-09	4.99746e-08	10.5729	SF3A3
ERH	ERH	5.2874	5.38689	10.5467	6.55677e-09	5.00764e-08	10.573	ERH
MRPS35	MRPS35	4.40077	4.8116	10.5445	6.57755e-09	5.01972e-08	10.5788	MRPS35
FAM203A	FAM203A	4.4113	3.59707	10.5411	6.60875e-09	5.03973e-08	10.6018	FAM203A
LAMP2	LAMP2	5.15616	6.43292	10.5399	6.62021e-09	5.04489e-08	10.5467	LAMP2
UBALD1	UBALD1	4.47052	3.59738	10.5372	6.64557e-09	5.06018e-08	10.5972	UBALD1
NPEPL1	NPEPL1	5.57679	4.37549	10.5365	6.65211e-09	5.06326e-08	10.6026	NPEPL1
DHX37	DHX37	4.32716	3.8067	10.5247	6.76447e-09	5.14298e-08	10.5799	DHX37
ERCC3	ERCC3	4.28425	4.69871	10.5233	6.77816e-09	5.14952e-08	10.539	ERCC3
HNRNPA0	HNRNPA0	5.4977	6.76143	10.5198	6.81167e-09	5.17303e-08	10.506	HNRNPA0
AAMP	AAMP	4.21545	5.61618	10.5152	6.8563e-09	5.20497e-08	10.5067	AAMP
RNF126	RNF126	4.38097	4.47079	10.5137	6.87168e-09	5.2147e-08	10.5402	RNF126
SIRT7	SIRT7	4.69119	4.07892	10.5007	6.99999e-09	5.30094e-08	10.5513	SIRT7
TMEM258	TMEM258	6.01984	4.70435	10.4964	7.04283e-09	5.3266e-08	10.552	TMEM258
NUP107	NUP107	4.8963	4.06512	10.4941	7.06541e-09	5.34168e-08	10.5441	NUP107
ZNF71	ZNF71	3.61609	2.92701	10.4801	7.20803e-09	5.43935e-08	10.514	ZNF71
SPG7	SPG7	4.01388	5.4324	10.4696	7.31634e-09	5.51491e-08	10.4444	SPG7
RPL27	RPL27	7.82018	7.37859	10.4519	7.50372e-09	5.62682e-08	10.4707	RPL27
SLBP	SLBP	3.67184	5.07613	10.4503	7.52087e-09	5.6355e-08	10.4213	SLBP
USP38	USP38	4.67642	4.32741	10.449	7.53515e-09	5.64202e-08	10.4838	USP38
PRPF18	PRPF18	3.89249	3.54478	10.4473	7.55289e-09	5.65322e-08	10.4747	PRPF18
NUBP1	NUBP1	3.94695	3.6665	10.442	7.61097e-09	5.6922e-08	10.4683	NUBP1
TMEM128	TMEM128	4.61406	3.59472	10.4402	7.63041e-09	5.7028e-08	10.4718	TMEM128
POLL	POLL	4.77939	4.06079	10.4351	7.68591e-09	5.74216e-08	10.4663	POLL
GALT	GALT	3.68993	3.28134	10.4347	7.69032e-09	5.74334e-08	10.4558	GALT
2002-09-01	2002-09-01	4.82419	7.55099	10.4313	7.72838e-09	5.7675e-08	10.3861	2002-09-01
SUPV3L1	SUPV3L1	3.85978	3.30296	10.4283	7.76104e-09	5.78974e-08	10.4494	SUPV3L1
ALG5	ALG5	4.53902	4.08251	10.4227	7.82301e-09	5.83273e-08	10.4484	ALG5
CCDC174	CCDC174	4.10731	3.59303	10.4224	7.82731e-09	5.83273e-08	10.4443	CCDC174
KRCC1	KRCC1	4.25915	3.63891	10.4198	7.85616e-09	5.85208e-08	10.4423	KRCC1
DDX17	DDX17	4.92574	8.19168	10.4175	7.88184e-09	5.86904e-08	10.3885	DDX17
ATP6AP2	ATP6AP2	5.37496	5.81104	10.4029	8.0479e-09	5.97073e-08	10.3874	ATP6AP2
GTPBP4	GTPBP4	4.44857	4.89638	10.402	8.05865e-09	5.97651e-08	10.3933	GTPBP4
ANP32A	ANP32A	4.36072	5.92191	10.4007	8.07403e-09	5.98573e-08	10.3587	ANP32A
MIER2	MIER2	4.22331	3.3318	10.3954	8.13515e-09	6.02484e-08	10.41	MIER2
TMED9	TMED9	4.29579	6.37023	10.3924	8.17058e-09	6.04823e-08	10.3364	TMED9
C1orf52	C1orf52	4.14319	3.37834	10.3921	8.17376e-09	6.04823e-08	10.405	C1orf52
PARK7	PARK7	5.08608	6.23732	10.3906	8.19104e-09	6.05473e-08	10.3501	PARK7
EIF1B	EIF1B	4.8631	4.20732	10.3898	8.20068e-09	6.05964e-08	10.4073	EIF1B
COPS2	COPS2	5.61086	4.8771	10.3738	8.39127e-09	6.18467e-08	10.3898	COPS2
SF3B1	SF3B1	5.52484	7.45201	10.3649	8.49967e-09	6.25336e-08	10.3072	SF3B1
PPHLN1	PPHLN1	3.89442	4.98935	10.3575	8.59045e-09	6.31537e-08	10.3081	PPHLN1
MADD	MADD	5.42441	4.80158	10.3513	8.66687e-09	6.363e-08	10.3593	MADD
ATP5O	ATP5O	4.85235	5.61735	10.3508	8.67381e-09	6.36509e-08	10.3055	ATP5O
STX6	STX6	5.17635	4.54538	10.35	8.68312e-09	6.36961e-08	10.3565	STX6
NUDT9	NUDT9	5.18254	4.32221	10.32	9.06657e-09	6.63167e-08	10.3168	NUDT9
CDK5RAP1	CDK5RAP1	4.34828	3.62482	10.3126	9.1634e-09	6.68799e-08	10.3019	CDK5RAP1
STX4	STX4	4.52885	4.13285	10.306	9.25118e-09	6.7472e-08	10.2945	STX4
FAM98A	FAM98A	4.76096	4.01888	10.2963	9.38236e-09	6.83302e-08	10.2831	FAM98A
HIRA	HIRA	4.69292	4.74345	10.2895	9.47427e-09	6.89251e-08	10.2491	HIRA
EIF3D	EIF3D	4.97338	6.27428	10.2797	9.61026e-09	6.9739e-08	10.2043	EIF3D
FAM175B	FAM175B	3.98162	3.68075	10.2746	9.68096e-09	7.02017e-08	10.2482	FAM175B
RABGGTB	RABGGTB	5.46247	4.91834	10.2721	9.71622e-09	7.04017e-08	10.2544	RABGGTB
HNRNPH1	HNRNPH1	6.49724	7.29663	10.2719	9.71897e-09	7.04017e-08	10.2023	HNRNPH1
AKT2	AKT2	3.32802	6.0861	10.271	9.73187e-09	7.04699e-08	10.1738	AKT2
PICK1	PICK1	4.54535	4.55113	10.2627	9.84896e-09	7.11142e-08	10.2126	PICK1
RAB28	RAB28	3.64746	3.01749	10.2598	9.89068e-09	7.139e-08	10.2248	RAB28
PPP3CB	PPP3CB	4.82929	4.34813	10.2569	9.9316e-09	7.16342e-08	10.2312	PPP3CB
TGDS	TGDS	3.2153	2.61953	10.2498	1.00348e-08	7.22502e-08	10.2057	TGDS
WDR70	WDR70	4.12067	3.52583	10.2468	1.00778e-08	7.2508e-08	10.2126	WDR70
ARL6IP5	ARL6IP5	3.91468	6.17368	10.2457	1.00945e-08	7.26024e-08	10.1424	ARL6IP5
UBE2V1	UBE2V1	5.45208	5.64217	10.2402	1.01756e-08	7.30817e-08	10.1729	UBE2V1
PMPCA	PMPCA	3.91688	5.15562	10.2322	1.02935e-08	7.38497e-08	10.1398	PMPCA
PRCP	PRCP	4.58838	4.87932	10.2223	1.04435e-08	7.4846e-08	10.1597	PRCP
RAB5C	RAB5C	4.24066	6.20008	10.2135	1.05776e-08	7.56465e-08	10.1057	RAB5C
UBL5	UBL5	5.54676	5.23537	10.2083	1.06578e-08	7.60591e-08	10.1436	UBL5
BAG1	BAG1	4.43652	5.64866	10.2049	1.07093e-08	7.63429e-08	10.1045	BAG1
TM9SF2	TM9SF2	4.32775	7.17761	10.2048	1.07115e-08	7.63429e-08	10.0897	TM9SF2
COPG1	COPG1	3.71218	6.63069	10.2015	1.07631e-08	7.66327e-08	10.0833	COPG1
PSMD3	PSMD3	4.17035	5.9484	10.1886	1.09671e-08	7.80183e-08	10.0757	PSMD3
ACSL1	ACSL1	7.53778	7.76949	10.1882	1.09732e-08	7.80349e-08	10.1221	ACSL1
HNRNPL	HNRNPL	3.8906	7.21806	10.1814	1.10826e-08	7.86741e-08	10.0869	HNRNPL
KDELR2	KDELR2	4.39461	6.40618	10.1768	1.1157e-08	7.91748e-08	10.0549	KDELR2
DERL2	DERL2	4.01181	3.47494	10.1756	1.11767e-08	7.9287e-08	10.1165	DERL2
GAPDH	GAPDH	5.35007	10.2856	10.1625	1.1391e-08	8.07788e-08	10.2356	GAPDH
CTPS2	CTPS2	3.99056	4.13427	10.1558	1.15027e-08	8.14566e-08	10.0706	CTPS2
ZCCHC10	ZCCHC10	3.60672	3.12281	10.1505	1.15923e-08	8.20048e-08	10.0785	ZCCHC10
NDUFA3	NDUFA3	4.60698	3.49824	10.149	1.16174e-08	8.2154e-08	10.0856	NDUFA3
LUZP6	LUZP6	4.04669	5.09779	10.1468	1.16562e-08	8.23705e-08	10.0362	LUZP6
ANAPC5	ANAPC5	3.60774	5.57733	10.1464	1.16627e-08	8.23879e-08	10.0148	ANAPC5
ZFAND3	ZFAND3	3.3948	5.57449	10.1443	1.16986e-08	8.26126e-08	10.0089	ZFAND3
SUMO2	SUMO2	3.89596	6.74077	10.1329	1.18939e-08	8.38165e-08	9.99418	SUMO2
ZBED5	ZBED5	5.67254	4.60106	10.1311	1.19257e-08	8.39822e-08	10.0663	ZBED5
MTPN	MTPN	4.05633	5.09764	10.1146	1.22169e-08	8.57643e-08	9.99345	MTPN
EBNA1BP2	EBNA1BP2	4.25052	4.55555	10.1123	1.22578e-08	8.60215e-08	10.0115	EBNA1BP2
RBM8A	RBM8A	4.94775	6.023	10.0982	1.25135e-08	8.75292e-08	9.96022	RBM8A
GNA11	GNA11	3.45983	5.96148	10.0982	1.25139e-08	8.75292e-08	9.94611	GNA11
ZNF512	ZNF512	4.70886	4.32104	10.0981	1.25159e-08	8.75292e-08	9.99505	ZNF512
LRFN3	LRFN3	3.78688	2.6793	10.096	1.25533e-08	8.77304e-08	10.0073	LRFN3
MLF2	MLF2	4.05934	6.66475	10.0958	1.25583e-08	8.77349e-08	9.94446	MLF2
POLR2K	POLR2K	4.74799	3.90264	10.0723	1.29982e-08	9.06206e-08	9.98283	POLR2K
MED24	MED24	4.04936	5.25305	10.0659	1.31206e-08	9.13793e-08	9.91854	MED24
RAB7A	RAB7A	6.10527	6.46172	10.063	1.31765e-08	9.1737e-08	9.93281	RAB7A
YWHAZ	YWHAZ	3.90041	8.06304	10.056	1.33124e-08	9.26192e-08	9.98279	YWHAZ
SNX1	SNX1	5.11841	5.968	10.0552	1.33289e-08	9.26701e-08	9.91732	SNX1
FAM98B	FAM98B	4.25534	4.05623	10.0518	1.33956e-08	9.30895e-08	9.93021	FAM98B
TMBIM6	TMBIM6	5.57995	8.58812	10.0455	1.35194e-08	9.38662e-08	9.88983	TMBIM6
SHKBP1	SHKBP1	4.6366	4.89083	10.0425	1.35796e-08	9.4219e-08	9.91936	SHKBP1
FOPNL	FOPNL	5.20051	4.42156	10.0403	1.36229e-08	9.44872e-08	9.94167	FOPNL
PREB	PREB	4.72291	4.84747	10.0383	1.36636e-08	9.47371e-08	9.91233	PREB
DDX23	DDX23	4.0927	5.73279	10.0302	1.38271e-08	9.57398e-08	9.86804	DDX23
DDX41	DDX41	4.39821	4.88337	10.0175	1.40893e-08	9.73313e-08	9.87333	DDX41
ISOC1	ISOC1	4.99566	4.08898	10.0161	1.41176e-08	9.74347e-08	9.9078	ISOC1
CINP	CINP	3.89141	3.37938	10.0155	1.41306e-08	9.74741e-08	9.89938	CINP
SYPL1	SYPL1	4.83116	5.53619	10.0091	1.42648e-08	9.82656e-08	9.85348	SYPL1
ACAD9	ACAD9	4.27893	4.29322	10.0086	1.42733e-08	9.8291e-08	9.87178	ACAD9
LAMTOR5	LAMTOR5	4.29678	4.94576	10.0071	1.43052e-08	9.84439e-08	9.84855	LAMTOR5
GANAB	GANAB	5.25843	7.64747	10.0068	1.43115e-08	9.84536e-08	9.82841	GANAB
ABCF2	ABCF2	5.2108	4.6264	10.0065	1.43189e-08	9.84712e-08	9.89565	ABCF2
RNASET2	RNASET2	4.72298	4.49134	10.0036	1.43805e-08	9.88278e-08	9.88934	RNASET2
GAK	GAK	3.23968	5.95967	9.99988	1.44589e-08	9.92992e-08	9.81502	GAK
EEF2	EEF2	3.92166	10.9572	9.99823	1.44942e-08	9.9474e-08	9.97686	EEF2
TSSC4	TSSC4	4.51215	4.00896	9.99274	1.4612e-08	1.00146e-07	9.87335	TSSC4
PPP1R21	PPP1R21	4.21365	3.62094	9.99002	1.46708e-08	1.00481e-07	9.8675	PPP1R21
WBP11	WBP11	4.92035	5.09106	9.988	1.47146e-08	1.00747e-07	9.84668	WBP11
RNF38	RNF38	3.97578	4.48399	9.98349	1.48129e-08	1.01386e-07	9.83612	RNF38
USP10	USP10	4.6402	4.97281	9.97991	1.48914e-08	1.01854e-07	9.82837	USP10
DDX5	DDX5	6.14337	8.46318	9.97243	1.50569e-08	1.02882e-07	9.78504	DDX5
RPS6KA1	RPS6KA1	4.93542	5.49074	9.9714	1.50798e-08	1.02934e-07	9.81308	RPS6KA1
CSTF2T	CSTF2T	4.58689	3.89607	9.97057	1.50985e-08	1.03027e-07	9.84354	CSTF2T
SLC35A5	SLC35A5	4.13226	4.27315	9.96845	1.51457e-08	1.03315e-07	9.81686	SLC35A5
TESK1	TESK1	4.14266	4.2152	9.96471	1.52297e-08	1.03806e-07	9.81192	TESK1
MAPKAPK2	MAPKAPK2	4.45561	5.79583	9.96456	1.52332e-08	1.03806e-07	9.7838	MAPKAPK2
COX7B	COX7B	4.99604	4.35636	9.96259	1.52776e-08	1.04074e-07	9.83478	COX7B
ELMOD2	ELMOD2	4.45608	4.28335	9.96155	1.53012e-08	1.04164e-07	9.8086	ELMOD2
PDHA1	PDHA1	4.75479	5.10367	9.95255	1.55063e-08	1.05383e-07	9.79738	PDHA1
BABAM1	BABAM1	4.73399	4.71279	9.94955	1.55751e-08	1.05815e-07	9.79395	BABAM1
NAB1	NAB1	4.34368	3.7264	9.94885	1.55912e-08	1.0589e-07	9.81226	NAB1
FBXO42	FBXO42	4.70625	4.08702	9.92927	1.60501e-08	1.08821e-07	9.78768	FBXO42
RAB18	RAB18	3.57132	5.43715	9.92906	1.60551e-08	1.08821e-07	9.7291	RAB18
API5	API5	4.05043	6.0768	9.92409	1.61739e-08	1.0959e-07	9.71837	API5
EID1	EID1	4.66031	6.38955	9.91388	1.64207e-08	1.11038e-07	9.7053	EID1
BCL2L2-PABPN1	BCL2L2-PABPN1	6.42671	5.22741	9.9121	1.64641e-08	1.11258e-07	9.7702	BCL2L2-PABPN1
PTMA	PTMA	3.24723	9.19853	9.90726	1.6583e-08	1.11875e-07	9.87245	PTMA
MTA3	MTA3	4.59138	4.3732	9.90008	1.67606e-08	1.12997e-07	9.7332	MTA3
TFCP2	TFCP2	4.0851	4.40533	9.89884	1.67917e-08	1.13132e-07	9.72135	TFCP2
NARS	NARS	3.4372	6.32084	9.89417	1.69085e-08	1.13842e-07	9.67347	NARS
WDR82	WDR82	3.97773	6.09871	9.8891	1.70365e-08	1.14628e-07	9.66958	WDR82
RAB20	RAB20	5.46942	4.67207	9.88668	1.70978e-08	1.15002e-07	9.7324	RAB20
NDUFS1	NDUFS1	4.48744	5.21989	9.87206	1.74738e-08	1.1737e-07	9.67517	NDUFS1
B4GALT4	B4GALT4	3.76452	3.5867	9.86631	1.7624e-08	1.1811e-07	9.69413	B4GALT4
KLHDC4	KLHDC4	4.08329	3.55491	9.86566	1.76411e-08	1.18182e-07	9.69609	KLHDC4
AK2	AK2	4.08693	6.05244	9.86476	1.76648e-08	1.18266e-07	9.6406	AK2
MFN1	MFN1	4.37968	4.56367	9.86286	1.77148e-08	1.18483e-07	9.6738	MFN1
UBE2G2	UBE2G2	3.8435	5.8119	9.85768	1.78522e-08	1.19284e-07	9.63327	UBE2G2
NIT2	NIT2	4.19652	3.63221	9.85326	1.797e-08	1.19913e-07	9.67984	NIT2
DERL1	DERL1	4.26389	5.1427	9.85223	1.79977e-08	1.20058e-07	9.64865	DERL1
SLC22A5	SLC22A5	3.55694	3.23685	9.85099	1.8031e-08	1.2024e-07	9.67088	SLC22A5
TMEM9	TMEM9	4.50572	5.80532	9.84985	1.80616e-08	1.20325e-07	9.62455	TMEM9
KLHL18	KLHL18	3.95357	3.74399	9.84803	1.81109e-08	1.20535e-07	9.67068	KLHL18
ALAD	ALAD	5.12882	4.41618	9.83814	1.83799e-08	1.22084e-07	9.66411	ALAD
GABARAP	GABARAP	6.23651	6.32031	9.83248	1.85358e-08	1.22837e-07	9.62689	GABARAP
METTL17	METTL17	4.30719	4.39082	9.82286	1.8804e-08	1.24533e-07	9.61767	METTL17
NDUFB8	NDUFB8	5.06685	5.24462	9.81903	1.89121e-08	1.25144e-07	9.61336	NDUFB8
TMCO1	TMCO1	4.94615	5.40611	9.818	1.89412e-08	1.25278e-07	9.60348	TMCO1
GRN	GRN	5.45163	7.57883	9.8155	1.90122e-08	1.25665e-07	9.57558	GRN
ATP6V1F	ATP6V1F	4.98058	5.23809	9.81438	1.9044e-08	1.25834e-07	9.60959	ATP6V1F
MTA1	MTA1	3.10364	5.46744	9.80837	1.92159e-08	1.26846e-07	9.55575	MTA1
CYB5R1	CYB5R1	5.35915	4.7563	9.80646	1.92708e-08	1.27043e-07	9.62104	CYB5R1
WIZ	WIZ	3.95665	5.17389	9.80568	1.92934e-08	1.2715e-07	9.56524	WIZ
C11orf24	C11orf24	3.74814	3.90731	9.80359	1.93537e-08	1.27507e-07	9.59077	C11orf24
HAT1	HAT1	4.96593	4.17642	9.80323	1.93641e-08	1.27533e-07	9.61503	HAT1
SNX4	SNX4	4.19145	4.59582	9.78234	1.99793e-08	1.31243e-07	9.5624	SNX4
DMKN	DMKN	5.48916	4.4713	9.77702	2.01392e-08	1.32165e-07	9.58055	DMKN
FAM220A	FAM220A	3.62129	3.06147	9.77423	2.02237e-08	1.32672e-07	9.56533	FAM220A
CLPB	CLPB	3.30269	3.18338	9.77384	2.02357e-08	1.32672e-07	9.56122	CLPB
ATP5C1	ATP5C1	4.38226	5.74459	9.77364	2.02416e-08	1.32672e-07	9.52368	ATP5C1
APLP2	APLP2	4.58578	9.03741	9.77339	2.02493e-08	1.32672e-07	9.61492	APLP2
SKP2	SKP2	4.16347	3.90215	9.76791	2.04163e-08	1.33464e-07	9.54269	SKP2
ZBTB34	ZBTB34	4.25571	3.69825	9.76306	2.05653e-08	1.34395e-07	9.55526	ZBTB34
CFL1	CFL1	5.81296	7.75979	9.76254	2.05815e-08	1.34458e-07	9.50153	CFL1
SLC35A4	SLC35A4	4.32429	5.48123	9.76215	2.05934e-08	1.34492e-07	9.50833	SLC35A4
STXBP3	STXBP3	3.75484	4.42342	9.75215	2.09049e-08	1.36306e-07	9.51838	STXBP3
VPS11	VPS11	4.07221	4.37514	9.74748	2.1052e-08	1.37177e-07	9.51355	VPS11
GRPEL2	GRPEL2	3.778	3.12849	9.7459	2.1102e-08	1.37439e-07	9.52757	GRPEL2
PSMC6	PSMC6	3.66905	5.09407	9.74253	2.12093e-08	1.37948e-07	9.47934	PSMC6
RAP2A	RAP2A	5.0402	4.49801	9.74207	2.1224e-08	1.37987e-07	9.53021	RAP2A
RPL34	RPL34	7.30129	7.47527	9.73901	2.13217e-08	1.38533e-07	9.49079	RPL34
SEC11A	SEC11A	5.51639	6.14815	9.7323	2.1538e-08	1.39759e-07	9.4849	SEC11A
SCRN2	SCRN2	4.59665	3.66078	9.72985	2.16173e-08	1.40229e-07	9.51105	SCRN2
CCT6A	CCT6A	3.55455	6.69443	9.72514	2.17711e-08	1.41135e-07	9.4464	CCT6A
VCP	VCP	5.10733	7.21118	9.72476	2.17836e-08	1.41135e-07	9.44941	VCP
TCF12	TCF12	4.79469	5.22901	9.71138	2.22267e-08	1.43859e-07	9.46425	TCF12
CASP7	CASP7	4.02955	4.1166	9.70088	2.25811e-08	1.46059e-07	9.46683	CASP7
TMED2	TMED2	4.22004	7.20901	9.69604	2.27467e-08	1.4699e-07	9.40717	TMED2
COMMD4	COMMD4	5.05462	4.14785	9.68836	2.30116e-08	1.48275e-07	9.45511	COMMD4
LYSMD1	LYSMD1	3.05862	2.28381	9.68804	2.30228e-08	1.483e-07	9.43871	LYSMD1
TMEM110	TMEM110	5.42736	4.48833	9.68647	2.30775e-08	1.48569e-07	9.45375	TMEM110
ZNF76	ZNF76	3.53506	4.51032	9.68351	2.31806e-08	1.49065e-07	9.40375	ZNF76
APTX	APTX	3.63057	3.77627	9.6819	2.3237e-08	1.49347e-07	9.42141	APTX
SLC25A3	SLC25A3	5.71114	7.36414	9.67438	2.35026e-08	1.50862e-07	9.384	SLC25A3
HECTD3	HECTD3	4.26897	4.70541	9.66318	2.39036e-08	1.53048e-07	9.39717	HECTD3
USP48	USP48	4.42308	5.00244	9.66002	2.40179e-08	1.53731e-07	9.38905	USP48
GARS	GARS	4.71296	5.27921	9.65777	2.40997e-08	1.54109e-07	9.39249	GARS
SLC25A20	SLC25A20	3.29034	3.04239	9.65571	2.4175e-08	1.54492e-07	9.39643	SLC25A20
SEC23IP	SEC23IP	5.04273	4.86848	9.64801	2.44582e-08	1.56154e-07	9.39835	SEC23IP
MLXIP	MLXIP	5.41511	4.75149	9.64704	2.44943e-08	1.56284e-07	9.39827	MLXIP
PHF6	PHF6	5.1279	4.30212	9.64684	2.45017e-08	1.56284e-07	9.39702	PHF6
RAB1B	RAB1B	5.65678	6.52452	9.64236	2.46682e-08	1.57148e-07	9.34578	RAB1B
ECH1	ECH1	5.58889	5.92158	9.64094	2.47214e-08	1.57388e-07	9.36013	ECH1
C14orf2	C14orf2	5.27646	4.40173	9.63951	2.47749e-08	1.57679e-07	9.38722	C14orf2
CTNNB1	CTNNB1	3.38339	8.12894	9.63787	2.48366e-08	1.58022e-07	9.43803	CTNNB1
RFX5	RFX5	4.63304	4.83666	9.6364	2.48919e-08	1.58274e-07	9.3611	RFX5
EIF1	EIF1	6.3325	7.57633	9.63322	2.50119e-08	1.58901e-07	9.33434	EIF1
CASP3	CASP3	5.20118	4.37696	9.63088	2.51008e-08	1.59402e-07	9.37478	CASP3
SSR4	SSR4	6.06186	6.37522	9.62635	2.52738e-08	1.60359e-07	9.33198	SSR4
DESI2	DESI2	5.80164	5.66055	9.62611	2.52831e-08	1.60359e-07	9.34901	DESI2
NDUFS3	NDUFS3	5.08108	4.22832	9.61736	2.56207e-08	1.62195e-07	9.35527	NDUFS3
MED23	MED23	4.99353	4.22874	9.59005	2.67052e-08	1.68481e-07	9.31633	MED23
XPO7	XPO7	3.53389	5.30605	9.58751	2.68087e-08	1.68976e-07	9.25919	XPO7
ITM2B	ITM2B	4.56066	7.46915	9.58108	2.70719e-08	1.70369e-07	9.24636	ITM2B
CBWD2	CBWD2	4.43781	3.99242	9.5786	2.7174e-08	1.70959e-07	9.29752	CBWD2
PTK2	PTK2	4.58705	5.75793	9.57564	2.72967e-08	1.71571e-07	9.24977	PTK2
USP5	USP5	4.13099	5.51483	9.57381	2.73728e-08	1.71996e-07	9.24679	USP5
KHDRBS1	KHDRBS1	2.93315	6.57651	9.57035	2.75172e-08	1.72796e-07	9.26969	KHDRBS1
UBE2K	UBE2K	4.54497	5.50658	9.56941	2.75566e-08	1.72936e-07	9.25155	UBE2K
PPAN	PPAN	4.55239	3.96506	9.56345	2.78079e-08	1.74405e-07	9.27668	PPAN
RCL1	RCL1	3.42155	3.24061	9.56224	2.78592e-08	1.74618e-07	9.26636	RCL1
POLR2G	POLR2G	5.03259	4.0616	9.55429	2.81984e-08	1.76581e-07	9.2658	POLR2G
DDOST	DDOST	3.48158	7.39839	9.55354	2.82309e-08	1.76729e-07	9.26747	DDOST
SLC25A17	SLC25A17	4.16051	3.47999	9.55303	2.82527e-08	1.76756e-07	9.25958	SLC25A17
WDFY1	WDFY1	4.41313	4.82732	9.54777	2.84803e-08	1.7807e-07	9.23567	WDFY1
FIG4	FIG4	4.42582	4.03019	9.54629	2.85444e-08	1.78361e-07	9.25163	FIG4
ZNF189	ZNF189	3.84154	3.90692	9.54276	2.86985e-08	1.79213e-07	9.24263	ZNF189
ERLIN1	ERLIN1	4.36239	4.44021	9.54087	2.87814e-08	1.79675e-07	9.22573	ERLIN1
PLEKHM2	PLEKHM2	3.69632	5.39664	9.53706	2.89492e-08	1.80556e-07	9.19152	PLEKHM2
ATG4B	ATG4B	3.99026	5.23828	9.53682	2.89599e-08	1.8056e-07	9.19192	ATG4B
ANAPC7	ANAPC7	4.39967	4.57914	9.53644	2.89766e-08	1.8056e-07	9.21888	ANAPC7
SASH1	SASH1	4.71591	4.28782	9.53044	2.92431e-08	1.82164e-07	9.23057	SASH1
ZNHIT1	ZNHIT1	4.05097	4.79446	9.52939	2.92901e-08	1.82401e-07	9.19066	ZNHIT1
CTNNA1	CTNNA1	4.2615	8.10372	9.52881	2.9316e-08	1.82506e-07	9.22247	CTNNA1
PSMB1	PSMB1	4.18203	5.43385	9.52006	2.97104e-08	1.8479e-07	9.1717	PSMB1
CDK9	CDK9	4.67425	4.76728	9.51536	2.99243e-08	1.85892e-07	9.1908	CDK9
CD9	CD9	7.54731	7.47672	9.51516	2.99334e-08	1.85892e-07	9.17783	CD9
KPNA4	KPNA4	3.49822	5.26024	9.50876	3.02276e-08	1.87436e-07	9.15374	KPNA4
TMX1	TMX1	3.18029	5.3552	9.50874	3.02284e-08	1.87436e-07	9.14553	TMX1
NOP10	NOP10	5.25837	4.53888	9.50488	3.04077e-08	1.88432e-07	9.19623	NOP10
ORMDL3	ORMDL3	5.19358	5.4062	9.50246	3.05202e-08	1.88899e-07	9.16467	ORMDL3
SAP30L	SAP30L	4.00271	3.91607	9.48377	3.14058e-08	1.93728e-07	9.14319	SAP30L
FIZ1	FIZ1	3.4522	3.64131	9.48024	3.15761e-08	1.9466e-07	9.13587	FIZ1
NENF	NENF	4.87317	3.96817	9.47765	3.17015e-08	1.95374e-07	9.15597	NENF
HDHD2	HDHD2	4.33572	4.11358	9.46904	3.21229e-08	1.9785e-07	9.12653	HDHD2
PPP6R1	PPP6R1	3.99971	5.69215	9.46692	3.22276e-08	1.98314e-07	9.09056	PPP6R1
RPL4	RPL4	4.87163	9.63001	9.46037	3.25529e-08	2.00255e-07	9.20368	RPL4
SBDS	SBDS	5.35454	4.95525	9.44682	3.32371e-08	2.04339e-07	9.11347	SBDS
RBFA	RBFA	3.82683	3.39889	9.44556	3.33015e-08	2.04673e-07	9.10404	RBFA
TBC1D2B	TBC1D2B	4.82506	4.70819	9.44126	3.35222e-08	2.05967e-07	9.0859	TBC1D2B
AMBRA1	AMBRA1	3.73789	4.42625	9.44013	3.35804e-08	2.06225e-07	9.07957	AMBRA1
ADCK4	ADCK4	4.38373	4.51172	9.44005	3.35845e-08	2.06225e-07	9.08383	ADCK4
GPR108	GPR108	4.60606	5.1304	9.43751	3.37159e-08	2.06906e-07	9.07102	GPR108
ALDH2	ALDH2	6.30566	6.2745	9.4372	3.37321e-08	2.06943e-07	9.10199	ALDH2
DDX24	DDX24	3.32195	6.12775	9.43635	3.37758e-08	2.07148e-07	9.04221	DDX24
DLD	DLD	4.90472	5.25625	9.42902	3.41588e-08	2.09307e-07	9.06863	DLD
EXOC7	EXOC7	4.115	6.46564	9.42376	3.4436e-08	2.10686e-07	9.02488	EXOC7
C11orf73	C11orf73	4.20758	3.33541	9.42036	3.46169e-08	2.11708e-07	9.07056	C11orf73
PPP6C	PPP6C	3.32547	4.87105	9.42023	3.46239e-08	2.11708e-07	9.02533	PPP6C
TRAPPC1	TRAPPC1	5.42942	5.13635	9.41544	3.48802e-08	2.13146e-07	9.0478	TRAPPC1
EHBP1	EHBP1	3.7501	3.51409	9.40589	3.53966e-08	2.15845e-07	9.04654	EHBP1
IMP4	IMP4	3.98576	3.77803	9.40553	3.54164e-08	2.15891e-07	9.04782	IMP4
UBE2Q1	UBE2Q1	3.3212	5.48661	9.4036	3.55216e-08	2.16412e-07	8.99848	UBE2Q1
TDP2	TDP2	3.94512	4.29111	9.39638	3.59194e-08	2.1831e-07	9.01867	TDP2
TSNARE1	TSNARE1	4.01365	3.45168	9.39439	3.60297e-08	2.18849e-07	9.03199	TSNARE1
CTDNEP1	CTDNEP1	4.00351	5.60019	9.39037	3.62534e-08	2.20076e-07	8.98468	CTDNEP1
SAE1	SAE1	4.89329	5.33271	9.38738	3.64212e-08	2.20961e-07	9.00037	SAE1
MRPL14	MRPL14	5.01253	4.41033	9.38719	3.6432e-08	2.20961e-07	9.0266	MRPL14
IBTK	IBTK	4.85948	5.28163	9.38301	3.66674e-08	2.22123e-07	9.00265	IBTK
CLPX	CLPX	3.80277	4.46735	9.38178	3.67374e-08	2.22414e-07	8.9948	CLPX
OCRL	OCRL	5.19427	4.45364	9.38042	3.68145e-08	2.22813e-07	9.01743	OCRL
ZDHHC8	ZDHHC8	4.77605	4.78557	9.37426	3.71664e-08	2.24557e-07	8.98247	ZDHHC8
RBPJ	RBPJ	4.20304	6.11893	9.37421	3.7169e-08	2.24557e-07	8.9566	RBPJ
DDX1	DDX1	3.42401	5.82876	9.37286	3.72464e-08	2.24956e-07	8.95261	DDX1
USP32	USP32	4.82166	4.73191	9.37065	3.73737e-08	2.25658e-07	9.00205	USP32
TCTN3	TCTN3	5.30497	4.48466	9.36899	3.74696e-08	2.2617e-07	9.00127	TCTN3
AGL	AGL	4.77429	4.23997	9.36415	3.77509e-08	2.27664e-07	8.99247	AGL
RAB4B	RAB4B	4.56273	3.60003	9.35497	3.82903e-08	2.30642e-07	8.97828	RAB4B
R3HDM4	R3HDM4	4.20575	5.05028	9.35264	3.84288e-08	2.31408e-07	8.94051	R3HDM4
SMG8	SMG8	4.19303	3.36012	9.34932	3.86267e-08	2.3253e-07	8.96816	SMG8
NDUFA13	NDUFA13	5.55708	5.5802	9.34848	3.86765e-08	2.32761e-07	8.95493	NDUFA13
PAAF1	PAAF1	3.58017	2.9105	9.3441	3.89397e-08	2.34205e-07	8.95613	PAAF1
PSMA1	PSMA1	4.8636	5.38329	9.3373	3.93515e-08	2.36331e-07	8.92403	PSMA1
MAGEF1	MAGEF1	3.73813	5.1006	9.33709	3.93648e-08	2.36341e-07	8.90615	MAGEF1
SLC9A6	SLC9A6	3.99542	3.49957	9.32789	3.99297e-08	2.39661e-07	8.93594	SLC9A6
RAB21	RAB21	4.1018	4.62704	9.32093	4.03624e-08	2.42114e-07	8.91108	RAB21
BLVRA	BLVRA	5.01454	4.36077	9.31662	4.06331e-08	2.43666e-07	8.92454	BLVRA
PSMB3	PSMB3	5.53034	4.62613	9.30592	4.13132e-08	2.47452e-07	8.91049	PSMB3
NGDN	NGDN	4.02116	3.52418	9.30516	4.13617e-08	2.47605e-07	8.90318	NGDN
ADIPOR2	ADIPOR2	5.17439	5.60573	9.30514	4.13634e-08	2.47605e-07	8.89129	ADIPOR2
CEP164	CEP164	4.74932	4.0271	9.3038	4.14496e-08	2.48048e-07	8.90493	CEP164
TUBG1	TUBG1	5.5181	4.31504	9.29506	4.20155e-08	2.51105e-07	8.89467	TUBG1
ENO1	ENO1	4.24991	10.2214	9.2897	4.23667e-08	2.53087e-07	8.9328	ENO1
MRPS23	MRPS23	4.61747	3.8911	9.28469	4.2698e-08	2.5469e-07	8.87663	MRPS23
EIF3F	EIF3F	4.82548	6.57506	9.28229	4.28574e-08	2.55491e-07	8.82676	EIF3F
ERAL1	ERAL1	4.43537	4.35374	9.2813	4.29237e-08	2.55763e-07	8.85497	ERAL1
CTBP1	CTBP1	3.22479	6.6387	9.28123	4.29284e-08	2.55763e-07	8.85068	CTBP1
CCT5	CCT5	4.33338	6.61792	9.27561	4.33054e-08	2.57782e-07	8.81585	CCT5
RAB10	RAB10	3.71954	6.41647	9.2707	4.36372e-08	2.59438e-07	8.80616	RAB10
TMEM167B	TMEM167B	4.43669	4.76157	9.26755	4.38515e-08	2.60496e-07	8.83511	TMEM167B
PRMT2	PRMT2	5.44379	5.35164	9.26278	4.41785e-08	2.62054e-07	8.82417	PRMT2
GPR107	GPR107	5.00332	5.62987	9.26187	4.42411e-08	2.62349e-07	8.82015	GPR107
ARHGAP35	ARHGAP35	5.59266	6.23626	9.26028	4.43508e-08	2.62922e-07	8.81413	ARHGAP35
DTX3	DTX3	4.01611	3.76218	9.25955	4.4401e-08	2.63142e-07	8.82072	DTX3
THRAP3	THRAP3	4.0267	6.24529	9.25895	4.44423e-08	2.6331e-07	8.79275	THRAP3
TSG101	TSG101	4.68489	4.9905	9.25552	4.46805e-08	2.64644e-07	8.81645	TSG101
U2AF1	U2AF1	4.85871	4.71322	9.25254	4.48885e-08	2.6541e-07	8.81458	U2AF1
ORC5	ORC5	3.35822	2.87435	9.25058	4.50258e-08	2.65988e-07	8.81864	ORC5
DCAF7	DCAF7	4.27754	6.11309	9.24949	4.51021e-08	2.663e-07	8.77972	DCAF7
SLC39A9	SLC39A9	3.79166	5.44139	9.23934	4.5822e-08	2.70061e-07	8.76801	SLC39A9
CHAMP1	CHAMP1	4.37082	3.6155	9.23688	4.5998e-08	2.7102e-07	8.80579	CHAMP1
PLS1	PLS1	4.99933	4.94732	9.2222	4.70641e-08	2.76497e-07	8.77044	PLS1
CHID1	CHID1	4.59354	4.99356	9.22157	4.71105e-08	2.76689e-07	8.75749	CHID1
NSUN2	NSUN2	3.41218	5.39124	9.22123	4.71349e-08	2.76752e-07	8.73945	NSUN2
SELK	SELK	4.47249	4.19832	9.21852	4.73354e-08	2.77768e-07	8.77943	SELK
CTDSP1	CTDSP1	6.18645	5.95524	9.21473	4.7616e-08	2.7901e-07	8.75302	CTDSP1
TBC1D8B	TBC1D8B	3.71342	3.22313	9.21196	4.7823e-08	2.80142e-07	8.76526	TBC1D8B
ZMAT2	ZMAT2	5.60899	4.70515	9.21092	4.79005e-08	2.80364e-07	8.77201	ZMAT2
MVK	MVK	5.98131	4.7557	9.2066	4.82247e-08	2.82168e-07	8.7665	MVK
WDR41	WDR41	4.22623	3.71946	9.20483	4.83589e-08	2.82872e-07	8.75816	WDR41
KARS	KARS	4.82148	5.74241	9.19338	4.92323e-08	2.87565e-07	8.71549	KARS
ZDHHC4	ZDHHC4	4.37438	4.50121	9.19253	4.92979e-08	2.87844e-07	8.72517	ZDHHC4
C7orf60	C7orf60	3.85708	3.25721	9.19239	4.93085e-08	2.87844e-07	8.73768	C7orf60
TAB3	TAB3	3.8964	4.4817	9.19154	4.93746e-08	2.88147e-07	8.72447	TAB3
ZNF419	ZNF419	2.96419	2.18584	9.19025	4.9474e-08	2.88561e-07	8.72664	ZNF419
TSEN34	TSEN34	3.7422	4.98386	9.18431	4.99369e-08	2.91092e-07	8.69068	TSEN34
SAP130	SAP130	3.65756	4.1607	9.18404	4.99575e-08	2.91129e-07	8.71069	SAP130
COPS7B	COPS7B	2.98369	3.96424	9.18376	4.99799e-08	2.91175e-07	8.6878	COPS7B
RIPK4	RIPK4	4.79653	4.03777	9.18152	5.01553e-08	2.92113e-07	8.72653	RIPK4
MUT	MUT	4.37309	4.52378	9.17937	5.03247e-08	2.92931e-07	8.70645	MUT
AAGAB	AAGAB	3.85154	4.67639	9.1737	5.07734e-08	2.95203e-07	8.68905	AAGAB
STAMBP	STAMBP	4.14916	4.48127	9.17307	5.08239e-08	2.95412e-07	8.69607	STAMBP
LOC92249	LOC92249	3.39822	2.71524	9.17016	5.10556e-08	2.96588e-07	8.70156	LOC92249
MUM1	MUM1	4.3558	4.17285	9.16627	5.13682e-08	2.98319e-07	8.68745	MUM1
GBF1	GBF1	3.77051	5.49825	9.16062	5.18253e-08	3.00801e-07	8.65713	GBF1
SLC25A11	SLC25A11	4.42258	4.77094	9.15328	5.24256e-08	3.03849e-07	8.65985	SLC25A11
NCLN	NCLN	3.96365	5.95874	9.13706	5.37782e-08	3.11065e-07	8.61736	NCLN
TEX261	TEX261	3.73301	5.36251	9.1288	5.44815e-08	3.14594e-07	8.60666	TEX261
CSTB	CSTB	5.86244	5.92735	9.12858	5.45002e-08	3.14612e-07	8.63573	CSTB
TGFBR1	TGFBR1	4.74015	5.17252	9.12705	5.46309e-08	3.15277e-07	8.61548	TGFBR1
PSMB6	PSMB6	4.96165	4.93642	9.12491	5.48159e-08	3.16176e-07	8.62851	PSMB6
MRPL1	MRPL1	4.0469	3.49593	9.10919	5.61884e-08	3.23338e-07	8.61656	MRPL1
NDUFA8	NDUFA8	5.13687	4.05354	9.10869	5.6233e-08	3.23375e-07	8.62027	NDUFA8
CNBP	CNBP	3.44759	7.2828	9.10543	5.65222e-08	3.24802e-07	8.60744	CNBP
CSGALNACT2	CSGALNACT2	3.62192	3.7786	9.10428	5.66243e-08	3.25297e-07	8.60649	CSGALNACT2
ABCB7	ABCB7	3.40167	3.81394	9.0954	5.74222e-08	3.29319e-07	8.57912	ABCB7
ECI2	ECI2	4.48907	4.23073	9.09488	5.74695e-08	3.29497e-07	8.58324	ECI2
CLDND1	CLDND1	4.75508	4.4917	9.09379	5.75681e-08	3.29969e-07	8.58043	CLDND1
HDAC8	HDAC8	3.9429	3.31085	9.08695	5.81926e-08	3.33265e-07	8.58307	HDAC8
ACTG1	ACTG1	4.76598	10.1954	9.08366	5.84958e-08	3.34736e-07	8.63211	ACTG1
ATXN7L3B	ATXN7L3B	3.96259	6.38784	9.07559	5.92455e-08	3.3872e-07	8.52426	ATXN7L3B
RPUSD4	RPUSD4	4.1994	3.76111	9.07248	5.95366e-08	3.40288e-07	8.56309	RPUSD4
GSTK1	GSTK1	4.50489	4.98404	9.06381	6.03583e-08	3.44596e-07	8.53553	GSTK1
TBCA	TBCA	4.67512	5.42561	9.06275	6.04588e-08	3.45072e-07	8.52195	TBCA
MRPL3	MRPL3	5.11415	5.19678	9.06062	6.0663e-08	3.4614e-07	8.53413	MRPL3
TLE3	TLE3	3.93589	5.93765	9.05747	6.09659e-08	3.4777e-07	8.49981	TLE3
LAMP1	LAMP1	3.88575	7.85015	9.05608	6.10994e-08	3.48238e-07	8.53325	LAMP1
RPTOR	RPTOR	3.53879	4.36113	9.05577	6.11298e-08	3.48313e-07	8.50798	RPTOR
ASF1B	ASF1B	4.93909	3.06718	9.05144	6.15497e-08	3.50311e-07	8.53482	ASF1B
SEPW1	SEPW1	5.08524	5.89306	9.0499	6.16996e-08	3.50966e-07	8.49829	SEPW1
DCTD	DCTD	4.91288	5.05947	9.04971	6.17183e-08	3.50974e-07	8.51626	DCTD
LMAN2L	LMAN2L	4.4429	3.62785	9.04312	6.23653e-08	3.5427e-07	8.52062	LMAN2L
MOSPD3	MOSPD3	4.01467	3.08645	9.03936	6.2738e-08	3.56072e-07	8.51288	MOSPD3
MBTPS2	MBTPS2	4.4464	3.52845	9.03688	6.29847e-08	3.57272e-07	8.51138	MBTPS2
ANXA11	ANXA11	4.79851	6.62488	9.02953	6.37221e-08	3.61253e-07	8.46318	ANXA11
FAM49B	FAM49B	4.04238	5.35008	9.02637	6.40416e-08	3.62658e-07	8.46616	FAM49B
MRPS24	MRPS24	5.17277	4.07428	9.02558	6.41219e-08	3.63011e-07	8.49698	MRPS24
GSTP1	GSTP1	5.97762	7.81675	9.02143	6.45451e-08	3.64998e-07	8.44887	GSTP1
RBM10	RBM10	3.39498	5.16317	9.0155	6.51547e-08	3.68137e-07	8.4397	RBM10
KTI12	KTI12	3.21332	2.34358	9.00445	6.63064e-08	3.74226e-07	8.45523	KTI12
HSP90B1	HSP90B1	2.80104	9.11373	8.99883	6.6901e-08	3.77162e-07	8.50458	HSP90B1
PTBP1	PTBP1	3.63498	7.13706	8.9965	6.71492e-08	3.7835e-07	8.43692	PTBP1
GID4	GID4	3.49614	2.87294	8.99346	6.74736e-08	3.79755e-07	8.44118	GID4
NUCKS1	NUCKS1	3.34826	7.32817	8.9864	6.82348e-08	3.83719e-07	8.44612	NUCKS1
RPL30	RPL30	6.52981	7.44005	8.9808	6.88447e-08	3.87041e-07	8.39849	RPL30
STRIP1	STRIP1	4.07699	4.36676	8.97765	6.91907e-08	3.8877e-07	8.40829	STRIP1
PEX19	PEX19	4.91435	4.83047	8.96936	7.01086e-08	3.936e-07	8.3981	PEX19
FBXO21	FBXO21	4.60851	4.84841	8.9685	7.02055e-08	3.94035e-07	8.39626	FBXO21
MYPOP	MYPOP	3.5235	2.65918	8.96676	7.03992e-08	3.94903e-07	8.40157	MYPOP
DAP	DAP	5.22472	5.61455	8.96619	7.0464e-08	3.95157e-07	8.38703	DAP
CYTH1	CYTH1	3.82867	5.48563	8.9616	7.09808e-08	3.97725e-07	8.36486	CYTH1
ATF6B	ATF6B	3.9194	5.36636	8.95943	7.1226e-08	3.98988e-07	8.35992	ATF6B
ABHD10	ABHD10	4.53944	3.79321	8.95462	7.17737e-08	4.01722e-07	8.38891	ABHD10
FAM114A2	FAM114A2	3.58696	3.1038	8.95322	7.19345e-08	4.02511e-07	8.38176	FAM114A2
GAA	GAA	5.45799	6.47838	8.94745	7.25979e-08	4.05887e-07	8.35253	GAA
SNX24	SNX24	3.58373	3.32476	8.94363	7.30414e-08	4.0814e-07	8.36741	SNX24
TMEM167A	TMEM167A	4.9553	5.84539	8.94224	7.32037e-08	4.08935e-07	8.34677	TMEM167A
SYS1	SYS1	4.7461	4.38445	8.94123	7.3322e-08	4.09482e-07	8.36956	SYS1
C6orf48	C6orf48	5.72227	6.01135	8.9381	7.36887e-08	4.11303e-07	8.34298	C6orf48
BRPF1	BRPF1	3.52549	4.08987	8.93621	7.39116e-08	4.12434e-07	8.34419	BRPF1
IMP3	IMP3	4.36674	4.80341	8.93277	7.43176e-08	4.14454e-07	8.33552	IMP3
TIMELESS	TIMELESS	5.09597	4.17077	8.93121	7.45038e-08	4.1528e-07	8.35554	TIMELESS
PRKCSH	PRKCSH	3.44956	7.39372	8.92545	7.51909e-08	4.18649e-07	8.35232	PRKCSH
FOXRED1	FOXRED1	4.26267	3.51851	8.92127	7.56944e-08	4.21336e-07	8.33773	FOXRED1
SDHA	SDHA	4.12603	6.04393	8.91801	7.60901e-08	4.23423e-07	8.29542	SDHA
CDC42	CDC42	4.06384	6.9287	8.91274	7.67331e-08	4.26531e-07	8.28589	CDC42
UQCR11	UQCR11	5.06646	5.314	8.91235	7.67814e-08	4.26683e-07	8.30654	UQCR11
PGAP3	PGAP3	4.48649	4.37123	8.91157	7.68775e-08	4.271e-07	8.31098	PGAP3
TSPAN15	TSPAN15	4.73699	5.03603	8.9088	7.72178e-08	4.28519e-07	8.29898	TSPAN15
FOXO4	FOXO4	4.30106	3.44617	8.90167	7.81031e-08	4.33076e-07	8.30845	FOXO4
UBQLN1	UBQLN1	3.1366	6.1611	8.89666	7.8732e-08	4.36115e-07	8.25948	UBQLN1
HEATR5B	HEATR5B	4.9268	4.54586	8.89431	7.90286e-08	4.3725e-07	8.29953	HEATR5B
MARK3	MARK3	4.04636	5.49913	8.89364	7.91135e-08	4.376e-07	8.26666	MARK3
SS18L2	SS18L2	3.56014	2.95766	8.88632	8.00458e-08	4.42032e-07	8.28121	SS18L2
KANSL2	KANSL2	4.31205	3.63292	8.88304	8.04668e-08	4.44115e-07	8.2804	KANSL2
HNRNPA1	HNRNPA1	4.22047	9.29	8.88157	8.0657e-08	4.45043e-07	8.32817	HNRNPA1
MICALL1	MICALL1	4.17507	4.29426	8.87674	8.12836e-08	4.48134e-07	8.25691	MICALL1
PSEN1	PSEN1	4.64376	5.37885	8.86955	8.22255e-08	4.52956e-07	8.24158	PSEN1
KHSRP	KHSRP	3.85802	6.91755	8.86267	8.31375e-08	4.57731e-07	8.21289	KHSRP
LARP4B	LARP4B	4.82241	6.04092	8.85843	8.37044e-08	4.60476e-07	8.21277	LARP4B
CDC27	CDC27	4.35367	4.74483	8.85388	8.43178e-08	4.63599e-07	8.22407	CDC27
RCN2	RCN2	4.15324	5.5507	8.85182	8.45973e-08	4.65009e-07	8.19741	RCN2
TRMT44	TRMT44	2.97945	2.7013	8.84914	8.49619e-08	4.66683e-07	8.22059	TRMT44
JKAMP	JKAMP	4.0972	4.49497	8.84908	8.4971e-08	4.66683e-07	8.21677	JKAMP
NDUFS2	NDUFS2	4.57153	5.53573	8.84356	8.57274e-08	4.702e-07	8.19698	NDUFS2
TARDBP	TARDBP	4.31798	6.27383	8.84073	8.61171e-08	4.71826e-07	8.17994	TARDBP
CAPZA1	CAPZA1	4.06507	6.16861	8.83719	8.66087e-08	4.7439e-07	8.17571	CAPZA1
ZFAND6	ZFAND6	4.6379	5.14459	8.83566	8.68223e-08	4.75378e-07	8.19008	ZFAND6
PLXNB1	PLXNB1	4.80708	6.57729	8.83199	8.73354e-08	4.77466e-07	8.16644	PLXNB1
SCO1	SCO1	3.37274	3.73749	8.83102	8.74719e-08	4.78083e-07	8.18589	SCO1
ATP6V1C1	ATP6V1C1	4.29512	4.77492	8.828	8.78986e-08	4.80286e-07	8.18496	ATP6V1C1
TMEM59	TMEM59	5.33289	6.80124	8.82715	8.80184e-08	4.80772e-07	8.16543	TMEM59
MAPKAP1	MAPKAP1	4.41481	5.17722	8.82633	8.81341e-08	4.81183e-07	8.17614	MAPKAP1
MRPL12	MRPL12	5.30783	4.25325	8.82596	8.81864e-08	4.81339e-07	8.19706	MRPL12
ELOVL1	ELOVL1	4.63413	5.21782	8.82021	8.90058e-08	4.85419e-07	8.16611	ELOVL1
SERBP1	SERBP1	2.31414	7.59715	8.81995	8.90438e-08	4.85495e-07	8.22972	SERBP1
PCBP1	PCBP1	3.69412	7.4413	8.81642	8.95514e-08	4.87999e-07	8.18269	PCBP1
QARS	QARS	5.75876	6.54428	8.81383	8.99249e-08	4.89903e-07	8.15314	QARS
CCDC51	CCDC51	3.52935	2.82112	8.80918	9.06007e-08	4.93452e-07	8.16451	CCDC51
KLHL26	KLHL26	3.87404	3.0977	8.80716	9.08959e-08	4.94794e-07	8.16351	KLHL26
ARMCX3	ARMCX3	4.55484	5.14651	8.80298	9.15104e-08	4.97737e-07	8.14114	ARMCX3
GOT2	GOT2	4.81108	5.19545	8.79584	9.25685e-08	5.03135e-07	8.13058	GOT2
ZBTB7B	ZBTB7B	3.77807	5.58481	8.78141	9.47487e-08	5.13969e-07	8.09322	ZBTB7B
RAB8A	RAB8A	3.5028	5.03675	8.77978	9.49982e-08	5.15185e-07	8.0936	RAB8A
ATP6V1D	ATP6V1D	3.53066	5.06364	8.77848	9.51984e-08	5.16132e-07	8.0917	ATP6V1D
REPIN1	REPIN1	2.99543	6.63721	8.77569	9.56276e-08	5.18181e-07	8.12675	REPIN1
FLOT2	FLOT2	3.83689	5.94015	8.77362	9.59482e-08	5.19779e-07	8.07816	FLOT2
TCERG1	TCERG1	4.20631	4.98183	8.76935	9.66112e-08	5.22811e-07	8.08956	TCERG1
METTL22	METTL22	2.8803	2.35715	8.76689	9.69957e-08	5.24611e-07	8.09525	METTL22
GNAI2	GNAI2	4.08167	6.46359	8.76238	9.77057e-08	5.2831e-07	8.06156	GNAI2
LAS1L	LAS1L	2.87294	4.26672	8.7618	9.77973e-08	5.28664e-07	8.0661	LAS1L
RACGAP1	RACGAP1	4.25795	4.09295	8.76146	9.78518e-08	5.28684e-07	8.084	RACGAP1
GHDC	GHDC	3.83852	3.85857	8.76145	9.78531e-08	5.28684e-07	8.08243	GHDC
OXSM	OXSM	3.03672	2.24983	8.75924	9.82032e-08	5.30433e-07	8.08497	OXSM
RNF219	RNF219	3.75733	3.29835	8.74864	9.99001e-08	5.38736e-07	8.07388	RNF219
NUP155	NUP155	4.01237	3.67102	8.74686	1.00189e-07	5.39812e-07	8.07247	NUP155
TIMM21	TIMM21	3.98356	3.23047	8.74201	1.00979e-07	5.43539e-07	8.06493	TIMM21
PTDSS2	PTDSS2	3.78411	4.10451	8.74154	1.01055e-07	5.43805e-07	8.05068	PTDSS2
CEP170B	CEP170B	3.9495	5.93047	8.73335	1.02404e-07	5.50331e-07	8.01788	CEP170B
COMMD8	COMMD8	3.86989	3.18824	8.73258	1.02532e-07	5.50728e-07	8.04995	COMMD8
FBXO3	FBXO3	4.49775	3.7536	8.7254	1.03732e-07	5.56434e-07	8.04161	FBXO3
ZFP62	ZFP62	4.52163	3.8286	8.71765	1.05043e-07	5.63022e-07	8.02982	ZFP62
CSDE1	CSDE1	2.55921	8.22527	8.71536	1.05433e-07	5.64712e-07	8.06674	CSDE1
OSER1	OSER1	3.85187	3.69403	8.71479	1.05531e-07	5.65037e-07	8.02264	OSER1
SFSWAP	SFSWAP	4.01205	4.83011	8.71288	1.05858e-07	5.6649e-07	7.9997	SFSWAP
MRPS36	MRPS36	3.43487	3.81627	8.70947	1.06446e-07	5.69202e-07	8.0023	MRPS36
SCAMP2	SCAMP2	4.66087	5.82877	8.70803	1.06695e-07	5.70366e-07	7.98695	SCAMP2
VPS25	VPS25	3.82347	4.53697	8.70574	1.07092e-07	5.72187e-07	7.98668	VPS25
NONO	NONO	3.69342	8.13445	8.7044	1.07326e-07	5.73282e-07	8.03702	NONO
COPS4	COPS4	3.61598	4.11575	8.6977	1.08499e-07	5.79245e-07	7.98472	COPS4
MRPL46	MRPL46	3.41691	2.79198	8.69602	1.08796e-07	5.80521e-07	7.99136	MRPL46
GATAD2A	GATAD2A	3.27573	5.38568	8.69392	1.09167e-07	5.82197e-07	7.9586	GATAD2A
MRFAP1	MRFAP1	3.68122	7.44245	8.6895	1.09953e-07	5.85772e-07	7.9952	MRFAP1
HSDL1	HSDL1	4.27099	4.51126	8.6886	1.10115e-07	5.86481e-07	7.97292	HSDL1
C5orf24	C5orf24	4.56854	5.44394	8.68642	1.10506e-07	5.88254e-07	7.95637	C5orf24
RPL6	RPL6	4.79508	8.83849	8.68393	1.10955e-07	5.90484e-07	7.99531	RPL6
ATP6V1B2	ATP6V1B2	4.71165	5.96839	8.68228	1.11252e-07	5.91866e-07	7.95271	ATP6V1B2
SRRM1	SRRM1	3.71555	5.78345	8.68216	1.11273e-07	5.91866e-07	7.94041	SRRM1
EXOC6	EXOC6	3.63601	3.64472	8.67937	1.11779e-07	5.93934e-07	7.96726	EXOC6
NDUFS4	NDUFS4	4.43524	3.75657	8.67608	1.1238e-07	5.96502e-07	7.96576	NDUFS4
H3F3B	H3F3B	4.94213	8.10842	8.67429	1.12707e-07	5.98082e-07	7.95165	H3F3B
EDEM2	EDEM2	4.63845	4.38168	8.66984	1.13525e-07	6.01633e-07	7.95682	EDEM2
ARPC1A	ARPC1A	4.61887	5.5681	8.66928	1.13629e-07	6.02024e-07	7.93276	ARPC1A
PFKL	PFKL	4.37889	6.79874	8.66682	1.14086e-07	6.04286e-07	7.91714	PFKL
FAM58A	FAM58A	3.49721	2.91822	8.66077	1.15214e-07	6.09942e-07	7.93783	FAM58A
SEC61G	SEC61G	5.81675	4.64737	8.66054	1.15259e-07	6.1002e-07	7.94493	SEC61G
ATPAF1	ATPAF1	4.14449	4.41082	8.6593	1.1549e-07	6.10927e-07	7.92263	ATPAF1
SAYSD1	SAYSD1	3.66251	2.97737	8.65787	1.15761e-07	6.12197e-07	7.93434	SAYSD1
RNA18S5	RNA18S5	11.6399	8.80439	8.65559	1.16191e-07	6.14155e-07	7.94183	RNA18S5
HARS2	HARS2	3.57892	3.9854	8.65388	1.16515e-07	6.15567e-07	7.91779	HARS2
RFT1	RFT1	3.73907	3.72919	8.65355	1.16578e-07	6.15567e-07	7.9176	RFT1
IREB2	IREB2	4.7428	5.28164	8.65354	1.1658e-07	6.15567e-07	7.91472	IREB2
BBS10	BBS10	4.27632	3.04839	8.65194	1.16884e-07	6.1681e-07	7.92807	BBS10
FYTTD1	FYTTD1	4.10128	5.00564	8.65182	1.16907e-07	6.1681e-07	7.90528	FYTTD1
LRRC40	LRRC40	3.96988	3.36855	8.65129	1.17008e-07	6.17182e-07	7.92581	LRRC40
GOLGA5	GOLGA5	3.18112	4.76159	8.64859	1.17524e-07	6.19421e-07	7.89799	GOLGA5
BRK1	BRK1	4.08211	6.20833	8.64465	1.18282e-07	6.22764e-07	7.88309	BRK1
SF3B2	SF3B2	3.34061	6.89225	8.64404	1.18398e-07	6.23216e-07	7.89108	SF3B2
CLNS1A	CLNS1A	4.42881	4.93333	8.63975	1.1923e-07	6.27267e-07	7.89311	CLNS1A
HNRNPLL	HNRNPLL	4.35244	4.5022	8.63682	1.19801e-07	6.29943e-07	7.89296	HNRNPLL
MAD2L1	MAD2L1	4.61638	2.96815	8.63659	1.19846e-07	6.30015e-07	7.90553	MAD2L1
DUSP23	DUSP23	3.75789	2.87496	8.63539	1.2008e-07	6.31083e-07	7.9003	DUSP23
ADAR	ADAR	4.45657	6.56169	8.63493	1.20171e-07	6.31396e-07	7.871	ADAR
CHMP2B	CHMP2B	2.80264	5.25648	8.62716	1.21705e-07	6.38625e-07	7.85594	CHMP2B
MRPS15	MRPS15	5.1003	4.51921	8.62355	1.22424e-07	6.42236e-07	7.88659	MRPS15
DHRS4L2	DHRS4L2	3.38415	2.56673	8.62269	1.22597e-07	6.42809e-07	7.87856	DHRS4L2
EEF1G	EEF1G	4.76103	9.59423	8.6223	1.22674e-07	6.43043e-07	7.91782	EEF1G
GMEB2	GMEB2	3.90733	4.09669	8.61635	1.23873e-07	6.48828e-07	7.86116	GMEB2
FAM199X	FAM199X	4.4204	4.75482	8.61191	1.24774e-07	6.5304e-07	7.85575	FAM199X
HTATSF1	HTATSF1	3.99815	5.16596	8.61126	1.24906e-07	6.53562e-07	7.84286	HTATSF1
SLC25A5	SLC25A5	5.4523	7.18594	8.60646	1.25891e-07	6.57862e-07	7.83161	SLC25A5
TRIM44	TRIM44	3.8101	6.13329	8.60258	1.26692e-07	6.61707e-07	7.82013	TRIM44
PAPD7	PAPD7	3.37508	4.71048	8.59975	1.27281e-07	6.6427e-07	7.82086	PAPD7
ZSCAN26	ZSCAN26	3.16121	2.62275	8.59922	1.27391e-07	6.64671e-07	7.84082	ZSCAN26
BAP1	BAP1	3.17504	5.7046	8.58676	1.30015e-07	6.77118e-07	7.79314	BAP1
NUFIP1	NUFIP1	2.79298	2.60252	8.58348	1.30715e-07	6.80438e-07	7.81372	NUFIP1
TPCN2	TPCN2	3.57724	3.14613	8.5808	1.31291e-07	6.82911e-07	7.81502	TPCN2
CIRH1A	CIRH1A	3.62576	3.93964	8.57795	1.31905e-07	6.85925e-07	7.79936	CIRH1A
APH1B	APH1B	4.66282	4.05759	8.57342	1.32887e-07	6.90501e-07	7.80791	APH1B
NDUFV2	NDUFV2	3.66102	5.32791	8.56874	1.33912e-07	6.95468e-07	7.77126	NDUFV2
TNS1	TNS1	7.31143	6.01941	8.56756	1.3417e-07	6.96631e-07	7.80277	TNS1
ZMIZ2	ZMIZ2	5.28285	5.78956	8.56623	1.34464e-07	6.97977e-07	7.7788	ZMIZ2
TMEM30A	TMEM30A	4.55309	6.90942	8.56507	1.3472e-07	6.9913e-07	7.76254	TMEM30A
MRPS31	MRPS31	3.75104	3.12039	8.56026	1.35787e-07	7.03942e-07	7.7841	MRPS31
CAMSAP2	CAMSAP2	4.13671	4.76922	8.55867	1.36142e-07	7.05602e-07	7.77333	CAMSAP2
MRPS6	MRPS6	4.99291	3.84037	8.55838	1.36208e-07	7.05761e-07	7.78533	MRPS6
ARHGEF19	ARHGEF19	3.8934	4.93861	8.55599	1.36743e-07	7.08173e-07	7.75207	ARHGEF19
TELO2	TELO2	4.16613	4.43491	8.55546	1.36861e-07	7.08605e-07	7.7629	TELO2
LARS	LARS	4.67342	5.72438	8.54821	1.385e-07	7.16357e-07	7.74734	LARS
C17orf49	C17orf49	4.5286	3.24896	8.54477	1.39284e-07	7.19987e-07	7.76301	C17orf49
RBM27	RBM27	4.52434	4.30189	8.54467	1.39309e-07	7.19987e-07	7.76285	RBM27
TMEM187	TMEM187	2.99007	2.14801	8.54322	1.3964e-07	7.21513e-07	7.75298	TMEM187
UBE3B	UBE3B	3.41465	4.87108	8.54259	1.39784e-07	7.21891e-07	7.73197	UBE3B
ALG2	ALG2	3.91515	4.61607	8.54205	1.39908e-07	7.22345e-07	7.74175	ALG2
MFN2	MFN2	3.42945	5.67224	8.54125	1.40093e-07	7.23118e-07	7.72598	MFN2
YPEL2	YPEL2	3.98585	3.39201	8.54035	1.40301e-07	7.2382e-07	7.75424	YPEL2
RAE1	RAE1	4.54953	3.80122	8.53701	1.41071e-07	7.27053e-07	7.751	RAE1
SENP6	SENP6	4.43545	5.48969	8.53649	1.41193e-07	7.27496e-07	7.73064	SENP6
PRMT7	PRMT7	4.01505	3.31736	8.53533	1.41461e-07	7.28693e-07	7.74657	PRMT7
PBXIP1	PBXIP1	6.17108	5.8176	8.53492	1.41558e-07	7.29008e-07	7.73984	PBXIP1
TYW3	TYW3	4.22306	3.91367	8.5337	1.41843e-07	7.30102e-07	7.74482	TYW3
MUL1	MUL1	3.07423	4.40988	8.52599	1.43651e-07	7.38844e-07	7.70632	MUL1
TRIM28	TRIM28	3.8454	7.42389	8.52568	1.43724e-07	7.38896e-07	7.73206	TRIM28
CCT7	CCT7	3.58407	6.73392	8.52564	1.43734e-07	7.38896e-07	7.70501	CCT7
PTPRJ	PTPRJ	5.31079	4.59808	8.51902	1.45308e-07	7.45853e-07	7.72464	PTPRJ
RBMX2	RBMX2	3.64924	3.43875	8.51628	1.45966e-07	7.48089e-07	7.71524	RBMX2
GRB2	GRB2	3.48434	6.1329	8.51317	1.46714e-07	7.51544e-07	7.68166	GRB2
RPL13A	RPL13A	3.698	10.123	8.51236	1.46912e-07	7.52176e-07	7.69823	RPL13A
TTC27	TTC27	3.27132	2.89319	8.50939	1.47631e-07	7.55473e-07	7.70237	TTC27
HEATR6	HEATR6	3.87568	3.27511	8.50841	1.4787e-07	7.56505e-07	7.70405	HEATR6
YIPF5	YIPF5	4.19648	4.58579	8.50529	1.48633e-07	7.59833e-07	7.6855	YIPF5
RPLP0	RPLP0	5.50988	10.0086	8.50276	1.49253e-07	7.62618e-07	7.72735	RPLP0
TRPC4AP	TRPC4AP	4.15269	5.82914	8.49896	1.50191e-07	7.66941e-07	7.66466	TRPC4AP
NCK2	NCK2	4.4892	4.68168	8.49887	1.50213e-07	7.66941e-07	7.67904	NCK2
SNX19	SNX19	4.85335	5.17058	8.4967	1.5075e-07	7.68715e-07	7.67737	SNX19
ESD	ESD	4.66684	5.06267	8.48291	1.5422e-07	7.84825e-07	7.65122	ESD
SFTPB	SFTPB	5.45251	11.7174	8.47563	1.56084e-07	7.93712e-07	7.51517	SFTPB
ZNF146	ZNF146	3.63255	5.82235	8.47449	1.56377e-07	7.95004e-07	7.6231	ZNF146
SMG5	SMG5	3.01338	6.34326	8.47397	1.56512e-07	7.95489e-07	7.62664	SMG5
NUCB1	NUCB1	4.06257	7.1164	8.47281	1.56812e-07	7.96817e-07	7.61935	NUCB1
SETD4	SETD4	4.52484	3.63828	8.46916	1.57761e-07	8.01036e-07	7.64499	SETD4
NELFB	NELFB	3.18749	5.47324	8.46804	1.58053e-07	8.02116e-07	7.61089	NELFB
PSMD11	PSMD11	3.66967	5.36021	8.46344	1.59259e-07	8.07628e-07	7.609	PSMD11
ACTR2	ACTR2	3.57075	7.15827	8.46	1.60167e-07	8.11418e-07	7.60372	ACTR2
RPF2	RPF2	3.66413	3.88785	8.45883	1.60478e-07	8.12791e-07	7.61693	RPF2
GTF2F2	GTF2F2	4.53029	3.86525	8.44827	1.63306e-07	8.26285e-07	7.61225	GTF2F2
CDK16	CDK16	2.69965	6.15448	8.44476	1.64256e-07	8.30469e-07	7.59334	CDK16
COX16	COX16	4.20102	4.3852	8.44268	1.64824e-07	8.33134e-07	7.59301	COX16
CYFIP1	CYFIP1	2.78148	6.33903	8.44229	1.64929e-07	8.33457e-07	7.57546	CYFIP1
SDCCAG3	SDCCAG3	3.4778	4.53228	8.43921	1.65772e-07	8.37091e-07	7.57635	SDCCAG3
MDH1	MDH1	4.48392	5.51807	8.43729	1.663e-07	8.39548e-07	7.57517	MDH1
MYO1C	MYO1C	3.78744	6.48022	8.43293	1.67507e-07	8.44168e-07	7.55752	MYO1C
MBD4	MBD4	4.72121	4.11042	8.43292	1.67507e-07	8.44168e-07	7.58863	MBD4
FAM134A	FAM134A	3.5131	6.03711	8.42608	1.69418e-07	8.52521e-07	7.54639	FAM134A
TMEM106C	TMEM106C	5.96481	4.60766	8.42441	1.69888e-07	8.54241e-07	7.57724	TMEM106C
PCTP	PCTP	3.79328	3.40496	8.42361	1.70113e-07	8.54959e-07	7.57099	PCTP
BRD7	BRD7	2.84528	5.61476	8.42266	1.7038e-07	8.55874e-07	7.54008	BRD7
SCFD1	SCFD1	3.73027	4.77842	8.41846	1.71571e-07	8.61429e-07	7.5485	SCFD1
CAMTA1	CAMTA1	3.92864	3.36551	8.41779	1.71762e-07	8.62049e-07	7.5624	CAMTA1
CDK18	CDK18	4.16471	2.89506	8.41773	1.71779e-07	8.62049e-07	7.56318	CDK18
CLCN6	CLCN6	4.33598	4.49215	8.41755	1.71831e-07	8.62093e-07	7.55416	CLCN6
GNB2L1	GNB2L1	5.76259	9.00086	8.41399	1.72848e-07	8.66767e-07	7.54657	GNB2L1
B2M	B2M	5.25599	8.02382	8.41381	1.72899e-07	8.66807e-07	7.53111	B2M
PES1	PES1	3.29155	5.40577	8.41297	1.73141e-07	8.67805e-07	7.5277	PES1
CD164	CD164	4.23472	7.71242	8.40755	1.74705e-07	8.74779e-07	7.53543	CD164
FN3KRP	FN3KRP	4.57973	3.78589	8.40102	1.76611e-07	8.82756e-07	7.53807	FN3KRP
RNF26	RNF26	4.04997	4.39308	8.40098	1.76621e-07	8.82756e-07	7.52	RNF26
PARL	PARL	3.79784	4.28423	8.40089	1.76647e-07	8.82756e-07	7.52622	PARL
FAM73B	FAM73B	3.86003	4.14321	8.39939	1.77087e-07	8.84517e-07	7.52149	FAM73B
TTI1	TTI1	4.58507	3.63074	8.39521	1.78323e-07	8.89375e-07	7.52891	TTI1
DDAH2	DDAH2	5.23312	4.496	8.39426	1.78605e-07	8.9056e-07	7.5287	DDAH2
SPIN1	SPIN1	3.9727	5.54968	8.39288	1.79014e-07	8.92159e-07	7.49904	SPIN1
SERINC3	SERINC3	4.63974	5.04342	8.38235	1.82176e-07	9.06581e-07	7.49692	SERINC3
CPSF6	CPSF6	3.41233	5.61776	8.37965	1.82996e-07	9.10214e-07	7.47442	CPSF6
EIF2D	EIF2D	4.5581	4.75659	8.37819	1.83441e-07	9.11976e-07	7.49225	EIF2D
PRDM15	PRDM15	3.35555	3.06819	8.3686	1.8639e-07	9.26184e-07	7.48232	PRDM15
DCLRE1A	DCLRE1A	3.65482	3.15542	8.36822	1.86509e-07	9.26548e-07	7.4832	DCLRE1A
VDAC3	VDAC3	5.29331	5.22979	8.36666	1.86993e-07	9.28726e-07	7.47586	VDAC3
HMGXB4	HMGXB4	3.97683	4.12731	8.36451	1.87663e-07	9.31594e-07	7.47004	HMGXB4
APH1A	APH1A	3.70173	6.39677	8.35288	1.91334e-07	9.47726e-07	7.43275	APH1A
CWC22	CWC22	3.55081	4.12372	8.35158	1.91752e-07	9.4933e-07	7.44857	CWC22
TMEM60	TMEM60	3.69364	3.23271	8.35035	1.92143e-07	9.5057e-07	7.45515	TMEM60
ITFG3	ITFG3	3.59419	5.76422	8.34897	1.92587e-07	9.52532e-07	7.42677	ITFG3
RSL1D1	RSL1D1	4.32178	6.50348	8.34729	1.93126e-07	9.54966e-07	7.42712	RSL1D1
PSMD1	PSMD1	3.47228	5.52981	8.34658	1.93355e-07	9.55867e-07	7.42649	PSMD1
AKIRIN1	AKIRIN1	3.70954	5.63701	8.34435	1.94076e-07	9.59194e-07	7.42251	AKIRIN1
DDR1	DDR1	5.66499	6.50415	8.34403	1.94179e-07	9.59468e-07	7.4302	DDR1
EWSR1	EWSR1	3.53981	6.87953	8.34256	1.94656e-07	9.6136e-07	7.42015	EWSR1
NISCH	NISCH	5.71927	6.27686	8.34219	1.94777e-07	9.6172e-07	7.42744	NISCH
ZDHHC18	ZDHHC18	3.86113	4.30393	8.34149	1.95003e-07	9.62599e-07	7.43368	ZDHHC18
LOC102724159	LOC102724159	4.44767	3.16843	8.34106	1.95142e-07	9.63054e-07	7.443	LOC102724159
MOSPD1	MOSPD1	3.43483	3.11311	8.33858	1.95953e-07	9.66582e-07	7.43529	MOSPD1
CBLB	CBLB	3.58226	3.77058	8.33425	1.97374e-07	9.73358e-07	7.42008	CBLB
SCOC	SCOC	4.88535	4.92518	8.33319	1.97722e-07	9.74598e-07	7.42255	SCOC
ABCB10	ABCB10	3.77331	3.95857	8.33194	1.98136e-07	9.76398e-07	7.41852	ABCB10
COQ9	COQ9	4.274	4.6777	8.33073	1.98536e-07	9.77961e-07	7.41299	COQ9
UQCRC1	UQCRC1	4.55449	6.28946	8.32897	1.99123e-07	9.80307e-07	7.39872	UQCRC1
CD81	CD81	3.8743	7.30858	8.32511	2.00407e-07	9.86393e-07	7.39295	CD81
PAIP2	PAIP2	3.84826	5.49283	8.32434	2.00666e-07	9.87424e-07	7.39175	PAIP2
C9orf64	C9orf64	3.64302	3.59328	8.32408	2.00754e-07	9.8762e-07	7.40574	C9orf64
MNAT1	MNAT1	3.7638	3.23433	8.31402	2.04157e-07	1.00314e-06	7.39789	MNAT1
EIF3E	EIF3E	4.17434	7.4084	8.3117	2.0495e-07	1.00675e-06	7.37679	EIF3E
BTN2A2	BTN2A2	3.4178	3.25544	8.31158	2.04991e-07	1.00675e-06	7.39247	BTN2A2
SNX6	SNX6	4.20283	5.26859	8.31045	2.05379e-07	1.00841e-06	7.37796	SNX6
KCTD5	KCTD5	4.22534	4.27271	8.30495	2.07278e-07	1.01675e-06	7.37683	KCTD5
C19orf10	C19orf10	3.88922	6.13173	8.30459	2.07403e-07	1.01711e-06	7.35862	C19orf10
FAM50B	FAM50B	3.38408	1.71894	8.30387	2.0765e-07	1.01783e-06	7.38008	FAM50B
PRMT5	PRMT5	4.4457	4.9834	8.30304	2.07941e-07	1.01877e-06	7.36879	PRMT5
PSMB2	PSMB2	3.50581	5.23081	8.30228	2.08204e-07	1.01981e-06	7.35615	PSMB2
RNASEH2B	RNASEH2B	3.93166	3.59642	8.29964	2.09126e-07	1.02402e-06	7.3757	RNASEH2B
LSM1	LSM1	3.42528	3.91974	8.29815	2.09647e-07	1.02613e-06	7.36373	LSM1
NDUFB2	NDUFB2	5.50967	4.38291	8.29569	2.10514e-07	1.03013e-06	7.37284	NDUFB2
COX8A	COX8A	4.61199	5.85066	8.2927	2.11569e-07	1.03504e-06	7.34399	COX8A
ACTB	ACTB	4.97909	10.0402	8.28954	2.12693e-07	1.03953e-06	7.37465	ACTB
ESRP1	ESRP1	4.92748	5.36953	8.28504	2.14303e-07	1.04689e-06	7.34352	ESRP1
FIS1	FIS1	4.45694	4.82513	8.28226	2.153e-07	1.0505e-06	7.33682	FIS1
GGPS1	GGPS1	3.55505	3.95619	8.28202	2.15387e-07	1.05067e-06	7.33882	GGPS1
FBXW11	FBXW11	4.4222	5.23429	8.27773	2.16944e-07	1.05742e-06	7.32716	FBXW11
EIF4A1	EIF4A1	4.42083	8.38482	8.27762	2.16981e-07	1.05742e-06	7.3496	EIF4A1
HSPA9	HSPA9	3.42322	7.19876	8.27596	2.17586e-07	1.06012e-06	7.32275	HSPA9
SDR42E1	SDR42E1	3.43502	1.30818	8.27238	2.18896e-07	1.06599e-06	7.33034	SDR42E1
RTF1	RTF1	3.00775	5.64373	8.26922	2.20059e-07	1.07121e-06	7.30103	RTF1
ATP6V0A1	ATP6V0A1	5.05587	5.22915	8.26847	2.20339e-07	1.07224e-06	7.32007	ATP6V0A1
AGPAT6	AGPAT6	3.7403	5.68088	8.26812	2.20465e-07	1.07234e-06	7.30225	AGPAT6
SH3BGRL	SH3BGRL	4.69803	5.40827	8.26548	2.21445e-07	1.07656e-06	7.31055	SH3BGRL
NCSTN	NCSTN	3.86895	5.96589	8.26453	2.21799e-07	1.07779e-06	7.29579	NCSTN
CYB5B	CYB5B	4.0717	5.32725	8.26252	2.22548e-07	1.08065e-06	7.29743	CYB5B
IPO11	IPO11	4.01774	3.32334	8.25693	2.24645e-07	1.08953e-06	7.308	IPO11
RHBDD2	RHBDD2	4.45782	5.58733	8.25652	2.24799e-07	1.08975e-06	7.28836	RHBDD2
S100A11	S100A11	4.74073	6.09764	8.25546	2.252e-07	1.09117e-06	7.28721	S100A11
SUCLG1	SUCLG1	3.69003	4.74332	8.25251	2.26318e-07	1.09633e-06	7.28415	SUCLG1
MRPL18	MRPL18	4.95376	4.19374	8.25043	2.27112e-07	1.09953e-06	7.29983	MRPL18
PAK4	PAK4	3.6142	5.12568	8.24877	2.27745e-07	1.10218e-06	7.27218	PAK4
TMEM218	TMEM218	3.35905	2.73797	8.24792	2.28072e-07	1.1035e-06	7.29098	TMEM218
MRPL13	MRPL13	4.55026	3.6609	8.24666	2.28555e-07	1.10557e-06	7.29302	MRPL13
NBPF9	NBPF9	4.68644	3.89856	8.24564	2.28946e-07	1.1072e-06	7.29168	NBPF9
PRPF4	PRPF4	3.20517	4.24921	8.2413	2.30623e-07	1.11456e-06	7.26533	PRPF4
CLIC1	CLIC1	5.35834	6.89719	8.24127	2.30633e-07	1.11456e-06	7.26342	CLIC1
COX6C	COX6C	4.82403	5.08849	8.24067	2.30865e-07	1.11509e-06	7.27139	COX6C
RPL3	RPL3	6.04015	9.74966	8.24044	2.30957e-07	1.11509e-06	7.29018	RPL3
DNAJA2	DNAJA2	2.95021	5.53403	8.24042	2.30963e-07	1.11509e-06	7.25585	DNAJA2
RFC3	RFC3	3.97833	3.33851	8.23703	2.32284e-07	1.12094e-06	7.27611	RFC3
DCTN1	DCTN1	2.84286	6.70596	8.23506	2.33054e-07	1.12411e-06	7.27136	DCTN1
FBXO38	FBXO38	4.19692	4.64465	8.23309	2.33828e-07	1.12758e-06	7.2619	FBXO38
REEP4	REEP4	4.31601	4.42913	8.23273	2.33968e-07	1.12798e-06	7.25757	REEP4
RAP1GDS1	RAP1GDS1	3.657	4.41833	8.22906	2.35415e-07	1.13442e-06	7.25064	RAP1GDS1
RHNO1	RHNO1	4.4266	3.57118	8.22613	2.36581e-07	1.13896e-06	7.25991	RHNO1
TMEM106B	TMEM106B	4.68762	5.15641	8.22289	2.37875e-07	1.14437e-06	7.243	TMEM106B
FKBP8	FKBP8	3.73026	7.12228	8.2219	2.3827e-07	1.14599e-06	7.23809	FKBP8
ULK1	ULK1	3.93002	4.63802	8.22094	2.38655e-07	1.14757e-06	7.23147	ULK1
COX5A	COX5A	5.05415	5.0722	8.22006	2.39011e-07	1.14874e-06	7.24328	COX5A
LRRFIP1	LRRFIP1	3.54703	6.48382	8.21918	2.39365e-07	1.15017e-06	7.22274	LRRFIP1
ERGIC2	ERGIC2	3.62968	4.24687	8.21706	2.40221e-07	1.15401e-06	7.23591	ERGIC2
C12orf44	C12orf44	5.38059	4.62295	8.21654	2.40431e-07	1.15474e-06	7.24618	C12orf44
ZNF639	ZNF639	3.2425	3.56684	8.21617	2.40578e-07	1.15518e-06	7.23245	ZNF639
PSMC4	PSMC4	2.7018	5.30821	8.20931	2.43375e-07	1.16749e-06	7.20674	PSMC4
GRIPAP1	GRIPAP1	3.23862	4.9735	8.20643	2.44562e-07	1.17236e-06	7.20487	GRIPAP1
ANAPC1	ANAPC1	4.87306	4.4103	8.20195	2.46415e-07	1.18068e-06	7.22204	ANAPC1
SAMM50	SAMM50	3.43369	4.50442	8.1988	2.47725e-07	1.18639e-06	7.19849	SAMM50
ATP6V0D1	ATP6V0D1	4.23584	5.93364	8.19667	2.48618e-07	1.18983e-06	7.19171	ATP6V0D1
TAX1BP3	TAX1BP3	3.73835	5.43379	8.19636	2.48748e-07	1.19017e-06	7.19075	TAX1BP3
BCL7A	BCL7A	4.83469	3.67141	8.19575	2.49003e-07	1.19111e-06	7.21202	BCL7A
C3orf38	C3orf38	3.79506	3.31185	8.19445	2.4955e-07	1.19316e-06	7.20731	C3orf38
MTX2	MTX2	3.7163	4.04826	8.19333	2.50022e-07	1.19485e-06	7.19755	MTX2
WDR18	WDR18	4.42364	4.25974	8.19074	2.51116e-07	1.19847e-06	7.19554	WDR18
HNRNPC	HNRNPC	4.1095	7.84048	8.1907	2.51135e-07	1.19847e-06	7.19533	HNRNPC
MTERFD1	MTERFD1	3.08748	2.56696	8.18819	2.522e-07	1.20299e-06	7.1942	MTERFD1
PIP5K1C	PIP5K1C	4.03536	4.79987	8.18428	2.53871e-07	1.2101e-06	7.1783	PIP5K1C
RNF187	RNF187	3.59296	5.79508	8.18111	2.5523e-07	1.21572e-06	7.16292	RNF187
AP5M1	AP5M1	4.24665	3.76661	8.17964	2.55867e-07	1.2179e-06	7.1849	AP5M1
KAT2A	KAT2A	5.10244	4.83013	8.1719	2.59232e-07	1.23275e-06	7.16507	KAT2A
MATR3	MATR3	2.66188	7.46017	8.17138	2.59462e-07	1.23333e-06	7.18594	MATR3
CD2BP2	CD2BP2	3.76383	5.19728	8.17135	2.59475e-07	1.23333e-06	7.14987	CD2BP2
PPM1B	PPM1B	2.67653	5.11849	8.16088	2.64106e-07	1.25211e-06	7.13038	PPM1B
SLC38A9	SLC38A9	3.35947	3.14225	8.1597	2.64635e-07	1.25432e-06	7.14983	SLC38A9
PDCD6	PDCD6	4.60216	5.11509	8.15885	2.65015e-07	1.25583e-06	7.13553	PDCD6
RPS6KC1	RPS6KC1	3.90365	3.51688	8.15722	2.65746e-07	1.2587e-06	7.14787	RPS6KC1
RBMX	RBMX	3.41417	6.88477	8.15387	2.67257e-07	1.26556e-06	7.12569	RBMX
YIPF1	YIPF1	4.01517	3.59888	8.15052	2.68774e-07	1.27156e-06	7.13744	YIPF1
TFEB	TFEB	4.50073	3.76352	8.14893	2.69499e-07	1.27469e-06	7.13607	TFEB
GAR1	GAR1	3.94095	3.03684	8.14842	2.69733e-07	1.2752e-06	7.13383	GAR1
TCF3	TCF3	3.50829	6.00678	8.14032	2.73456e-07	1.2919e-06	7.09744	TCF3
SLC17A5	SLC17A5	4.16781	4.60713	8.13971	2.7374e-07	1.29294e-06	7.11305	SLC17A5
ATP5G1	ATP5G1	4.80324	3.84922	8.13698	2.75008e-07	1.29862e-06	7.11735	ATP5G1
SNRPB2	SNRPB2	4.40677	4.30167	8.13557	2.75667e-07	1.30112e-06	7.10685	SNRPB2
CDC34	CDC34	3.52347	4.99491	8.13407	2.76368e-07	1.30341e-06	7.09168	CDC34
LSG1	LSG1	2.88819	4.44995	8.13	2.7828e-07	1.31132e-06	7.08503	LSG1
ANKRA2	ANKRA2	3.68489	3.11337	8.12914	2.78686e-07	1.31248e-06	7.1019	ANKRA2
SNRPD2	SNRPD2	4.67125	5.81982	8.12904	2.78735e-07	1.31248e-06	7.08611	SNRPD2
RP4-669L17.10-2	RP4-669L17.10-2	3.1445	2.79931	8.12801	2.7922e-07	1.31422e-06	7.09784	RP4-669L17.10-2
APPBP2	APPBP2	3.56044	4.76379	8.12667	2.79856e-07	1.3166e-06	7.0833	APPBP2
IARS2	IARS2	3.37754	6.36047	8.12319	2.81512e-07	1.32377e-06	7.07028	IARS2
HINT1	HINT1	5.49951	6.28606	8.1219	2.82131e-07	1.32637e-06	7.0784	HINT1
SRSF1	SRSF1	3.10186	7.04696	8.11813	2.83937e-07	1.33425e-06	7.09078	SRSF1
RPL7A	RPL7A	4.05343	9.40053	8.11269	2.86571e-07	1.34475e-06	7.07691	RPL7A
BRD1	BRD1	3.53917	5.37083	8.11121	2.87293e-07	1.34694e-06	7.05314	BRD1
CTSD	CTSD	6.10117	8.91411	8.10696	2.89372e-07	1.35569e-06	7.04644	CTSD
RAB11A	RAB11A	3.772	6.31611	8.10573	2.89977e-07	1.3579e-06	7.04254	RAB11A
VPS26A	VPS26A	3.35919	5.30213	8.10531	2.90185e-07	1.35856e-06	7.04372	VPS26A
DEPDC5	DEPDC5	3.18241	3.05146	8.10423	2.90717e-07	1.36042e-06	7.05968	DEPDC5
MRFAP1L1	MRFAP1L1	3.05453	5.31578	8.10348	2.91088e-07	1.36184e-06	7.03841	MRFAP1L1
HDAC2	HDAC2	3.34	6.31843	8.09591	2.94856e-07	1.37811e-06	7.02751	HDAC2
ZNF202	ZNF202	3.32219	2.86573	8.09581	2.94907e-07	1.37811e-06	7.04671	ZNF202
PRCC	PRCC	2.8665	5.07048	8.09426	2.95683e-07	1.38143e-06	7.02389	PRCC
TMEM230	TMEM230	6.11832	5.23989	8.0939	2.95863e-07	1.38194e-06	7.04911	TMEM230
TICAM1	TICAM1	3.45476	2.97425	8.0913	2.97176e-07	1.38744e-06	7.03994	TICAM1
SFXN5	SFXN5	3.14857	2.87213	8.09023	2.97713e-07	1.38963e-06	7.0369	SFXN5
TC2N	TC2N	4.99708	5.24244	8.08812	2.98788e-07	1.39368e-06	7.03116	TC2N
DCAF11	DCAF11	3.89088	5.68448	8.08596	2.99886e-07	1.39848e-06	7.01347	DCAF11
MRPL36	MRPL36	3.55095	2.74749	8.08509	3.00326e-07	1.39989e-06	7.03028	MRPL36
MTERF	MTERF	2.8434	2.65154	8.08193	3.01947e-07	1.40712e-06	7.02198	MTERF
TBRG4	TBRG4	4.0967	4.44871	8.07887	3.03523e-07	1.41381e-06	7.01179	TBRG4
PTPN1	PTPN1	5.39745	5.04392	8.07836	3.03785e-07	1.41438e-06	7.02322	PTPN1
SNRPC	SNRPC	4.16805	4.6355	8.07774	3.04109e-07	1.41556e-06	7.00966	SNRPC
UBL3	UBL3	4.39156	5.60674	8.07264	3.06757e-07	1.42657e-06	6.99819	UBL3
FAM160A2	FAM160A2	3.97996	4.30662	8.07125	3.07483e-07	1.4293e-06	7.00217	FAM160A2
GTF3C2	GTF3C2	2.85584	5.27903	8.07111	3.07557e-07	1.42931e-06	6.98647	GTF3C2
MRPS11	MRPS11	3.73489	3.7427	8.07068	3.07786e-07	1.43004e-06	7.00238	MRPS11
FAM156B	FAM156B	4.46657	3.90817	8.07043	3.07913e-07	1.43031e-06	7.00461	FAM156B
RIOK2	RIOK2	3.33846	3.79242	8.06726	3.09581e-07	1.43773e-06	6.99271	RIOK2
LCMT1	LCMT1	4.42467	3.75166	8.06586	3.10322e-07	1.44084e-06	7.0015	LCMT1
TMEM68	TMEM68	4.45356	3.74115	8.06224	3.12239e-07	1.44841e-06	6.99569	TMEM68
KLHDC3	KLHDC3	3.54016	5.2563	8.05746	3.14792e-07	1.45925e-06	6.96724	KLHDC3
RPSA	RPSA	5.96701	8.6143	8.05723	3.14919e-07	1.4595e-06	6.96666	RPSA
CAPRIN2	CAPRIN2	3.75447	3.53187	8.05695	3.15069e-07	1.45986e-06	6.98537	CAPRIN2
FARSA	FARSA	3.35777	5.15004	8.05338	3.16993e-07	1.46777e-06	6.96078	FARSA
CDK5	CDK5	3.04014	2.89315	8.04977	3.18948e-07	1.47581e-06	6.96565	CDK5
OCIAD1	OCIAD1	3.68319	5.92264	8.04729	3.203e-07	1.48072e-06	6.94978	OCIAD1
INPPL1	INPPL1	5.18774	6.50412	8.0465	3.20732e-07	1.48151e-06	6.95184	INPPL1
PSME4	PSME4	3.86786	5.37498	8.04644	3.20766e-07	1.48151e-06	6.9552	PSME4
TSNAX	TSNAX	3.02307	4.78451	8.04515	3.2147e-07	1.48442e-06	6.94797	TSNAX
JAGN1	JAGN1	3.38859	4.13913	8.04089	3.23814e-07	1.49491e-06	6.94563	JAGN1
RPS7	RPS7	5.10427	7.76639	8.0396	3.24531e-07	1.49753e-06	6.93838	RPS7
ARFGAP1	ARFGAP1	4.27243	5.39381	8.0391	3.24804e-07	1.49845e-06	6.94081	ARFGAP1
COX4I1	COX4I1	5.88199	6.55752	8.03624	3.26394e-07	1.5051e-06	6.94249	COX4I1
UBE3C	UBE3C	4.00409	5.81139	8.03532	3.26909e-07	1.50679e-06	6.9323	UBE3C
LSM12	LSM12	3.24889	4.74318	8.03512	3.27023e-07	1.50697e-06	6.93357	LSM12
CLCN7	CLCN7	4.16563	5.41007	8.03403	3.27631e-07	1.50943e-06	6.93295	CLCN7
CALR	CALR	3.00516	8.82736	8.03234	3.28578e-07	1.5131e-06	6.93932	CALR
COX7C	COX7C	4.75707	6.13204	8.0312	3.29218e-07	1.51536e-06	6.92594	COX7C
TCEB1	TCEB1	4.14311	4.41773	8.03085	3.29412e-07	1.51591e-06	6.93724	TCEB1
RPUSD2	RPUSD2	3.1963	2.37596	8.03058	3.29565e-07	1.51627e-06	6.94046	RPUSD2
UBE2D1	UBE2D1	3.40183	3.8613	8.02799	3.31028e-07	1.52221e-06	6.93139	UBE2D1
ZMYND8	ZMYND8	5.00093	5.69595	8.02789	3.31082e-07	1.52221e-06	6.92634	ZMYND8
BCL2L2	BCL2L2	4.02316	4.63788	8.02768	3.312e-07	1.52241e-06	6.92883	BCL2L2
SLTM	SLTM	3.30533	6.02397	8.025	3.32722e-07	1.52906e-06	6.9134	SLTM
POLR1E	POLR1E	3.86385	3.27008	8.02161	3.34652e-07	1.53688e-06	6.92823	POLR1E
CHFR	CHFR	4.11552	4.53661	8.01777	3.36858e-07	1.54631e-06	6.91605	CHFR
2002-03-01	2002-03-01	3.77228	3.18418	8.01609	3.37826e-07	1.55005e-06	6.91896	2002-03-01
RPL38	RPL38	5.53686	6.75407	8.01578	3.38003e-07	1.55016e-06	6.90427	RPL38
GPAA1	GPAA1	3.97752	5.66631	8.01468	3.38643e-07	1.55274e-06	6.8984	GPAA1
AP2S1	AP2S1	5.05451	5.21483	8.01383	3.39135e-07	1.55429e-06	6.91029	AP2S1
TPM3	TPM3	2.52354	7.23855	8.01102	3.40768e-07	1.56142e-06	6.91885	TPM3
NDUFAB1	NDUFAB1	4.56125	4.25742	8.00624	3.43566e-07	1.57353e-06	6.89836	NDUFAB1
SKP1	SKP1	5.46591	6.60539	8.00124	3.46516e-07	1.5856e-06	6.88131	SKP1
HIGD1A	HIGD1A	5.30004	5.61461	7.99824	3.48301e-07	1.59269e-06	6.88253	HIGD1A
AURKAIP1	AURKAIP1	4.82035	5.00585	7.99554	3.49913e-07	1.59898e-06	6.88035	AURKAIP1
CYFIP2	CYFIP2	4.01867	5.49223	7.99503	3.50221e-07	1.60003e-06	6.86855	CYFIP2
CSNK1E	CSNK1E	3.4252	6.02255	7.99294	3.51476e-07	1.60504e-06	6.86216	CSNK1E
FKBP1B	FKBP1B	4.25947	2.80315	7.99243	3.51786e-07	1.60609e-06	6.88154	FKBP1B
PTPN9	PTPN9	3.31508	4.49361	7.99204	3.52021e-07	1.6068e-06	6.86654	PTPN9
WRB	WRB	4.52713	3.66173	7.9846	3.56537e-07	1.62558e-06	6.86924	WRB
ALS2	ALS2	2.71814	4.50892	7.98072	3.58913e-07	1.63531e-06	6.84457	ALS2
CCNT2	CCNT2	3.74126	4.97142	7.97671	3.61387e-07	1.64473e-06	6.84166	CCNT2
PICALM	PICALM	3.4158	6.09221	7.97408	3.63022e-07	1.65106e-06	6.83107	PICALM
USP22	USP22	4.40235	7.30492	7.97278	3.63833e-07	1.654e-06	6.83296	USP22
YWHAE	YWHAE	4.61013	7.81215	7.97214	3.64234e-07	1.65517e-06	6.83917	YWHAE
POT1	POT1	3.48334	3.18605	7.9721	3.64254e-07	1.65517e-06	6.84626	POT1
NECAP1	NECAP1	3.92945	4.13994	7.97101	3.64937e-07	1.6579e-06	6.83993	NECAP1
OS9	OS9	4.13468	7.7143	7.96991	3.65626e-07	1.66029e-06	6.83236	OS9
ATP6V1G1	ATP6V1G1	3.97548	6.25516	7.96644	3.67811e-07	1.66759e-06	6.81981	ATP6V1G1
SMIM13	SMIM13	3.7669	3.12683	7.96352	3.69659e-07	1.67522e-06	6.83309	SMIM13
CRYL1	CRYL1	3.75019	3.55075	7.96326	3.69823e-07	1.67559e-06	6.83261	CRYL1
LOC493754	LOC493754	3.23768	2.80625	7.957	3.73819e-07	1.69117e-06	6.82066	LOC493754
C7orf26	C7orf26	3.60905	3.97843	7.95419	3.75628e-07	1.69809e-06	6.80887	C7orf26
CCDC132	CCDC132	3.80868	3.72132	7.95212	3.76965e-07	1.70281e-06	6.81454	CCDC132
CXorf40B	CXorf40B	3.86684	3.30357	7.95205	3.7701e-07	1.70281e-06	6.81458	CXorf40B
EIF4G3	EIF4G3	3.76389	5.418	7.95138	3.77449e-07	1.70441e-06	6.79894	EIF4G3
REXO2	REXO2	3.80044	4.11375	7.9461	3.80887e-07	1.71867e-06	6.79918	REXO2
RCC1	RCC1	5.00588	4.89361	7.94601	3.80946e-07	1.71867e-06	6.80036	RCC1
PDIA6	PDIA6	3.43837	7.53994	7.94356	3.82553e-07	1.72522e-06	6.80815	PDIA6
PRKRIP1	PRKRIP1	4.36119	3.59836	7.94354	3.82567e-07	1.72522e-06	6.80167	PRKRIP1
ISCU	ISCU	4.46372	5.21288	7.94304	3.82894e-07	1.72631e-06	6.79309	ISCU
F11R	F11R	4.90228	7.34596	7.9406	3.84504e-07	1.73309e-06	6.77865	F11R
ETFA	ETFA	4.11687	5.35975	7.93782	3.8635e-07	1.74072e-06	6.77904	ETFA
CLP1	CLP1	3.15077	2.65191	7.93394	3.88935e-07	1.75159e-06	6.78256	CLP1
PRDX3	PRDX3	4.22212	6.22295	7.93309	3.89505e-07	1.75352e-06	6.76628	PRDX3
SRSF3	SRSF3	4.82524	6.96935	7.93077	3.9106e-07	1.75881e-06	6.76253	SRSF3
PPIA	PPIA	3.64742	8.70465	7.92495	3.94998e-07	1.77416e-06	6.77748	PPIA
MXD4	MXD4	3.51074	5.91903	7.92234	3.96779e-07	1.78176e-06	6.74717	MXD4
MICU2	MICU2	3.11501	5.05909	7.92221	3.96866e-07	1.78176e-06	6.74843	MICU2
MAP2K2	MAP2K2	3.97975	6.13145	7.91985	3.9848e-07	1.78861e-06	6.74401	MAP2K2
CHMP3	CHMP3	4.92756	5.87675	7.91893	3.99112e-07	1.79105e-06	6.74895	CHMP3
RFC1	RFC1	3.969	5.21548	7.91681	4.00572e-07	1.7972e-06	6.74523	RFC1
DHX40	DHX40	4.66968	5.07698	7.91665	4.00682e-07	1.7973e-06	6.7487	DHX40
EDF1	EDF1	4.53408	6.35414	7.91492	4.01877e-07	1.80226e-06	6.73817	EDF1
NIFK	NIFK	4.57805	3.84969	7.91266	4.03445e-07	1.80889e-06	6.75126	NIFK
ZBTB22	ZBTB22	3.2668	4.4975	7.91071	4.04806e-07	1.81419e-06	6.73203	ZBTB22
SLMO2	SLMO2	4.17154	5.21154	7.90755	4.07012e-07	1.82327e-06	6.72943	SLMO2
STXBP2	STXBP2	4.61398	5.72255	7.90526	4.08627e-07	1.82929e-06	6.72677	STXBP2
PRDX5	PRDX5	5.079	6.70475	7.89886	4.13161e-07	1.84795e-06	6.71272	PRDX5
GLTSCR1	GLTSCR1	3.35505	3.40739	7.89839	4.13492e-07	1.84861e-06	6.7203	GLTSCR1
DBF4B	DBF4B	3.07778	2.2388	7.89398	4.16655e-07	1.86152e-06	6.71667	DBF4B
PLXNB2	PLXNB2	3.71477	8.17996	7.89171	4.18287e-07	1.86799e-06	6.72492	PLXNB2
USP12	USP12	5.26571	4.51413	7.89055	4.19123e-07	1.8713e-06	6.7156	USP12
ZC2HC1A	ZC2HC1A	3.76533	2.98445	7.88984	4.19639e-07	1.8732e-06	6.71207	ZC2HC1A
MED28	MED28	3.66346	3.81497	7.8871	4.21626e-07	1.88082e-06	6.69938	MED28
SNRPD1	SNRPD1	4.23595	4.45447	7.88418	4.2376e-07	1.88897e-06	6.69843	SNRPD1
VWA8	VWA8	4.06523	4.05521	7.88409	4.23827e-07	1.88897e-06	6.70329	VWA8
UAP1	UAP1	4.55867	4.0533	7.8836	4.24181e-07	1.89014e-06	6.70332	UAP1
ZMYM3	ZMYM3	3.79608	4.90482	7.88004	4.26799e-07	1.90054e-06	6.68339	ZMYM3
CRTC3	CRTC3	3.33978	4.03285	7.87672	4.29253e-07	1.91063e-06	6.68454	CRTC3
TFDP1	TFDP1	4.07945	5.69622	7.87567	4.30035e-07	1.91369e-06	6.67267	TFDP1
LINC00339	LINC00339	3.41414	2.6983	7.87436	4.3101e-07	1.91761e-06	6.68555	LINC00339
RNF14	RNF14	3.97132	4.21147	7.87076	4.33696e-07	1.92744e-06	6.67606	RNF14
AZIN1	AZIN1	3.41068	6.31033	7.86913	4.34925e-07	1.93224e-06	6.66024	AZIN1
AGPS	AGPS	4.00426	5.04039	7.86907	4.34967e-07	1.93224e-06	6.67028	AGPS
ARPC5	ARPC5	3.84294	5.90605	7.86454	4.38386e-07	1.947e-06	6.65475	ARPC5
RABAC1	RABAC1	4.09339	5.31565	7.8644	4.38495e-07	1.94706e-06	6.65618	RABAC1
COASY	COASY	4.75799	5.26077	7.84743	4.51565e-07	2.00352e-06	6.63397	COASY
TARBP1	TARBP1	3.70721	4.40435	7.84592	4.52746e-07	2.0077e-06	6.63236	TARBP1
MPV17	MPV17	3.06925	4.28546	7.84484	4.53588e-07	2.01099e-06	6.6239	MPV17
OAZ1	OAZ1	3.77841	8.03011	7.84286	4.55147e-07	2.01746e-06	6.64094	OAZ1
FZR1	FZR1	3.39202	5.1112	7.84003	4.57386e-07	2.02694e-06	6.61527	FZR1
ETFB	ETFB	4.89226	4.54963	7.83612	4.60497e-07	2.0389e-06	6.62516	ETFB
MED27	MED27	3.69592	3.13035	7.836	4.60588e-07	2.0389e-06	6.62299	MED27
TARS	TARS	3.63743	5.82782	7.83403	4.62166e-07	2.04409e-06	6.60525	TARS
PSMC3	PSMC3	5.32534	5.40493	7.83293	4.63044e-07	2.04708e-06	6.61504	PSMC3
WBSCR22	WBSCR22	4.53451	4.96213	7.82513	4.69355e-07	2.07317e-06	6.59815	WBSCR22
LOC100630923	LOC100630923	3.44462	2.69448	7.8199	4.73634e-07	2.09025e-06	6.59565	LOC100630923
PPM1G	PPM1G	3.02324	6.13648	7.81604	4.76817e-07	2.10246e-06	6.5736	PPM1G
ANXA5	ANXA5	4.48035	7.16351	7.81573	4.77073e-07	2.10313e-06	6.57519	ANXA5
TOMM6	TOMM6	4.86795	4.51258	7.812	4.80172e-07	2.11541e-06	6.58008	TOMM6
RGL3	RGL3	5.41219	4.96075	7.81172	4.804e-07	2.11596e-06	6.57716	RGL3
XRCC6	XRCC6	4.7353	7.38977	7.81092	4.81069e-07	2.11844e-06	6.56599	XRCC6
PPP1R12C	PPP1R12C	3.62636	5.45759	7.80931	4.8242e-07	2.12393e-06	6.56481	PPP1R12C
YWHAG	YWHAG	4.97031	6.53576	7.80439	4.86555e-07	2.1412e-06	6.55844	YWHAG
NUPL2	NUPL2	2.55816	3.7718	7.79826	4.91768e-07	2.16107e-06	6.5488	NUPL2
PYGO2	PYGO2	3.26642	5.14275	7.79822	4.918e-07	2.16107e-06	6.54479	PYGO2
RABEPK	RABEPK	3.41171	2.88151	7.79822	4.91803e-07	2.16107e-06	6.55962	RABEPK
UBB	UBB	5.19417	7.97553	7.79819	4.91825e-07	2.16107e-06	6.54541	UBB
PIGN	PIGN	3.14145	4.25017	7.79775	4.922e-07	2.16181e-06	6.54884	PIGN
PMF1	PMF1	4.04804	4.64818	7.79683	4.92993e-07	2.16483e-06	6.55112	PMF1
ANKS1A	ANKS1A	3.58635	5.03261	7.79611	4.93609e-07	2.16659e-06	6.54634	ANKS1A
SFXN4	SFXN4	3.29668	2.89312	7.79542	4.94202e-07	2.16872e-06	6.55463	SFXN4
ABL1	ABL1	4.30955	5.80137	7.79511	4.94469e-07	2.16943e-06	6.5425	ABL1
DDX46	DDX46	3.23812	5.50647	7.79191	4.97222e-07	2.18103e-06	6.53539	DDX46
MOB2	MOB2	4.00044	3.33281	7.78796	5.00654e-07	2.19513e-06	6.54392	MOB2
RPL5	RPL5	5.25012	8.79531	7.78746	5.01091e-07	2.1961e-06	6.54135	RPL5
LRRC42	LRRC42	3.82487	3.867	7.78642	5.01992e-07	2.19957e-06	6.53651	LRRC42
POMP	POMP	4.28003	4.88464	7.78615	5.02227e-07	2.20012e-06	6.53396	POMP
KIAA0907	KIAA0907	4.59062	4.4734	7.78595	5.02405e-07	2.20043e-06	6.53667	KIAA0907
USPL1	USPL1	3.99462	3.69649	7.78576	5.0257e-07	2.20067e-06	6.54026	USPL1
FAM188A	FAM188A	3.5717	3.89752	7.78555	5.02752e-07	2.201e-06	6.53367	FAM188A
S100A6	S100A6	5.25268	8.38268	7.7846	5.03584e-07	2.20369e-06	6.54233	S100A6
SEC63	SEC63	3.02224	6.21794	7.78263	5.05314e-07	2.2103e-06	6.51971	SEC63
FAM3C	FAM3C	3.94137	5.35067	7.78189	5.05966e-07	2.21267e-06	6.52369	FAM3C
AKR1A1	AKR1A1	5.25501	5.36873	7.77912	5.08412e-07	2.22144e-06	6.52565	AKR1A1
MYL12B	MYL12B	4.16987	7.22181	7.779	5.08519e-07	2.22144e-06	6.51518	MYL12B
DOCK4	DOCK4	3.41941	3.0342	7.77808	5.09334e-07	2.22404e-06	6.52618	DOCK4
SNHG1	SNHG1	5.10698	4.27494	7.77589	5.11279e-07	2.23157e-06	6.52521	SNHG1
CARS	CARS	3.03991	4.45844	7.77463	5.12405e-07	2.23552e-06	6.51047	CARS
FAM122B	FAM122B	2.86734	4.07855	7.77127	5.15406e-07	2.24764e-06	6.50249	FAM122B
USP39	USP39	4.27913	4.86693	7.77081	5.15822e-07	2.24897e-06	6.50679	USP39
SAP18	SAP18	4.62035	5.73492	7.77023	5.16338e-07	2.25074e-06	6.50512	SAP18
FAM200B	FAM200B	4.37922	3.54031	7.76954	5.16962e-07	2.25297e-06	6.51385	FAM200B
PRMT1	PRMT1	3.57388	6.14877	7.76275	5.23116e-07	2.27685e-06	6.48614	PRMT1
TXNL1	TXNL1	3.4855	5.25572	7.76174	5.24038e-07	2.28037e-06	6.48731	TXNL1
SGPP1	SGPP1	4.10743	3.83202	7.7613	5.24442e-07	2.28164e-06	6.49971	SGPP1
PRRC1	PRRC1	2.75475	5.45888	7.76056	5.25115e-07	2.28378e-06	6.48173	PRRC1
ZNF174	ZNF174	2.99616	2.32294	7.76051	5.2516e-07	2.28378e-06	6.49566	ZNF174
LMO4	LMO4	4.7975	5.04231	7.75977	5.25843e-07	2.28577e-06	6.49342	LMO4
UBR7	UBR7	3.0246	4.29899	7.75912	5.26438e-07	2.28786e-06	6.48291	UBR7
EZH1	EZH1	4.10856	4.16794	7.75851	5.26993e-07	2.28978e-06	6.49048	EZH1
DDX52	DDX52	3.76473	4.1418	7.75666	5.28699e-07	2.29621e-06	6.48643	DDX52
TACO1	TACO1	3.10851	3.22247	7.75383	5.31308e-07	2.30556e-06	6.48111	TACO1
RNF114	RNF114	3.42557	5.37776	7.75104	5.33902e-07	2.31483e-06	6.46779	RNF114
GMPPA	GMPPA	4.03114	3.56611	7.75034	5.34559e-07	2.31718e-06	6.48129	GMPPA
PKM	PKM	3.95732	9.57347	7.7468	5.37867e-07	2.33103e-06	6.43541	PKM
SPATA20	SPATA20	5.76957	4.80253	7.74481	5.39735e-07	2.33762e-06	6.47374	SPATA20
GNAS	GNAS	3.0526	8.93162	7.74445	5.40079e-07	2.33861e-06	6.41655	GNAS
HMGB1	HMGB1	2.72464	7.74969	7.74402	5.40478e-07	2.33984e-06	6.47024	HMGB1
TBC1D22A	TBC1D22A	2.70077	4.53593	7.74202	5.42375e-07	2.34704e-06	6.4541	TBC1D22A
RFFL	RFFL	4.42315	4.13146	7.74186	5.42525e-07	2.34719e-06	6.4677	RFFL
FTH1	FTH1	6.62237	9.33018	7.74077	5.43561e-07	2.35117e-06	6.4514	FTH1
HKR1	HKR1	4.36923	3.39153	7.7398	5.4448e-07	2.35445e-06	6.46418	HKR1
C16orf91	C16orf91	2.99273	2.38273	7.73972	5.44552e-07	2.35445e-06	6.46105	C16orf91
RTN4	RTN4	3.74739	6.92613	7.73732	5.46844e-07	2.36285e-06	6.44449	RTN4
C17orf89	C17orf89	3.89804	3.05762	7.73679	5.47346e-07	2.36436e-06	6.45844	C17orf89
CTR9	CTR9	2.98779	5.28041	7.73671	5.47427e-07	2.36436e-06	6.44367	CTR9
NDUFA1	NDUFA1	4.22135	4.36242	7.73616	5.47952e-07	2.36561e-06	6.45361	NDUFA1
MAGED1	MAGED1	4.79485	6.2775	7.73524	5.4883e-07	2.3689e-06	6.44355	MAGED1
SF3B14	SF3B14	3.26356	4.83384	7.734	5.50021e-07	2.37303e-06	6.44083	SF3B14
G3BP1	G3BP1	3.4409	6.46749	7.73271	5.5126e-07	2.37764e-06	6.43667	G3BP1
ZNF600	ZNF600	2.56281	2.21803	7.73264	5.51326e-07	2.37764e-06	6.44765	ZNF600
STX16	STX16	2.6731	5.949	7.73189	5.52052e-07	2.38027e-06	6.45019	STX16
RBM18	RBM18	3.65657	4.11425	7.72613	5.57638e-07	2.4023e-06	6.43604	RBM18
SPOP	SPOP	2.79891	4.92515	7.72315	5.60547e-07	2.4133e-06	6.42163	SPOP
DNAJB2	DNAJB2	3.61434	5.43202	7.72242	5.61262e-07	2.41586e-06	6.4208	DNAJB2
NAA50	NAA50	3.08495	6.08337	7.71717	5.66437e-07	2.43762e-06	6.4103	NAA50
SUCLA2	SUCLA2	3.7204	4.49377	7.71209	5.71493e-07	2.45781e-06	6.40894	SUCLA2
TMEM14C	TMEM14C	3.83383	5.13857	7.7091	5.74487e-07	2.46963e-06	6.40116	TMEM14C
CTU1	CTU1	3.33748	2.64987	7.70813	5.7546e-07	2.47329e-06	6.40931	CTU1
RAC1	RAC1	3.02762	7.30995	7.70482	5.78808e-07	2.48653e-06	6.41084	RAC1
LSM8	LSM8	3.73635	4.36259	7.7046	5.7903e-07	2.48653e-06	6.39795	LSM8
SPATA5L1	SPATA5L1	2.98702	2.65086	7.70071	5.82983e-07	2.50244e-06	6.3959	SPATA5L1
NUDCD1	NUDCD1	3.88999	3.21189	7.69972	5.84e-07	2.50627e-06	6.39638	NUDCD1
HDAC3	HDAC3	4.24357	4.865	7.69954	5.84184e-07	2.50653e-06	6.38756	HDAC3
HADHA	HADHA	3.72792	6.84726	7.69843	5.85314e-07	2.51078e-06	6.37996	HADHA
WASF2	WASF2	3.53553	6.42712	7.69669	5.87109e-07	2.51748e-06	6.37725	WASF2
SF3B3	SF3B3	3.21074	6.13283	7.69651	5.87289e-07	2.51772e-06	6.37621	SF3B3
CCNB1IP1	CCNB1IP1	4.65947	4.58692	7.69373	5.90155e-07	2.52893e-06	6.38268	CCNB1IP1
CBX8	CBX8	3.18753	2.46409	7.69279	5.91124e-07	2.53201e-06	6.38322	CBX8
LINC00116	LINC00116	3.59964	2.54601	7.69026	5.93755e-07	2.54274e-06	6.37998	LINC00116
ZDHHC13	ZDHHC13	3.80907	3.14507	7.68992	5.94104e-07	2.5437e-06	6.37981	ZDHHC13
CNOT8	CNOT8	4.91176	5.4347	7.68948	5.94571e-07	2.545e-06	6.37368	CNOT8
TYK2	TYK2	4.02969	5.53465	7.68931	5.94739e-07	2.545e-06	6.36743	TYK2
MON2	MON2	4.24412	4.90021	7.68922	5.94836e-07	2.545e-06	6.37449	MON2
MON1B	MON1B	5.14149	4.53832	7.68915	5.9491e-07	2.545e-06	6.38004	MON1B
UBC	UBC	4.2443	8.38011	7.68623	5.97962e-07	2.55643e-06	6.36454	UBC
ICK	ICK	4.42218	4.68735	7.6861	5.98094e-07	2.55646e-06	6.36781	ICK
H2AFZ	H2AFZ	4.11414	6.51041	7.68295	6.0141e-07	2.569e-06	6.35437	H2AFZ
FUNDC1	FUNDC1	3.34017	2.97934	7.68256	6.01817e-07	2.5702e-06	6.36649	FUNDC1
SLC41A1	SLC41A1	4.59321	3.77925	7.6813	6.03147e-07	2.57479e-06	6.36641	SLC41A1
SERF2	SERF2	3.69315	7.95285	7.67869	6.05922e-07	2.58478e-06	6.36605	SERF2
UBQLN4	UBQLN4	3.19853	5.15623	7.67863	6.05979e-07	2.58478e-06	6.34741	UBQLN4
RNF111	RNF111	3.58296	4.18537	7.6785	6.06126e-07	2.58478e-06	6.35629	RNF111
ZNF22	ZNF22	3.47504	3.86241	7.67762	6.07055e-07	2.58765e-06	6.35262	ZNF22
TMEM161A	TMEM161A	3.72315	4.04173	7.67713	6.07574e-07	2.58932e-06	6.35384	TMEM161A
FAM102A	FAM102A	4.3663	4.42641	7.67681	6.07923e-07	2.59027e-06	6.35471	FAM102A
EPS15L1	EPS15L1	3.63742	4.10567	7.67474	6.10136e-07	2.59915e-06	6.34776	EPS15L1
EHMT1	EHMT1	4.20009	5.165	7.6722	6.1286e-07	2.60857e-06	6.34217	EHMT1
SERINC1	SERINC1	3.19592	6.63283	7.67146	6.13648e-07	2.61136e-06	6.33595	SERINC1
ZNF322	ZNF322	4.69321	4.81254	7.67081	6.14348e-07	2.61379e-06	6.3448	ZNF322
NKIRAS2	NKIRAS2	3.86797	4.83955	7.66431	6.21406e-07	2.64104e-06	6.3282	NKIRAS2
MRPS28	MRPS28	2.96608	2.8673	7.66378	6.21984e-07	2.64184e-06	6.33397	MRPS28
ARF5	ARF5	3.34218	6.01619	7.66112	6.24895e-07	2.65197e-06	6.31773	ARF5
CBR1	CBR1	4.47502	4.98418	7.6543	6.3242e-07	2.68222e-06	6.31468	CBR1
ZMPSTE24	ZMPSTE24	4.55967	4.89519	7.65397	6.32787e-07	2.68321e-06	6.31651	ZMPSTE24
NCKAP1	NCKAP1	4.09743	6.26128	7.65322	6.33627e-07	2.68589e-06	6.30598	NCKAP1
GUK1	GUK1	3.7031	5.7687	7.65317	6.33684e-07	2.68589e-06	6.30535	GUK1
NUP205	NUP205	3.89328	5.00661	7.65054	6.36612e-07	2.69604e-06	6.3054	NUP205
UPF1	UPF1	3.24553	6.57821	7.65024	6.36953e-07	2.69692e-06	6.30917	UPF1
ZFP90	ZFP90	4.55841	3.80231	7.64916	6.3816e-07	2.70131e-06	6.31227	ZFP90
UBQLN2	UBQLN2	4.20345	4.54215	7.64782	6.39664e-07	2.70614e-06	6.30363	UBQLN2
POGZ	POGZ	3.37674	5.13683	7.63805	6.50749e-07	2.74958e-06	6.28143	POGZ
DAD1	DAD1	4.80235	5.02107	7.63762	6.51237e-07	2.75107e-06	6.28703	DAD1
CKAP5	CKAP5	4.13371	5.73455	7.63713	6.51802e-07	2.75289e-06	6.28147	CKAP5
HMMR	HMMR	3.76544	2.47422	7.63392	6.55496e-07	2.76618e-06	6.28558	HMMR
PGD	PGD	4.87459	7.01596	7.62946	6.60665e-07	2.78628e-06	6.26701	PGD
RPLP1	RPLP1	5.38094	8.96577	7.62945	6.60673e-07	2.78628e-06	6.28276	RPLP1
CAPN1	CAPN1	2.41439	7.09389	7.62543	6.6536e-07	2.80313e-06	6.27566	CAPN1
RPL8	RPL8	5.38853	9.2432	7.62398	6.67059e-07	2.80912e-06	6.27338	RPL8
DHX30	DHX30	3.00546	5.89438	7.61832	6.73751e-07	2.83435e-06	6.24629	DHX30
WDR77	WDR77	4.27451	4.55894	7.60835	6.85688e-07	2.88157e-06	6.23748	WDR77
KCTD6	KCTD6	2.87375	2.06285	7.60714	6.87157e-07	2.88714e-06	6.23843	KCTD6
ACOT9	ACOT9	3.9466	3.85208	7.6064	6.88055e-07	2.89032e-06	6.2394	ACOT9
RPS16	RPS16	5.89154	8.157	7.60608	6.88441e-07	2.89134e-06	6.22723	RPS16
PCBP2	PCBP2	2.45414	8.19595	7.60503	6.89717e-07	2.8961e-06	6.19367	PCBP2
NSMCE2	NSMCE2	3.55948	3.44602	7.60418	6.90747e-07	2.89982e-06	6.23504	NSMCE2
SHFM1	SHFM1	3.86848	4.87741	7.6023	6.93043e-07	2.90765e-06	6.2248	SHFM1
TGOLN2	TGOLN2	3.05439	7.01941	7.60131	6.94258e-07	2.91214e-06	6.22565	TGOLN2
AARS2	AARS2	2.78792	3.91884	7.59934	6.96677e-07	2.92169e-06	6.21776	AARS2
CELF1	CELF1	3.23837	6.03292	7.59878	6.97366e-07	2.92397e-06	6.21355	CELF1
PUM2	PUM2	3.02227	6.12369	7.59698	6.99582e-07	2.93204e-06	6.21099	PUM2
AREL1	AREL1	3.85663	4.60619	7.59429	7.02902e-07	2.94535e-06	6.21113	AREL1
STARD3	STARD3	3.81182	4.573	7.59208	7.05657e-07	2.95567e-06	6.20906	STARD3
MAP2K5	MAP2K5	3.2959	2.85711	7.59188	7.05902e-07	2.95608e-06	6.21373	MAP2K5
ZNF691	ZNF691	2.89743	2.11931	7.59091	7.07108e-07	2.95991e-06	6.21114	ZNF691
PRDX6	PRDX6	4.60686	6.01667	7.59036	7.07799e-07	2.96219e-06	6.2036	PRDX6
SNX12	SNX12	4.21899	5.02344	7.58985	7.08435e-07	2.96424e-06	6.20513	SNX12
RAB5A	RAB5A	2.90411	5.30395	7.58939	7.09012e-07	2.96604e-06	6.19815	RAB5A
DUSP3	DUSP3	3.90169	5.68396	7.58841	7.10246e-07	2.97059e-06	6.19982	DUSP3
MAT2B	MAT2B	4.64263	4.6346	7.58763	7.11222e-07	2.97405e-06	6.20493	MAT2B
ZC3H15	ZC3H15	3.85676	5.21979	7.58622	7.12997e-07	2.98056e-06	6.19773	ZC3H15
ZFYVE27	ZFYVE27	3.7371	4.36917	7.58616	7.13072e-07	2.98056e-06	6.19931	ZFYVE27
RPS8	RPS8	5.17438	9.0721	7.58581	7.13508e-07	2.98176e-06	6.20816	RPS8
RAB2A	RAB2A	3.17202	6.01717	7.58524	7.14226e-07	2.98415e-06	6.19088	RAB2A
ASB13	ASB13	3.95119	3.16952	7.5818	7.18578e-07	3.00047e-06	6.1978	ASB13
C1orf27	C1orf27	3.25723	4.19898	7.57296	7.29893e-07	3.04395e-06	6.17883	C1orf27
ENSA	ENSA	3.32457	7.0157	7.57232	7.30717e-07	3.04676e-06	6.17925	ENSA
SF3A2	SF3A2	2.90656	4.79866	7.56303	7.42821e-07	3.09341e-06	6.15387	SF3A2
VPS8	VPS8	3.85309	4.31212	7.55645	7.51528e-07	3.12902e-06	6.15089	VPS8
PIGV	PIGV	4.05126	3.25739	7.55074	7.59151e-07	3.16011e-06	6.14523	PIGV
S100A13	S100A13	4.06785	3.5219	7.55017	7.59924e-07	3.16268e-06	6.14428	S100A13
TPT1	TPT1	3.81411	10.5195	7.54921	7.61218e-07	3.16741e-06	6.03981	TPT1
POLD2	POLD2	4.17438	5.1626	7.5486	7.62036e-07	3.17016e-06	6.13296	POLD2
ZNF770	ZNF770	3.72589	5.03684	7.54629	7.65159e-07	3.18185e-06	6.12889	ZNF770
TSSC1	TSSC1	3.45667	3.74081	7.54516	7.66694e-07	3.18686e-06	6.13205	TSSC1
PRDM10	PRDM10	3.3493	3.18795	7.54506	7.66837e-07	3.18686e-06	6.13455	PRDM10
SAAL1	SAAL1	2.99664	2.48264	7.54211	7.70845e-07	3.20155e-06	6.12881	SAAL1
ZNF346	ZNF346	3.44055	2.74067	7.54164	7.7149e-07	3.20291e-06	6.12891	ZNF346
SDC1	SDC1	3.58885	8.27652	7.54068	7.72806e-07	3.20772e-06	6.09218	SDC1
C20orf194	C20orf194	4.80453	4.26071	7.53616	7.79019e-07	3.23013e-06	6.12105	C20orf194
STK40	STK40	3.66098	4.98519	7.53606	7.79164e-07	3.23013e-06	6.11306	STK40
AP1B1	AP1B1	3.71524	6.17498	7.5338	7.82284e-07	3.24174e-06	6.10546	AP1B1
ALDH7A1	ALDH7A1	6.02243	4.92091	7.53286	7.83588e-07	3.24648e-06	6.11592	ALDH7A1
ROCK1	ROCK1	3.05295	5.71422	7.53219	7.84529e-07	3.24905e-06	6.10228	ROCK1
ZNF711	ZNF711	4.09321	3.46829	7.53165	7.8527e-07	3.25145e-06	6.11282	ZNF711
HPS5	HPS5	3.58807	3.47079	7.53144	7.85565e-07	3.25201e-06	6.11183	HPS5
FAM213B	FAM213B	3.93591	3.54493	7.53015	7.87371e-07	3.25881e-06	6.10709	FAM213B
HEXA	HEXA	4.21788	6.4935	7.5297	7.88002e-07	3.26076e-06	6.09889	HEXA
ZNF592	ZNF592	3.16759	4.79914	7.52841	7.89806e-07	3.26689e-06	6.09831	ZNF592
UBAP2L	UBAP2L	3.17505	6.39908	7.52728	7.91381e-07	3.27274e-06	6.09439	UBAP2L
MAP3K7	MAP3K7	3.49954	4.56239	7.51958	8.02273e-07	3.31485e-06	6.08494	MAP3K7
RPS3A	RPS3A	5.47939	9.02721	7.51941	8.02519e-07	3.31485e-06	6.09155	RPS3A
OXA1L	OXA1L	4.82861	5.78629	7.51125	8.14229e-07	3.36035e-06	6.07276	OXA1L
TRAPPC6A	TRAPPC6A	4.05053	3.37493	7.51069	8.1503e-07	3.36298e-06	6.07707	TRAPPC6A
TPRG1L	TPRG1L	4.41861	4.80835	7.50921	8.17178e-07	3.37115e-06	6.06907	TPRG1L
TMEM39B	TMEM39B	3.23251	3.28375	7.50834	8.18448e-07	3.37501e-06	6.06922	TMEM39B
TOM1	TOM1	3.03837	4.86046	7.50405	8.24697e-07	3.3994e-06	6.05683	TOM1
RBM12	RBM12	3.48957	5.63993	7.50386	8.24986e-07	3.3999e-06	6.05524	RBM12
PDCL3	PDCL3	3.22793	3.52969	7.50301	8.2623e-07	3.40433e-06	6.06026	PDCL3
EIF5A	EIF5A	4.09418	7.21604	7.5001	8.30507e-07	3.41917e-06	6.05188	EIF5A
HINFP	HINFP	3.4136	3.42346	7.49892	8.32262e-07	3.4257e-06	6.05385	HINFP
MAP4K3	MAP4K3	3.57835	4.55363	7.49876	8.32489e-07	3.42593e-06	6.05181	MAP4K3
CDV3	CDV3	2.94114	6.57172	7.4976	8.34216e-07	3.43095e-06	6.04406	CDV3
EDC4	EDC4	2.60517	5.41665	7.49653	8.35805e-07	3.43678e-06	6.04136	EDC4
GATAD2B	GATAD2B	3.90767	4.24902	7.49426	8.39175e-07	3.4476e-06	6.04624	GATAD2B
TMEM219	TMEM219	4.34658	4.9055	7.49422	8.39245e-07	3.4476e-06	6.04422	TMEM219
ACADM	ACADM	2.94195	4.96356	7.49419	8.39286e-07	3.4476e-06	6.03887	ACADM
FAM32A	FAM32A	2.78408	5.20811	7.49128	8.43641e-07	3.46408e-06	6.03276	FAM32A
GLTSCR1L	GLTSCR1L	4.18565	3.62689	7.48991	8.45695e-07	3.4697e-06	6.04174	GLTSCR1L
SYNCRIP	SYNCRIP	3.97156	6.74492	7.48977	8.45906e-07	3.46986e-06	6.03092	SYNCRIP
TPD52	TPD52	5.77273	5.7079	7.48935	8.46539e-07	3.47068e-06	6.03709	TPD52
MORF4L2	MORF4L2	3.60118	6.69289	7.4887	8.47516e-07	3.47294e-06	6.03044	MORF4L2
PEX7	PEX7	3.21373	2.71961	7.48631	8.51128e-07	3.48591e-06	6.03436	PEX7
TST	TST	4.54731	5.08271	7.48158	8.58324e-07	3.51368e-06	6.02154	TST
SERP1	SERP1	3.77214	7.10992	7.48143	8.58559e-07	3.51393e-06	6.01953	SERP1
DCAF12	DCAF12	3.44663	5.45737	7.48007	8.6064e-07	3.52173e-06	6.01469	DCAF12
NAE1	NAE1	3.5786	4.28482	7.47774	8.64216e-07	3.53351e-06	6.01493	NAE1
ARFGAP3	ARFGAP3	4.59347	5.0413	7.47762	8.64401e-07	3.53355e-06	6.01822	ARFGAP3
TAF1C	TAF1C	4.29647	4.83986	7.47737	8.64781e-07	3.53439e-06	6.01458	TAF1C
SDHAF2	SDHAF2	3.74093	3.80926	7.47709	8.65219e-07	3.53547e-06	6.01683	SDHAF2
SLC23A2	SLC23A2	4.57988	3.94794	7.47625	8.66513e-07	3.54004e-06	6.01866	SLC23A2
ARL16	ARL16	4.03094	3.19311	7.47585	8.67119e-07	3.5418e-06	6.01758	ARL16
SPG21	SPG21	3.74622	5.51549	7.47469	8.68914e-07	3.54698e-06	6.00669	SPG21
HSPBP1	HSPBP1	5.43024	4.32703	7.4738	8.70303e-07	3.55122e-06	6.01483	HSPBP1
OSBPL2	OSBPL2	3.37965	4.78625	7.47052	8.75396e-07	3.56984e-06	6.0012	OSBPL2
TMEM184B	TMEM184B	3.09806	6.3493	7.4702	8.75895e-07	3.57116e-06	6.00137	TMEM184B
KCMF1	KCMF1	2.66588	5.14481	7.46838	8.78741e-07	3.58022e-06	5.99456	KCMF1
ARF6	ARF6	2.78907	6.32965	7.46789	8.79511e-07	3.58195e-06	5.99927	ARF6
CACUL1	CACUL1	2.96326	5.31875	7.46404	8.85562e-07	3.60428e-06	5.98792	CACUL1
BICD2	BICD2	2.80311	5.08702	7.464	8.85621e-07	3.60428e-06	5.98711	BICD2
CCM2	CCM2	3.64546	4.09502	7.46311	8.87028e-07	3.60928e-06	5.99296	CCM2
JADE3	JADE3	3.54565	3.04108	7.46247	8.8805e-07	3.61271e-06	5.99415	JADE3
ERCC2	ERCC2	3.28008	3.66526	7.46163	8.89366e-07	3.61734e-06	5.9891	ERCC2
SUGT1	SUGT1	3.74972	4.1257	7.46001	8.9195e-07	3.62712e-06	5.98769	SUGT1
LEPROT	LEPROT	4.72776	5.78571	7.45988	8.92152e-07	3.62721e-06	5.98487	LEPROT
RFXAP	RFXAP	3.02632	2.42101	7.45855	8.94271e-07	3.63437e-06	5.98663	RFXAP
HS1BP3	HS1BP3	4.04466	3.69074	7.45793	8.95261e-07	3.63693e-06	5.98692	HS1BP3
LCOR	LCOR	3.84379	4.46484	7.45718	8.96451e-07	3.6403e-06	5.98261	LCOR
DPY30	DPY30	3.98447	4.0396	7.45696	8.96806e-07	3.64102e-06	5.98175	DPY30
TXNL4A	TXNL4A	4.64663	4.73972	7.45276	9.03551e-07	3.66693e-06	5.97491	TXNL4A
STK3	STK3	3.39289	3.82259	7.44895	9.0971e-07	3.68896e-06	5.96821	STK3
PPIB	PPIB	3.31095	7.85583	7.44856	9.1034e-07	3.69078e-06	5.97069	PPIB
RARS	RARS	3.02396	5.18512	7.44799	9.11271e-07	3.69382e-06	5.96068	RARS
BIRC2	BIRC2	3.13728	5.05626	7.4474	9.1223e-07	3.69696e-06	5.96089	BIRC2
RPL19	RPL19	5.59661	8.68649	7.447	9.12878e-07	3.69885e-06	5.96347	RPL19
OSBPL8	OSBPL8	3.88038	5.09485	7.44669	9.13387e-07	3.70017e-06	5.96171	OSBPL8
CALU	CALU	4.83026	6.40188	7.44596	9.14581e-07	3.70426e-06	5.96014	CALU
STX5	STX5	3.09655	4.35044	7.44317	9.19146e-07	3.72052e-06	5.95516	STX5
FAU	FAU	4.98662	6.64967	7.44102	9.22675e-07	3.73257e-06	5.94975	FAU
NDUFA7	NDUFA7	3.49486	4.13579	7.44085	9.22954e-07	3.73295e-06	5.95145	NDUFA7
PPP2R5B	PPP2R5B	4.0498	3.29313	7.43694	9.29429e-07	3.75804e-06	5.95095	PPP2R5B
COG3	COG3	3.54912	4.60461	7.43688	9.29528e-07	3.75804e-06	5.9466	COG3
EIF1AD	EIF1AD	3.1613	3.56739	7.43624	9.30593e-07	3.76159e-06	5.9464	EIF1AD
ARMCX6	ARMCX6	4.56553	3.88678	7.43575	9.3141e-07	3.76414e-06	5.94924	ARMCX6
SUB1	SUB1	4.50755	5.55725	7.43468	9.33188e-07	3.76982e-06	5.94122	SUB1
BLVRB	BLVRB	4.76202	4.551	7.43346	9.35215e-07	3.77575e-06	5.94541	BLVRB
TBCEL	TBCEL	4.71657	3.85302	7.43329	9.35498e-07	3.77614e-06	5.9451	TBCEL
EMD	EMD	3.33507	4.41916	7.43175	9.38086e-07	3.78432e-06	5.93598	EMD
LMBR1	LMBR1	3.09419	4.79208	7.43096	9.39414e-07	3.78892e-06	5.93289	LMBR1
LLGL2	LLGL2	2.92069	6.43249	7.43065	9.39934e-07	3.79026e-06	5.93437	LLGL2
RALB	RALB	3.5701	4.66969	7.42813	9.44175e-07	3.80661e-06	5.92987	RALB
TRAPPC6B	TRAPPC6B	2.54597	4.22714	7.42507	9.49341e-07	3.82515e-06	5.9225	TRAPPC6B
MTHFS	MTHFS	3.88338	3.5476	7.42333	9.52311e-07	3.8358e-06	5.92745	MTHFS
SIGMAR1	SIGMAR1	3.59127	4.96086	7.42296	9.52935e-07	3.83734e-06	5.91962	SIGMAR1
CORO1C	CORO1C	5.22209	5.56807	7.42049	9.57161e-07	3.85234e-06	5.92105	CORO1C
GCDH	GCDH	3.47277	3.79376	7.42044	9.57232e-07	3.85234e-06	5.91925	GCDH
ALDH4A1	ALDH4A1	4.3805	3.62022	7.41836	9.60805e-07	3.86595e-06	5.91927	ALDH4A1
QDPR	QDPR	4.60373	3.92567	7.41635	9.64272e-07	3.87913e-06	5.91592	QDPR
RPL31	RPL31	4.48537	9.00709	7.41584	9.65148e-07	3.88155e-06	5.90313	RPL31
USP31	USP31	3.40523	2.97284	7.41578	9.65257e-07	3.88155e-06	5.91397	USP31
PARN	PARN	4.61774	4.31367	7.41387	9.68552e-07	3.89093e-06	5.91166	PARN
LSM2	LSM2	4.27568	3.4412	7.41251	9.70906e-07	3.89807e-06	5.90915	LSM2
C2orf44	C2orf44	3.63659	2.62166	7.41099	9.73559e-07	3.90794e-06	5.90602	C2orf44
ULK3	ULK3	3.19408	4.55936	7.41012	9.75068e-07	3.91323e-06	5.89768	ULK3
NBPF12	NBPF12	4.38323	4.01858	7.40896	9.77103e-07	3.91906e-06	5.9031	NBPF12
NUP54	NUP54	3.33346	4.14475	7.40566	9.8289e-07	3.93915e-06	5.89294	NUP54
CNDP2	CNDP2	4.3587	6.42318	7.40536	9.83418e-07	3.94049e-06	5.88881	CNDP2
BCAR1	BCAR1	2.8735	5.31877	7.40335	9.86964e-07	3.95391e-06	5.88438	BCAR1
SP1	SP1	4.92171	5.69812	7.4018	9.89701e-07	3.96409e-06	5.88741	SP1
ST13	ST13	3.13659	7.52903	7.40068	9.91697e-07	3.9713e-06	5.88978	ST13
PHKB	PHKB	4.09327	5.59908	7.40015	9.92625e-07	3.9741e-06	5.88082	PHKB
VAV2	VAV2	4.4063	5.01829	7.40006	9.92789e-07	3.9741e-06	5.88328	VAV2
GINM1	GINM1	3.15797	3.82644	7.39783	9.96772e-07	3.98847e-06	5.88078	GINM1
E4F1	E4F1	3.51656	4.15825	7.39688	9.98457e-07	3.99378e-06	5.87778	E4F1
HAUS1	HAUS1	3.43057	3.13543	7.39579	1.00041e-06	4.00066e-06	5.87966	HAUS1
SUV420H2	SUV420H2	4.33248	3.12761	7.39502	1.00179e-06	4.00538e-06	5.87907	SUV420H2
IP6K2	IP6K2	4.66992	5.81344	7.39435	1.00299e-06	4.00896e-06	5.87134	IP6K2
MRPL17	MRPL17	3.90617	3.95956	7.3943	1.00308e-06	4.00896e-06	5.8755	MRPL17
CHMP7	CHMP7	4.96536	5.32893	7.39271	1.00594e-06	4.01643e-06	5.87003	CHMP7
BCL7B	BCL7B	2.70246	4.6088	7.39138	1.00834e-06	4.02444e-06	5.86509	BCL7B
ANAPC4	ANAPC4	3.36897	3.9144	7.39118	1.00871e-06	4.02444e-06	5.8696	ANAPC4
LINC00261	LINC00261	7.57434	5.31966	7.39116	1.00875e-06	4.02444e-06	5.87308	LINC00261
ICT1	ICT1	4.03039	3.15791	7.39091	1.00921e-06	4.02469e-06	5.8718	ICT1
VPS35	VPS35	5.70224	5.66082	7.38783	1.01479e-06	4.04297e-06	5.86512	VPS35
ILF3	ILF3	4.15252	7.6175	7.38745	1.01547e-06	4.04489e-06	5.86503	ILF3
PHGDH	PHGDH	5.88513	4.93284	7.3872	1.01593e-06	4.04593e-06	5.86604	PHGDH
CERS2	CERS2	2.64856	7.32307	7.38575	1.01858e-06	4.05489e-06	5.85884	CERS2
FAM173B	FAM173B	3.74327	2.82131	7.38531	1.01937e-06	4.05725e-06	5.86195	FAM173B
NDUFA9	NDUFA9	3.9125	4.46633	7.3813	1.02673e-06	4.08333e-06	5.8518	NDUFA9
LSM7	LSM7	4.28327	4.39924	7.37964	1.02979e-06	4.09353e-06	5.84921	LSM7
CSE1L	CSE1L	3.27383	5.58317	7.37958	1.02991e-06	4.09353e-06	5.8436	CSE1L
UBE2D2	UBE2D2	3.11447	5.70163	7.37853	1.03185e-06	4.09802e-06	5.8416	UBE2D2
C17orf85	C17orf85	4.11641	5.31953	7.37796	1.03291e-06	4.10143e-06	5.84484	C17orf85
PDDC1	PDDC1	3.07615	5.4395	7.37411	1.04006e-06	4.1282e-06	5.83421	PDDC1
PRPF4B	PRPF4B	3.71386	5.89414	7.37384	1.04057e-06	4.12941e-06	5.83512	PRPF4B
SLC25A46	SLC25A46	4.06559	4.96858	7.37354	1.04113e-06	4.13047e-06	5.83844	SLC25A46
RPL26	RPL26	4.66688	8.15509	7.37348	1.04124e-06	4.13047e-06	5.83889	RPL26
ALKBH5	ALKBH5	3.91133	6.23315	7.37122	1.04547e-06	4.14399e-06	5.82956	ALKBH5
RNF8	RNF8	3.29492	3.83869	7.36989	1.04796e-06	4.15225e-06	5.83346	RNF8
ERMARD	ERMARD	3.41469	2.91789	7.36575	1.05579e-06	4.18083e-06	5.82791	ERMARD
SLC10A3	SLC10A3	3.10458	3.64091	7.36532	1.05659e-06	4.1831e-06	5.82505	SLC10A3
VIPAS39	VIPAS39	3.93792	3.43856	7.36522	1.05678e-06	4.1831e-06	5.82746	VIPAS39
EIF4A2	EIF4A2	3.96046	7.71447	7.36504	1.05713e-06	4.18367e-06	5.82686	EIF4A2
JUP	JUP	4.72723	6.9814	7.36363	1.05981e-06	4.19098e-06	5.81693	JUP
AHSA1	AHSA1	4.0033	5.27507	7.35986	1.06701e-06	4.21866e-06	5.81247	AHSA1
GLOD4	GLOD4	3.39994	4.89745	7.35919	1.06829e-06	4.22287e-06	5.81097	GLOD4
PNN	PNN	3.53905	6.4327	7.35627	1.07391e-06	4.24131e-06	5.80394	PNN
TRIM26	TRIM26	2.96932	5.01864	7.35622	1.074e-06	4.24131e-06	5.80542	TRIM26
RPL37A	RPL37A	5.11265	8.41548	7.35596	1.07452e-06	4.24171e-06	5.81164	RPL37A
BAG6	BAG6	2.58391	7.19263	7.35418	1.07795e-06	4.25324e-06	5.80559	BAG6
RHOT2	RHOT2	3.34326	5.84274	7.35412	1.07807e-06	4.25324e-06	5.80003	RHOT2
ZNF300	ZNF300	3.67955	2.2031	7.35185	1.08248e-06	4.26895e-06	5.80418	ZNF300
HNRNPUL1	HNRNPUL1	2.57501	7.48565	7.35076	1.0846e-06	4.2765e-06	5.79226	HNRNPUL1
NDRG3	NDRG3	5.17368	4.17484	7.34999	1.08609e-06	4.28071e-06	5.80161	NDRG3
PPM1F	PPM1F	3.50873	4.22662	7.3498	1.08647e-06	4.28135e-06	5.79744	PPM1F
NOLC1	NOLC1	3.88968	5.74217	7.34964	1.08679e-06	4.2818e-06	5.79424	NOLC1
LRCH4	LRCH4	3.42055	5.71102	7.34929	1.08747e-06	4.28331e-06	5.79205	LRCH4
DRG1	DRG1	2.5539	4.83947	7.34916	1.08773e-06	4.28331e-06	5.79175	DRG1
POLA2	POLA2	3.31674	2.90689	7.34767	1.09065e-06	4.29323e-06	5.79662	POLA2
LUC7L	LUC7L	4.84179	5.29769	7.34761	1.09076e-06	4.29323e-06	5.79293	LUC7L
MTM1	MTM1	3.21968	2.91202	7.34384	1.09818e-06	4.31908e-06	5.78989	MTM1
KRT19	KRT19	4.51665	8.80279	7.34198	1.10185e-06	4.33184e-06	5.77575	KRT19
SCARB2	SCARB2	3.86456	7.46885	7.3418	1.10221e-06	4.33242e-06	5.786	SCARB2
PAPOLA	PAPOLA	3.05273	6.58573	7.34134	1.10313e-06	4.3352e-06	5.78333	PAPOLA
DBI	DBI	5.58549	5.80483	7.33963	1.10652e-06	4.34766e-06	5.78213	DBI
CDADC1	CDADC1	2.75828	2.46609	7.33864	1.10849e-06	4.35457e-06	5.78029	CDADC1
AARS	AARS	3.90981	6.09002	7.33454	1.11671e-06	4.38599e-06	5.76768	AARS
ZBTB39	ZBTB39	4.19227	3.18225	7.33389	1.118e-06	4.38994e-06	5.77344	ZBTB39
SHOC2	SHOC2	4.25247	4.56853	7.33382	1.11815e-06	4.38994e-06	5.77156	SHOC2
RSPRY1	RSPRY1	4.16747	4.58782	7.33153	1.12277e-06	4.40637e-06	5.76685	RSPRY1
PARP4	PARP4	4.48433	5.62909	7.32979	1.1263e-06	4.41938e-06	5.76358	PARP4
AKAP8L	AKAP8L	3.25885	5.56433	7.32757	1.1308e-06	4.4336e-06	5.75477	AKAP8L
CUL3	CUL3	3.4237	5.59418	7.32713	1.1317e-06	4.43625e-06	5.7546	CUL3
OPLAH	OPLAH	4.37069	3.53389	7.32489	1.13627e-06	4.45159e-06	5.75792	OPLAH
ACAD10	ACAD10	2.98346	3.99003	7.32312	1.1399e-06	4.46321e-06	5.7498	ACAD10
NLRP2	NLRP2	5.18438	2.41648	7.32221	1.14176e-06	4.4688e-06	5.75347	NLRP2
WDR61	WDR61	3.81525	4.33538	7.32158	1.14306e-06	4.47301e-06	5.74925	WDR61
SNAP29	SNAP29	2.3875	4.65267	7.32122	1.14382e-06	4.4751e-06	5.74376	SNAP29
SPCS1	SPCS1	4.31533	5.11855	7.3203	1.1457e-06	4.48162e-06	5.74639	SPCS1
SAR1A	SAR1A	3.83068	5.8645	7.31976	1.14683e-06	4.48516e-06	5.74227	SAR1A
ARNT	ARNT	3.08435	4.7511	7.31727	1.15197e-06	4.50436e-06	5.73824	ARNT
NDUFA4	NDUFA4	5.026	5.51298	7.31717	1.15218e-06	4.50436e-06	5.74205	NDUFA4
RPIA	RPIA	3.5758	3.61011	7.31632	1.15394e-06	4.50948e-06	5.74106	RPIA
TFG	TFG	2.77331	5.82056	7.31508	1.15653e-06	4.51786e-06	5.7329	TFG
MRPL39	MRPL39	3.11175	3.22213	7.31272	1.16146e-06	4.53623e-06	5.73436	MRPL39
MPC1	MPC1	4.00251	4.04481	7.30559	1.17649e-06	4.59051e-06	5.72273	MPC1
VTA1	VTA1	4.07016	4.61256	7.30448	1.17884e-06	4.59878e-06	5.71967	VTA1
GNAI1	GNAI1	5.42159	5.28801	7.30142	1.18537e-06	4.62161e-06	5.71498	GNAI1
RAN	RAN	4.09711	7.20062	7.29987	1.18869e-06	4.63367e-06	5.71013	RAN
TMED10	TMED10	2.13669	7.60407	7.29917	1.19019e-06	4.63858e-06	5.68615	TMED10
TRAPPC11	TRAPPC11	4.15328	4.43888	7.29585	1.19734e-06	4.66471e-06	5.70598	TRAPPC11
STARD3NL	STARD3NL	4.70597	4.34729	7.29585	1.19735e-06	4.66471e-06	5.7076	STARD3NL
DNAL4	DNAL4	5.03898	3.65853	7.29398	1.20139e-06	4.67775e-06	5.70441	DNAL4
TEX264	TEX264	3.82252	4.61153	7.28583	1.2192e-06	4.7416e-06	5.68723	TEX264
BSDC1	BSDC1	2.71494	5.45351	7.28479	1.2215e-06	4.74964e-06	5.68087	BSDC1
E2F1	E2F1	4.8958	4.53883	7.28347	1.22441e-06	4.76006e-06	5.68256	E2F1
PDIA3	PDIA3	2.4829	8.32647	7.28263	1.22627e-06	4.76638e-06	5.63907	PDIA3
OGDH	OGDH	2.94924	6.18988	7.28228	1.22704e-06	4.76843e-06	5.67678	OGDH
SNX33	SNX33	3.6821	4.52239	7.27918	1.23395e-06	4.79252e-06	5.67463	SNX33
PTPN3	PTPN3	4.01833	4.3361	7.27809	1.23637e-06	4.801e-06	5.67551	PTPN3
RPN2	RPN2	3.98629	7.74569	7.27777	1.23709e-06	4.80291e-06	5.67573	RPN2
SF3B5	SF3B5	4.07201	5.08314	7.26992	1.25477e-06	4.86686e-06	5.65789	SF3B5
COX5B	COX5B	3.88303	5.16511	7.26973	1.25519e-06	4.86757e-06	5.65749	COX5B
ZNF268	ZNF268	3.20301	3.54324	7.26786	1.25945e-06	4.88221e-06	5.6568	ZNF268
ZNF75A	ZNF75A	3.35695	2.5597	7.26664	1.26224e-06	4.89115e-06	5.65625	ZNF75A
PLOD1	PLOD1	5.32175	6.07126	7.2632	1.27012e-06	4.9198e-06	5.64813	PLOD1
TRAF4	TRAF4	3.2405	6.2539	7.26153	1.27395e-06	4.93274e-06	5.6425	TRAF4
KIF5B	KIF5B	3.53681	7.18931	7.26102	1.27513e-06	4.93638e-06	5.64502	KIF5B
AGTPBP1	AGTPBP1	3.31204	4.04321	7.25958	1.27845e-06	4.94734e-06	5.64261	AGTPBP1
VPS37C	VPS37C	4.2383	4.5632	7.25651	1.28559e-06	4.97401e-06	5.63683	VPS37C
SRSF10	SRSF10	2.77727	6.06535	7.25615	1.28642e-06	4.97626e-06	5.63202	SRSF10
MAPRE2	MAPRE2	4.09713	5.21936	7.25395	1.29155e-06	4.99515e-06	5.6302	MAPRE2
MAPRE1	MAPRE1	4.43674	5.92439	7.25229	1.29543e-06	5.00758e-06	5.62757	MAPRE1
SCAMP4	SCAMP4	3.76398	5.60658	7.25226	1.2955e-06	5.00758e-06	5.62589	SCAMP4
PPP2R5C	PPP2R5C	3.30231	5.67477	7.25017	1.30043e-06	5.02278e-06	5.62193	PPP2R5C
MAP1LC3B	MAP1LC3B	3.31429	5.68177	7.24953	1.30192e-06	5.02759e-06	5.62091	MAP1LC3B
RPS3	RPS3	5.83474	9.08154	7.24787	1.30585e-06	5.0418e-06	5.62365	RPS3
TGFBI	TGFBI	6.52759	4.8607	7.24767	1.30633e-06	5.04269e-06	5.62376	TGFBI
MRPS5	MRPS5	3.20832	4.84362	7.24718	1.30749e-06	5.04622e-06	5.61805	MRPS5
PLSCR3	PLSCR3	3.71094	3.61327	7.24684	1.30828e-06	5.0483e-06	5.62076	PLSCR3
METTL4	METTL4	3.28828	2.74673	7.24469	1.31339e-06	5.06606e-06	5.61802	METTL4
ANKRD52	ANKRD52	4.47138	5.3384	7.24268	1.31819e-06	5.08267e-06	5.61184	ANKRD52
GPBP1L1	GPBP1L1	3.85707	5.90145	7.24177	1.32035e-06	5.09002e-06	5.60778	GPBP1L1
CCNDBP1	CCNDBP1	3.44316	4.39329	7.24153	1.32094e-06	5.09131e-06	5.60925	CCNDBP1
HDDC2	HDDC2	3.39611	3.15387	7.241	1.3222e-06	5.0952e-06	5.61166	HDDC2
TNIP1	TNIP1	5.09954	5.8458	7.23802	1.32937e-06	5.12184e-06	5.60481	TNIP1
DDX39B	DDX39B	3.71676	6.63512	7.235	1.33665e-06	5.14796e-06	5.596	DDX39B
EMB	EMB	4.57659	3.5227	7.23421	1.33858e-06	5.15244e-06	5.60017	EMB
LRP3	LRP3	4.47145	4.36004	7.2335	1.34029e-06	5.15708e-06	5.59702	LRP3
2007-09-01	2007-09-01	4.58186	5.8872	7.23123	1.34583e-06	5.1774e-06	5.59135	2007-09-01
RNPS1	RNPS1	3.51694	6.27246	7.22645	1.35756e-06	5.22052e-06	5.58082	RNPS1
BSG	BSG	2.82699	8.57663	7.22526	1.36047e-06	5.22906e-06	5.52483	BSG
INSIG2	INSIG2	4.98678	4.17513	7.22515	1.36075e-06	5.22906e-06	5.58437	INSIG2
CEBPG	CEBPG	3.6665	4.43864	7.22513	1.36081e-06	5.22906e-06	5.58214	CEBPG
NUP160	NUP160	4.31515	4.85641	7.2245	1.36236e-06	5.23402e-06	5.58134	NUP160
POLDIP3	POLDIP3	3.20567	5.72677	7.22374	1.36425e-06	5.24029e-06	5.57587	POLDIP3
MVB12A	MVB12A	4.08221	3.48042	7.22361	1.36456e-06	5.24047e-06	5.58157	MVB12A
PI4KAP2	PI4KAP2	4.26479	3.90371	7.22259	1.36708e-06	5.24818e-06	5.57982	PI4KAP2
PPP2CA	PPP2CA	2.48847	6.33031	7.22212	1.36826e-06	5.2517e-06	5.57708	PPP2CA
PSME3	PSME3	2.98896	5.8064	7.21938	1.37508e-06	5.27589e-06	5.56824	PSME3
DAZAP1	DAZAP1	2.86937	5.94525	7.21581	1.38401e-06	5.30813e-06	5.56251	DAZAP1
CCDC71	CCDC71	3.48612	3.3983	7.21566	1.38439e-06	5.30858e-06	5.56644	CCDC71
COMMD1	COMMD1	3.77614	3.15433	7.21504	1.38596e-06	5.31258e-06	5.56651	COMMD1
CDK2	CDK2	3.20618	4.13592	7.21433	1.38773e-06	5.31736e-06	5.56202	CDK2
ZKSCAN2	ZKSCAN2	3.65472	3.09374	7.21276	1.3917e-06	5.33157e-06	5.56249	ZKSCAN2
SPINT2	SPINT2	2.80584	8.54673	7.2088	1.40176e-06	5.36706e-06	5.46616	SPINT2
TM9SF3	TM9SF3	3.47887	7.08467	7.20699	1.40636e-06	5.38365e-06	5.54825	TM9SF3
FBXW5	FBXW5	3.06624	6.0686	7.20495	1.41159e-06	5.40061e-06	5.54342	FBXW5
FASTKD5	FASTKD5	4.45575	3.89531	7.20204	1.41906e-06	5.42406e-06	5.54389	FASTKD5
COG2	COG2	3.41024	4.06799	7.20138	1.42076e-06	5.42954e-06	5.54071	COG2
SEC61B	SEC61B	4.53782	4.96242	7.20052	1.42301e-06	5.43708e-06	5.53967	SEC61B
MTCH1	MTCH1	3.63897	6.73872	7.19539	1.43633e-06	5.48592e-06	5.52738	MTCH1
EPS15	EPS15	3.65343	4.60703	7.19525	1.43669e-06	5.48626e-06	5.52995	EPS15
CGGBP1	CGGBP1	2.76839	6.06916	7.19466	1.43824e-06	5.49112e-06	5.5261	CGGBP1
RSAD1	RSAD1	2.96795	4.18703	7.19386	1.44033e-06	5.49703e-06	5.52563	RSAD1
GRINA	GRINA	3.56107	6.62346	7.19256	1.44374e-06	5.50797e-06	5.52215	GRINA
SRSF6	SRSF6	3.62809	7.30839	7.19203	1.44513e-06	5.51226e-06	5.5262	SRSF6
IST1	IST1	2.54066	6.1611	7.19006	1.45032e-06	5.52946e-06	5.52069	IST1
SLC25A16	SLC25A16	3.54998	3.19954	7.19001	1.45046e-06	5.52946e-06	5.52265	SLC25A16
IGSF8	IGSF8	3.30444	5.05627	7.18903	1.45305e-06	5.53829e-06	5.51629	IGSF8
EXT2	EXT2	4.11294	5.12844	7.18748	1.45716e-06	5.55289e-06	5.51555	EXT2
KIAA0196	KIAA0196	3.06344	4.88956	7.18667	1.45931e-06	5.56004e-06	5.51316	KIAA0196
TTC4	TTC4	3.07261	3.34795	7.18528	1.46298e-06	5.57194e-06	5.51322	TTC4
KEAP1	KEAP1	2.78078	5.36609	7.18324	1.46842e-06	5.59161e-06	5.50561	KEAP1
C9orf3	C9orf3	3.51767	4.45547	7.1771	1.48493e-06	5.65234e-06	5.49624	C9orf3
KIF1C	KIF1C	3.84646	6.79346	7.17625	1.48722e-06	5.65894e-06	5.49385	KIF1C
ZNF524	ZNF524	4.05669	3.35859	7.17562	1.48895e-06	5.66445e-06	5.49752	ZNF524
PRR14L	PRR14L	3.27109	4.70238	7.17458	1.49175e-06	5.67405e-06	5.49305	PRR14L
ADIPOR1	ADIPOR1	4.62078	5.84331	7.17249	1.49744e-06	5.69462e-06	5.48938	ADIPOR1
TOMM40L	TOMM40L	3.38788	2.94	7.1705	1.5029e-06	5.71243e-06	5.48841	TOMM40L
TRIM4	TRIM4	3.83467	4.33466	7.17038	1.50321e-06	5.71243e-06	5.48687	TRIM4
IPO9	IPO9	3.02233	5.99919	7.16719	1.51197e-06	5.74124e-06	5.4782	IPO9
TM2D3	TM2D3	2.94483	4.25637	7.16591	1.51553e-06	5.75365e-06	5.47706	TM2D3
SMARCB1	SMARCB1	3.10467	5.66515	7.16557	1.51646e-06	5.75612e-06	5.47503	SMARCB1
RPS15A	RPS15A	4.98446	7.78069	7.1647	1.51886e-06	5.76309e-06	5.47475	RPS15A
ARPC3	ARPC3	3.29491	6.41324	7.16254	1.52485e-06	5.78363e-06	5.46991	ARPC3
CLDN12	CLDN12	4.1512	4.97024	7.16189	1.52665e-06	5.78936e-06	5.47129	CLDN12
GABARAPL2	GABARAPL2	3.47376	5.0172	7.16158	1.52751e-06	5.79048e-06	5.46905	GABARAPL2
C11orf31	C11orf31	3.95756	4.85613	7.15948	1.53338e-06	5.81055e-06	5.46701	C11orf31
SPDL1	SPDL1	3.11237	3.23139	7.1588	1.5353e-06	5.81562e-06	5.46694	SPDL1
CAPRIN1	CAPRIN1	2.79234	7.03966	7.15624	1.54246e-06	5.84056e-06	5.46293	CAPRIN1
PROSER1	PROSER1	3.51707	4.98013	7.15512	1.54563e-06	5.85146e-06	5.45851	PROSER1
DAP3	DAP3	3.16822	5.28003	7.15433	1.54785e-06	5.8588e-06	5.45643	DAP3
CASK	CASK	3.46654	5.01603	7.14978	1.56074e-06	5.90317e-06	5.44918	CASK
UBTD2	UBTD2	3.05733	4.36536	7.14632	1.57063e-06	5.93836e-06	5.44292	UBTD2
ATG4C	ATG4C	3.00959	2.5572	7.14527	1.57366e-06	5.94758e-06	5.444	ATG4C
DECR1	DECR1	3.3371	4.84449	7.1442	1.57674e-06	5.9581e-06	5.4396	DECR1
TMEM126B	TMEM126B	3.49053	3.84352	7.13847	1.59331e-06	6.01736e-06	5.43162	TMEM126B
AFTPH	AFTPH	2.44395	5.06274	7.1381	1.59437e-06	6.02022e-06	5.42742	AFTPH
TIMMDC1	TIMMDC1	3.01946	4.91227	7.13718	1.59706e-06	6.02926e-06	5.4261	TIMMDC1
MKL2	MKL2	3.89082	4.52421	7.13679	1.59821e-06	6.03249e-06	5.42814	MKL2
KIAA0368	KIAA0368	3.64937	6.09509	7.13598	1.60058e-06	6.04029e-06	5.4243	KIAA0368
KIF21A	KIF21A	4.15702	4.46158	7.1352	1.60284e-06	6.04657e-06	5.42593	KIF21A
TMEM199	TMEM199	3.30954	3.41904	7.13473	1.60422e-06	6.05067e-06	5.42494	TMEM199
C1GALT1C1	C1GALT1C1	3.79413	3.99205	7.13359	1.60758e-06	6.06219e-06	5.42312	C1GALT1C1
ACADS	ACADS	2.86563	2.97219	7.13135	1.61416e-06	6.08588e-06	5.41948	ACADS
P4HB	P4HB	3.89654	9.07951	7.13019	1.61757e-06	6.0976e-06	5.39763	P4HB
ARSK	ARSK	3.12847	2.52042	7.12887	1.62148e-06	6.10891e-06	5.41524	ARSK
CCDC97	CCDC97	2.79932	4.81595	7.12846	1.62271e-06	6.11225e-06	5.411	CCDC97
RPL10A	RPL10A	4.1099	8.34338	7.12837	1.62297e-06	6.11225e-06	5.40927	RPL10A
C11orf58	C11orf58	2.35705	6.61232	7.12581	1.63057e-06	6.13975e-06	5.40994	C11orf58
UBLCP1	UBLCP1	3.82208	4.2684	7.1246	1.6342e-06	6.14999e-06	5.40677	UBLCP1
DPF2	DPF2	3.05834	4.68034	7.12378	1.63665e-06	6.15692e-06	5.40296	DPF2
ZNF627	ZNF627	3.99055	3.05828	7.12364	1.63706e-06	6.15732e-06	5.40612	ZNF627
UFL1	UFL1	4.03062	4.91635	7.12254	1.64037e-06	6.16748e-06	5.40323	UFL1
CASP2	CASP2	3.10606	4.37051	7.12005	1.64784e-06	6.19208e-06	5.39669	CASP2
PSMB5	PSMB5	4.72941	5.39374	7.11899	1.65104e-06	6.20298e-06	5.39669	PSMB5
CLPTM1L	CLPTM1L	4.378	6.44109	7.11786	1.65444e-06	6.21345e-06	5.39248	CLPTM1L
RPL18	RPL18	4.02804	8.543	7.11762	1.65518e-06	6.21507e-06	5.38155	RPL18
RPS9	RPS9	5.32203	8.70278	7.11589	1.66043e-06	6.23245e-06	5.39246	RPS9
BMS1	BMS1	4.00499	5.13417	7.11335	1.66816e-06	6.25683e-06	5.38639	BMS1
KIAA2026	KIAA2026	3.28344	4.40791	7.11014	1.67798e-06	6.29251e-06	5.38126	KIAA2026
FBRSL1	FBRSL1	4.7052	5.64738	7.10998	1.67847e-06	6.29317e-06	5.38003	FBRSL1
NOL10	NOL10	2.51054	4.01492	7.10727	1.68683e-06	6.32217e-06	5.37492	NOL10
OPTN	OPTN	5.0028	4.31153	7.10569	1.6917e-06	6.33926e-06	5.37434	OPTN
WASH7P	WASH7P	4.76447	3.7275	7.10103	1.7062e-06	6.389e-06	5.36614	WASH7P
RPP25L	RPP25L	3.61275	2.93633	7.10043	1.7081e-06	6.39477e-06	5.36519	RPP25L
PIBF1	PIBF1	3.92815	3.49847	7.09665	1.71994e-06	6.43672e-06	5.35851	PIBF1
MCRS1	MCRS1	3.09044	4.74798	7.09466	1.72623e-06	6.45907e-06	5.35219	MCRS1
ARHGAP29	ARHGAP29	5.61085	4.62531	7.09346	1.73001e-06	6.47203e-06	5.35265	ARHGAP29
RASSF1	RASSF1	3.3154	3.94636	7.09336	1.73034e-06	6.47206e-06	5.35224	RASSF1
SEC62	SEC62	3.03345	6.84939	7.09252	1.73299e-06	6.47975e-06	5.35071	SEC62
ASAH1	ASAH1	2.67565	8.29354	7.09251	1.73303e-06	6.47975e-06	5.29924	ASAH1
CALCOCO2	CALCOCO2	3.67827	5.35844	7.09233	1.73361e-06	6.48072e-06	5.34877	CALCOCO2
SLC18B1	SLC18B1	4.46288	3.59766	7.09128	1.73694e-06	6.49195e-06	5.34895	SLC18B1
TMEM8B	TMEM8B	4.42565	3.24616	7.09047	1.73954e-06	6.50046e-06	5.34752	TMEM8B
PSMF1	PSMF1	4.39113	5.83206	7.0897	1.742e-06	6.50846e-06	5.34384	PSMF1
NDUFS6	NDUFS6	4.21741	4.2245	7.08739	1.74937e-06	6.53385e-06	5.342	NDUFS6
GDE1	GDE1	2.58284	7.23469	7.08625	1.75303e-06	6.54484e-06	5.3298	GDE1
RAB4A	RAB4A	3.98726	4.67888	7.08277	1.76426e-06	6.58313e-06	5.33331	RAB4A
AAAS	AAAS	3.72467	4.08034	7.08205	1.76659e-06	6.59059e-06	5.33193	AAAS
NANP	NANP	3.24467	2.42907	7.08121	1.76931e-06	6.59833e-06	5.33126	NANP
SPTSSA	SPTSSA	5.81536	5.65063	7.08087	1.77043e-06	6.60127e-06	5.33029	SPTSSA
RPS20	RPS20	5.60998	8.44209	7.07964	1.7744e-06	6.61365e-06	5.32586	RPS20
VIMP	VIMP	4.57104	4.74758	7.07877	1.77724e-06	6.62215e-06	5.32684	VIMP
LMF2	LMF2	4.01054	5.16082	7.07874	1.77734e-06	6.62215e-06	5.32537	LMF2
CRCP	CRCP	2.76152	4.78928	7.07643	1.78488e-06	6.6478e-06	5.31984	CRCP
SETD2	SETD2	3.26615	5.50816	7.07269	1.79717e-06	6.69237e-06	5.31389	SETD2
COPS7A	COPS7A	3.31031	4.66407	7.07102	1.80271e-06	6.70879e-06	5.31127	COPS7A
SUDS3	SUDS3	3.76401	5.47598	7.06998	1.80612e-06	6.71951e-06	5.30894	SUDS3
APOL2	APOL2	3.69453	3.62004	7.0697	1.80706e-06	6.72178e-06	5.3109	APOL2
MLYCD	MLYCD	2.8497	3.14216	7.0683	1.81173e-06	6.73545e-06	5.30795	MLYCD
MCCC2	MCCC2	4.3227	5.23991	7.06829	1.81174e-06	6.73545e-06	5.30764	MCCC2
PNPLA4	PNPLA4	4.19158	3.0808	7.06581	1.82002e-06	6.76249e-06	5.30392	PNPLA4
NIPA1	NIPA1	3.89344	4.5369	7.06469	1.82375e-06	6.77513e-06	5.30151	NIPA1
GPKOW	GPKOW	3.23324	3.48335	7.06335	1.82826e-06	6.79065e-06	5.29939	GPKOW
PARP16	PARP16	3.66695	2.93816	7.0631	1.8291e-06	6.79252e-06	5.29921	PARP16
CCDC25	CCDC25	3.52131	4.55903	7.06213	1.83237e-06	6.80339e-06	5.29657	CCDC25
KDM5C	KDM5C	5.41842	6.0716	7.05426	1.85902e-06	6.8973e-06	5.28284	KDM5C
FBXW2	FBXW2	3.96621	5.68091	7.05398	1.85999e-06	6.89962e-06	5.28108	FBXW2
MANBAL	MANBAL	4.18768	3.9705	7.05334	1.86219e-06	6.90652e-06	5.28188	MANBAL
USP15	USP15	3.63458	4.70169	7.04955	1.87518e-06	6.95089e-06	5.27498	USP15
EHHADH	EHHADH	2.90857	2.60623	7.04869	1.87818e-06	6.95817e-06	5.27375	EHHADH
BCL6	BCL6	4.7939	6.02525	7.04358	1.89589e-06	7.02121e-06	5.2634	BCL6
NOMO2	NOMO2	5.37158	5.85788	7.04278	1.89868e-06	7.02896e-06	5.26308	NOMO2
CALCOCO1	CALCOCO1	3.68553	5.22574	7.04075	1.9058e-06	7.05273e-06	5.25767	CALCOCO1
MAPK3	MAPK3	3.97737	4.70044	7.03266	1.93437e-06	7.14803e-06	5.24473	MAPK3
FRS2	FRS2	3.76278	4.19797	7.03191	1.93703e-06	7.15655e-06	5.24396	FRS2
RPS24	RPS24	5.79422	8.59216	7.03045	1.94225e-06	7.1732e-06	5.23953	RPS24
CERCAM	CERCAM	4.38459	4.27082	7.02959	1.94534e-06	7.18068e-06	5.2397	CERCAM
FMR1	FMR1	4.09573	4.64935	7.02797	1.95115e-06	7.20082e-06	5.23671	FMR1
TJP2	TJP2	4.32857	6.0471	7.02681	1.9553e-06	7.21482e-06	5.23349	TJP2
CTNNAL1	CTNNAL1	4.76433	4.0733	7.02512	1.96142e-06	7.23477e-06	5.23154	CTNNAL1
ARHGAP32	ARHGAP32	3.18733	4.70822	7.02339	1.96767e-06	7.25651e-06	5.22791	ARHGAP32
CD63	CD63	3.42603	8.92895	7.02243	1.97116e-06	7.26712e-06	5.17152	CD63
SAFB2	SAFB2	4.14921	5.30753	7.0224	1.97127e-06	7.26712e-06	5.22633	SAFB2
LOC102724200	LOC102724200	4.03471	3.46387	7.01788	1.98773e-06	7.31979e-06	5.21889	LOC102724200
RPL17	RPL17	4.22185	8.28776	7.01699	1.991e-06	7.33052e-06	5.21478	RPL17
AAR2	AAR2	4.3147	4.30602	7.01613	1.99415e-06	7.34079e-06	5.21605	AAR2
CDCA4	CDCA4	3.40822	3.25485	7.01367	2.00321e-06	7.3728e-06	5.21155	CDCA4
RSU1	RSU1	3.54603	4.81809	7.0134	2.00421e-06	7.37515e-06	5.21032	RSU1
MAGT1	MAGT1	4.30717	5.52882	7.00862	2.02196e-06	7.4364e-06	5.20213	MAGT1
CCNI	CCNI	3.42522	6.83697	7.00773	2.02527e-06	7.44685e-06	5.20058	CCNI
C19orf53	C19orf53	3.51609	4.83694	7.00766	2.02554e-06	7.44685e-06	5.19988	C19orf53
EBPL	EBPL	4.02053	4.01299	7.00726	2.02701e-06	7.4509e-06	5.20031	EBPL
RBM45	RBM45	2.79555	2.31902	7.00415	2.03867e-06	7.49239e-06	5.19481	RBM45
GSR	GSR	3.46935	5.68961	7.00346	2.04128e-06	7.50062e-06	5.19211	GSR
UBE2F	UBE2F	3.43143	3.80403	7.0025	2.0449e-06	7.5112e-06	5.19181	UBE2F
H2AFV	H2AFV	3.52826	6.21844	6.99867	2.0594e-06	7.55683e-06	5.18346	H2AFV
PPP4R1	PPP4R1	4.71515	5.65561	6.99717	2.06512e-06	7.57447e-06	5.18205	PPP4R1
CHMP1A	CHMP1A	4.03106	5.45938	6.99677	2.06662e-06	7.57861e-06	5.1805	CHMP1A
NUP133	NUP133	3.37295	4.614	6.99307	2.08081e-06	7.6251e-06	5.17406	NUP133
TMEM144	TMEM144	3.84359	3.49617	6.99147	2.08695e-06	7.64348e-06	5.17194	TMEM144
QSOX2	QSOX2	4.10723	4.05005	6.99124	2.08783e-06	7.64532e-06	5.17187	QSOX2
KIAA1217	KIAA1217	4.73691	5.37951	6.98938	2.09502e-06	7.66745e-06	5.16845	KIAA1217
EPRS	EPRS	3.48735	6.13641	6.98709	2.10389e-06	7.69159e-06	5.16282	EPRS
VAMP7	VAMP7	3.41254	4.27451	6.98538	2.11054e-06	7.7145e-06	5.16123	VAMP7
PIK3R2	PIK3R2	3.16661	6.0829	6.98218	2.12307e-06	7.75472e-06	5.15538	PIK3R2
TFB2M	TFB2M	3.48058	3.03645	6.9793	2.13439e-06	7.79185e-06	5.1504	TFB2M
SNX11	SNX11	2.91219	3.30511	6.97679	2.14431e-06	7.82521e-06	5.14612	SNX11
TDRD7	TDRD7	3.34587	3.22788	6.97593	2.14771e-06	7.83622e-06	5.14446	TDRD7
GLUL	GLUL	5.38854	8.18657	6.97465	2.1528e-06	7.85195e-06	5.14102	GLUL
SMG7	SMG7	3.10985	5.41793	6.97391	2.15575e-06	7.8613e-06	5.13948	SMG7
TMEM259	TMEM259	2.97884	7.11123	6.97279	2.16022e-06	7.87518e-06	5.13085	TMEM259
YAE1D1	YAE1D1	3.02826	2.4999	6.97156	2.16511e-06	7.89118e-06	5.1368	YAE1D1
CCZ1B	CCZ1B	5.0302	3.98332	6.96777	2.18034e-06	7.93953e-06	5.12921	CCZ1B
CUL1	CUL1	2.60594	5.34849	6.96661	2.18502e-06	7.95515e-06	5.12628	CUL1
TFAM	TFAM	3.7326	4.79615	6.96643	2.18577e-06	7.9554e-06	5.12733	TFAM
RWDD1	RWDD1	3.84953	4.42632	6.96363	2.1971e-06	7.99246e-06	5.12279	RWDD1
TUBA1B	TUBA1B	4.61699	8.20682	6.9636	2.19725e-06	7.99246e-06	5.12064	TUBA1B
TMEM70	TMEM70	3.32123	3.51394	6.96347	2.19776e-06	7.99291e-06	5.12249	TMEM70
SNHG12	SNHG12	3.53697	3.38635	6.96283	2.20037e-06	8.00097e-06	5.121	SNHG12
LRRCC1	LRRCC1	3.75234	3.17878	6.96015	2.21129e-06	8.03777e-06	5.11612	LRRCC1
RIT1	RIT1	3.41439	5.35359	6.95877	2.21696e-06	8.05694e-06	5.11297	RIT1
ZNF282	ZNF282	2.90576	4.79483	6.95743	2.22248e-06	8.07554e-06	5.1105	ZNF282
CYTH2	CYTH2	4.04434	6.49335	6.95635	2.22689e-06	8.08866e-06	5.10842	CYTH2
SNAPC4	SNAPC4	3.98098	4.09841	6.95585	2.22896e-06	8.09327e-06	5.10893	SNAPC4
MPLKIP	MPLKIP	2.77657	3.69575	6.95509	2.23212e-06	8.10328e-06	5.107	MPLKIP
BTBD3	BTBD3	5.29423	4.3867	6.95395	2.23681e-06	8.11741e-06	5.1044	BTBD3
RPS11	RPS11	4.45132	9.03999	6.95182	2.24565e-06	8.14801e-06	5.07779	RPS11
FASTK	FASTK	2.60895	4.89102	6.95058	2.25082e-06	8.16534e-06	5.09798	FASTK
RC3H1	RC3H1	3.33673	4.25292	6.9481	2.26118e-06	8.20145e-06	5.09503	RC3H1
SLC37A3	SLC37A3	4.36331	4.29725	6.94704	2.26561e-06	8.21458e-06	5.09322	SLC37A3
ZNF33A	ZNF33A	4.04822	4.71958	6.94537	2.27264e-06	8.23859e-06	5.09023	ZNF33A
LPAR2	LPAR2	3.88069	3.34803	6.93848	2.30185e-06	8.33701e-06	5.0773	LPAR2
ARHGEF7	ARHGEF7	4.24892	5.22153	6.93713	2.30762e-06	8.35341e-06	5.07538	ARHGEF7
NUSAP1	NUSAP1	4.53103	3.80231	6.93651	2.31026e-06	8.36147e-06	5.0744	NUSAP1
CDK5RAP3	CDK5RAP3	3.48508	5.95261	6.93236	2.32808e-06	8.42147e-06	5.06587	CDK5RAP3
UIMC1	UIMC1	2.12702	3.96351	6.93194	2.32993e-06	8.42663e-06	5.06541	UIMC1
NMT1	NMT1	2.21799	6.36328	6.92861	2.34433e-06	8.47417e-06	5.06013	NMT1
ABCA7	ABCA7	5.45044	4.74836	6.92713	2.35079e-06	8.49602e-06	5.05628	ABCA7
AGAP6	AGAP6	3.97354	3.43339	6.92639	2.354e-06	8.5061e-06	5.0556	AGAP6
CYHR1	CYHR1	4.14733	4.19616	6.92366	2.36597e-06	8.5463e-06	5.05154	CYHR1
SLC25A39	SLC25A39	3.81854	5.49226	6.92108	2.37734e-06	8.5843e-06	5.04619	SLC25A39
SMARCA4	SMARCA4	2.40061	6.89286	6.91794	2.39121e-06	8.63017e-06	5.03377	SMARCA4
SUPT5H	SUPT5H	2.93009	6.50199	6.91792	2.39132e-06	8.63017e-06	5.04087	SUPT5H
ATP1B1	ATP1B1	2.37207	8.41881	6.91753	2.39306e-06	8.63488e-06	4.93389	ATP1B1
NCDN	NCDN	3.05906	4.43938	6.91586	2.40045e-06	8.66e-06	5.03709	NCDN
KDM4B	KDM4B	3.36216	5.54241	6.91366	2.41027e-06	8.69236e-06	5.03271	KDM4B
HSD17B4	HSD17B4	4.328	6.63952	6.91333	2.41178e-06	8.69624e-06	5.03243	HSD17B4
TMED3	TMED3	3.43629	5.79715	6.91242	2.41585e-06	8.70782e-06	5.03051	TMED3
CCT8	CCT8	2.79615	6.66722	6.9096	2.42851e-06	8.7484e-06	5.02605	CCT8
NUP93	NUP93	3.66382	4.31159	6.90953	2.42884e-06	8.7484e-06	5.02633	NUP93
RXRB	RXRB	2.7758	5.15053	6.90494	2.44964e-06	8.82018e-06	5.0171	RXRB
RBM39	RBM39	2.44124	7.4991	6.90473	2.4506e-06	8.82049e-06	4.99188	RBM39
TMEM261	TMEM261	4.2577	3.58749	6.90347	2.45636e-06	8.8381e-06	5.01431	TMEM261
LINC00998	LINC00998	3.95344	4.18427	6.90289	2.459e-06	8.84602e-06	5.01437	LINC00998
RALGAPB	RALGAPB	4.62486	5.00813	6.90184	2.46381e-06	8.86025e-06	5.01241	RALGAPB
PFDN5	PFDN5	4.9738	6.0948	6.90183	2.46383e-06	8.86025e-06	5.01248	PFDN5
C19orf12	C19orf12	3.19969	3.40905	6.90054	2.46974e-06	8.87833e-06	5.01026	C19orf12
GIPC1	GIPC1	5.5196	6.17436	6.9001	2.47177e-06	8.88406e-06	5.00946	GIPC1
SF1	SF1	3.25726	6.94848	6.89984	2.47298e-06	8.88685e-06	5.00879	SF1
LSM6	LSM6	3.03445	2.69825	6.89892	2.47721e-06	8.89886e-06	5.00697	LSM6
RPL23	RPL23	5.79381	8.34046	6.89591	2.49111e-06	8.94564e-06	5.00133	RPL23
EIF4G1	EIF4G1	2.71022	8.004	6.89561	2.49249e-06	8.94901e-06	4.97018	EIF4G1
SMN1	SMN1	5.14282	3.98167	6.8944	2.49809e-06	8.96753e-06	4.99759	SMN1
TM2D2	TM2D2	3.38749	4.06963	6.89231	2.50784e-06	8.99295e-06	4.99556	TM2D2
TSC2	TSC2	2.6501	5.81325	6.88911	2.52281e-06	9.04183e-06	4.98944	TSC2
APPL1	APPL1	3.50408	5.29821	6.88814	2.52733e-06	9.05279e-06	4.98769	APPL1
TMEM98	TMEM98	4.98804	4.4368	6.88713	2.53211e-06	9.06714e-06	4.98457	TMEM98
NDUFB5	NDUFB5	3.98633	4.71465	6.88673	2.53399e-06	9.07063e-06	4.98555	NDUFB5
SH3BP5L	SH3BP5L	4.2211	4.40678	6.8864	2.53555e-06	9.07464e-06	4.98499	SH3BP5L
MANBA	MANBA	3.64476	5.46407	6.88384	2.54764e-06	9.11468e-06	4.98017	MANBA
C2CD5	C2CD5	2.90552	4.80403	6.88302	2.55156e-06	9.12643e-06	4.97849	C2CD5
REXO4	REXO4	4.1268	4.02231	6.88296	2.55183e-06	9.12643e-06	4.9787	REXO4
EIF3M	EIF3M	3.1397	5.80228	6.88091	2.56159e-06	9.15647e-06	4.97437	EIF3M
PTPLAD1	PTPLAD1	3.29648	6.2649	6.87672	2.58161e-06	9.22641e-06	4.96717	PTPLAD1
LASP1	LASP1	3.71032	7.01481	6.87639	2.58322e-06	9.23054e-06	4.96681	LASP1
BLOC1S1	BLOC1S1	3.88541	3.88067	6.87607	2.58474e-06	9.23435e-06	4.96615	BLOC1S1
CHMP1B	CHMP1B	4.41972	5.46103	6.87577	2.58622e-06	9.23801e-06	4.96595	CHMP1B
MRPL11	MRPL11	4.14789	3.77947	6.87462	2.59176e-06	9.25452e-06	4.96251	MRPL11
TOPBP1	TOPBP1	3.77247	4.5017	6.8737	2.59618e-06	9.26865e-06	4.96228	TOPBP1
MTHFSD	MTHFSD	3.83871	3.23702	6.87258	2.60163e-06	9.2832e-06	4.95907	MTHFSD
NAP1L1	NAP1L1	3.67934	8.23415	6.87228	2.60305e-06	9.28663e-06	4.94114	NAP1L1
SKI	SKI	3.32438	5.57664	6.87018	2.61325e-06	9.31974e-06	4.95544	SKI
CMPK1	CMPK1	3.19933	6.30571	6.8692	2.61803e-06	9.33516e-06	4.95352	CMPK1
NOMO1	NOMO1	3.30914	6.38689	6.86801	2.62385e-06	9.3507e-06	4.95144	NOMO1
RNF7	RNF7	3.37789	4.9088	6.86744	2.62662e-06	9.35752e-06	4.95073	RNF7
ZSCAN9	ZSCAN9	3.35267	2.65419	6.86655	2.63098e-06	9.37141e-06	4.94861	ZSCAN9
DKFZP434I0714	DKFZP434I0714	2.40239	1.47487	6.86566	2.63535e-06	9.3853e-06	4.94771	DKFZP434I0714
NFATC2IP	NFATC2IP	3.76398	4.74153	6.86557	2.6358e-06	9.3853e-06	4.94769	NFATC2IP
ZNF343	ZNF343	3.12637	2.80638	6.86534	2.6369e-06	9.38757e-06	4.94663	ZNF343
SCPEP1	SCPEP1	5.06992	5.29131	6.86514	2.63791e-06	9.38951e-06	4.94659	SCPEP1
TSPAN3	TSPAN3	3.85296	7.38546	6.8635	2.64599e-06	9.41328e-06	4.94309	TSPAN3
CLK4	CLK4	4.27986	3.82009	6.86282	2.64936e-06	9.42196e-06	4.94117	CLK4
TAF1D	TAF1D	2.85973	4.33621	6.86191	2.65383e-06	9.4362e-06	4.94107	TAF1D
RIOK3	RIOK3	2.91967	5.62204	6.86117	2.65752e-06	9.44616e-06	4.93926	RIOK3
ZNF768	ZNF768	4.01706	4.77039	6.86087	2.65898e-06	9.44953e-06	4.93929	ZNF768
OBFC1	OBFC1	4.2725	4.24084	6.86068	2.65991e-06	9.45118e-06	4.93804	OBFC1
AP1S1	AP1S1	3.47882	5.10158	6.86059	2.6604e-06	9.45125e-06	4.93843	AP1S1
HERPUD1	HERPUD1	5.4377	5.12351	6.85728	2.67685e-06	9.50805e-06	4.93059	HERPUD1
CEP55	CEP55	4.13961	2.77421	6.85637	2.6814e-06	9.52252e-06	4.92964	CEP55
SFT2D1	SFT2D1	3.56042	3.28178	6.85298	2.69837e-06	9.5811e-06	4.92401	SFT2D1
ADSL	ADSL	4.70507	4.63931	6.85218	2.70239e-06	9.5937e-06	4.92338	ADSL
PSMB4	PSMB4	3.43984	6.01171	6.85037	2.71158e-06	9.61788e-06	4.91993	PSMB4
YTHDF3	YTHDF3	2.70289	5.48333	6.85023	2.71226e-06	9.61863e-06	4.9196	YTHDF3
BCAP31	BCAP31	3.18916	6.64705	6.84989	2.71398e-06	9.62301e-06	4.91932	BCAP31
ZNF330	ZNF330	3.2457	4.28262	6.84626	2.73243e-06	9.68504e-06	4.91312	ZNF330
SNHG19	SNHG19	4.87875	3.52046	6.84589	2.73433e-06	9.6901e-06	4.91027	SNHG19
PERP	PERP	4.6947	6.42884	6.84522	2.73773e-06	9.69875e-06	4.91091	PERP
CNN3	CNN3	3.41833	6.13869	6.84393	2.74432e-06	9.72037e-06	4.90851	CNN3
ZXDC	ZXDC	2.70427	4.86219	6.84211	2.75365e-06	9.75172e-06	4.9053	ZXDC
LDOC1L	LDOC1L	4.58715	4.7091	6.84187	2.75489e-06	9.75442e-06	4.90515	LDOC1L
EAPP	EAPP	3.44293	3.58504	6.83874	2.77104e-06	9.80643e-06	4.89939	EAPP
PPP1R8	PPP1R8	3.61426	4.59593	6.83829	2.77336e-06	9.81295e-06	4.89884	PPP1R8
ZNF226	ZNF226	3.3068	3.18408	6.83762	2.77684e-06	9.82354e-06	4.89705	ZNF226
IER3IP1	IER3IP1	3.55931	4.73051	6.83614	2.78455e-06	9.84565e-06	4.89489	IER3IP1
SQLE	SQLE	5.05503	6.50107	6.83604	2.78505e-06	9.8457e-06	4.89461	SQLE
EGLN2	EGLN2	5.13309	6.16856	6.83492	2.79086e-06	9.86278e-06	4.89272	EGLN2
CAP1	CAP1	2.54549	7.0133	6.83462	2.79243e-06	9.8637e-06	4.88968	CAP1
TBK1	TBK1	2.58704	4.28373	6.83461	2.79247e-06	9.8637e-06	4.89217	TBK1
CACTIN	CACTIN	3.39419	4.42496	6.83459	2.79258e-06	9.8637e-06	4.8922	CACTIN
YBX1	YBX1	2.67593	8.65512	6.83223	2.80494e-06	9.9039e-06	4.81588	YBX1
ZNF554	ZNF554	2.76358	2.42348	6.83087	2.81204e-06	9.92552e-06	4.8849	ZNF554
RAPGEF1	RAPGEF1	4.04855	5.15921	6.82989	2.81722e-06	9.94162e-06	4.88377	RAPGEF1
ALG8	ALG8	3.40141	3.66491	6.82982	2.81759e-06	9.94162e-06	4.88338	ALG8
ACSL3	ACSL3	5.40431	6.60629	6.82858	2.82412e-06	9.96121e-06	4.88141	ACSL3
MANSC1	MANSC1	4.1405	4.60434	6.81891	2.87562e-06	1.01323e-05	4.86402	MANSC1
MAN2B1	MAN2B1	3.53662	6.48907	6.81855	2.87753e-06	1.01355e-05	4.86306	MAN2B1
ZNF622	ZNF622	2.6117	3.98277	6.81808	2.88009e-06	1.01427e-05	4.86253	ZNF622
NPTN	NPTN	3.81613	5.78148	6.81674	2.88732e-06	1.01664e-05	4.86003	NPTN
SPAG7	SPAG7	3.24813	4.77934	6.81514	2.89595e-06	1.01932e-05	4.85723	SPAG7
HILPDA	HILPDA	6.78369	4.29286	6.8121	2.91247e-06	1.02478e-05	4.8484	HILPDA
SIRT2	SIRT2	4.93358	4.57013	6.80698	2.94051e-06	1.03411e-05	4.8419	SIRT2
TRAF2	TRAF2	3.71643	3.04559	6.80652	2.94303e-06	1.03477e-05	4.83999	TRAF2
ZNF211	ZNF211	3.53714	2.76367	6.80253	2.9651e-06	1.04184e-05	4.83296	ZNF211
PI4KA	PI4KA	3.35256	5.91005	6.79881	2.98581e-06	1.04801e-05	4.82767	PI4KA
DCXR	DCXR	5.17371	5.71621	6.79715	2.99513e-06	1.05094e-05	4.82488	DCXR
TBL2	TBL2	2.95797	4.74735	6.79666	2.99788e-06	1.05173e-05	4.82397	TBL2
R3HCC1	R3HCC1	3.16516	4.00787	6.79262	3.02061e-06	1.05952e-05	4.81681	R3HCC1
ZC3H11A	ZC3H11A	2.9616	6.67411	6.78739	3.05037e-06	1.06903e-05	4.80695	ZC3H11A
C14orf166	C14orf166	3.44017	5.45885	6.78701	3.05256e-06	1.06961e-05	4.8066	C14orf166
HAUS8	HAUS8	2.68692	2.21958	6.78632	3.05649e-06	1.0708e-05	4.80457	HAUS8
HMGN1	HMGN1	2.12182	7.29873	6.78592	3.05879e-06	1.07142e-05	4.75236	HMGN1
RPL35A	RPL35A	4.91572	7.59935	6.78442	3.06736e-06	1.07406e-05	4.802	RPL35A
ERCC8	ERCC8	2.63114	2.16833	6.78271	3.07726e-06	1.07715e-05	4.79809	ERCC8
DCK	DCK	4.43172	3.67345	6.78187	3.08206e-06	1.07845e-05	4.7947	DCK
KPNA3	KPNA3	3.95583	4.68141	6.7817	3.08306e-06	1.07862e-05	4.79689	KPNA3
TAF5L	TAF5L	2.37458	4.17726	6.77981	3.09403e-06	1.08194e-05	4.79369	TAF5L
SMAD5	SMAD5	3.62329	5.29367	6.77978	3.09417e-06	1.08194e-05	4.79367	SMAD5
ZNF23	ZNF23	3.57296	2.91024	6.779	3.09872e-06	1.08316e-05	4.79031	ZNF23
CDC37	CDC37	3.28418	6.64831	6.77832	3.10269e-06	1.08399e-05	4.79094	CDC37
EML3	EML3	2.59958	4.43534	6.77655	3.11299e-06	1.0874e-05	4.78779	EML3
ARHGEF11	ARHGEF11	3.30371	4.94636	6.77514	3.12123e-06	1.08971e-05	4.78535	ARHGEF11
RTN3	RTN3	3.28006	6.71823	6.77063	3.14775e-06	1.0984e-05	4.777	RTN3
RANGAP1	RANGAP1	3.19684	5.88083	6.77006	3.15108e-06	1.09937e-05	4.77605	RANGAP1
DCAF5	DCAF5	3.24078	5.50348	6.76927	3.15579e-06	1.10083e-05	4.77466	DCAF5
PDIA4	PDIA4	3.86259	7.08016	6.76825	3.16183e-06	1.10274e-05	4.7729	PDIA4
DRG2	DRG2	3.45643	3.90125	6.76766	3.16536e-06	1.10378e-05	4.77163	DRG2
OARD1	OARD1	3.16287	3.46625	6.76718	3.16816e-06	1.10457e-05	4.77048	OARD1
ANKMY2	ANKMY2	2.44567	3.90293	6.76704	3.16902e-06	1.10468e-05	4.77077	ANKMY2
HERC4	HERC4	3.0058	4.9562	6.76488	3.18191e-06	1.10898e-05	4.76683	HERC4
VASP	VASP	3.43071	5.60052	6.76334	3.19112e-06	1.11153e-05	4.76408	VASP
U2SURP	U2SURP	2.97489	5.71097	6.76301	3.19305e-06	1.11191e-05	4.76337	U2SURP
MGST3	MGST3	4.38509	4.70612	6.76228	3.19744e-06	1.11306e-05	4.76145	MGST3
FBXL6	FBXL6	3.13921	3.39646	6.76174	3.20067e-06	1.1138e-05	4.76066	FBXL6
PANK4	PANK4	3.08611	3.37257	6.76003	3.21099e-06	1.11681e-05	4.75791	PANK4
ACOX3	ACOX3	3.25817	3.68583	6.75963	3.21339e-06	1.11745e-05	4.75679	ACOX3
TMEM104	TMEM104	3.67874	4.14908	6.759	3.21718e-06	1.11858e-05	4.75538	TMEM104
CHCHD2	CHCHD2	3.04114	4.94284	6.75891	3.21774e-06	1.11858e-05	4.75186	CHCHD2
PSEN2	PSEN2	3.58129	3.00328	6.75871	3.21894e-06	1.11863e-05	4.7535	PSEN2
TOLLIP	TOLLIP	3.41351	5.35677	6.75871	3.21897e-06	1.11863e-05	4.7557	TOLLIP
FANCE	FANCE	2.84025	2.2231	6.75728	3.22764e-06	1.12087e-05	4.75181	FANCE
RHBDF2	RHBDF2	3.46228	3.19579	6.75586	3.23625e-06	1.12366e-05	4.74845	RHBDF2
UBA52	UBA52	4.49474	7.69408	6.75374	3.24916e-06	1.12776e-05	4.74605	UBA52
TWF1	TWF1	3.53783	5.19507	6.75152	3.26271e-06	1.13188e-05	4.74279	TWF1
KLHL22	KLHL22	3.21339	3.71176	6.74946	3.27536e-06	1.13588e-05	4.7388	KLHL22
NSF	NSF	4.05858	4.61988	6.74664	3.2928e-06	1.14173e-05	4.73301	NSF
HYAL2	HYAL2	3.20835	4.97522	6.74654	3.29339e-06	1.14174e-05	4.73379	HYAL2
KLHL17	KLHL17	3.17914	3.26746	6.74554	3.29959e-06	1.1437e-05	4.73132	KLHL17
UBE2I	UBE2I	2.80171	5.93914	6.74519	3.30177e-06	1.14425e-05	4.73122	UBE2I
WDR37	WDR37	3.5289	3.7749	6.74183	3.32268e-06	1.15071e-05	4.72441	WDR37
PRKAB2	PRKAB2	2.86442	3.87497	6.7416	3.32415e-06	1.15103e-05	4.72485	PRKAB2
RAD21	RAD21	3.52542	6.92816	6.73745	3.35013e-06	1.15923e-05	4.71711	RAD21
EXOC4	EXOC4	3.95649	4.94909	6.73497	3.36584e-06	1.16427e-05	4.71261	EXOC4
MED6	MED6	2.96876	3.67773	6.73301	3.37828e-06	1.16797e-05	4.70881	MED6
STRAP	STRAP	3.75954	6.0051	6.73258	3.38101e-06	1.16871e-05	4.7086	STRAP
EXOSC7	EXOSC7	2.97616	3.66746	6.73218	3.38355e-06	1.16939e-05	4.70726	EXOSC7
ING4	ING4	3.82944	3.65579	6.73093	3.39153e-06	1.17195e-05	4.70466	ING4
PIP4K2C	PIP4K2C	3.89477	4.92826	6.73068	3.39312e-06	1.1723e-05	4.70508	PIP4K2C
FBRS	FBRS	5.10972	4.97112	6.72957	3.4002e-06	1.17434e-05	4.70162	FBRS
KIAA1191	KIAA1191	2.6788	6.01847	6.7276	3.4128e-06	1.1785e-05	4.69953	KIAA1191
RPS6	RPS6	5.45969	9.39863	6.72629	3.42121e-06	1.1808e-05	4.68829	RPS6
SKIL	SKIL	3.58998	4.36325	6.7253	3.42761e-06	1.1828e-05	4.69274	SKIL
IARS	IARS	4.89149	5.86634	6.72506	3.42918e-06	1.18314e-05	4.6946	IARS
HAUS4	HAUS4	4.00236	4.42269	6.72484	3.43059e-06	1.18343e-05	4.69346	HAUS4
BRD4	BRD4	3.01656	5.48278	6.72433	3.4339e-06	1.18417e-05	4.69369	BRD4
POLE	POLE	4.50552	4.47879	6.72348	3.43937e-06	1.18565e-05	4.69074	POLE
SACM1L	SACM1L	4.18774	4.76088	6.72254	3.44551e-06	1.18756e-05	4.6898	SACM1L
RRP1B	RRP1B	3.8186	4.61278	6.72084	3.45655e-06	1.19076e-05	4.6868	RRP1B
ALG9	ALG9	3.21721	4.18918	6.71944	3.46565e-06	1.19349e-05	4.68431	ALG9
SNRNP200	SNRNP200	3.40331	6.95745	6.71762	3.47757e-06	1.19739e-05	4.68141	SNRNP200
NPM1	NPM1	2.934	8.79008	6.71662	3.48412e-06	1.19903e-05	4.60404	NPM1
KIAA1524	KIAA1524	2.97654	2.21084	6.71432	3.49921e-06	1.20363e-05	4.67359	KIAA1524
LINC01128	LINC01128	3.37047	3.29607	6.71431	3.49926e-06	1.20363e-05	4.67442	LINC01128
RPL37	RPL37	5.18982	7.79107	6.7103	3.52585e-06	1.21216e-05	4.66837	RPL37
PEBP1	PEBP1	3.63635	7.25938	6.70998	3.52793e-06	1.21267e-05	4.66655	PEBP1
STOML1	STOML1	2.84073	2.52028	6.7096	3.53045e-06	1.21325e-05	4.66522	STOML1
SUPT6H	SUPT6H	3.68766	6.21073	6.70955	3.53084e-06	1.21325e-05	4.66701	SUPT6H
CCSER2	CCSER2	3.9956	5.22066	6.70813	3.54027e-06	1.21588e-05	4.66357	CCSER2
HNRNPF	HNRNPF	2.24769	7.21255	6.70661	3.55045e-06	1.21875e-05	4.62818	HNRNPF
CCDC94	CCDC94	3.19802	3.52032	6.70576	3.5561e-06	1.22028e-05	4.65913	CCDC94
ZW10	ZW10	2.91733	3.52759	6.70545	3.5582e-06	1.22079e-05	4.65879	ZW10
VAMP2	VAMP2	4.06995	4.8914	6.70114	3.58721e-06	1.2297e-05	4.65169	VAMP2
RPS25	RPS25	4.85074	7.97551	6.70008	3.59442e-06	1.23175e-05	4.64973	RPS25
ANAPC16	ANAPC16	3.00503	6.12372	6.69696	3.61565e-06	1.23861e-05	4.64423	ANAPC16
MAN1B1	MAN1B1	2.29772	5.51854	6.69567	3.6244e-06	1.24119e-05	4.64192	MAN1B1
FBXL12	FBXL12	3.28377	3.50022	6.69483	3.63015e-06	1.24295e-05	4.63903	FBXL12
P4HA2	P4HA2	4.64976	4.87463	6.69214	3.64862e-06	1.24884e-05	4.63391	P4HA2
RPL32	RPL32	5.46618	8.06904	6.68878	3.67186e-06	1.25638e-05	4.62943	RPL32
PDCD10	PDCD10	4.36744	4.34322	6.68862	3.67296e-06	1.25654e-05	4.62697	PDCD10
VPS39	VPS39	3.88251	5.43807	6.68598	3.69134e-06	1.2624e-05	4.62432	VPS39
BTF3	BTF3	3.07734	7.73989	6.68523	3.69653e-06	1.26375e-05	4.59082	BTF3
OAT	OAT	5.51984	5.19246	6.68253	3.71542e-06	1.26978e-05	4.61291	OAT
CEP192	CEP192	4.57386	4.01808	6.67873	3.74221e-06	1.27807e-05	4.60662	CEP192
NEDD8	NEDD8	4.19022	5.4877	6.67634	3.75915e-06	1.28364e-05	4.60654	NEDD8
PRMT3	PRMT3	3.36624	3.069	6.67587	3.76246e-06	1.28455e-05	4.60289	PRMT3
RASA4CP	RASA4CP	2.42861	1.42862	6.67493	3.76913e-06	1.28662e-05	4.60271	RASA4CP
NHLRC3	NHLRC3	3.66245	4.24403	6.6699	3.80515e-06	1.29825e-05	4.59361	NHLRC3
AIFM1	AIFM1	2.86776	4.72973	6.66935	3.80907e-06	1.29937e-05	4.59418	AIFM1
COMMD10	COMMD10	2.91853	3.4912	6.66902	3.81147e-06	1.29997e-05	4.59245	COMMD10
LDB1	LDB1	3.52717	5.83419	6.66858	3.81463e-06	1.30083e-05	4.59286	LDB1
YEATS2	YEATS2	3.21365	5.44088	6.66574	3.8352e-06	1.30675e-05	4.58768	YEATS2
DGCR2	DGCR2	3.60486	6.68049	6.66536	3.8379e-06	1.30722e-05	4.58629	DGCR2
MRPL15	MRPL15	3.69596	3.81522	6.66387	3.84873e-06	1.31069e-05	4.58254	MRPL15
CCDC47	CCDC47	3.82047	6.42874	6.66295	3.85542e-06	1.31275e-05	4.58264	CCDC47
COX14	COX14	3.23711	3.43499	6.66248	3.85887e-06	1.3137e-05	4.58031	COX14
SMARCD2	SMARCD2	2.94132	6.17731	6.66204	3.8621e-06	1.31458e-05	4.58086	SMARCD2
PKP3	PKP3	3.23677	5.59216	6.66183	3.86366e-06	1.31489e-05	4.58061	PKP3
GET4	GET4	3.95597	4.97162	6.66152	3.86591e-06	1.31544e-05	4.57963	GET4
APEH	APEH	2.70781	6.00794	6.65943	3.88124e-06	1.31977e-05	4.5762	APEH
IPO5	IPO5	3.74276	6.1224	6.65868	3.88673e-06	1.32141e-05	4.57488	IPO5
MRPS27	MRPS27	3.01015	5.23319	6.65855	3.88769e-06	1.32151e-05	4.57466	MRPS27
POLRMT	POLRMT	2.44835	5.13477	6.65773	3.89368e-06	1.32311e-05	4.5732	POLRMT
MAP2K4	MAP2K4	2.46489	4.67738	6.65694	3.89955e-06	1.32443e-05	4.57172	MAP2K4
B4GALNT3	B4GALNT3	4.80038	4.22885	6.65501	3.9138e-06	1.3286e-05	4.56297	B4GALNT3
TIMM13	TIMM13	4.60589	5.24891	6.65135	3.94097e-06	1.33671e-05	4.56088	TIMM13
RPS28	RPS28	4.8251	8.06211	6.64917	3.95731e-06	1.3418e-05	4.54772	RPS28
IFT52	IFT52	4.7305	3.76108	6.64874	3.96053e-06	1.34267e-05	4.55153	IFT52
CGRRF1	CGRRF1	2.67267	2.20279	6.6474	3.97053e-06	1.34538e-05	4.55203	CGRRF1
KDM4A	KDM4A	2.77185	5.39226	6.64611	3.98029e-06	1.34846e-05	4.5521	KDM4A
LITAF	LITAF	4.58903	5.60035	6.64434	3.99364e-06	1.35231e-05	4.54748	LITAF
PMS2	PMS2	3.32185	2.78693	6.64404	3.99589e-06	1.35284e-05	4.54473	PMS2
EIF3H	EIF3H	3.61129	6.76778	6.642	4.01137e-06	1.3574e-05	4.54458	EIF3H
EPN1	EPN1	2.92491	6.28715	6.63837	4.03902e-06	1.36561e-05	4.5377	EPN1
SLC35C1	SLC35C1	4.25262	3.67103	6.63794	4.04232e-06	1.3665e-05	4.5322	SLC35C1
GUSBP11	GUSBP11	3.41007	3.13802	6.63687	4.0505e-06	1.36904e-05	4.53145	GUSBP11
EPC2	EPC2	3.25482	4.43345	6.63469	4.06728e-06	1.37403e-05	4.5303	EPC2
ABCF1	ABCF1	2.5789	5.84066	6.63463	4.06771e-06	1.37403e-05	4.53126	ABCF1
NCAPH	NCAPH	3.90274	2.46972	6.63389	4.07344e-06	1.37565e-05	4.52522	NCAPH
ZFAND5	ZFAND5	4.20548	6.94768	6.63183	4.08935e-06	1.38079e-05	4.5261	ZFAND5
HSPB11	HSPB11	3.22179	2.61901	6.63127	4.0937e-06	1.38203e-05	4.52153	HSPB11
ENTPD6	ENTPD6	4.51645	5.14739	6.63077	4.09764e-06	1.38313e-05	4.52316	ENTPD6
C6orf203	C6orf203	2.86254	2.46539	6.63057	4.09917e-06	1.38341e-05	4.52087	C6orf203
DHRSX	DHRSX	3.80936	3.90026	6.63005	4.10322e-06	1.38454e-05	4.52082	DHRSX
AP2B1	AP2B1	3.29654	6.62594	6.62885	4.11252e-06	1.38722e-05	4.52042	AP2B1
LGMN	LGMN	6.08699	5.76947	6.62864	4.11416e-06	1.38754e-05	4.51371	LGMN
TTC14	TTC14	3.23256	4.77452	6.62795	4.11959e-06	1.38914e-05	4.51881	TTC14
ATP9B	ATP9B	3.23468	4.06666	6.62376	4.15239e-06	1.3995e-05	4.50989	ATP9B
ANKS6	ANKS6	3.34344	4.61003	6.61943	4.18663e-06	1.41034e-05	4.50315	ANKS6
DDX42	DDX42	2.48202	6.41199	6.619	4.19007e-06	1.41126e-05	4.49995	DDX42
NOP58	NOP58	3.22427	5.0992	6.6168	4.20756e-06	1.41645e-05	4.49859	NOP58
ZNF580	ZNF580	2.71229	4.49965	6.61395	4.23042e-06	1.42343e-05	4.49361	ZNF580
EIF2S3	EIF2S3	3.2934	7.19701	6.61384	4.23126e-06	1.42348e-05	4.48854	EIF2S3
TRIP12	TRIP12	3.11953	6.34256	6.60989	4.26309e-06	1.43347e-05	4.48623	TRIP12
PFN1	PFN1	2.90378	8.16818	6.60872	4.27257e-06	1.43594e-05	4.43315	PFN1
DNAJB11	DNAJB11	4.10711	5.33675	6.60763	4.28149e-06	1.43847e-05	4.48118	DNAJB11
ZNF316	ZNF316	3.01707	5.60318	6.60711	4.28569e-06	1.43964e-05	4.48116	ZNF316
LOC150776	LOC150776	2.51224	3.83282	6.6066	4.28987e-06	1.4408e-05	4.47999	LOC150776
RAB1A	RAB1A	2.07579	6.71172	6.60616	4.29344e-06	1.44176e-05	4.46389	RAB1A
FAM76B	FAM76B	3.14801	3.76655	6.60596	4.29501e-06	1.44205e-05	4.47692	FAM76B
CTDSP2	CTDSP2	3.52733	7.07834	6.60443	4.30754e-06	1.44578e-05	4.46764	CTDSP2
HK1	HK1	3.51891	6.3953	6.60387	4.31215e-06	1.44708e-05	4.47522	HK1
CCBL1	CCBL1	2.73935	2.00433	6.59847	4.35657e-06	1.46102e-05	4.46223	CCBL1
TSTD1	TSTD1	3.92254	4.16818	6.5962	4.37545e-06	1.46687e-05	4.45997	TSTD1
GLTP	GLTP	2.95757	5.02636	6.59496	4.38576e-06	1.47008e-05	4.45892	GLTP
MYEOV2	MYEOV2	4.07111	3.85808	6.59454	4.38921e-06	1.47099e-05	4.45542	MYEOV2
MED16	MED16	3.7152	4.96055	6.59227	4.40824e-06	1.47688e-05	4.45346	MED16
BBS9	BBS9	3.40422	2.71913	6.58927	4.43337e-06	1.48494e-05	4.44406	BBS9
LDLRAP1	LDLRAP1	3.88115	3.69106	6.58923	4.43377e-06	1.48494e-05	4.44581	LDLRAP1
YME1L1	YME1L1	3.36141	6.39141	6.58844	4.44039e-06	1.48691e-05	4.4471	YME1L1
SPINT1	SPINT1	2.69822	7.40008	6.58605	4.46064e-06	1.4932e-05	4.39591	SPINT1
CTNND1	CTNND1	3.18587	7.3878	6.58555	4.46486e-06	1.49437e-05	4.43035	CTNND1
GPATCH8	GPATCH8	3.96196	5.10741	6.5854	4.46613e-06	1.49454e-05	4.44024	GPATCH8
NIPAL3	NIPAL3	3.15356	3.92712	6.58453	4.4735e-06	1.49676e-05	4.43914	NIPAL3
SMARCA1	SMARCA1	4.91176	5.76166	6.58214	4.49395e-06	1.50311e-05	4.43486	SMARCA1
SMG9	SMG9	3.64293	4.24389	6.58186	4.49631e-06	1.50365e-05	4.4335	SMG9
PGAM1	PGAM1	3.69587	7.56575	6.58134	4.50079e-06	1.50465e-05	4.42388	PGAM1
KLHL3	KLHL3	2.42646	1.67538	6.58114	4.50244e-06	1.50495e-05	4.43108	KLHL3
[truncated: 3,751 more rows]

## Sheet: DEG_PSC_iAT2vsLate_tip_Vendiagr
	genes	logFC	AveExpr	t	P.Value	adj.P.Val	B	genes.1
RPA1	RPA1	6.37045	5.04284	20.8273	1.33347e-13	6.01071e-12	19.4599	RPA1
XPNPEP1	XPNPEP1	7.22657	4.63362	20.4081	1.86479e-13	7.83019e-12	19.2385	XPNPEP1
VAMP3	VAMP3	5.94493	5.40513	19.6352	3.52034e-13	1.32431e-11	18.7645	VAMP3
DNAJC8	DNAJC8	6.40856	5.37184	19.5103	3.90949e-13	1.42272e-11	18.6968	DNAJC8
PSMD8	PSMD8	6.38459	5.62417	18.3489	1.06841e-12	3.21302e-11	17.955	PSMD8
SYMPK	SYMPK	6.33988	5.35971	17.7725	1.79819e-12	4.84198e-11	17.5604	SYMPK
MRPL42	MRPL42	5.38558	4.52601	17.7476	1.83975e-12	4.92523e-11	17.5278	MRPL42
HNRNPK	HNRNPK	5.53713	8.09888	17.4065	2.52283e-12	6.43068e-11	17.0591	HNRNPK
HNRNPD	HNRNPD	6.80048	6.75957	17.373	2.60312e-12	6.60207e-11	17.0858	HNRNPD
ZC3H7A	ZC3H7A	6.13744	4.81384	17.1906	3.08992e-12	7.68265e-11	17.141	ZC3H7A
TSN	TSN	5.74825	5.02446	17.1378	3.24802e-12	8.02157e-11	17.0966	TSN
TMEM50A	TMEM50A	5.4884	5.11011	17.0358	3.57832e-12	8.65252e-11	17.0173	TMEM50A
ACP1	ACP1	6.40811	5.36247	16.9639	3.83243e-12	9.15757e-11	16.9769	ACP1
PITPNB	PITPNB	6.0431	4.82453	16.8382	4.323e-12	1.00799e-10	16.8779	PITPNB
HDAC6	HDAC6	5.87313	4.98308	16.7771	4.58537e-12	1.06426e-10	16.8294	HDAC6
PIGS	PIGS	5.65572	4.91291	16.5293	5.83369e-12	1.29745e-10	16.6367	PIGS
C11orf84	C11orf84	5.46555	3.93538	16.5078	5.95733e-12	1.32204e-10	16.6173	C11orf84
RSRC2	RSRC2	6.48886	5.32614	16.4797	6.12358e-12	1.35153e-10	16.6092	RSRC2
MICU1	MICU1	6.09906	4.92846	16.3735	6.79786e-12	1.48256e-10	16.5217	MICU1
ISY1-RAB43	ISY1-RAB43	5.01059	3.82674	16.2717	7.51779e-12	1.61868e-10	16.4258	ISY1-RAB43
DDX47	DDX47	5.38545	4.50929	16.2022	8.0558e-12	1.71985e-10	16.3768	DDX47
POLR3A	POLR3A	6.06295	4.08271	16.1193	8.74978e-12	1.84906e-10	16.3201	POLR3A
EEF1A1	EEF1A1	6.5851	12.5868	16.0828	9.0754e-12	1.90142e-10	17.2097	EEF1A1
NDC1	NDC1	5.80484	4.2077	16.0299	9.5704e-12	1.98866e-10	16.2451	NDC1
GHITM	GHITM	6.88805	6.47452	15.9688	1.0178e-11	2.08917e-10	16.1232	GHITM
BECN1	BECN1	5.13856	5.04967	15.7265	1.3015e-11	2.59007e-10	15.9885	BECN1
NADSYN1	NADSYN1	5.80286	4.95316	15.4056	1.81209e-11	3.44041e-10	15.7292	NADSYN1
UTP3	UTP3	4.91141	4.10909	15.3742	1.87226e-11	3.52818e-10	15.6904	UTP3
ATP5B	ATP5B	6.03699	7.82611	15.3579	1.90435e-11	3.57615e-10	15.4848	ATP5B
UTP6	UTP6	4.88593	4.19077	15.3577	1.90478e-11	3.57615e-10	15.676	UTP6
TUG1	TUG1	7.46099	5.95113	15.2929	2.03835e-11	3.78132e-10	15.6491	TUG1
PSMD14	PSMD14	6.05141	4.82192	15.2801	2.06571e-11	3.81172e-10	15.6252	PSMD14
CCT2	CCT2	5.36333	6.32588	15.1617	2.33969e-11	4.25071e-10	15.3388	CCT2
SMIM7	SMIM7	5.19142	4.63567	15.0831	2.54255e-11	4.57003e-10	15.4444	SMIM7
ANXA7	ANXA7	5.86806	5.47994	15.0122	2.74125e-11	4.84095e-10	15.3188	ANXA7
ATP6V0C	ATP6V0C	6.36163	6.02011	15.0015	2.77256e-11	4.85739e-10	15.3868	ATP6V0C
WDR1	WDR1	5.6447	6.82812	14.9697	2.86819e-11	4.98706e-10	15.1801	WDR1
TTC37	TTC37	6.4029	5.50801	14.9226	3.01644e-11	5.19572e-10	15.3176	TTC37
COPZ1	COPZ1	5.83475	5.82983	14.9141	3.04386e-11	5.23405e-10	15.2306	COPZ1
LARS2	LARS2	4.92667	3.80755	14.8245	3.35107e-11	5.69456e-10	15.2133	LARS2
SELT	SELT	5.79175	5.16608	14.7934	3.46524e-11	5.85417e-10	15.1964	SELT
SDF4	SDF4	4.90033	6.23366	14.7824	3.50661e-11	5.91419e-10	15.0441	SDF4
PREP	PREP	5.28055	4.64826	14.7498	3.63225e-11	6.09562e-10	15.1514	PREP
ABCF3	ABCF3	4.78479	4.43317	14.6135	4.21111e-11	6.86774e-10	15.022	ABCF3
2005-03-01	2005-03-01	5.75616	4.90224	14.5456	4.53486e-11	7.31234e-10	14.8998	2005-03-01
COPS5	COPS5	5.35473	4.52463	14.5243	4.64188e-11	7.45019e-10	14.9485	COPS5
DLG1	DLG1	5.43306	4.92291	14.5155	4.68651e-11	7.51587e-10	14.9415	DLG1
RBM28	RBM28	4.36997	3.55284	14.4967	4.78417e-11	7.64825e-10	14.9091	RBM28
RBM17	RBM17	5.25493	4.90999	14.4883	4.82839e-11	7.71285e-10	14.8483	RBM17
ARL6IP1	ARL6IP1	5.62545	6.8741	14.4639	4.95967e-11	7.88521e-10	14.722	ARL6IP1
SPECC1L	SPECC1L	6.12655	4.95365	14.4025	5.30683e-11	8.34257e-10	14.845	SPECC1L
RALA	RALA	5.49248	4.63515	14.3614	5.55322e-11	8.70578e-10	14.8004	RALA
CDC16	CDC16	5.42265	4.57304	14.3277	5.76426e-11	8.97407e-10	14.7684	CDC16
ELP2	ELP2	4.94107	4.15511	14.3183	5.82414e-11	9.04642e-10	14.7538	ELP2
COPB1	COPB1	6.30714	6.08459	14.241	6.34681e-11	9.73129e-10	14.6308	COPB1
KTN1	KTN1	6.53156	6.47045	14.2063	6.59685e-11	1.00357e-09	14.5998	KTN1
GTF3C1	GTF3C1	5.4678	5.77483	14.1844	6.76065e-11	1.01959e-09	14.5118	GTF3C1
ECHS1	ECHS1	7.09192	5.69906	14.1735	6.84285e-11	1.02734e-09	14.6394	ECHS1
NHP2L1	NHP2L1	6.03243	5.22068	14.1506	7.02088e-11	1.04945e-09	14.609	NHP2L1
HSP90B1	HSP90B1	4.41743	9.11373	14.1464	7.05363e-11	1.05279e-09	15.0982	HSP90B1
SNRNP40	SNRNP40	5.03867	4.00208	14.1353	7.14237e-11	1.06447e-09	14.5838	SNRNP40
ENY2	ENY2	5.64242	4.63405	14.1345	7.1489e-11	1.06465e-09	14.5899	ENY2
GBAS	GBAS	4.876	5.5653	14.0922	7.49577e-11	1.11304e-09	14.4204	GBAS
RBBP7	RBBP7	5.82234	5.50717	14.0753	7.63989e-11	1.12946e-09	14.4733	RBBP7
WDR75	WDR75	5.03901	4.10011	14.0556	7.81071e-11	1.15219e-09	14.5085	WDR75
UQCRC2	UQCRC2	5.40836	6.03575	14.0315	8.02596e-11	1.1805e-09	14.3711	UQCRC2
UBA2	UBA2	4.67243	5.65317	14.0294	8.04481e-11	1.18242e-09	14.3317	UBA2
CCT4	CCT4	6.22377	5.78995	14.0276	8.0619e-11	1.18407e-09	14.4297	CCT4
ASUN	ASUN	4.90485	3.80683	14.0089	8.23308e-11	1.2069e-09	14.4624	ASUN
TERF1	TERF1	4.52765	3.38367	14.0078	8.24352e-11	1.20724e-09	14.456	TERF1
EPCAM	EPCAM	6.6799	7.3216	13.9856	8.45333e-11	1.23371e-09	14.3	EPCAM
TRIP4	TRIP4	4.2212	3.43188	13.9854	8.45472e-11	1.23371e-09	14.4295	TRIP4
ATP6V1A	ATP6V1A	5.62329	5.72286	13.9293	9.01015e-11	1.30628e-09	14.3336	ATP6V1A
FUS	FUS	8.11097	6.41633	13.8981	9.33456e-11	1.35137e-09	14.3416	FUS
ATP5L	ATP5L	6.58739	5.42713	13.8967	9.34979e-11	1.35261e-09	14.3716	ATP5L
PIP5K1A	PIP5K1A	6.30612	4.97939	13.8794	9.53516e-11	1.3755e-09	14.3526	PIP5K1A
PCMT1	PCMT1	5.04528	4.897	13.8734	9.60042e-11	1.38392e-09	14.3343	PCMT1
DCUN1D4	DCUN1D4	5.31422	3.97525	13.7723	1.07761e-10	1.52729e-09	14.2393	DCUN1D4
TAB2	TAB2	6.25782	5.00596	13.7212	1.14264e-10	1.60819e-09	14.1984	TAB2
HNRNPA3	HNRNPA3	5.38878	7.59736	13.699	1.17227e-10	1.64119e-09	14.0148	HNRNPA3
CUL2	CUL2	4.98468	4.07943	13.6987	1.17257e-10	1.64119e-09	14.1638	CUL2
SAFB	SAFB	6.10372	5.91178	13.6487	1.2422e-10	1.71506e-09	14.0359	SAFB
RPN1	RPN1	4.8316	7.14605	13.6295	1.27011e-10	1.74632e-09	13.9367	RPN1
PPP2R4	PPP2R4	5.17645	5.91476	13.6268	1.27403e-10	1.74991e-09	13.9829	PPP2R4
CAPZB	CAPZB	6.72143	6.38017	13.6076	1.3026e-10	1.7789e-09	14.0305	CAPZB
RTCB	RTCB	6.01954	5.18068	13.6041	1.30787e-10	1.7849e-09	14.0811	RTCB
ATG5	ATG5	4.66634	4.1583	13.568	1.36372e-10	1.84247e-09	14.0312	ATG5
AASDHPPT	AASDHPPT	5.05375	4.34231	13.5492	1.39391e-10	1.87825e-09	14.0173	AASDHPPT
COG6	COG6	5.22037	4.16816	13.546	1.39907e-10	1.88314e-09	14.0159	COG6
LMAN2	LMAN2	7.26387	5.98807	13.5116	1.45612e-10	1.94781e-09	13.9983	LMAN2
CSNK2B	CSNK2B	5.60196	4.92882	13.49	1.49327e-10	1.99224e-09	13.964	CSNK2B
NKRF	NKRF	3.72819	2.8303	13.4872	1.49809e-10	1.99604e-09	13.9343	NKRF
ALDH18A1	ALDH18A1	7.58091	5.38002	13.4821	1.50715e-10	2.00292e-09	13.9705	ALDH18A1
TTC17	TTC17	5.78655	5.53363	13.446	1.57198e-10	2.08079e-09	13.8596	TTC17
COX7A2L	COX7A2L	6.39819	5.19394	13.4233	1.61434e-10	2.12574e-09	13.9039	COX7A2L
RHOA	RHOA	5.91362	7.46191	13.3621	1.73437e-10	2.25591e-09	13.7036	RHOA
NCL	NCL	5.10213	8.34794	13.3463	1.76705e-10	2.29505e-09	13.8615	NCL
SEC22B	SEC22B	5.49934	5.07903	13.3369	1.78659e-10	2.30899e-09	13.8093	SEC22B
PRPF19	PRPF19	5.30422	5.36666	13.33	1.80127e-10	2.32352e-09	13.7463	PRPF19
PAPSS1	PAPSS1	5.90645	5.21027	13.3057	1.85349e-10	2.37422e-09	13.7813	PAPSS1
USP33	USP33	5.35251	4.99904	13.2889	1.8905e-10	2.41705e-09	13.7593	USP33
DHX57	DHX57	4.71649	3.69781	13.2878	1.89309e-10	2.41883e-09	13.7512	DHX57
ARMC8	ARMC8	4.61556	4.23286	13.2757	1.92019e-10	2.44574e-09	13.7377	ARMC8
PAPD4	PAPD4	5.17311	4.33117	13.2695	1.93431e-10	2.45754e-09	13.7378	PAPD4
MTMR14	MTMR14	4.6169	4.23754	13.2421	1.99803e-10	2.52739e-09	13.7036	MTMR14
STX7	STX7	5.79077	5.11738	13.2399	2.00332e-10	2.53249e-09	13.7134	STX7
ACTR10	ACTR10	5.17047	4.53411	13.2269	2.03448e-10	2.56868e-09	13.6943	ACTR10
SUGP1	SUGP1	4.82194	4.03764	13.1936	2.11651e-10	2.66228e-09	13.6565	SUGP1
OXSR1	OXSR1	6.20871	5.04167	13.157	2.21069e-10	2.76357e-09	13.6318	OXSR1
NDUFC2	NDUFC2	5.83257	4.60007	13.1544	2.21745e-10	2.76859e-09	13.6262	NDUFC2
ZNF207	ZNF207	5.84626	5.99024	13.1197	2.3111e-10	2.86959e-09	13.5122	ZNF207
DHX9	DHX9	6.72757	6.3597	13.1055	2.35045e-10	2.91558e-09	13.5024	DHX9
GAPDH	GAPDH	6.94544	10.2856	13.0965	2.37606e-10	2.94123e-09	13.9094	GAPDH
HIF1AN	HIF1AN	6.37956	4.9393	13.0953	2.37935e-10	2.9435e-09	13.5695	HIF1AN
HNRNPM	HNRNPM	7.0799	6.67068	13.0929	2.38622e-10	2.94908e-09	13.4742	HNRNPM
CWC15	CWC15	4.9178	4.15751	13.0602	2.48126e-10	3.05464e-09	13.5205	CWC15
PPP2CB	PPP2CB	6.58737	5.39302	13.0251	2.5881e-10	3.17073e-09	13.4981	PPP2CB
ATP5A1	ATP5A1	6.14881	7.69995	13.0246	2.58977e-10	3.17086e-09	13.3534	ATP5A1
PPP2R1A	PPP2R1A	5.2973	6.78015	13.0082	2.64109e-10	3.22979e-09	13.3408	PPP2R1A
BZW2	BZW2	5.42859	4.96026	12.9896	2.70084e-10	3.29688e-09	13.3995	BZW2
FH	FH	5.67473	4.6428	12.9678	2.77261e-10	3.37228e-09	13.4315	FH
ASNSD1	ASNSD1	5.10537	4.45407	12.9619	2.79236e-10	3.3902e-09	13.4202	ASNSD1
SEPHS1	SEPHS1	5.44352	4.50215	12.9431	2.85658e-10	3.45366e-09	13.4037	SEPHS1
ZNF189	ZNF189	5.18415	3.90692	12.9386	2.87213e-10	3.47039e-09	13.3966	ZNF189
LAPTM4A	LAPTM4A	6.69519	6.23308	12.9283	2.90794e-10	3.50946e-09	13.3976	LAPTM4A
CNIH1	CNIH1	5.13989	5.24601	12.9137	2.95965e-10	3.5655e-09	13.3004	CNIH1
DPH3	DPH3	4.08015	3.60454	12.9132	2.96152e-10	3.56562e-09	13.3563	DPH3
SLC30A9	SLC30A9	4.57585	5.53793	12.9075	2.98209e-10	3.58612e-09	13.2476	SLC30A9
DHX15	DHX15	5.33561	6.22593	12.9049	2.9913e-10	3.59224e-09	13.2409	DHX15
NVL	NVL	4.20069	3.68169	12.8937	3.03203e-10	3.63538e-09	13.3379	NVL
NAP1L4	NAP1L4	4.27214	5.66002	12.8868	3.05746e-10	3.66153e-09	13.2122	NAP1L4
NBAS	NBAS	5.57329	4.56093	12.8753	3.10063e-10	3.70666e-09	13.3336	NBAS
PRPSAP1	PRPSAP1	4.69993	4.05761	12.8193	3.31871e-10	3.93022e-09	13.2662	PRPSAP1
DOLPP1	DOLPP1	4.45004	3.62019	12.8002	3.39659e-10	4.00137e-09	13.243	DOLPP1
TVP23B	TVP23B	5.47292	4.81455	12.7903	3.43772e-10	4.04086e-09	13.2431	TVP23B
APMAP	APMAP	5.53837	6.26859	12.7482	3.61901e-10	4.23137e-09	13.1042	APMAP
RP4-669L17.10-2	RP4-669L17.10-2	4.86231	2.79931	12.729	3.70494e-10	4.32186e-09	13.1722	RP4-669L17.10-2
MMADHC	MMADHC	5.45085	5.29151	12.6945	3.86504e-10	4.48278e-09	13.0928	MMADHC
RAB5B	RAB5B	5.54846	6.4927	12.681	3.92936e-10	4.54918e-09	13.0233	RAB5B
HAX1	HAX1	4.84496	4.38114	12.6596	4.0341e-10	4.65486e-09	13.0979	HAX1
MYO6	MYO6	5.90837	5.65986	12.6578	4.04297e-10	4.65977e-09	13.0511	MYO6
RBM23	RBM23	5.11475	5.18074	12.6288	4.1901e-10	4.80474e-09	13.016	RBM23
TRIM11	TRIM11	4.54494	4.06626	12.6163	4.25503e-10	4.86815e-09	13.0481	TRIM11
IL13RA1	IL13RA1	5.61785	5.0593	12.6107	4.28448e-10	4.89837e-09	13.0522	IL13RA1
RABGAP1	RABGAP1	4.8333	5.46072	12.6036	4.32207e-10	4.93091e-09	12.9493	RABGAP1
MED4	MED4	5.43889	4.36814	12.5943	4.37187e-10	4.97091e-09	13.0331	MED4
MRPL45	MRPL45	5.73851	4.6376	12.554	4.59487e-10	5.18949e-09	12.9919	MRPL45
SIKE1	SIKE1	4.88447	4.23724	12.5244	4.76645e-10	5.35637e-09	12.9526	SIKE1
AP2M1	AP2M1	4.87351	6.89035	12.5049	4.88319e-10	5.46934e-09	12.8071	AP2M1
ATP6V1E1	ATP6V1E1	5.50862	5.38307	12.4977	4.92707e-10	5.50934e-09	12.929	ATP6V1E1
USMG5	USMG5	5.50375	4.64662	12.4848	5.00674e-10	5.58916e-09	12.9149	USMG5
TDG	TDG	6.18925	4.71318	12.4775	5.05226e-10	5.63376e-09	12.9119	TDG
CASP7	CASP7	5.16698	4.1166	12.4713	5.09123e-10	5.67097e-09	12.8974	CASP7
PLRG1	PLRG1	4.63675	4.71884	12.4684	5.10981e-10	5.68853e-09	12.8445	PLRG1
CCDC14	CCDC14	5.43107	6.05651	12.4516	5.21787e-10	5.78021e-09	12.7612	CCDC14
ATF6	ATF6	5.41163	4.7173	12.4474	5.24523e-10	5.80417e-09	12.8733	ATF6
RNGTT	RNGTT	4.60735	3.48191	12.4328	5.34178e-10	5.89811e-09	12.8499	RNGTT
ELAVL1	ELAVL1	4.25587	5.47244	12.4212	5.41947e-10	5.97768e-09	12.7273	ELAVL1
NUPL1	NUPL1	6.27433	5.03054	12.4211	5.41976e-10	5.97768e-09	12.8508	NUPL1
BUB3	BUB3	5.83896	5.27634	12.387	5.65603e-10	6.21051e-09	12.7525	BUB3
MOB4	MOB4	5.38542	4.37474	12.3866	5.65847e-10	6.21051e-09	12.8065	MOB4
PCNP	PCNP	4.38185	5.7479	12.3848	5.67158e-10	6.22152e-09	12.6893	PCNP
HNRNPA2B1	HNRNPA2B1	6.2246	8.33153	12.366	5.80687e-10	6.34929e-09	12.6735	HNRNPA2B1
GTF2H4	GTF2H4	4.18045	3.21969	12.3329	6.05253e-10	6.59296e-09	12.7351	GTF2H4
EFTUD2	EFTUD2	4.52367	5.47062	12.3243	6.11812e-10	6.65724e-09	12.6453	EFTUD2
YIPF6	YIPF6	4.53491	5.2828	12.3141	6.19745e-10	6.7327e-09	12.6342	YIPF6
GTF3C5	GTF3C5	4.31593	5.08217	12.2918	6.37329e-10	6.89781e-09	12.6057	GTF3C5
XPO6	XPO6	5.23464	5.44297	12.2886	6.39935e-10	6.91861e-09	12.6429	XPO6
ANP32A	ANP32A	5.16153	5.92191	12.2809	6.46155e-10	6.97097e-09	12.5871	ANP32A
C18orf32	C18orf32	5.35638	4.3418	12.2721	6.53375e-10	7.03386e-09	12.6798	C18orf32
EXOC6	EXOC6	5.09903	3.64472	12.2537	6.68691e-10	7.17584e-09	12.6573	EXOC6
DDB1	DDB1	4.5096	6.94496	12.2459	6.75297e-10	7.23194e-09	12.5236	DDB1
PPP3CB	PPP3CB	5.76724	4.34813	12.2347	6.84918e-10	7.31507e-09	12.6413	PPP3CB
YTHDF1	YTHDF1	5.78687	5.05111	12.2215	6.96479e-10	7.42678e-09	12.6267	YTHDF1
CASC4	CASC4	5.51803	5.73846	12.217	7.00461e-10	7.45571e-09	12.5753	CASC4
RING1	RING1	5.0354	4.39007	12.2167	7.00665e-10	7.45571e-09	12.6156	RING1
KDELR1	KDELR1	5.19271	6.45856	12.2126	7.04374e-10	7.49124e-09	12.507	KDELR1
PABPC1	PABPC1	6.24966	9.1299	12.1617	7.51248e-10	7.93141e-09	12.4981	PABPC1
PSMD12	PSMD12	5.06728	4.06271	12.159	7.5382e-10	7.95026e-09	12.5514	PSMD12
VPS72	VPS72	4.94677	4.10457	12.152	7.60602e-10	8.01762e-09	12.5424	VPS72
TBC1D7	TBC1D7	3.92418	2.97149	12.132	7.80165e-10	8.20247e-09	12.508	TBC1D7
SKIL	SKIL	6.38242	4.36325	12.1135	7.98751e-10	8.35448e-09	12.5094	SKIL
EIF4H	EIF4H	4.46193	7.46115	12.0998	8.12821e-10	8.47909e-09	12.3819	EIF4H
RAB35	RAB35	4.20763	4.6339	12.0816	8.31918e-10	8.63003e-09	12.4149	RAB35
PSAP	PSAP	5.27831	9.37375	12.0491	8.67117e-10	8.94474e-09	12.4043	PSAP
HMGCL	HMGCL	5.2782	4.65409	12.0468	8.69722e-10	8.9667e-09	12.4266	HMGCL
MTMR6	MTMR6	4.45096	4.03292	12.0367	8.81004e-10	9.06028e-09	12.4078	MTMR6
SLC44A2	SLC44A2	5.89981	6.16313	12.0224	8.97328e-10	9.21087e-09	12.3401	SLC44A2
SLBP	SLBP	4.23684	5.07613	12.0223	8.97467e-10	9.21087e-09	12.2993	SLBP
BAK1	BAK1	4.3056	3.48798	12.0124	9.08906e-10	9.30312e-09	12.3785	BAK1
PRDX2	PRDX2	7.69392	6.31721	12.0121	9.09213e-10	9.30312e-09	12.4008	PRDX2
TUBGCP3	TUBGCP3	4.90154	4.19136	11.9978	9.26035e-10	9.46567e-09	12.368	TUBGCP3
PPP5C	PPP5C	5.05797	5.10784	11.9954	9.28978e-10	9.49096e-09	12.325	PPP5C
TAX1BP1	TAX1BP1	6.41887	5.91927	11.9933	9.31384e-10	9.51073e-09	12.3734	TAX1BP1
PSMG2	PSMG2	4.49752	4.11877	11.9896	9.35874e-10	9.54695e-09	12.3548	PSMG2
CLPB	CLPB	4.03356	3.18338	11.9871	9.38911e-10	9.5651e-09	12.3462	CLPB
PSMA4	PSMA4	5.67759	5.62496	11.9831	9.43656e-10	9.60697e-09	12.3114	PSMA4
ATP6V0E1	ATP6V0E1	5.21368	5.48035	11.9765	9.51727e-10	9.68426e-09	12.3463	ATP6V0E1
RABGGTB	RABGGTB	6.37665	4.91834	11.9671	9.63359e-10	9.77805e-09	12.3432	RABGGTB
AP1M2	AP1M2	5.45938	5.14133	11.9648	9.66117e-10	9.80112e-09	12.2929	AP1M2
GNAI3	GNAI3	4.07364	5.5392	11.9567	9.76359e-10	9.90007e-09	12.2182	GNAI3
PRCP	PRCP	5.36657	4.87932	11.9282	1.01283e-09	1.02288e-08	12.2518	PRCP
SDHB	SDHB	4.61475	4.54454	11.8691	1.09313e-09	1.09439e-08	12.2183	SDHB
C7orf73	C7orf73	5.41305	4.66434	11.8654	1.09837e-09	1.09831e-08	12.2206	C7orf73
VBP1	VBP1	5.44253	4.15684	11.8634	1.10125e-09	1.10011e-08	12.2184	VBP1
RPL15	RPL15	5.35745	9.15865	11.8605	1.10534e-09	1.10272e-08	12.3316	RPL15
NEDD1	NEDD1	5.01715	3.79073	11.8505	1.11977e-09	1.11442e-08	12.2005	NEDD1
EIF4G2	EIF4G2	4.89686	8.87667	11.8186	1.16713e-09	1.15679e-08	12.2703	EIF4G2
GOLT1B	GOLT1B	4.14774	3.9364	11.8119	1.17725e-09	1.16568e-08	12.1473	GOLT1B
UBA1	UBA1	4.36847	7.16439	11.8093	1.18127e-09	1.16889e-08	12.0397	UBA1
NDFIP1	NDFIP1	5.03172	5.81367	11.8	1.19562e-09	1.18048e-08	12.0843	NDFIP1
LRRC1	LRRC1	4.34911	3.61906	11.783	1.22244e-09	1.19985e-08	12.1163	LRRC1
GTPBP4	GTPBP4	5.04989	4.89638	11.773	1.23847e-09	1.21324e-08	12.069	GTPBP4
TIMM17A	TIMM17A	4.54211	4.58252	11.7637	1.2536e-09	1.22509e-08	12.0582	TIMM17A
XRCC5	XRCC5	4.76051	7.06233	11.7555	1.26701e-09	1.23521e-08	11.979	XRCC5
BZW1	BZW1	5.52982	7.00537	11.7542	1.26911e-09	1.23666e-08	11.9892	BZW1
MRPL22	MRPL22	4.52077	3.41287	11.7095	1.34546e-09	1.30291e-08	12.0327	MRPL22
NOC2L	NOC2L	4.31193	5.61006	11.7032	1.35659e-09	1.31117e-08	11.9396	NOC2L
NDUFB4	NDUFB4	5.2936	4.74077	11.6911	1.37833e-09	1.32902e-08	12.0175	NDUFB4
NOL11	NOL11	4.48023	4.30848	11.6858	1.38792e-09	1.33635e-08	11.9678	NOL11
TRIM25	TRIM25	5.92064	5.26472	11.6843	1.39059e-09	1.33788e-08	12.0137	TRIM25
COPG1	COPG1	4.26475	6.63069	11.6842	1.39083e-09	1.33788e-08	11.8962	COPG1
CTPS2	CTPS2	4.60016	4.13427	11.68	1.39845e-09	1.34329e-08	11.9658	CTPS2
SMIM12	SMIM12	3.8437	4.54189	11.6498	1.45497e-09	1.39362e-08	11.9238	SMIM12
NUP107	NUP107	5.45086	4.06512	11.6472	1.46003e-09	1.39714e-08	11.9672	NUP107
COX7A2	COX7A2	6.21976	5.33995	11.6436	1.46694e-09	1.40204e-08	11.9676	COX7A2
ARMCX5	ARMCX5	3.78587	3.34342	11.6434	1.46722e-09	1.40204e-08	11.9464	ARMCX5
TAF12	TAF12	3.95082	3.38152	11.637	1.47979e-09	1.41271e-08	11.9413	TAF12
SF3A3	SF3A3	5.02552	5.22735	11.6359	1.48184e-09	1.414e-08	11.8961	SF3A3
SEC23IP	SEC23IP	6.0731	4.86848	11.6062	1.54093e-09	1.46555e-08	11.9228	SEC23IP
MMGT1	MMGT1	4.8559	4.16734	11.5946	1.56467e-09	1.48459e-08	11.901	MMGT1
TRAPPC3	TRAPPC3	5.08418	4.39857	11.5825	1.58987e-09	1.50291e-08	11.8885	TRAPPC3
GANAB	GANAB	6.09752	7.64747	11.5738	1.60827e-09	1.51889e-08	11.775	GANAB
SSR2	SSR2	6.4518	6.63168	11.5721	1.61185e-09	1.52156e-08	11.81	SSR2
RRN3	RRN3	5.49306	4.75925	11.5628	1.63167e-09	1.53729e-08	11.8681	RRN3
URGCP	URGCP	4.39025	4.36164	11.5606	1.63654e-09	1.53913e-08	11.8225	URGCP
ARPC2	ARPC2	4.90838	6.75827	11.521	1.72453e-09	1.61065e-08	11.7202	ARPC2
DCTN4	DCTN4	5.20562	5.15156	11.5162	1.73551e-09	1.61941e-08	11.7737	DCTN4
BLMH	BLMH	4.59694	3.78048	11.5124	1.74426e-09	1.62654e-08	11.8017	BLMH
2015-09-01	2015-09-01	5.34561	5.80444	11.5068	1.75729e-09	1.63747e-08	11.7457	2015-09-01
EMC6	EMC6	4.03413	3.38869	11.5043	1.76323e-09	1.64225e-08	11.786	EMC6
CCT3	CCT3	6.61274	6.79593	11.5015	1.76963e-09	1.64745e-08	11.7333	CCT3
GBF1	GBF1	4.74095	5.49825	11.4987	1.77625e-09	1.65209e-08	11.7052	GBF1
SERBP1	SERBP1	3.02623	7.59715	11.4829	1.81398e-09	1.68177e-08	11.9414	SERBP1
AP1M1	AP1M1	4.47904	4.28695	11.4787	1.824e-09	1.6891e-08	11.7607	AP1M1
UBA3	UBA3	5.06854	4.97095	11.4744	1.83468e-09	1.69785e-08	11.7243	UBA3
SZRD1	SZRD1	5.00401	6.15419	11.4717	1.84117e-09	1.70232e-08	11.6736	SZRD1
CPNE3	CPNE3	5.44342	5.53459	11.4683	1.84943e-09	1.70916e-08	11.719	CPNE3
UMPS	UMPS	4.6442	3.97043	11.4585	1.87387e-09	1.72623e-08	11.738	UMPS
EEF2	EEF2	4.55177	10.9572	11.4553	1.8819e-09	1.73205e-08	12.0148	EEF2
AAMP	AAMP	4.59503	5.61618	11.4207	1.97049e-09	1.80774e-08	11.6131	AAMP
PPP1CB	PPP1CB	5.33978	6.70895	11.4169	1.98057e-09	1.81461e-08	11.6011	PPP1CB
MRPL51	MRPL51	5.6941	4.80491	11.4164	1.98197e-09	1.81508e-08	11.6949	MRPL51
CCT6A	CCT6A	4.17578	6.69443	11.3912	2.04989e-09	1.87304e-08	11.5616	CCT6A
DDOST	DDOST	4.16304	7.39839	11.3858	2.06463e-09	1.8848e-08	11.6627	DDOST
HNRNPL	HNRNPL	4.36433	7.21806	11.3822	2.07446e-09	1.89292e-08	11.5884	HNRNPL
MTA3	MTA3	5.28704	4.3732	11.3709	2.10616e-09	1.91752e-08	11.6146	MTA3
HNRNPH1	HNRNPH1	7.19542	7.29663	11.3423	2.18844e-09	1.98885e-08	11.5362	HNRNPH1
CBWD2	CBWD2	5.25756	3.99242	11.3389	2.19837e-09	1.99609e-08	11.5991	CBWD2
AK2	AK2	4.70965	6.05244	11.3351	2.20982e-09	2.00559e-08	11.5012	AK2
H3F3A	H3F3A	7.92468	6.98663	11.3294	2.22658e-09	2.01808e-08	11.5999	H3F3A
TAF9	TAF9	4.74972	4.16848	11.3233	2.24512e-09	2.03307e-08	11.5766	TAF9
TAB3	TAB3	4.80182	4.4817	11.3187	2.25899e-09	2.04428e-08	11.5415	TAB3
METTL2A	METTL2A	3.54529	3.01291	11.3139	2.2736e-09	2.05517e-08	11.5513	METTL2A
YWHAZ	YWHAZ	4.40301	8.06304	11.3088	2.28932e-09	2.06662e-08	11.5955	YWHAZ
DERL2	DERL2	4.4633	3.47494	11.3039	2.30428e-09	2.07642e-08	11.5509	DERL2
SAP130	SAP130	4.49068	4.1607	11.2683	2.41748e-09	2.17262e-08	11.475	SAP130
CIAPIN1	CIAPIN1	4.41663	4.50985	11.2679	2.41874e-09	2.17279e-08	11.4732	CIAPIN1
SPCS2	SPCS2	5.58761	5.33177	11.2661	2.42455e-09	2.17607e-08	11.4785	SPCS2
GOLGA7	GOLGA7	4.08519	4.53873	11.2619	2.4386e-09	2.1848e-08	11.4642	GOLGA7
COPS2	COPS2	6.11019	4.8771	11.2556	2.45918e-09	2.2013e-08	11.5031	COPS2
AHCYL1	AHCYL1	5.79017	6.00008	11.2533	2.46682e-09	2.20619e-08	11.4626	AHCYL1
TMEM248	TMEM248	5.01474	5.5763	11.2467	2.48884e-09	2.22195e-08	11.4513	TMEM248
KIAA0020	KIAA0020	4.81641	4.1812	11.2388	2.51574e-09	2.24497e-08	11.4748	KIAA0020
ALG10	ALG10	5.33265	1.9439	11.2345	2.53042e-09	2.2541e-08	11.473	ALG10
FAM175B	FAM175B	4.35515	3.68075	11.2167	2.59198e-09	2.30274e-08	11.4441	FAM175B
IMPA1	IMPA1	4.4631	3.69984	11.2164	2.59299e-09	2.30274e-08	11.4447	IMPA1
KHDRBS1	KHDRBS1	3.44952	6.57651	11.2161	2.59424e-09	2.30284e-08	11.418	KHDRBS1
DDX17	DDX17	5.32031	8.19168	11.2138	2.60212e-09	2.30883e-08	11.3773	DDX17
DIS3L2	DIS3L2	4.37954	3.53451	11.2127	2.60622e-09	2.31053e-08	11.4394	DIS3L2
MRPS35	MRPS35	4.69907	4.8116	11.2118	2.60927e-09	2.31213e-08	11.4065	MRPS35
CAPZA2	CAPZA2	4.53372	5.87178	11.1742	2.74558e-09	2.41809e-08	11.3197	CAPZA2
NAA10	NAA10	4.53891	3.9785	11.1679	2.76919e-09	2.43571e-08	11.3861	NAA10
KLHDC4	KLHDC4	4.60461	3.55491	11.1109	2.99242e-09	2.61163e-08	11.3168	KLHDC4
SLC25A3	SLC25A3	6.5739	7.36414	11.1073	3.00729e-09	2.62347e-08	11.236	SLC25A3
SUMO2	SUMO2	4.28491	6.74077	11.1062	3.01188e-09	2.62634e-08	11.2188	SUMO2
GNB1	GNB1	5.66673	7.34838	11.0999	3.03776e-09	2.64435e-08	11.2198	GNB1
PSMD13	PSMD13	5.04385	5.02792	11.0955	3.05624e-09	2.65701e-08	11.2684	PSMD13
MATR3	MATR3	3.62517	7.46017	11.095	3.05833e-09	2.65769e-08	11.3756	MATR3
DDX1	DDX1	4.06029	5.82876	11.0838	3.10503e-09	2.69018e-08	11.1927	DDX1
CTNNB1	CTNNB1	3.90749	8.12894	11.0829	3.10916e-09	2.69146e-08	11.3846	CTNNB1
YWHAQ	YWHAQ	5.17092	7.12919	11.082	3.11279e-09	2.69344e-08	11.1917	YWHAQ
TMEM189	TMEM189	5.63197	4.63056	11.073	3.1516e-09	2.72237e-08	11.2765	TMEM189
IPO13	IPO13	4.25172	4.00337	11.0679	3.1733e-09	2.73995e-08	11.2607	IPO13
WWP2	WWP2	4.08873	5.04432	11.0659	3.18213e-09	2.7464e-08	11.2232	WWP2
ARFIP2	ARFIP2	4.12061	5.15665	11.0617	3.20029e-09	2.75972e-08	11.191	ARFIP2
STX6	STX6	5.55347	4.54538	11.0586	3.21419e-09	2.77053e-08	11.2583	STX6
BRD8	BRD8	4.21202	5.32077	11.0557	3.22692e-09	2.77795e-08	11.1734	BRD8
AMBRA1	AMBRA1	4.3705	4.42625	11.0169	3.4028e-09	2.90587e-08	11.1671	AMBRA1
DCLRE1A	DCLRE1A	4.78865	3.15542	11.0166	3.40459e-09	2.90618e-08	11.2016	DCLRE1A
ATXN10	ATXN10	5.1935	5.46238	11.0137	3.41776e-09	2.91496e-08	11.1519	ATXN10
NUDCD3	NUDCD3	3.78096	5.44826	11.004	3.46373e-09	2.94912e-08	11.1096	NUDCD3
ARHGAP22	ARHGAP22	5.23995	2.24755	11.0037	3.4651e-09	2.94912e-08	11.1885	ARHGAP22
SF3B1	SF3B1	5.88552	7.45201	11.003	3.46861e-09	2.95087e-08	11.1055	SF3B1
KLHL18	KLHL18	4.41426	3.74399	10.9824	3.56823e-09	3.02545e-08	11.1562	KLHL18
COX6B1	COX6B1	6.012	5.21885	10.9818	3.57133e-09	3.02681e-08	11.1652	COX6B1
ATP6AP1	ATP6AP1	5.32021	6.85575	10.9787	3.58621e-09	3.03688e-08	11.0772	ATP6AP1
SAE1	SAE1	5.73024	5.33271	10.9674	3.64267e-09	3.07953e-08	11.0985	SAE1
ASNA1	ASNA1	5.40025	4.91162	10.9664	3.64759e-09	3.08241e-08	11.1429	ASNA1
RAB28	RAB28	3.90442	3.01749	10.962	3.66988e-09	3.09865e-08	11.1256	RAB28
PPHLN1	PPHLN1	4.13659	4.98935	10.9551	3.7048e-09	3.12422e-08	11.0586	PPHLN1
GARS	GARS	5.35805	5.27921	10.9481	3.74098e-09	3.15211e-08	11.0903	GARS
NAA60	NAA60	4.17279	4.50746	10.9375	3.79594e-09	3.19708e-08	11.0686	NAA60
TMED9	TMED9	4.53802	6.37023	10.9362	3.80278e-09	3.20151e-08	11.0156	TMED9
KPNA4	KPNA4	4.03292	5.26024	10.9286	3.84284e-09	3.22987e-08	11.0184	KPNA4
BRD7	BRD7	3.69741	5.61476	10.9221	3.87721e-09	3.25335e-08	10.9918	BRD7
NAPG	NAPG	4.37632	4.16073	10.9175	3.90209e-09	3.26745e-08	11.0749	NAPG
FAM98B	FAM98B	4.63627	4.05623	10.9103	3.94091e-09	3.2986e-08	11.0378	FAM98B
API5	API5	4.46653	6.0768	10.9061	3.96394e-09	3.31513e-08	10.9795	API5
ENO1	ENO1	5.03342	10.2214	10.8916	4.04451e-09	3.37155e-08	11.2631	ENO1
IBTK	IBTK	5.65064	5.28163	10.8845	4.08456e-09	3.40195e-08	11.0104	IBTK
HADHB	HADHB	5.27681	5.60519	10.8819	4.09899e-09	3.41257e-08	11.0052	HADHB
MFAP3	MFAP3	4.78045	4.23641	10.8728	4.15084e-09	3.44751e-08	11.022	MFAP3
ERCC3	ERCC3	4.44524	4.69871	10.8676	4.18134e-09	3.46687e-08	10.9688	ERCC3
FBXO42	FBXO42	5.16316	4.08702	10.8582	4.23576e-09	3.50195e-08	11.006	FBXO42
PSMC6	PSMC6	4.10261	5.09407	10.8561	4.24803e-09	3.51065e-08	10.9294	PSMC6
USP48	USP48	4.98203	5.00244	10.8467	4.30394e-09	3.55251e-08	10.9536	USP48
RPL13A	RPL13A	4.74295	10.123	10.8325	4.38988e-09	3.61606e-08	11.1822	RPL13A
MGAT1	MGAT1	4.98825	6.28492	10.8294	4.40889e-09	3.63025e-08	10.9237	MGAT1
ZCCHC10	ZCCHC10	3.85469	3.12281	10.8277	4.41943e-09	3.63577e-08	10.9568	ZCCHC10
TAF15	TAF15	5.69821	5.80481	10.8265	4.42637e-09	3.63577e-08	10.9232	TAF15
POLE3	POLE3	4.60907	4.79384	10.8238	4.4433e-09	3.64819e-08	10.9295	POLE3
SEPHS2	SEPHS2	4.40252	4.81015	10.82	4.46649e-09	3.66277e-08	10.9236	SEPHS2
UBE2K	UBE2K	5.1524	5.50658	10.8161	4.49085e-09	3.67829e-08	10.8992	UBE2K
TCF12	TCF12	5.35618	5.22901	10.814	4.50453e-09	3.68799e-08	10.918	TCF12
NUCKS1	NUCKS1	4.04238	7.32817	10.8129	4.51101e-09	3.6918e-08	10.9687	NUCKS1
CYB5R4	CYB5R4	3.60969	3.58196	10.8122	4.51531e-09	3.69234e-08	10.9342	CYB5R4
VCP	VCP	5.69082	7.21118	10.8027	4.57577e-09	3.73314e-08	10.8557	VCP
B4GALT4	B4GALT4	4.12718	3.5867	10.8026	4.57628e-09	3.73314e-08	10.9282	B4GALT4
EIF3D	EIF3D	5.24588	6.27428	10.8009	4.58738e-09	3.73768e-08	10.8655	EIF3D
DERL1	DERL1	4.69012	5.1427	10.798	4.60596e-09	3.75131e-08	10.8833	DERL1
GNPAT	GNPAT	4.31143	4.71135	10.7944	4.62883e-09	3.76691e-08	10.889	GNPAT
UBE2G2	UBE2G2	4.22299	5.8119	10.7922	4.64308e-09	3.77546e-08	10.8449	UBE2G2
CSDE1	CSDE1	3.17697	8.22527	10.7644	4.82658e-09	3.91099e-08	11.0413	CSDE1
PRPF18	PRPF18	4.02559	3.54478	10.7643	4.82714e-09	3.91099e-08	10.8786	PRPF18
MPZL1	MPZL1	4.28623	5.84449	10.7455	4.95584e-09	3.99766e-08	10.7938	MPZL1
ZC3HC1	ZC3HC1	3.50107	2.7257	10.7411	4.98632e-09	4.01904e-08	10.8427	ZC3HC1
PIGQ	PIGQ	4.72228	5.03629	10.7312	5.05617e-09	4.07048e-08	10.8133	PIGQ
C7orf60	C7orf60	4.49884	3.25721	10.7276	5.08163e-09	4.08773e-08	10.8362	C7orf60
USP38	USP38	4.82165	4.32741	10.7206	5.1316e-09	4.12301e-08	10.8295	USP38
DHX16	DHX16	3.63779	4.82334	10.7185	5.14679e-09	4.13356e-08	10.7624	DHX16
MAPK1	MAPK1	6.4241	5.91386	10.7153	5.16962e-09	4.14861e-08	10.8307	MAPK1
ISOC1	ISOC1	5.35904	4.08898	10.701	5.27457e-09	4.22445e-08	10.8076	ISOC1
ELOF1	ELOF1	4.82871	4.04739	10.6852	5.39297e-09	4.31246e-08	10.7843	ELOF1
WDR70	WDR70	4.31028	3.52583	10.6789	5.44071e-09	4.3472e-08	10.7726	WDR70
MADD	MADD	5.62281	4.80158	10.6768	5.45672e-09	4.35655e-08	10.7779	MADD
SUPV3L1	SUPV3L1	3.96482	3.30296	10.6703	5.50656e-09	4.38769e-08	10.7584	SUPV3L1
AKIRIN1	AKIRIN1	4.74907	5.63701	10.665	5.54812e-09	4.41907e-08	10.6848	AKIRIN1
WASF1	WASF1	4.26291	3.19782	10.6606	5.58227e-09	4.44102e-08	10.7488	WASF1
DHX37	DHX37	4.39969	3.8067	10.6479	5.68329e-09	4.51252e-08	10.7336	DHX37
PPP1R21	PPP1R21	4.50504	3.62094	10.6472	5.68855e-09	4.51492e-08	10.7335	PPP1R21
CLPX	CLPX	4.32703	4.46735	10.6467	5.69308e-09	4.51675e-08	10.7002	CLPX
EIF1B	EIF1B	5.00789	4.20732	10.6451	5.70555e-09	4.52352e-08	10.7341	EIF1B
USP5	USP5	4.60844	5.51483	10.645	5.70608e-09	4.52352e-08	10.6675	USP5
DDX5	DDX5	6.57614	8.46318	10.6408	5.74053e-09	4.54556e-08	10.6514	DDX5
WDR82	WDR82	4.29463	6.09871	10.6378	5.76478e-09	4.5629e-08	10.6431	WDR82
UBE2V1	UBE2V1	5.67863	5.64217	10.621	5.90276e-09	4.65573e-08	10.6624	UBE2V1
NARS	NARS	3.70224	6.32084	10.6165	5.94064e-09	4.68378e-08	10.6123	NARS
WBP11	WBP11	5.24899	5.09106	10.6116	5.98199e-09	4.71271e-08	10.664	WBP11
HNRNPA1	HNRNPA1	5.06521	9.29	10.6106	5.98968e-09	4.71693e-08	10.8441	HNRNPA1
IGHMBP2	IGHMBP2	3.60599	3.4686	10.6064	6.02534e-09	4.74317e-08	10.6723	IGHMBP2
TSPAN17	TSPAN17	4.59941	4.052	10.5944	6.12857e-09	4.81694e-08	10.6663	TSPAN17
PRKCSH	PRKCSH	4.10607	7.39372	10.588	6.18469e-09	4.85163e-08	10.6752	PRKCSH
HEMK1	HEMK1	4.3876	3.84395	10.5862	6.19997e-09	4.86172e-08	10.6542	HEMK1
SLC26A11	SLC26A11	4.14277	3.72072	10.5825	6.2329e-09	4.87999e-08	10.6473	SLC26A11
SEC11A	SEC11A	6.01612	6.14815	10.5778	6.27455e-09	4.9088e-08	10.6066	SEC11A
SKP2	SKP2	4.52431	3.90215	10.5741	6.3068e-09	4.93022e-08	10.6131	SKP2
HMMR	HMMR	5.18073	2.47422	10.5616	6.42023e-09	5.00536e-08	10.6273	HMMR
MFN1	MFN1	4.70739	4.56367	10.5578	6.45443e-09	5.03001e-08	10.5923	MFN1
ALG5	ALG5	4.61643	4.08251	10.5458	6.56562e-09	5.10494e-08	10.6036	ALG5
AGL	AGL	5.38819	4.23997	10.541	6.61052e-09	5.1258e-08	10.6017	AGL
PMPCA	PMPCA	4.05249	5.15562	10.5385	6.63333e-09	5.13982e-08	10.5312	PMPCA
C8orf76	C8orf76	3.46383	2.90166	10.5379	6.63896e-09	5.14221e-08	10.582	C8orf76
RPL27	RPL27	7.91746	7.37859	10.5369	6.64844e-09	5.14677e-08	10.5764	RPL27
DDX23	DDX23	4.31238	5.73279	10.5255	6.7576e-09	5.22211e-08	10.5107	DDX23
HNRNPA0	HNRNPA0	5.52306	6.76143	10.5242	6.76916e-09	5.22905e-08	10.5065	HNRNPA0
C1orf52	C1orf52	4.21506	3.37834	10.5227	6.7836e-09	5.2382e-08	10.5707	C1orf52
TIMELESS	TIMELESS	6.01144	4.17077	10.5178	6.83144e-09	5.26711e-08	10.5744	TIMELESS
USP32	USP32	5.42355	4.73191	10.5118	6.88982e-09	5.30606e-08	10.564	USP32
LAMP2	LAMP2	5.16608	6.43292	10.5111	6.89658e-09	5.30761e-08	10.5042	LAMP2
NDUFB8	NDUFB8	5.44324	5.24462	10.5077	6.93049e-09	5.32926e-08	10.5276	NDUFB8
TFCP2	TFCP2	4.35412	4.40533	10.5067	6.94041e-09	5.33486e-08	10.5242	TFCP2
ERH	ERH	5.29203	5.38689	10.5037	6.96999e-09	5.35354e-08	10.512	ERH
EIF1	EIF1	6.92514	7.57633	10.5022	6.98484e-09	5.36087e-08	10.4925	EIF1
EBNA1BP2	EBNA1BP2	4.43328	4.55555	10.4978	7.0289e-09	5.3804e-08	10.5137	EBNA1BP2
NUP155	NUP155	4.8108	3.67102	10.495	7.05652e-09	5.3995e-08	10.5389	NUP155
EIF3K	EIF3K	5.83668	5.239	10.4908	7.0989e-09	5.42495e-08	10.5385	EIF3K
ADIPOR2	ADIPOR2	5.8459	5.60573	10.4824	7.18384e-09	5.47828e-08	10.4999	ADIPOR2
ACSL1	ACSL1	7.78368	7.76949	10.4784	7.22492e-09	5.50754e-08	10.4999	ACSL1
UQCRFS1	UQCRFS1	4.97862	5.20838	10.4685	7.32859e-09	5.57397e-08	10.4785	UQCRFS1
METTL13	METTL13	4.54707	4.21303	10.4525	7.49762e-09	5.6897e-08	10.4818	METTL13
SLC25A17	SLC25A17	4.56193	3.47999	10.4505	7.5183e-09	5.70326e-08	10.4794	SLC25A17
GTPBP10	GTPBP10	3.70359	3.47279	10.4457	7.57089e-09	5.73026e-08	10.4654	GTPBP10
ORC5	ORC5	3.7879	2.87435	10.4426	7.60391e-09	5.75096e-08	10.4623	ORC5
MBD1	MBD1	3.35179	5.00298	10.441	7.62115e-09	5.75539e-08	10.3989	MBD1
HTATSF1	HTATSF1	4.85356	5.16596	10.4323	7.71678e-09	5.82109e-08	10.4052	HTATSF1
MLF2	MLF2	4.21051	6.66475	10.43	7.74263e-09	5.83841e-08	10.376	MLF2
TMEM9	TMEM9	4.78903	5.80532	10.4292	7.75156e-09	5.84297e-08	10.3875	TMEM9
CCT5	CCT5	4.88468	6.61792	10.4232	7.81753e-09	5.88393e-08	10.3718	CCT5
TCTN3	TCTN3	5.91739	4.48466	10.4181	7.87477e-09	5.91821e-08	10.4438	TCTN3
LUZP6	LUZP6	4.17041	5.09779	10.4075	7.99584e-09	5.99362e-08	10.3729	LUZP6
SNX4	SNX4	4.47744	4.59582	10.4064	8.00841e-09	6.00082e-08	10.3955	SNX4
RBM27	RBM27	5.50798	4.30189	10.3997	8.08499e-09	6.04701e-08	10.4179	RBM27
RNF38	RNF38	4.1597	4.48399	10.3983	8.1014e-09	6.05613e-08	10.3828	RNF38
NGDN	NGDN	4.4982	3.52418	10.395	8.1403e-09	6.08145e-08	10.4062	NGDN
TMED2	TMED2	4.53603	7.20901	10.3849	8.25899e-09	6.1605e-08	10.3223	TMED2
ARF1	ARF1	4.31683	7.79837	10.3795	8.32301e-09	6.19755e-08	10.354	ARF1
RBX1	RBX1	4.75331	4.75936	10.3786	8.33413e-09	6.20355e-08	10.3605	RBX1
USP10	USP10	4.84407	4.97281	10.3711	8.42368e-09	6.25869e-08	10.344	USP10
SLTM	SLTM	4.27663	6.02397	10.3643	8.50638e-09	6.31318e-08	10.2941	SLTM
RAB21	RAB21	4.57139	4.62704	10.3542	8.6305e-09	6.38657e-08	10.3279	RAB21
THRAP3	THRAP3	4.51681	6.24529	10.3524	8.65386e-09	6.39918e-08	10.2814	THRAP3
RBMX	RBMX	4.34483	6.88477	10.3521	8.65769e-09	6.39967e-08	10.2949	RBMX
MTPN	MTPN	4.1708	5.09764	10.3504	8.67779e-09	6.41219e-08	10.2989	MTPN
DDX41	DDX41	4.56509	4.88337	10.3492	8.69317e-09	6.42121e-08	10.3086	DDX41
CAMSAP2	CAMSAP2	5.00969	4.76922	10.3488	8.69852e-09	6.42282e-08	10.3226	CAMSAP2
KHSRP	KHSRP	4.5172	6.91755	10.347	8.72077e-09	6.4322e-08	10.2747	KHSRP
MRPS21	MRPS21	4.66142	4.97709	10.3387	8.82526e-09	6.49979e-08	10.3049	MRPS21
NIT2	NIT2	4.41828	3.63221	10.3366	8.85295e-09	6.51782e-08	10.3288	NIT2
PSMD3	PSMD3	4.24181	5.9484	10.3169	9.10663e-09	6.68029e-08	10.2386	PSMD3
PARK7	PARK7	5.07213	6.23732	10.314	9.14563e-09	6.70403e-08	10.2451	PARK7
HIRA	HIRA	4.72845	4.74345	10.3119	9.17363e-09	6.71777e-08	10.273	HIRA
ELMOD2	ELMOD2	4.63403	4.28335	10.3103	9.19437e-09	6.72758e-08	10.27	ELMOD2
HSDL1	HSDL1	5.07766	4.51126	10.3092	9.20874e-09	6.73566e-08	10.2702	HSDL1
PDHA1	PDHA1	4.94735	5.10367	10.3072	9.23585e-09	6.75061e-08	10.2672	PDHA1
XPO7	XPO7	3.81397	5.30605	10.3068	9.24098e-09	6.75192e-08	10.2238	XPO7
ERLIN1	ERLIN1	4.72831	4.44021	10.3008	9.32188e-09	6.80612e-08	10.2583	ERLIN1
SGTA	SGTA	4.90277	5.30399	10.2957	9.39076e-09	6.84406e-08	10.24	SGTA
CTNNA1	CTNNA1	4.61921	8.10372	10.2893	9.4767e-09	6.89676e-08	10.2622	CTNNA1
ZBTB34	ZBTB34	4.49547	3.69825	10.2761	9.66024e-09	7.01771e-08	10.2493	ZBTB34
NDUFV3	NDUFV3	4.10693	3.8152	10.2749	9.67688e-09	7.02728e-08	10.2448	NDUFV3
ATG16L1	ATG16L1	4.30966	4.03013	10.2722	9.71475e-09	7.04973e-08	10.2429	ATG16L1
FIG4	FIG4	4.77785	4.03019	10.2719	9.71927e-09	7.05048e-08	10.2454	FIG4
WBP2	WBP2	5.05253	5.71614	10.2588	9.90516e-09	7.1699e-08	10.2045	WBP2
NUDT9	NUDT9	5.18064	4.32221	10.2552	9.95605e-09	7.19901e-08	10.2253	NUDT9
LCOR	LCOR	5.27797	4.46484	10.2511	1.00153e-08	7.23609e-08	10.192	LCOR
ATP5O	ATP5O	4.82788	5.61735	10.2478	1.0064e-08	7.26668e-08	10.1652	ATP5O
RAB18	RAB18	3.70188	5.43715	10.2458	1.00922e-08	7.28184e-08	10.1453	RAB18
NUBP1	NUBP1	3.8941	3.6665	10.2443	1.01143e-08	7.29065e-08	10.2024	NUBP1
STXBP3	STXBP3	3.96057	4.42342	10.2443	1.01152e-08	7.29065e-08	10.1801	STXBP3
UBL7	UBL7	4.21442	3.8743	10.2398	1.01803e-08	7.33499e-08	10.1992	UBL7
CLK2	CLK2	4.26099	4.42834	10.2388	1.01957e-08	7.34165e-08	10.1756	CLK2
WDFY1	WDFY1	4.75163	4.82732	10.2387	1.01968e-08	7.34165e-08	10.1766	WDFY1
NDUFS1	NDUFS1	4.67297	5.21989	10.2336	1.02725e-08	7.38565e-08	10.156	NDUFS1
POLL	POLL	4.71633	4.06079	10.2334	1.02763e-08	7.38575e-08	10.1939	POLL
MRPL38	MRPL38	4.80138	4.38603	10.2299	1.03277e-08	7.41737e-08	10.1898	MRPL38
TSSC4	TSSC4	4.63995	4.00896	10.2263	1.03817e-08	7.45089e-08	10.184	TSSC4
EIF3A	EIF3A	3.52087	8.01267	10.2216	1.04531e-08	7.49683e-08	10.3071	EIF3A
HMGXB4	HMGXB4	4.86382	4.12731	10.2177	1.05133e-08	7.53466e-08	10.1488	HMGXB4
ATP13A2	ATP13A2	4.24364	4.89208	10.2135	1.05775e-08	7.57802e-08	10.1398	ATP13A2
RNF185	RNF185	4.19031	4.80408	10.2131	1.05827e-08	7.57904e-08	10.139	RNF185
DLD	DLD	5.33089	5.25625	10.21	1.0631e-08	7.61093e-08	10.1409	DLD
PTBP1	PTBP1	4.13725	7.13706	10.2042	1.07216e-08	7.66764e-08	10.1305	PTBP1
RPL4	RPL4	5.27878	9.63001	10.2014	1.07653e-08	7.69343e-08	10.2631	RPL4
PSMA2	PSMA2	5.38972	5.00745	10.1999	1.07886e-08	7.70743e-08	10.1524	PSMA2
TM9SF2	TM9SF2	4.3382	7.17761	10.1864	1.10027e-08	7.85202e-08	10.0606	TM9SF2
HNRNPC	HNRNPC	5.10285	7.84048	10.145	1.16864e-08	8.29028e-08	10.0532	HNRNPC
FAM49B	FAM49B	4.55611	5.35008	10.1407	1.17602e-08	8.33919e-08	10.022	FAM49B
SLC38A9	SLC38A9	4.15679	3.14225	10.1405	1.17636e-08	8.33919e-08	10.0659	SLC38A9
DDX24	DDX24	3.58136	6.12775	10.1336	1.18821e-08	8.41137e-08	9.99024	DDX24
ATP6AP2	ATP6AP2	5.26157	5.81104	10.1294	1.19554e-08	8.45735e-08	10.0215	ATP6AP2
TCERG1	TCERG1	4.86862	4.98183	10.1229	1.20701e-08	8.52656e-08	10.0108	TCERG1
EEF1G	EEF1G	5.61032	9.59423	10.119	1.21393e-08	8.56648e-08	10.1401	EEF1G
UBE2E2	UBE2E2	3.60622	3.55892	10.1185	1.21467e-08	8.56874e-08	10.0313	UBE2E2
PSMD1	PSMD1	4.21679	5.52981	10.1121	1.22624e-08	8.64134e-08	9.97065	PSMD1
U2AF1	U2AF1	5.32565	4.71322	10.1056	1.23797e-08	8.70579e-08	10.0017	U2AF1
MBTPS1	MBTPS1	6.82373	5.91915	10.102	1.24451e-08	8.74264e-08	10.0259	MBTPS1
CINP	CINP	3.93999	3.37938	10.0943	1.25853e-08	8.82586e-08	10.002	CINP
ZNF322	ZNF322	6.17103	4.81254	10.0856	1.27469e-08	8.92682e-08	9.97721	ZNF322
2002-09-01	2002-09-01	4.68392	7.55099	10.0838	1.27811e-08	8.93837e-08	9.92694	2002-09-01
PPIE	PPIE	4.0149	4.43418	10.081	1.28322e-08	8.97099e-08	9.95133	PPIE
MED20	MED20	3.97349	3.2175	10.0804	1.28436e-08	8.97281e-08	9.98363	MED20
OCRL	OCRL	5.60084	4.45364	10.0746	1.29538e-08	9.04042e-08	9.98479	OCRL
TMEM167A	TMEM167A	5.59584	5.84539	10.0685	1.30703e-08	9.1123e-08	9.93435	TMEM167A
ABCC10	ABCC10	4.48219	4.20554	10.0631	1.31742e-08	9.16894e-08	9.96395	ABCC10
PTMA	PTMA	3.32348	9.19853	10.0501	1.34292e-08	9.33304e-08	10.0817	PTMA
EMC7	EMC7	4.87276	4.56099	10.05	1.34304e-08	9.33304e-08	9.94829	EMC7
SFXN5	SFXN5	3.89057	2.87213	10.0493	1.34443e-08	9.33767e-08	9.94081	SFXN5
SF3B2	SF3B2	3.89563	6.89225	10.0482	1.34664e-08	9.34982e-08	9.89535	SF3B2
CD46	CD46	4.33298	7.43195	10.0476	1.34772e-08	9.35407e-08	9.87942	CD46
TGDS	TGDS	3.16774	2.61953	10.0459	1.35116e-08	9.37262e-08	9.92792	TGDS
CASP3	CASP3	5.45056	4.37696	10.0454	1.35218e-08	9.3754e-08	9.94458	CASP3
EWSR1	EWSR1	4.26915	6.87953	10.0339	1.37523e-08	9.52214e-08	9.86615	EWSR1
COMMD4	COMMD4	5.25492	4.14785	10.023	1.3974e-08	9.66572e-08	9.91342	COMMD4
NUP205	NUP205	5.10376	5.00661	10.0205	1.4027e-08	9.69249e-08	9.86337	NUP205
ZNF71	ZNF71	3.47943	2.92701	10.0197	1.40417e-08	9.69931e-08	9.89664	ZNF71
MRPL1	MRPL1	4.45534	3.49593	10.0094	1.42583e-08	9.83215e-08	9.89086	MRPL1
SNX1	SNX1	5.10945	5.968	9.98907	1.46915e-08	1.01033e-07	9.82368	SNX1
CWC22	CWC22	4.25111	4.12372	9.98865	1.47005e-08	1.01061e-07	9.8395	CWC22
PHF6	PHF6	5.33542	4.30212	9.9882	1.47102e-08	1.01093e-07	9.86634	PHF6
ANAPC2	ANAPC2	3.87167	4.43599	9.98255	1.48335e-08	1.01783e-07	9.82949	ANAPC2
SF3B3	SF3B3	4.16911	6.13283	9.97404	1.50213e-08	1.02842e-07	9.77774	SF3B3
RBM8A	RBM8A	4.90886	6.023	9.97257	1.50538e-08	1.02965e-07	9.78736	RBM8A
GTF2IP1	GTF2IP1	5.9837	4.96473	9.96971	1.51175e-08	1.03366e-07	9.84351	GTF2IP1
IREB2	IREB2	5.47805	5.28164	9.96921	1.51286e-08	1.03407e-07	9.8069	IREB2
APLP2	APLP2	4.69819	9.03741	9.96574	1.52065e-08	1.03869e-07	9.88106	APLP2
RACGAP1	RACGAP1	4.85591	4.09295	9.96335	1.52604e-08	1.04132e-07	9.80765	RACGAP1
CDAN1	CDAN1	3.25602	3.34711	9.9576	1.53907e-08	1.0495e-07	9.80948	CDAN1
SIRT7	SIRT7	4.47634	4.07892	9.94773	1.56172e-08	1.06423e-07	9.80698	SIRT7
NONO	NONO	4.23787	8.13445	9.94637	1.56486e-08	1.06601e-07	9.8658	NONO
RAB10	RAB10	3.99175	6.41647	9.91169	1.64743e-08	1.11499e-07	9.69369	RAB10
RPL6	RPL6	5.48667	8.83849	9.90218	1.67085e-08	1.12929e-07	9.7816	RPL6
UBC	UBC	5.47862	8.38011	9.90206	1.67114e-08	1.12929e-07	9.701	UBC
TMBIM6	TMBIM6	5.52158	8.58812	9.90084	1.67418e-08	1.13041e-07	9.69114	TMBIM6
SNRNP27	SNRNP27	3.96622	3.65574	9.90072	1.67448e-08	1.13041e-07	9.73909	SNRNP27
HAT1	HAT1	5.04237	4.17642	9.89957	1.67735e-08	1.13197e-07	9.74378	HAT1
PTK2	PTK2	4.76183	5.75793	9.89898	1.6788e-08	1.13249e-07	9.69079	PTK2
PPIA	PPIA	4.57371	8.70465	9.89881	1.67924e-08	1.13249e-07	9.83745	PPIA
TARS	TARS	4.60075	5.82782	9.89067	1.69968e-08	1.14513e-07	9.67364	TARS
ACAD9	ACAD9	4.24916	4.29322	9.88216	1.72131e-08	1.15778e-07	9.69461	ACAD9
SHKBP1	SHKBP1	4.58561	4.89083	9.87486	1.74011e-08	1.16926e-07	9.6864	SHKBP1
CAPNS1	CAPNS1	4.44433	6.68952	9.86769	1.75879e-08	1.18142e-07	9.63804	CAPNS1
TPM3	TPM3	3.11946	7.23855	9.86641	1.76214e-08	1.18249e-07	9.7226	TPM3
TARDBP	TARDBP	4.83408	6.27383	9.86593	1.7634e-08	1.18295e-07	9.63637	TARDBP
MED23	MED23	5.16197	4.22874	9.8639	1.76874e-08	1.18614e-07	9.6952	MED23
AAGAB	AAGAB	4.14735	4.67639	9.8385	1.83701e-08	1.22866e-07	9.62441	AAGAB
DDX46	DDX46	4.09558	5.50647	9.83549	1.84529e-08	1.23338e-07	9.59635	DDX46
CCSER2	CCSER2	5.84643	5.22066	9.83192	1.85515e-08	1.23956e-07	9.62349	CCSER2
RAP2A	RAP2A	5.1138	4.49801	9.82971	1.86126e-08	1.24283e-07	9.64778	RAP2A
NDUFA11	NDUFA11	5.27344	4.87942	9.82527	1.87365e-08	1.25069e-07	9.64227	NDUFA11
KDELR2	KDELR2	4.26145	6.40618	9.82129	1.88483e-08	1.25732e-07	9.57389	KDELR2
TMX1	TMX1	3.29949	5.3552	9.82075	1.88636e-08	1.25793e-07	9.57214	TMX1
ABCF2	ABCF2	5.14506	4.6264	9.81845	1.89285e-08	1.26142e-07	9.63232	ABCF2
FOPNL	FOPNL	5.11512	4.42156	9.81268	1.90924e-08	1.27151e-07	9.6242	FOPNL
HSPA9	HSPA9	4.06943	7.19876	9.80849	1.92123e-08	1.27823e-07	9.57728	HSPA9
COPS4	COPS4	4.08697	4.11575	9.80697	1.9256e-08	1.27946e-07	9.59032	COPS4
SLC39A9	SLC39A9	4.04057	5.44139	9.80629	1.92757e-08	1.28035e-07	9.55936	SLC39A9
APTX	APTX	3.69325	3.77627	9.80174	1.94072e-08	1.28739e-07	9.5833	APTX
WDR41	WDR41	4.51436	3.71946	9.80099	1.94292e-08	1.28843e-07	9.60523	WDR41
RBMX2	RBMX2	4.18996	3.43875	9.78466	1.99099e-08	1.31685e-07	9.58067	RBMX2
CSTF2T	CSTF2T	4.52858	3.89607	9.78362	1.9941e-08	1.31848e-07	9.5812	CSTF2T
KRTCAP2	KRTCAP2	4.29626	3.9376	9.78042	2.0037e-08	1.32396e-07	9.57545	KRTCAP2
TMEM110	TMEM110	5.50871	4.48833	9.7779	2.01126e-08	1.32765e-07	9.57744	TMEM110
NUFIP1	NUFIP1	3.17374	2.60252	9.77551	2.0185e-08	1.33071e-07	9.55834	NUFIP1
RAB5C	RAB5C	4.07893	6.20008	9.77436	2.02196e-08	1.33211e-07	9.51191	RAB5C
NSUN2	NSUN2	3.63039	5.39124	9.77008	2.035e-08	1.33827e-07	9.50661	NSUN2
CKAP5	CKAP5	5.29369	5.73455	9.76684	2.04491e-08	1.3433e-07	9.51252	CKAP5
BRPF1	BRPF1	3.86306	4.08987	9.76275	2.05749e-08	1.35068e-07	9.52856	BRPF1
RNASET2	RNASET2	4.63583	4.49134	9.75678	2.07601e-08	1.36152e-07	9.54446	RNASET2
DCAF7	DCAF7	4.52392	6.11309	9.74447	2.11475e-08	1.38244e-07	9.47132	DCAF7
PDIA3	PDIA3	3.33358	8.32647	9.73023	2.16051e-08	1.41053e-07	9.61368	PDIA3
KARS	KARS	5.12279	5.74241	9.72925	2.1637e-08	1.41216e-07	9.47144	KARS
CACUL1	CACUL1	3.8685	5.31875	9.72777	2.1685e-08	1.41393e-07	9.44872	CACUL1
CDC27	CDC27	4.79622	4.74483	9.71912	2.19692e-08	1.43107e-07	9.47249	CDC27
AKT2	AKT2	3.16343	6.0861	9.71434	2.21278e-08	1.44094e-07	9.42357	AKT2
CDK5RAP1	CDK5RAP1	4.12106	3.62482	9.7024	2.25294e-08	1.46474e-07	9.46572	CDK5RAP1
RTF1	RTF1	3.53958	5.64373	9.70186	2.25478e-08	1.46546e-07	9.40728	RTF1
ZFAND3	ZFAND3	3.26302	5.57449	9.70004	2.26098e-08	1.46902e-07	9.40493	ZFAND3
UBQLN1	UBQLN1	3.43244	6.1611	9.69944	2.26304e-08	1.46989e-07	9.40306	UBQLN1
RFC3	RFC3	4.68309	3.33851	9.69891	2.26485e-08	1.47059e-07	9.46394	RFC3
LRRC40	LRRC40	4.45481	3.36855	9.69716	2.27083e-08	1.47353e-07	9.46037	LRRC40
POLR2G	POLR2G	5.13164	4.0616	9.68967	2.29662e-08	1.48835e-07	9.4529	POLR2G
LMBR1	LMBR1	4.03819	4.79208	9.68452	2.31453e-08	1.49852e-07	9.39453	LMBR1
KRCC1	KRCC1	3.98785	3.63891	9.68063	2.32818e-08	1.5064e-07	9.43433	KRCC1
MNAT1	MNAT1	4.37869	3.23433	9.67942	2.33244e-08	1.50867e-07	9.43512	MNAT1
LOC102723897	LOC102723897	3.79345	3.67929	9.67702	2.34088e-08	1.51308e-07	9.4278	LOC102723897
SENP6	SENP6	5.04106	5.48969	9.67334	2.35394e-08	1.51951e-07	9.39325	SENP6
DERA	DERA	4.06761	3.7908	9.67319	2.35446e-08	1.51951e-07	9.42447	DERA
BCL2L2-PABPN1	BCL2L2-PABPN1	6.30593	5.22741	9.66881	2.3701e-08	1.52814e-07	9.42746	BCL2L2-PABPN1
STX4	STX4	4.28026	4.13285	9.66799	2.37303e-08	1.52906e-07	9.41856	STX4
CLDN9	CLDN9	4.72626	1.80541	9.64596	2.45341e-08	1.57284e-07	9.38991	CLDN9
TMEM258	TMEM258	5.57387	4.70435	9.64552	2.45506e-08	1.5729e-07	9.39248	TMEM258
ACTR2	ACTR2	4.08061	7.15827	9.63681	2.48764e-08	1.59176e-07	9.32682	ACTR2
ATP6V1F	ATP6V1F	4.91031	5.23809	9.62088	2.54841e-08	1.62602e-07	9.33604	ATP6V1F
SRSF1	SRSF1	3.68896	7.04696	9.61999	2.55188e-08	1.62772e-07	9.36674	SRSF1
PCMTD2	PCMTD2	4.78215	4.36367	9.61809	2.55921e-08	1.63137e-07	9.35092	PCMTD2
FUNDC1	FUNDC1	4.1596	2.97934	9.6124	2.58141e-08	1.64241e-07	9.33968	FUNDC1
SPG7	SPG7	3.7066	5.4324	9.61034	2.58948e-08	1.64548e-07	9.28976	SPG7
PPAN	PPAN	4.59916	3.96506	9.60963	2.59228e-08	1.64674e-07	9.33817	PPAN
TMCO1	TMCO1	4.86452	5.40611	9.60392	2.61486e-08	1.65952e-07	9.30209	TMCO1
STT3B	STT3B	4.27168	7.04128	9.60085	2.62706e-08	1.66622e-07	9.32377	STT3B
SELK	SELK	4.67611	4.19832	9.59722	2.6416e-08	1.67282e-07	9.321	SELK
ZNF439	ZNF439	3.79107	1.84723	9.59648	2.64457e-08	1.67418e-07	9.31465	ZNF439
ZNF146	ZNF146	4.12519	5.82235	9.59308	2.65826e-08	1.68232e-07	9.26079	ZNF146
RSL1D1	RSL1D1	4.97535	6.50348	9.5822	2.70259e-08	1.7077e-07	9.24905	RSL1D1
MRPS28	MRPS28	3.68604	2.8673	9.58088	2.70802e-08	1.7106e-07	9.29171	MRPS28
RPLP0	RPLP0	6.23685	10.0086	9.574	2.73651e-08	1.72724e-07	9.36295	RPLP0
MAD2L1	MAD2L1	5.13065	2.96815	9.57211	2.74439e-08	1.73141e-07	9.28732	MAD2L1
CHID1	CHID1	4.78643	4.99356	9.56648	2.76797e-08	1.74316e-07	9.24591	CHID1
TTC27	TTC27	3.67437	2.89319	9.56643	2.76818e-08	1.74316e-07	9.27124	TTC27
QARS	QARS	6.27008	6.54428	9.56441	2.77673e-08	1.748e-07	9.24093	QARS
GPR107	GPR107	5.18849	5.62987	9.56223	2.78596e-08	1.75326e-07	9.24498	GPR107
SSR4	SSR4	6.04498	6.37522	9.55583	2.81326e-08	1.7688e-07	9.22947	SSR4
NDUFS4	NDUFS4	4.89769	3.75657	9.55528	2.81561e-08	1.76947e-07	9.26259	NDUFS4
TLE3	TLE3	4.16846	5.93765	9.55517	2.81608e-08	1.76947e-07	9.20769	TLE3
MRPL3	MRPL3	5.41327	5.19678	9.55037	2.83673e-08	1.78134e-07	9.2384	MRPL3
HMGB1	HMGB1	3.37407	7.74969	9.54539	2.85835e-08	1.79325e-07	9.32687	HMGB1
NDUFA13	NDUFA13	5.70038	5.5802	9.54509	2.85969e-08	1.79353e-07	9.23184	NDUFA13
HDAC2	HDAC2	3.94765	6.31843	9.54061	2.87926e-08	1.80357e-07	9.18677	HDAC2
GAK	GAK	3.10624	5.95967	9.53898	2.88645e-08	1.80696e-07	9.18019	GAK
RBM10	RBM10	3.6069	5.16317	9.53827	2.88958e-08	1.80836e-07	9.18566	RBM10
ARHGAP35	ARHGAP35	5.78382	6.23626	9.53662	2.89687e-08	1.81161e-07	9.20485	ARHGAP35
PAPD7	PAPD7	3.75442	4.71048	9.53171	2.91865e-08	1.82316e-07	9.18344	PAPD7
HDAC8	HDAC8	4.14767	3.31085	9.5284	2.9334e-08	1.83012e-07	9.22083	HDAC8
ATP5C1	ATP5C1	4.29355	5.74459	9.52714	2.93906e-08	1.83309e-07	9.17721	ATP5C1
C1orf27	C1orf27	4.09173	4.19898	9.52114	2.96611e-08	1.84768e-07	9.19322	C1orf27
ABCB7	ABCB7	3.57391	3.81394	9.51987	2.97189e-08	1.85071e-07	9.18778	ABCB7
KCMF1	KCMF1	3.40508	5.14481	9.51829	2.97906e-08	1.85404e-07	9.15481	KCMF1
PSMA1	PSMA1	4.97983	5.38329	9.51662	2.98666e-08	1.85762e-07	9.17531	PSMA1
SBDS	SBDS	5.42226	4.95525	9.5129	3.00368e-08	1.86592e-07	9.20424	SBDS
SLC9A6	SLC9A6	4.08863	3.49957	9.50439	3.04304e-08	1.88761e-07	9.18633	SLC9A6
KPNB1	KPNB1	4.16261	7.18064	9.50434	3.04327e-08	1.88761e-07	9.18046	KPNB1
MED24	MED24	3.84498	5.25305	9.50348	3.04726e-08	1.8895e-07	9.14291	MED24
RBM12	RBM12	4.42683	5.63993	9.50115	3.05816e-08	1.89569e-07	9.13396	RBM12
SAAL1	SAAL1	3.75077	2.48264	9.50009	3.0631e-08	1.89817e-07	9.17782	SAAL1
CIRH1A	CIRH1A	4.02538	3.93964	9.49424	3.09065e-08	1.91465e-07	9.15043	CIRH1A
EIF4A1	EIF4A1	5.08697	8.38482	9.49232	3.09974e-08	1.91843e-07	9.19003	EIF4A1
RPSA	RPSA	7.04222	8.6143	9.48789	3.12082e-08	1.92921e-07	9.11605	RPSA
ARHGEF19	ARHGEF19	4.33115	4.93861	9.48573	3.13118e-08	1.93443e-07	9.11632	ARHGEF19
OSER1	OSER1	4.1969	3.69403	9.47929	3.1622e-08	1.95059e-07	9.15122	OSER1
MTA1	MTA1	3.01176	5.46744	9.47057	3.20475e-08	1.97446e-07	9.08389	MTA1
CAPZA1	CAPZA1	4.3726	6.16861	9.47028	3.20619e-08	1.97475e-07	9.09099	CAPZA1
LSM12	LSM12	3.8359	4.74318	9.46059	3.25417e-08	2.00125e-07	9.0827	LSM12
PSME4	PSME4	4.5588	5.37498	9.45965	3.2589e-08	2.00294e-07	9.08932	PSME4
COX16	COX16	4.72102	4.3852	9.45792	3.26757e-08	2.00705e-07	9.1048	COX16
ZBED5	ZBED5	5.33226	4.60106	9.45337	3.29045e-08	2.01926e-07	9.11894	ZBED5
SNRPD1	SNRPD1	5.08725	4.45447	9.45181	3.29832e-08	2.02349e-07	9.09778	SNRPD1
ACTG1	ACTG1	4.99836	10.1954	9.44475	3.33431e-08	2.04185e-07	9.18886	ACTG1
GOLGA5	GOLGA5	3.48517	4.76159	9.44045	3.35637e-08	2.05349e-07	9.05882	GOLGA5
TBC1D8B	TBC1D8B	3.81777	3.22313	9.43715	3.37343e-08	2.06331e-07	9.0886	TBC1D8B
SNX6	SNX6	4.78575	5.26859	9.43468	3.38629e-08	2.07055e-07	9.05784	SNX6
ANAPC1	ANAPC1	5.6145	4.4103	9.42994	3.41105e-08	2.08317e-07	9.08622	ANAPC1
FAM199X	FAM199X	4.85754	4.75482	9.42929	3.41446e-08	2.08423e-07	9.0644	FAM199X
TCEAL8	TCEAL8	4.9397	4.51126	9.42653	3.42898e-08	2.09159e-07	9.07912	TCEAL8
RBFA	RBFA	3.83625	3.39889	9.42277	3.44887e-08	2.1012e-07	9.06811	RBFA
RFX5	RFX5	4.55636	4.83666	9.42121	3.45718e-08	2.10346e-07	9.05244	RFX5
SFXN4	SFXN4	3.96849	2.89312	9.41837	3.4723e-08	2.11165e-07	9.06273	SFXN4
UBL5	UBL5	5.15062	5.23537	9.41662	3.48164e-08	2.11607e-07	9.04716	UBL5
AZIN1	AZIN1	4.09104	6.31033	9.41317	3.50019e-08	2.12606e-07	9.00574	AZIN1
IMP4	IMP4	4.00774	3.77803	9.41059	3.51414e-08	2.13389e-07	9.0518	IMP4
ARPC1A	ARPC1A	5.03116	5.5681	9.40947	3.52022e-08	2.13694e-07	9.01976	ARPC1A
SASH1	SASH1	4.68386	4.28782	9.40908	3.52231e-08	2.13757e-07	9.05309	SASH1
RAB7A	RAB7A	5.73223	6.46172	9.39567	3.59586e-08	2.17699e-07	9.00513	RAB7A
CFL1	CFL1	5.61879	7.75979	9.3946	3.6018e-08	2.17993e-07	8.98467	CFL1
PFKL	PFKL	4.76208	6.79874	9.39265	3.61262e-08	2.18417e-07	8.97877	PFKL
KIAA1524	KIAA1524	4.12175	2.21084	9.39256	3.61312e-08	2.18417e-07	9.0266	KIAA1524
MIER2	MIER2	3.84866	3.3318	9.38989	3.62807e-08	2.19255e-07	9.02103	MIER2
VWA8	VWA8	4.83333	4.05521	9.37637	3.70453e-08	2.23143e-07	9.0066	VWA8
NDUFS3	NDUFS3	4.98537	4.22832	9.37557	3.7091e-08	2.23352e-07	9.006	NDUFS3
C14orf2	C14orf2	5.16337	4.40173	9.37182	3.73063e-08	2.24448e-07	9.0012	C14orf2
EIF3E	EIF3E	4.72133	7.4084	9.37092	3.73581e-08	2.24692e-07	8.96126	EIF3E
WDTC1	WDTC1	4.2773	5.42849	9.36758	3.75518e-08	2.25656e-07	8.95802	WDTC1
POT1	POT1	4.08037	3.18605	9.35737	3.81487e-08	2.29039e-07	8.97574	POT1
SS18L2	SS18L2	3.75711	2.95766	9.35595	3.82327e-08	2.29475e-07	8.97153	SS18L2
MARK3	MARK3	4.27289	5.49913	9.35222	3.84534e-08	2.30663e-07	8.93218	MARK3
SLC25A5	SLC25A5	5.94073	7.18594	9.34655	3.87922e-08	2.32489e-07	8.92266	SLC25A5
METTL17	METTL17	4.12489	4.39082	9.34611	3.8819e-08	2.32581e-07	8.94254	METTL17
ESRP1	ESRP1	5.57328	5.36953	9.34358	3.89709e-08	2.33421e-07	8.93868	ESRP1
CCT7	CCT7	3.94112	6.73392	9.34153	3.90949e-08	2.34026e-07	8.91135	CCT7
RAB8A	RAB8A	3.74253	5.03675	9.34134	3.91067e-08	2.34027e-07	8.91326	RAB8A
LAMTOR5	LAMTOR5	4.03498	4.94576	9.33986	3.91961e-08	2.34493e-07	8.91779	LAMTOR5
NENF	NENF	4.8313	3.96817	9.33878	3.92619e-08	2.34609e-07	8.95233	NENF
POGZ	POGZ	4.13791	5.13683	9.33845	3.92819e-08	2.34627e-07	8.90703	POGZ
PYURF	PYURF	3.80799	3.90118	9.33515	3.9483e-08	2.35722e-07	8.94191	PYURF
CTDNEP1	CTDNEP1	3.99679	5.60019	9.32933	3.98408e-08	2.37718e-07	8.89382	CTDNEP1
ALS2	ALS2	3.18611	4.50892	9.32883	3.98717e-08	2.37832e-07	8.89309	ALS2
ESD	ESD	5.14694	5.06267	9.32353	4.02005e-08	2.3944e-07	8.90499	ESD
NOLC1	NOLC1	4.9413	5.74217	9.32142	4.03316e-08	2.40057e-07	8.88485	NOLC1
NPM1	NPM1	4.08624	8.79008	9.3174	4.05841e-08	2.41441e-07	8.99914	NPM1
ANAPC5	ANAPC5	3.33171	5.57733	9.31626	4.06555e-08	2.41795e-07	8.86949	ANAPC5
KPNA2	KPNA2	4.36681	5.75421	9.31398	4.07995e-08	2.4258e-07	8.86608	KPNA2
AGPS	AGPS	4.74929	5.04039	9.31214	4.09162e-08	2.43131e-07	8.88824	AGPS
PNN	PNN	4.48869	6.4327	9.30985	4.10621e-08	2.43926e-07	8.86035	PNN
DDAH2	DDAH2	5.82076	4.496	9.30739	4.12191e-08	2.44787e-07	8.90989	DDAH2
ACN9	ACN9	3.22793	2.90693	9.30388	4.14441e-08	2.45834e-07	8.89178	ACN9
HEATR5B	HEATR5B	5.17645	4.54586	9.30235	4.15426e-08	2.46275e-07	8.90073	HEATR5B
EHBP1	EHBP1	3.7274	3.51409	9.30159	4.1592e-08	2.46495e-07	8.8928	EHBP1
CEP55	CEP55	5.59524	2.77421	9.29922	4.17451e-08	2.47113e-07	8.89742	CEP55
FBXO21	FBXO21	4.80056	4.84841	9.29848	4.17931e-08	2.47325e-07	8.87706	FBXO21
CCDC174	CCDC174	3.69857	3.59303	9.29746	4.18591e-08	2.4757e-07	8.8866	CCDC174
CPSF6	CPSF6	3.79872	5.61776	9.29605	4.19513e-08	2.47899e-07	8.83932	CPSF6
FIZ1	FIZ1	3.40235	3.64131	9.29273	4.21681e-08	2.49107e-07	8.86372	FIZ1
SNX24	SNX24	3.73379	3.32476	9.29089	4.22888e-08	2.49674e-07	8.87732	SNX24
SCFD1	SCFD1	4.13087	4.77842	9.28973	4.23649e-08	2.49978e-07	8.85243	SCFD1
SMARCA4	SMARCA4	3.23306	6.89286	9.28703	4.25432e-08	2.50956e-07	8.90826	SMARCA4
[truncated: 5,031 more rows]

## Sheet: DEG_Adult_AT2_culturedvsLate_ti
	genes	logFC	AveExpr	t	P.Value	adj.P.Val	B	genes.1
[truncated: 5,984 more rows]

## Sheet: Fetal tip organoid-enriched
Fetal early and late ip organoid enriched genes (5440)
[truncated: 5,440 more rows]
