# Supplementary material for: A novel human fetal lung-derived alveolar organoid model reveals mechanisms of surfactant protein C maturation relevant to interstitial lung disease
Source: EMBO J. 2025 Jan 15;44(3):639–64. doi: 10.1038/s44318-024-00328-6 (PMC11790967; doi:10.1038/s44318-024-00328-6)
Supplement: Supplementary file 5 — Dataset EV3 [file 44318_2024_328_MOESM5_ESM.xlsx]

## Sheet: Legend
Dataset EV3. Direct comparison of transcriptomes of fetal-derived AT2 organoids and PSC-iAT2. Transcriptional comparison between fdAT2 organoids with PSC-iAT2.

## Sheet: NotSig
	genes	logFC	AveExpr	t	P.Value	adj.P.Val	B
MSANTD3-TMEFF1	MSANTD3-TMEFF1	-1.99955	1.18184	-6.7581	3.22266e-06	8.30873e-05	4.64428
NKD1	NKD1	-1.99819	3.28754	-2.32851	0.0323849	0.0845527	-5.02791
TMEM2	TMEM2	-1.99413	5.69495	-5.6061	3.06559e-05	0.000445402	1.7897
FAT4	FAT4	-1.99234	2.13474	-3.40063	0.00337487	0.0149691	-2.48262
ACOT6	ACOT6	-1.99194	-3.06624	-2.93067	0.00928285	0.0326854	-2.82994
RRN3P2	RRN3P2	-1.98934	-1.41335	-2.4075	0.0276133	0.0749854	-3.84363
RCAN1	RCAN1	-1.98908	4.7856	-7.919	3.99066e-07	1.83561e-05	6.34528
KIAA0226L	KIAA0226L	-1.98812	-0.694667	-2.47599	0.0240177	0.067734	-3.83688
FAM46A	FAM46A	-1.98742	4.88247	-6.15926	1.01663e-05	0.00019899	3.01084
LINC00643	LINC00643	-1.98589	-2.4433	-2.16886	0.0444592	0.106663	-4.33471
NHLH2	NHLH2	-1.98589	-0.126988	-2.3915	0.0285232	0.07694	-4.02214
IER2	IER2	-1.98547	6.60248	-4.22013	0.000567899	0.00388432	-1.17267
RP11-342C23.4	RP11-342C23.4	-1.98289	-2.54885	-2.43505	0.0261096	0.0720131	-3.7686
CA6	CA6	-1.98275	-2.83105	-2.15658	0.0455414	0.108603	-4.29333
FRMD6	FRMD6	-1.98254	2.7768	-6.62244	4.16279e-06	0.000102246	4.09462
ZRANB2-AS2	ZRANB2-AS2	-1.9803	-1.8813	-4.42311	0.000366386	0.00281629	0.20882
SH3PXD2A-AS1	SH3PXD2A-AS1	-1.97951	-2.38956	-2.31779	0.033089	0.0858576	-3.98308
LIN28A	LIN28A	-1.9768	-3.24911	-2.61858	0.0179016	0.0539924	-3.43045
LOC100996643	LOC100996643	-1.97621	-2.07885	-2.70979	0.0148007	0.0467965	-3.26208
LOC102723770	LOC102723770	-1.97456	-2.7273	-3.3783	0.00354248	0.0155355	-1.91562
PGF	PGF	-1.97427	1.58019	-5.59429	3.14005e-05	0.000452969	2.07099
FYN	FYN	-1.97396	4.5245	-8.67308	1.12929e-07	7.25578e-06	7.59062
MATN3	MATN3	-1.97261	-0.281561	-2.71288	0.0147055	0.0465694	-3.45164
LOC440311	LOC440311	-1.97028	-1.92362	-2.79573	0.0123553	0.0408592	-3.09623
PMAIP1	PMAIP1	-1.96872	3.37746	-5.42604	4.42793e-05	0.000587266	1.66813
LOC102724057	LOC102724057	-1.96869	-2.63447	-2.99768	0.0080465	0.0293059	-2.69113
LARP6	LARP6	-1.96863	-0.170019	-2.63443	0.0173213	0.052606	-3.53168
TMPRSS9	TMPRSS9	-1.96852	-0.197682	-3.01654	0.00772849	0.0284343	-2.70015
ENTPD7	ENTPD7	-1.9583	4.55147	-6.38016	6.61685e-06	0.000144933	3.53318
CALML5	CALML5	-1.95512	-0.727442	-3.99277	0.000930159	0.00564652	-1.00954
CTNNA3	CTNNA3	-1.9534	-1.73846	-2.888	0.0101642	0.0351122	-3.00877
ACVR1C	ACVR1C	-1.95273	0.086789	-2.88024	0.0103328	0.0355536	-3.1809
TMEM45A	TMEM45A	-1.95097	2.87395	-3.06671	0.0069409	0.026184	-3.37084
HAPLN3	HAPLN3	-1.948	0.608055	-4.53503	0.000288079	0.00236433	0.200688
PSMD6-AS2	PSMD6-AS2	-1.94723	1.06983	-4.09588	0.000743465	0.00477986	-0.617915
IBA57-AS1	IBA57-AS1	-1.94694	-2.89035	-2.37086	0.0297386	0.0793408	-3.88411
LOC100132781	LOC100132781	-1.94612	-3.80581	-2.99889	0.00802581	0.0292569	-2.69465
CDC25A	CDC25A	-1.9461	2.25085	-5.65143	2.79634e-05	0.000417985	2.15435
HTR2B	HTR2B	-1.9458	-1.94007	-2.57491	0.0195966	0.0580272	-3.5093
SPDYE6	SPDYE6	-1.94569	3.61787	-5.60729	3.05817e-05	0.000444962	2.21981
CTHRC1	CTHRC1	-1.94493	-0.971084	-2.59761	0.0186974	0.0558878	-3.51218
HERC5	HERC5	-1.94188	0.0106332	-2.99452	0.0081011	0.0294412	-2.82333
GPR98	GPR98	-1.94082	3.91091	-6.45839	5.69224e-06	0.000129009	3.67579
MASP1	MASP1	-1.94025	-2.88252	-2.27142	0.0363015	0.0922418	-4.06459
CLDN9	CLDN9	-1.93551	1.80541	-9.24296	4.55637e-08	3.64491e-06	8.71162
LOC101927789	LOC101927789	-1.93381	-0.810999	-3.81671	0.00136453	0.00759593	-1.14956
RP11-119F19.2	RP11-119F19.2	-1.93371	0.581915	-5.60208	3.09071e-05	0.000448407	2.41965
LOC101928897	LOC101928897	-1.93191	-2.56622	-2.50648	0.0225633	0.0644453	-3.63678
HIST1H4I	HIST1H4I	-1.92925	-2.41591	-2.60265	0.0185029	0.0554128	-3.4524
N4BP2	N4BP2	-1.92821	4.08708	-10.2561	9.94317e-09	1.26566e-06	10.1891
ZNF695	ZNF695	-1.92816	0.175493	-4.83937	0.000150594	0.00146041	0.665388
ADAMTS18	ADAMTS18	-1.92722	0.146564	-2.41291	0.0273118	0.0743661	-4.22026
BHLHA15	BHLHA15	-1.92379	0.377998	-3.27514	0.0044296	0.018439	-2.43083
LOC101929280	LOC101929280	-1.92191	-0.202742	-3.66138	0.00191395	0.00979183	-1.53209
LOC102724428	LOC102724428	-1.92104	4.16131	-2.18639	0.0429549	0.104269	-5.11109
TUBB3	TUBB3	-1.92041	4.50767	-4.03975	0.000839863	0.00523498	-1.56896
SLC5A10	SLC5A10	-1.92023	-2.12815	-4.16456	0.000640553	0.00426874	-0.300482
TVP23A	TVP23A	-1.91749	1.8408	-5.67215	2.68147e-05	0.000404347	2.65815
CSRNP1	CSRNP1	-1.91713	4.8988	-3.80852	0.0013891	0.00769843	-1.8974
WNT2B	WNT2B	-1.91475	-0.621598	-2.75135	0.0135653	0.0438365	-3.21009
CTCFL	CTCFL	-1.90954	-3.7228	-2.4364	0.0260381	0.0718942	-3.77885
PVRL3	PVRL3	-1.90887	3.92671	-5.28223	5.95608e-05	0.000735031	1.24097
LOC101928676	LOC101928676	-1.90854	-2.56277	-2.69774	0.0151788	0.0476062	-3.27428
LOC102724930	LOC102724930	-1.90531	-1.01784	-2.3622	0.0302627	0.0803604	-3.93668
LOC102724374	LOC102724374	-1.90153	3.46914	-7.19962	1.42533e-06	4.49334e-05	5.12904
LOC101929115	LOC101929115	-1.90136	-1.59935	-3.33654	0.00387821	0.0166461	-2.03526
FOXD4L1	FOXD4L1	-1.90002	-1.09009	-2.40552	0.027724	0.0752255	-3.9253
CNTLN	CNTLN	-1.89964	2.27376	-3.56538	0.00235895	0.0114495	-2.14691
ARL5B	ARL5B	-1.89844	5.17558	-7.59721	6.99292e-07	2.67848e-05	5.71623
LOC101927754	LOC101927754	-1.89731	-3.57009	-5.97441	1.46358e-05	0.000259154	3.30981
TMEM161B-AS1	TMEM161B-AS1	-1.89717	-0.709192	-2.90096	0.00988814	0.0344273	-3.023
RASL11B	RASL11B	-1.89575	0.141275	-2.99789	0.00804296	0.0292983	-2.91121
AVPR2	AVPR2	-1.89481	-3.32139	-2.48755	0.023456	0.0664232	-3.67225
EGFL7	EGFL7	-1.89184	2.77973	-3.7553	0.00155983	0.00839833	-1.70208
ZNF90	ZNF90	-1.89156	0.932759	-6.2119	9.17186e-06	0.000184825	3.44375
SOCS6	SOCS6	-1.89082	4.22648	-9.70889	2.23102e-08	2.26903e-06	9.34018
LOC102723794	LOC102723794	-1.89074	-1.09033	-3.58549	0.0022579	0.0110971	-1.58626
SCIN	SCIN	-1.88731	4.55182	-8.73998	1.01311e-07	6.65457e-06	7.71407
MERTK	MERTK	-1.88731	3.38162	-5.23771	6.53188e-05	0.000781778	1.31008
CENPE	CENPE	-1.88652	3.02905	-7.90097	4.11659e-07	1.86156e-05	6.39145
POTEF	POTEF	-1.88499	-3.95775	-2.23418	0.0390885	0.0968923	-4.14432
BEND3P3	BEND3P3	-1.88435	3.46767	-5.58034	3.23039e-05	0.000462375	2.13185
LOC653786	LOC653786	-1.88419	-2.02475	-2.70487	0.0149541	0.0471575	-3.25724
TUBA3D	TUBA3D	-1.88281	-1.94621	-2.26914	0.036467	0.0925033	-4.0654
RSF1	RSF1	-1.87968	5.14278	-12.0241	8.95415e-10	2.03487e-07	12.5979
LOC101927910	LOC101927910	-1.87795	0.247778	-4.38543	0.000397362	0.00299078	-0.076845
PVT1	PVT1	-1.87751	0.0133357	-4.25389	0.000527882	0.00367773	-0.221407
EPN2-AS1	EPN2-AS1	-1.87435	-2.9449	-3.37632	0.00355771	0.0155854	-1.92562
LOC102724017	LOC102724017	-1.87394	-2.74741	-3.22697	0.00491569	0.0199576	-2.22875
TET1	TET1	-1.8726	1.26952	-4.56105	0.000272456	0.00227485	-0.00235724
GPR75	GPR75	-1.87236	0.695709	-5.34213	5.26268e-05	0.000666946	1.93727
CA14	CA14	-1.87171	-0.658639	-2.73039	0.0141756	0.0452524	-3.29151
RP11-27K13.3	RP11-27K13.3	-1.86858	-1.05496	-2.1376	0.0472626	0.111696	-4.34855
PMCH	PMCH	-1.86728	-2.06469	-2.15765	0.045446	0.108465	-4.27121
UBOX5-AS1	UBOX5-AS1	-1.8651	-1.79096	-2.21871	0.0403034	0.0992216	-4.15748
MOXD1	MOXD1	-1.86328	1.33937	-3.40781	0.00332272	0.0148125	-2.51747
IGF2BP1	IGF2BP1	-1.86286	2.00329	-2.86947	0.0105717	0.0362092	-3.82125
MYRFL	MYRFL	-1.86232	-1.2979	-3.32734	0.00395629	0.0168784	-2.17091
OVOL1	OVOL1	-1.86125	1.92248	-3.88109	0.00118603	0.00679809	-1.38382
WEE1	WEE1	-1.85927	4.70417	-7.84335	4.5476e-07	1.9836e-05	6.21222
DOCK1	DOCK1	-1.85759	5.2682	-9.19656	4.89886e-08	3.85396e-06	8.46772
SSC5D	SSC5D	-1.85656	-0.916796	-2.49332	0.0231806	0.0658274	-3.79135
PROCA1	PROCA1	-1.85328	1.42668	-4.80568	0.000161738	0.00153609	0.715182
LOC102723704	LOC102723704	-1.85086	-2.11572	-2.59683	0.0187274	0.0559444	-3.46388
CCSER2	CCSER2	-1.85083	5.22066	-9.63941	2.47787e-08	2.4703e-06	9.16664
LOC102723428	LOC102723428	-1.84664	-2.69753	-2.35757	0.0305462	0.0809511	-3.91211
ANP32AP1	ANP32AP1	-1.84536	-3.94428	-2.80909	0.012012	0.0399788	-3.0702
ESR1	ESR1	-1.84366	-2.57439	-2.95693	0.00877785	0.0313104	-2.76938
ACTG2	ACTG2	-1.84238	-2.86935	-2.18365	0.0431865	0.104639	-4.23335
MBOAT4	MBOAT4	-1.83881	-2.33483	-2.17195	0.0441906	0.10634	-4.2392
LIPG	LIPG	-1.83731	2.97138	-3.94868	0.00102378	0.00609122	-1.43203
FGF11	FGF11	-1.83696	2.21679	-4.23763	0.000546794	0.00377055	-0.881775
PRKACB	PRKACB	-1.83491	4.44447	-6.91918	2.38572e-06	6.60527e-05	4.51253
C14orf182	C14orf182	-1.83329	-2.75889	-2.33683	0.0318487	0.0835171	-3.94476
CUBN	CUBN	-1.83202	0.977753	-5.27884	5.99814e-05	0.000738197	1.62775
TFAP2C	TFAP2C	-1.83166	2.75619	-4.64966	0.000225421	0.00197844	0.0783514
SAT1	SAT1	-1.83104	8.05536	-7.29273	1.2041e-06	4.05733e-05	5.02451
RFX4	RFX4	-1.8286	-3.5829	-2.83028	0.0114863	0.0386614	-3.02882
CRYBB2P1	CRYBB2P1	-1.82773	2.77324	-9.54505	2.85983e-08	2.70468e-06	9.18183
LOC102724005	LOC102724005	-1.82765	-0.311889	-2.88603	0.0102068	0.0352278	-3.00805
MPP4	MPP4	-1.82757	-2.42993	-2.18567	0.0430161	0.104326	-4.21161
SLC35G5	SLC35G5	-1.8274	-2.21584	-2.44637	0.0255149	0.0708919	-3.79753
LOC102724144	LOC102724144	-1.82579	0.709018	-3.22236	0.00496486	0.0201169	-2.39614
ZNF670-ZNF695	ZNF670-ZNF695	-1.82448	-2.19416	-3.94305	0.00103641	0.00614406	-0.784699
PAX9	PAX9	-1.8242	0.694162	-5.32666	5.4334e-05	0.000683871	1.80757
PDGFC	PDGFC	-1.82314	4.10523	-8.04122	3.23631e-07	1.58212e-05	6.58819
QRICH2	QRICH2	-1.82192	1.31914	-4.36942	0.000411317	0.00307523	-0.346027
POLR2J2	POLR2J2	-1.82011	1.47195	-2.54722	0.0207496	0.0604421	-4.08363
GPER1	GPER1	-1.81942	1.72518	-5.28397	5.93471e-05	0.000733736	1.63337
COX7A1	COX7A1	-1.81819	-2.34407	-2.47227	0.0242008	0.0680846	-3.70632
FAM53A	FAM53A	-1.81557	-0.390882	-3.23837	0.00479618	0.0195903	-2.32175
LOC101929340	LOC101929340	-1.81419	0.0824403	-2.38047	0.0291665	0.0782477	-3.9739
DEPDC7	DEPDC7	-1.81337	0.532544	-4.2067	0.000584652	0.0039734	-0.662182
SNRK-AS1	SNRK-AS1	-1.81066	2.89765	-4.85414	0.000145959	0.00143295	0.877984
CCDC150	CCDC150	-1.80914	0.542276	-7.67073	6.14436e-07	2.44314e-05	6.23324
EGF	EGF	-1.80767	2.43093	-4.61307	0.000243751	0.00209659	0.0468424
FER	FER	-1.8075	2.46374	-4.45406	0.000342784	0.00268796	-0.0986871
CCR6	CCR6	-1.80709	-2.46857	-3.3558	0.00371964	0.0161073	-1.97065
GJA1	GJA1	-1.80523	5.61102	-3.89261	0.00115665	0.00669799	-1.89701
LINC01124	LINC01124	-1.80188	0.342193	-2.89197	0.0100789	0.0349281	-3.23586
FAM35DP	FAM35DP	-1.79977	-0.902376	-3.35146	0.00375478	0.0162343	-2.09013
LOC101927875	LOC101927875	-1.79834	-3.5346	-2.72871	0.0142255	0.0453615	-3.22683
CLSPN	CLSPN	-1.79807	2.43861	-5.17167	7.4932e-05	0.000862656	1.12952
LOC101928402	LOC101928402	-1.79518	-3.54524	-2.47042	0.0242924	0.0682567	-3.71676
STON1	STON1	-1.7946	1.75426	-3.46225	0.00295215	0.0136159	-2.24935
TNFRSF11B	TNFRSF11B	-1.79394	1.47637	-5.24527	6.43022e-05	0.000774184	1.51217
CGB7	CGB7	-1.79181	0.611082	-2.42463	0.0266691	0.0731179	-4.33217
RPL23AP64	RPL23AP64	-1.79006	0.675226	-3.16846	0.00557707	0.0219472	-2.51701
C3orf52	C3orf52	-1.78881	3.28559	-5.59583	3.13023e-05	0.000452196	1.93605
DMC1	DMC1	-1.78802	-0.978395	-2.55257	0.0205218	0.0599597	-3.76449
GRB14	GRB14	-1.78437	2.77844	-5.42133	4.47097e-05	0.000589114	1.6505
LOC102724748	LOC102724748	-1.77907	-0.432909	-2.4324	0.0262511	0.0723047	-3.80706
SH3D21	SH3D21	-1.77726	3.6284	-4.04544	0.000829541	0.00518904	-1.45258
CYR61	CYR61	-1.77549	5.80241	-3.40829	0.00331923	0.0148099	-2.92041
FAM13A-AS1	FAM13A-AS1	-1.77459	2.95128	-2.81504	0.0118621	0.039649	-3.47691
ITPRIP	ITPRIP	-1.77217	3.70145	-5.19744	7.10187e-05	0.000830837	1.22788
TRIB1	TRIB1	-1.77034	5.37672	-3.10912	0.00633684	0.0243407	-3.4644
ZNF730	ZNF730	-1.77018	0.0955713	-5.15172	7.81132e-05	0.000889164	1.40078
PLCD1	PLCD1	-1.76967	4.38406	-5.61042	3.03879e-05	0.000443418	1.97849
FAM135A	FAM135A	-1.76916	4.11015	-9.85732	1.78616e-08	1.95406e-06	9.57964
SPTY2D1-AS1	SPTY2D1-AS1	-1.76598	-1.17006	-2.3099	0.0336167	0.0868702	-4.00262
FAM20A	FAM20A	-1.76532	3.82709	-2.57159	0.0197317	0.0583076	-4.23652
MALT1	MALT1	-1.76496	4.19509	-8.21187	2.42328e-07	1.27165e-05	6.90545
LOC100134822	LOC100134822	-1.76262	1.21198	-2.94356	0.0090314	0.0319836	-3.24239
LOC646762	LOC646762	-1.76205	1.913	-3.20423	0.00516303	0.0207207	-2.77835
PRRC2C	PRRC2C	-1.76165	6.65416	-13.2213	2.04792e-10	6.68514e-08	14.058
SERTAD1	SERTAD1	-1.76104	3.58548	-4.44554	0.000349123	0.00272079	-0.437829
TBC1D19	TBC1D19	-1.76056	2.48891	-8.04474	3.21695e-07	1.57646e-05	6.73894
KIF11	KIF11	-1.75872	3.96816	-8.69442	1.09078e-07	7.07573e-06	7.65342
SCUBE3	SCUBE3	-1.7574	1.85612	-3.07604	0.00680342	0.0258048	-2.78749
GABRB2	GABRB2	-1.7569	1.51599	-2.54648	0.0207811	0.0605076	-4.34529
STT3B	STT3B	-1.75527	7.04128	-13.3183	1.82624e-10	6.36354e-08	14.1479
TDH	TDH	-1.75507	-3.33399	-2.30677	0.0338276	0.0872039	-4.00292
ZNF117	ZNF117	-1.75388	4.2299	-6.6945	3.63246e-06	9.15533e-05	4.0917
ZNF750	ZNF750	-1.75225	3.14648	-5.64921	2.8089e-05	0.00041944	2.30182
ESR2	ESR2	-1.74807	0.738126	-2.82903	0.0115165	0.0387437	-3.27908
AMH	AMH	-1.74792	0.23042	-3.36589	0.00363908	0.0158663	-2.39867
FLJ35934	FLJ35934	-1.74781	-2.66612	-2.90047	0.00989856	0.0344545	-2.9049
RGS7	RGS7	-1.74717	0.54292	-2.31515	0.033265	0.0862256	-4.48244
STAR	STAR	-1.74497	-1.15858	-2.33065	0.0322464	0.0842761	-3.98147
SLC6A8	SLC6A8	-1.74395	5.52008	-7.91652	4.0077e-07	1.83901e-05	6.22349
ZFHX3	ZFHX3	-1.74359	5.57141	-13.7751	1.0741e-10	4.72578e-08	14.777
GADD45A	GADD45A	-1.74264	4.80723	-4.47463	0.000327959	0.00260399	-0.485576
LOC102724594	LOC102724594	-1.74258	1.39609	-3.00107	0.00798849	0.0291471	-3.19124
CAGE1	CAGE1	-1.74249	-3.21275	-3.44569	0.00306027	0.0139403	-1.78957
DLC1	DLC1	-1.74195	5.87446	-2.61317	0.0181035	0.0544505	-4.58933
LPAR1	LPAR1	-1.74053	3.75333	-7.05058	1.87164e-06	5.48193e-05	4.85278
ZSCAN12P1	ZSCAN12P1	-1.73787	1.93582	-4.99133	0.000109285	0.00115379	1.01514
ZNF831	ZNF831	-1.73785	-3.6228	-2.73635	0.0139992	0.0448337	-3.2125
LOC100128494	LOC100128494	-1.73777	3.22221	-5.6889	2.59217e-05	0.000396845	2.68144
LOC102723306	LOC102723306	-1.73401	-2.86071	-2.2713	0.0363101	0.092252	-4.07966
GATA6-AS1	GATA6-AS1	-1.73376	0.9626	-3.86328	0.00123292	0.00700702	-1.46081
TRIM36	TRIM36	-1.73361	3.05246	-6.60502	4.30273e-06	0.000103729	4.03087
ZNF385C	ZNF385C	-1.7332	-0.0776729	-4.04354	0.000832968	0.00520577	-0.666541
PSTPIP2	PSTPIP2	-1.7308	2.85901	-3.80116	0.00141155	0.00779279	-1.78291
TNC	TNC	-1.7302	3.68802	-2.6686	0.0161317	0.0498914	-4.0884
ZSWIM8-AS1	ZSWIM8-AS1	-1.72841	3.59761	-8.31092	2.05216e-07	1.1348e-05	7.33459
UGCG	UGCG	-1.72652	5.65847	-8.1829	2.54463e-07	1.31715e-05	6.75171
LINC00327	LINC00327	-1.72535	-1.32968	-3.51448	0.00263519	0.0124699	-1.73259
SH3RF3-AS1	SH3RF3-AS1	-1.72143	1.75861	-2.25708	0.0373521	0.0941431	-4.64684
GATA6	GATA6	-1.72061	4.35799	-3.25177	0.00465921	0.0192092	-3.16411
BACH1	BACH1	-1.72056	4.96653	-5.8485	1.88073e-05	0.0003151	2.37165
BOD1L1	BOD1L1	-1.71813	4.88396	-9.26447	4.40619e-08	3.55287e-06	8.60889
ATP6V0A4	ATP6V0A4	-1.71801	-0.217463	-2.62424	0.0176923	0.0534936	-3.58406
RP4-669L17.10-2	RP4-669L17.10-2	-1.71781	2.79931	-10.9649	3.65529e-09	6.21677e-07	11.2604
LMNB1	LMNB1	-1.71663	4.85303	-8.1166	2.84675e-07	1.43679e-05	6.62281
RP11-540A21.2	RP11-540A21.2	-1.714	-1.68034	-2.16698	0.0446236	0.106956	-4.26811
ESPNP	ESPNP	-1.7124	-2.01858	-2.4081	0.0275793	0.074913	-3.89045
SEMA3A	SEMA3A	-1.7111	4.30692	-8.64054	1.19077e-07	7.52605e-06	7.49347
NOTCH1	NOTCH1	-1.70549	4.9493	-7.16499	1.51805e-06	4.70503e-05	4.94062
ARHGAP19	ARHGAP19	-1.70535	3.37877	-8.94023	7.34388e-08	5.23355e-06	8.13925
ADAM8	ADAM8	-1.70532	2.44911	-3.99507	0.000925511	0.00562505	-1.30609
KIF4A	KIF4A	-1.70439	2.77091	-9.59913	2.63395e-08	2.54501e-06	9.18382
EBLN2	EBLN2	-1.7034	0.219469	-4.4795	0.000324544	0.00258295	0.177045
YOD1	YOD1	-1.70162	4.45584	-6.29241	7.84151e-06	0.000164973	3.3192
GCLC	GCLC	-1.70017	4.56741	-7.00293	2.04327e-06	5.79998e-05	4.68524
SRGAP2-AS1	SRGAP2-AS1	-1.69331	-3.00227	-3.76935	0.00151282	0.00822178	-1.12132
SLC12A2	SLC12A2	-1.69095	7.17574	-7.95696	3.73844e-07	1.76369e-05	6.23605
ADAMTS14	ADAMTS14	-1.68914	1.21455	-2.52774	0.021599	0.0623467	-4.23293
IL20RB	IL20RB	-1.68798	-1.1494	-3.1998	0.00521265	0.0208657	-2.36
MAPK12	MAPK12	-1.68764	1.50274	-7.20593	1.40907e-06	4.45598e-05	5.33969
TCF7	TCF7	-1.68715	2.96689	-5.34368	5.24581e-05	0.00066606	1.60662
LOC730338	LOC730338	-1.68679	-2.83598	-2.97821	0.00838818	0.0302258	-2.72434
LOC102724187	LOC102724187	-1.68628	1.89868	-3.36357	0.00365748	0.0159156	-2.53564
SOX11	SOX11	-1.68475	3.43015	-8.74093	1.01154e-07	6.65457e-06	7.71697
SUZ12P1	SUZ12P1	-1.684	0.245186	-4.0713	0.000784232	0.00498182	-0.719639
GALNT6	GALNT6	-1.68272	3.95845	-4.08287	0.000764767	0.00488577	-1.27137
SERINC4	SERINC4	-1.68223	1.13553	-2.76005	0.0133194	0.043249	-3.20896
SPATA12	SPATA12	-1.68174	-0.827738	-3.17311	0.00552153	0.0218134	-2.34808
TSSK2	TSSK2	-1.68059	0.107954	-2.17002	0.044358	0.106635	-4.33441
RHOH	RHOH	-1.67945	-0.417241	-3.25464	0.00463042	0.019106	-2.40131
CCDC148	CCDC148	-1.67734	0.0353173	-2.55933	0.0202378	0.0593667	-3.86604
SPDYE2	SPDYE2	-1.67544	3.44733	-4.86703	0.000142032	0.00140439	0.618897
NAT8L	NAT8L	-1.67528	1.11587	-2.80512	0.012113	0.0402156	-3.70485
SH3RF3	SH3RF3	-1.67338	2.99149	-2.63303	0.0173721	0.0527047	-4.33494
TRIM6	TRIM6	-1.67117	1.7848	-3.35284	0.00374357	0.0161963	-2.46682
NTF3	NTF3	-1.67082	-2.3203	-2.2908	0.0349251	0.0895425	-4.02674
KLF9	KLF9	-1.6695	4.9445	-4.01424	0.000887741	0.00546109	-1.42072
DOC2GP	DOC2GP	-1.66831	-3.51671	-2.31188	0.0334834	0.0865854	-3.99025
SSBP3	SSBP3	-1.66742	4.55078	-3.73204	0.0016409	0.00870154	-2.12791
LINC00310	LINC00310	-1.66538	-2.88559	-2.29866	0.0343808	0.0883036	-4.01215
CTAGE4	CTAGE4	-1.66407	2.66007	-3.35003	0.00376646	0.0162605	-2.55982
ALMS1-IT1	ALMS1-IT1	-1.66319	-1.7608	-2.74375	0.0137835	0.0443575	-3.25746
ST3GAL6-AS1	ST3GAL6-AS1	-1.66292	-2.50704	-2.35846	0.0304918	0.0808177	-3.91602
DLG5	DLG5	-1.66279	5.57734	-9.59431	2.65328e-08	2.54501e-06	9.06301
TIMP1	TIMP1	-1.66234	1.78242	-3.82819	0.00133085	0.00744884	-1.29542
GOLGA8M	GOLGA8M	-1.6607	0.154141	-2.54147	0.0209968	0.061027	-3.89923
CYP2D6	CYP2D6	-1.6594	0.696737	-2.84363	0.0111663	0.0377791	-3.18527
MIR31HG	MIR31HG	-1.65689	1.03325	-5.15522	7.75449e-05	0.000883689	1.25471
TGFB2	TGFB2	-1.65601	4.19679	-4.31547	0.000462105	0.00333781	-0.850402
PDE5A	PDE5A	-1.65123	3.48401	-4.83108	0.00015326	0.00147776	0.512601
LOC149134	LOC149134	-1.6507	-1.52439	-3.33859	0.00386098	0.0165907	-2.14501
RP1-1J6.2	RP1-1J6.2	-1.65063	-0.0720482	-2.16185	0.0450743	0.10786	-4.32208
ADORA2A-AS1	ADORA2A-AS1	-1.65025	-0.650392	-2.57048	0.019777	0.0583821	-3.65044
VWA2	VWA2	-1.64723	4.4836	-2.58517	0.0191851	0.0570425	-4.56341
RPL13AP5	RPL13AP5	-1.6472	3.25973	-6.84106	2.75904e-06	7.38627e-05	4.46086
SHANK2-AS1	SHANK2-AS1	-1.64365	-3.38265	-3.46799	0.00291554	0.0134721	-1.7444
MCM10	MCM10	-1.64334	1.37725	-4.83776	0.000151108	0.00146469	0.467555
KIF20B	KIF20B	-1.64155	3.30428	-6.7149	3.49543e-06	8.85407e-05	4.13371
SLC2A14	SLC2A14	-1.64038	-2.24225	-2.79984	0.0122489	0.0405936	-3.17196
APOC4-APOC2	APOC4-APOC2	-1.64033	-3.45011	-3.41349	0.00328196	0.0146851	-1.85638
HDGFRP3	HDGFRP3	-1.6397	2.53652	-2.36327	0.0301972	0.0802153	-4.76718
SYDE1	SYDE1	-1.63919	2.10074	-4.62017	0.00024008	0.00207471	0.17201
CDCP1	CDCP1	-1.63799	3.60106	-2.81669	0.0118209	0.0395372	-3.82796
GNG13	GNG13	-1.63783	-3.2017	-2.44727	0.025468	0.0707837	-3.74572
TMC7	TMC7	-1.63713	1.35196	-3.93866	0.00104635	0.00619215	-1.02405
USP37	USP37	-1.63485	4.45578	-6.51923	5.06645e-06	0.000117727	3.82692
ADAMTSL4-AS1	ADAMTSL4-AS1	-1.63481	-2.57324	-2.70136	0.0150643	0.0473941	-3.26363
ZBTB37	ZBTB37	-1.63462	0.627099	-2.40217	0.0279133	0.0755971	-4.04867
SLC2A3	SLC2A3	-1.63346	5.12354	-2.65491	0.0165986	0.0510235	-4.4986
H3F3AP4	H3F3AP4	-1.63333	6.23713	-4.76024	0.000178117	0.00165363	-0.0119671
ALDH18A1	ALDH18A1	-1.63169	5.38002	-9.10127	5.68941e-08	4.32887e-06	8.26677
ANP32E	ANP32E	-1.63098	4.76526	-5.1694	7.52874e-05	0.00086478	0.997355
LINC00240	LINC00240	-1.6306	-0.978197	-3.02933	0.00751983	0.0278488	-2.78156
PLCB1	PLCB1	-1.62921	2.28544	-5.97729	1.45522e-05	0.000257901	2.86701
LOC101927703	LOC101927703	-1.62797	-0.433383	-2.81275	0.0119197	0.0397762	-3.23917
SLC35G1	SLC35G1	-1.62665	1.14313	-5.27878	5.99885e-05	0.000738197	1.63299
PRKAA2	PRKAA2	-1.62633	3.16393	-5.30116	5.72736e-05	0.000712015	1.32623
OXER1	OXER1	-1.6262	0.414998	-2.79257	0.0124381	0.0410659	-3.411
LOX	LOX	-1.62556	3.47093	-3.47625	0.00286367	0.013287	-2.48653
MYO10	MYO10	-1.62446	6.09568	-11.1285	2.92163e-09	5.14182e-07	11.3339
ARHGDIB	ARHGDIB	-1.62445	5.53006	-2.91903	0.00951567	0.0333427	-3.94039
PROX2	PROX2	-1.62343	-0.471075	-3.67178	0.00187108	0.0096236	-1.40469
GCSAM	GCSAM	-1.62015	2.67941	-5.11672	8.40321e-05	0.000943261	1.31451
LOC100505658	LOC100505658	-1.61969	-3.02046	-2.96745	0.00858306	0.030751	-2.75962
PPP2R3A	PPP2R3A	-1.61943	4.91792	-7.73422	5.49812e-07	2.2732e-05	6.01333
LOC102724872	LOC102724872	-1.61912	-2.18445	-2.42907	0.0264295	0.0726973	-3.78864
GRIK2	GRIK2	-1.61861	-0.289981	-3.23805	0.00479948	0.0195982	-2.47587
IQSEC3	IQSEC3	-1.61858	-1.8908	-2.1527	0.0458883	0.109152	-4.28298
HELLS	HELLS	-1.61813	2.59389	-7.32602	1.13396e-06	3.88986e-05	5.38987
SACS	SACS	-1.61777	3.11999	-6.64963	3.95385e-06	9.79461e-05	4.14669
LOC100131270	LOC100131270	-1.61725	-1.14326	-2.21432	0.0406544	0.0999642	-4.26639
HSP90B1	HSP90B1	-1.6164	9.11373	-14.1391	7.11213e-11	3.3475e-08	15.0513
LSMEM1	LSMEM1	-1.61616	0.763356	-2.79975	0.012251	0.0405941	-3.45676
FGF13	FGF13	-1.61548	0.17299	-2.65572	0.0165705	0.0509569	-3.74187
TMPRSS11E	TMPRSS11E	-1.61315	0.419962	-3.5754	0.00230806	0.0112833	-1.90143
KCNMB4	KCNMB4	-1.61304	1.12187	-3.00745	0.00788015	0.0288611	-3.18124
LOC100507033	LOC100507033	-1.61197	-0.19643	-3.31371	0.00407485	0.0172709	-2.11984
TXK	TXK	-1.61179	-0.100853	-2.57938	0.0194166	0.0575953	-3.69864
GPC4	GPC4	-1.60536	5.67974	-6.22567	8.92878e-06	0.000181253	3.06418
TCP10L	TCP10L	-1.60272	-1.10337	-2.32057	0.0329052	0.085534	-4.07012
FRMD4B	FRMD4B	-1.6026	4.04859	-4.52882	0.000291941	0.00239021	-0.339522
KCNV2	KCNV2	-1.60231	-2.97907	-2.2707	0.0363535	0.0923074	-4.07434
DSC3	DSC3	-1.60085	-0.123464	-2.8104	0.0119789	0.0399189	-3.503
NID1	NID1	-1.59979	1.7858	-2.41968	0.0269388	0.0736613	-4.22727
CDC6	CDC6	-1.5995	2.81435	-5.29494	5.80157e-05	0.000719914	1.31884
GAPDH	GAPDH	-1.59537	10.2856	-9.18422	4.99433e-08	3.8877e-06	8.22457
LOC729603	LOC729603	-1.59102	1.93897	-4.60437	0.000248326	0.0021269	0.157654
BAI3	BAI3	-1.58959	0.184191	-2.86548	0.0106615	0.0364675	-3.23135
DNA2	DNA2	-1.58771	2.78737	-8.50735	1.48127e-07	8.73205e-06	7.49144
PYGM	PYGM	-1.5858	-0.921898	-3.54097	0.00248762	0.0119475	-1.69809
ALPK3	ALPK3	-1.58276	2.77367	-3.74623	0.00159095	0.00852735	-1.81121
PTEN	PTEN	-1.58249	7.01591	-10.4867	7.14039e-09	9.69895e-07	10.3735
TMEM135	TMEM135	-1.58212	4.55136	-9.44633	3.32619e-08	2.9787e-06	8.88347
JUNB	JUNB	-1.58212	6.82334	-2.73018	0.0141816	0.0452534	-4.3231
P4HA1	P4HA1	-1.58186	6.3619	-7.12303	1.63889e-06	4.95481e-05	4.7493
DGCR9	DGCR9	-1.58162	-0.185704	-3.32175	0.00400448	0.0170338	-2.24473
RP11-230B22.1	RP11-230B22.1	-1.58026	-3.58387	-2.31759	0.0331023	0.085881	-3.9824
ISYNA1	ISYNA1	-1.57998	5.07357	-4.16032	0.000646468	0.00429966	-1.23517
NIPAL1	NIPAL1	-1.57907	0.287195	-2.654	0.0166299	0.0510811	-3.73004
PHLDA1	PHLDA1	-1.5786	6.98257	-3.79725	0.00142363	0.00784251	-2.12842
PNMT	PNMT	-1.57799	-0.295448	-4.0219	0.000873078	0.00540209	-0.987901
HNRNPA1P10	HNRNPA1P10	-1.57607	2.11792	-7.23734	1.33101e-06	4.30907e-05	5.37746
LOC100507131	LOC100507131	-1.57576	0.23652	-3.39307	0.00343072	0.0151574	-2.11868
B4GALT6	B4GALT6	-1.57377	2.55338	-7.86287	4.39658e-07	1.94285e-05	6.40599
PDIA3P1	PDIA3P1	-1.57301	1.94592	-7.29148	1.20684e-06	4.05733e-05	5.47947
SOX5	SOX5	-1.57234	0.938863	-2.76639	0.0131429	0.0428602	-3.52545
CTSV	CTSV	-1.571	0.693483	-3.45166	0.00302084	0.0138229	-2.13792
KIAA0754	KIAA0754	-1.56828	2.07936	-3.30927	0.00411423	0.0174092	-2.58312
KIF2C	KIF2C	-1.56813	2.96565	-5.43866	4.31476e-05	0.000576032	1.58205
STK32A	STK32A	-1.56731	1.92206	-2.25862	0.037238	0.0939727	-4.58816
JADE1	JADE1	-1.56287	4.8794	-10.066	1.31178e-08	1.54649e-06	9.87539
FIGN	FIGN	-1.56269	2.11476	-4.56966	0.000267479	0.0022435	-0.0515013
TFCP2L1	TFCP2L1	-1.5618	4.95228	-2.58721	0.0191046	0.0568447	-4.54489
ENC1	ENC1	-1.56158	6.1252	-6.15168	1.03183e-05	0.000201188	2.88382
ADM5	ADM5	-1.56153	1.46966	-5.08242	9.02792e-05	0.000996023	1.10766
ADK	ADK	-1.5607	5.19012	-6.078	1.19258e-05	0.000221031	2.76074
XK	XK	-1.55652	1.54913	-3.705	0.00174047	0.00910218	-1.82161
CEP70	CEP70	-1.55368	4.59731	-5.59274	3.14994e-05	0.000454071	1.84891
TRPC1	TRPC1	-1.55352	0.885588	-4.1354	0.000682369	0.00448975	-0.801786
KHDRBS3	KHDRBS3	-1.55331	2.61939	-4.08602	0.000759548	0.00486317	-1.18931
SH3BP1	SH3BP1	-1.55316	2.78928	-5.42322	4.4537e-05	0.000588775	1.70352
LOC101927864	LOC101927864	-1.55086	-3.46778	-2.62666	0.0176035	0.0532713	-3.42477
BRCA2	BRCA2	-1.54909	2.55932	-6.23591	8.75225e-06	0.000179132	3.42343
RAB3IP	RAB3IP	-1.54744	4.96285	-9.11829	5.53898e-08	4.24138e-06	8.37125
C22orf31	C22orf31	-1.54739	-1.33166	-2.34372	0.0314101	0.0826777	-4.02877
EIF3A	EIF3A	-1.54361	8.01267	-12.6925	3.87443e-10	1.08909e-07	13.3455
FMO4	FMO4	-1.54295	-0.156949	-2.86907	0.0105807	0.0362339	-3.0745
RASAL3	RASAL3	-1.54265	-1.66056	-2.43622	0.0260475	0.0719104	-3.76127
GPC3	GPC3	-1.5426	3.71624	-3.85606	0.00125247	0.00709002	-1.92426
KCNMB3	KCNMB3	-1.54181	1.75617	-7.4429	9.19595e-07	3.32946e-05	5.89689
DSP	DSP	-1.54113	7.59135	-4.76397	0.000176709	0.0016443	-0.127741
SLC3A2	SLC3A2	-1.54009	6.64028	-6.4963	5.29351e-06	0.000121745	3.58649
REM2	REM2	-1.53975	1.10617	-3.61967	0.00209597	0.0105053	-1.74195
TMEM191C	TMEM191C	-1.53835	-0.0931602	-2.54123	0.0210071	0.0610339	-3.85573
BNIP3	BNIP3	-1.53674	6.57484	-7.53694	7.7794e-07	2.89958e-05	5.50522
LOC101929918	LOC101929918	-1.53523	-3.2374	-2.20555	0.0413641	0.101389	-4.18912
PLCH1-AS1	PLCH1-AS1	-1.53351	-3.1312	-2.42467	0.0266671	0.0731179	-3.79606
MOB3B	MOB3B	-1.53261	2.29131	-3.53041	0.00254545	0.0121417	-2.12137
IER5	IER5	-1.5292	5.15331	-5.18192	7.33493e-05	0.000850713	1.04484
RP5-1069C8.2	RP5-1069C8.2	-1.52784	-3.79818	-2.62933	0.0175061	0.053016	-3.4127
CCSAP	CCSAP	-1.52692	3.8184	-7.82522	4.69281e-07	2.01224e-05	6.33372
TRIM2	TRIM2	-1.52651	6.42503	-6.1225	1.09262e-05	0.000207835	2.80302
TICRR	TICRR	-1.52403	1.81506	-5.57644	3.2561e-05	0.000465398	2.01326
RP11-178C3.2	RP11-178C3.2	-1.52375	0.857393	-2.85146	0.0109827	0.0373265	-3.12823
HUWE1	HUWE1	-1.5225	6.72083	-7.81583	4.7699e-07	2.03162e-05	6.05184
GABRA4	GABRA4	-1.52204	-3.73451	-2.15538	0.0456485	0.108743	-4.28535
AKAP9	AKAP9	-1.52151	6.18274	-7.1222	1.64138e-06	4.95481e-05	4.83424
ASPM	ASPM	-1.52093	2.92833	-5.92891	1.60201e-05	0.00027712	2.60398
PRSS23	PRSS23	-1.52067	4.3206	-4.05679	0.000809333	0.00509965	-1.39077
WRN	WRN	-1.52017	3.27252	-7.99752	3.48734e-07	1.67649e-05	6.58483
EPSTI1	EPSTI1	-1.51985	0.87812	-2.51105	0.0223525	0.064042	-3.84704
SERPINB8	SERPINB8	-1.51961	3.33644	-4.30287	0.000474851	0.00339834	-0.682325
POLQ	POLQ	-1.51922	1.84111	-5.96062	1.50416e-05	0.000264922	2.79037
SIX4	SIX4	-1.51769	3.03034	-4.59217	0.000254892	0.00216573	-0.0539471
PLEKHH2	PLEKHH2	-1.51744	2.63044	-3.99175	0.000932232	0.00565741	-1.17071
WISP1	WISP1	-1.51495	-0.548185	-2.42159	0.0268346	0.073472	-3.88934
FER1L4	FER1L4	-1.51147	2.48525	-3.10961	0.00633013	0.0243196	-3.2942
ZNF827	ZNF827	-1.51094	2.86888	-5.67979	2.64037e-05	0.000401793	2.20809
GDF11	GDF11	-1.51036	5.08371	-5.64414	2.83792e-05	0.000422595	2.06867
MALAT1	MALAT1	-1.50946	8.98949	-4.47837	0.000325339	0.00258623	-0.757881
TNFSF9	TNFSF9	-1.50389	1.07077	-3.17151	0.00554052	0.0218629	-2.56556
NCAPG	NCAPG	-1.50208	4.91569	-7.54821	7.62565e-07	2.86869e-05	5.67103
DYNC1H1	DYNC1H1	-1.50142	7.27959	-6.86809	2.62348e-06	7.08899e-05	4.26487
PRR11	PRR11	-1.49791	3.66981	-5.38042	4.8633e-05	0.000630951	1.42655
LOC101928552	LOC101928552	-1.49508	-3.05979	-2.30955	0.0336403	0.0868969	-3.99616
HIPK2	HIPK2	-1.49429	5.41561	-8.41519	1.72503e-07	9.94671e-06	7.17099
RP11-399K21.14	RP11-399K21.14	-1.49406	-0.469096	-2.66639	0.016206	0.0500599	-3.53643
KIT	KIT	-1.49138	3.85722	-2.83634	0.0113401	0.0382838	-4.07435
MAGI1	MAGI1	-1.49109	4.93229	-6.14169	1.05225e-05	0.000202246	2.97633
CDC7	CDC7	-1.48947	2.78693	-7.85955	4.42185e-07	1.94976e-05	6.31886
KCNE3	KCNE3	-1.4863	3.38348	-2.68142	0.0157056	0.0488949	-3.94751
ASB14	ASB14	-1.48559	1.16699	-2.35712	0.030574	0.0809865	-4.06566
MIR155HG	MIR155HG	-1.48427	-2.16779	-2.43987	0.0258551	0.0715255	-3.76006
CELF2-AS2	CELF2-AS2	-1.48411	-3.56659	-2.68737	0.0155115	0.0484471	-3.30912
ATP2B1	ATP2B1	-1.47998	5.39688	-6.60917	4.26895e-06	0.000103472	3.88291
SLC10A1	SLC10A1	-1.47906	-2.48081	-2.63347	0.0173562	0.0526723	-3.40507
CDKN2B	CDKN2B	-1.47883	2.64893	-2.98661	0.00823914	0.0298357	-3.11413
ZNF322	ZNF322	-1.47782	4.81254	-7.55281	7.56379e-07	2.85604e-05	5.62471
RP11-118E18.4	RP11-118E18.4	-1.47605	-3.53405	-4.2406	0.000543285	0.00375531	-0.145317
RASGRP4	RASGRP4	-1.47542	-1.96155	-2.30972	0.0336287	0.0868793	-4.01336
LOC101927266	LOC101927266	-1.4754	0.553767	-2.98601	0.00824971	0.0298687	-2.84205
HAAO	HAAO	-1.47462	0.75429	-2.43202	0.0262715	0.0723511	-4.23172
PTCHD4	PTCHD4	-1.47399	0.299182	-2.25207	0.0377258	0.0948369	-4.36175
ARID5B	ARID5B	-1.47366	5.10901	-5.93227	1.59133e-05	0.000275838	2.54698
KBTBD8	KBTBD8	-1.47309	1.05157	-4.34908	0.000429763	0.00317152	-0.215442
GRHL1	GRHL1	-1.47142	4.11624	-3.92323	0.00108207	0.00636441	-1.70631
ST13P4	ST13P4	-1.47064	-1.1308	-3.20754	0.00512628	0.0206059	-2.35208
LOC102724206	LOC102724206	-1.47015	-3.57172	-2.46262	0.0246827	0.0690754	-3.72616
FAM129A	FAM129A	-1.47007	6.23975	-4.58472	0.000258989	0.0021925	-0.423114
FAM111B	FAM111B	-1.46793	3.14981	-4.11432	0.000714296	0.00463799	-1.25254
LTBP1	LTBP1	-1.46722	3.32707	-5.13044	8.16576e-05	0.000923278	1.18353
MAN2A1	MAN2A1	-1.46703	5.7319	-6.76749	3.16633e-06	8.22635e-05	4.15038
VTI1A	VTI1A	-1.46677	4.30381	-6.14431	1.04684e-05	0.000201781	3.11311
CALHM2	CALHM2	-1.46675	2.20062	-2.39404	0.0283769	0.0766168	-4.29228
FMNL3	FMNL3	-1.46609	4.05499	-5.05915	9.47869e-05	0.00103615	0.995408
ANGPTL2	ANGPTL2	-1.46585	1.86897	-2.71106	0.0147614	0.0467013	-3.69727
NBEAL1	NBEAL1	-1.46564	3.03098	-3.00293	0.00795664	0.0290781	-3.3532
EXOC6	EXOC6	-1.46302	3.64472	-9.04237	6.24392e-08	4.61207e-06	8.32601
INPP5F	INPP5F	-1.46273	5.0427	-9.48697	3.12524e-08	2.84918e-06	8.92555
ZBTB10	ZBTB10	-1.46211	4.80018	-5.01433	0.000104129	0.00110744	0.682118
ZNF876P	ZNF876P	-1.46189	-0.52098	-2.35138	0.0309297	0.0817084	-4.1074
COL11A2	COL11A2	-1.45927	0.554763	-3.48178	0.00282939	0.0131581	-2.12197
SEMA3F	SEMA3F	-1.45834	4.12131	-4.84037	0.000150275	0.00146011	0.205715
NPIPB4	NPIPB4	-1.45794	4.01085	-4.61124	0.000244706	0.00210213	-0.093484
TET3	TET3	-1.45782	5.24153	-9.30452	4.14028e-08	3.44117e-06	8.63922
KLF5	KLF5	-1.45732	6.41932	-4.7826	0.000169855	0.00159744	0.011438
CEP55	CEP55	-1.45564	2.77421	-6.57131	4.58749e-06	0.000109103	3.86892
ARHGEF3	ARHGEF3	-1.45453	4.58472	-6.88035	2.56426e-06	6.95008e-05	4.43573
SFPQ	SFPQ	-1.4526	8.07934	-6.76371	3.18886e-06	8.27426e-05	4.02439
POU2F1	POU2F1	-1.45065	4.18136	-7.38125	1.02683e-06	3.62055e-05	5.40881
NBPF10	NBPF10	-1.44962	1.14351	-3.62607	0.00206695	0.0103933	-1.77868
ZC3H13	ZC3H13	-1.44742	5.68773	-11.1945	2.67125e-09	4.9092e-07	11.4602
AXIN2	AXIN2	-1.44695	4.12418	-3.21873	0.00500394	0.0202347	-3.20218
ANKRD12	ANKRD12	-1.44658	5.69534	-9.0437	6.23079e-08	4.61207e-06	8.21747
UQCRB	UQCRB	-1.44656	6.94579	-9.08621	5.82604e-08	4.39975e-06	8.22241
LOC101927838	LOC101927838	-1.44582	2.55671	-5.1565	7.73384e-05	0.000882826	1.4891
DSE	DSE	-1.44555	3.16852	-4.64401	0.00022816	0.00199513	0.0717774
HJURP	HJURP	-1.44531	2.62766	-5.76661	2.21637e-05	0.000354883	2.2798
EMP3	EMP3	-1.44461	2.47954	-2.45551	0.0250435	0.0698725	-4.36569
CXCL1	CXCL1	-1.4443	3.74037	-2.85731	0.0108476	0.036954	-3.7545
GPR143	GPR143	-1.44408	0.0574607	-3.86249	0.00123505	0.00701155	-1.10852
LOC101928884	LOC101928884	-1.44372	1.70044	-4.07108	0.000784604	0.00498261	-0.819203
SWAP70	SWAP70	-1.43987	5.07073	-6.78129	3.08544e-06	8.07842e-05	4.24681
MEX3A	MEX3A	-1.43965	4.674	-4.87707	0.000139048	0.00138494	0.264838
NASP	NASP	-1.43859	6.08287	-8.94191	7.32422e-08	5.23355e-06	7.99104
LOC100289097	LOC100289097	-1.43487	1.76913	-2.99588	0.00807754	0.0293609	-3.33963
LCOR	LCOR	-1.43418	4.46484	-8.23986	2.31181e-07	1.23779e-05	6.89688
CHRNB1	CHRNB1	-1.43288	3.07264	-6.9912	2.088e-06	5.89387e-05	4.82263
BCOR	BCOR	-1.43254	4.90189	-6.13411	1.068e-05	0.000204111	2.90093
NDC80	NDC80	-1.43213	2.00643	-4.67979	0.000211389	0.00188453	0.0763073
ZBED6	ZBED6	-1.43182	2.91752	-2.76264	0.013247	0.0430831	-3.91303
EEA1	EEA1	-1.42705	4.56364	-5.59526	3.13383e-05	0.000452393	1.89756
ADARB1	ADARB1	-1.4269	2.83509	-7.07884	1.77702e-06	5.24273e-05	4.98623
VWA1	VWA1	-1.42594	6.14021	-5.3202	5.50637e-05	0.000691337	1.18374
PA2G4P4	PA2G4P4	-1.42524	-1.35892	-2.22727	0.0396274	0.0979146	-4.25047
PAK1IP1	PAK1IP1	-1.42441	3.30165	-5.57181	3.28691e-05	0.000468477	1.91285
PRSS50	PRSS50	-1.42438	-1.34432	-2.30329	0.0340645	0.0876805	-4.17112
CASKIN1	CASKIN1	-1.42422	3.53918	-2.61985	0.0178543	0.053893	-4.09407
HS6ST2	HS6ST2	-1.42378	4.72074	-6.65869	3.88664e-06	9.68587e-05	3.95139
GCNT1	GCNT1	-1.42328	2.95185	-5.54166	3.49512e-05	0.000491917	1.98127
PLEKHG6	PLEKHG6	-1.4221	2.66942	-3.36852	0.0036184	0.015801	-2.58442
PAQR7	PAQR7	-1.42019	2.94646	-5.78963	2.11622e-05	0.000342467	2.43457
PLAG1	PLAG1	-1.41885	2.47705	-5.79692	2.08546e-05	0.00033929	2.48339
LYPLAL1	LYPLAL1	-1.41713	2.9671	-8.06581	3.10349e-07	1.52455e-05	6.73394
HMMR	HMMR	-1.41529	2.47422	-7.51965	8.02177e-07	2.96264e-05	5.69473
AC005594.3	AC005594.3	-1.41315	1.67298	-3.294	0.00425246	0.0178708	-2.2382
SLK	SLK	-1.41164	6.28882	-8.01834	3.36527e-07	1.63828e-05	6.42404
ZNF888	ZNF888	-1.41096	1.95775	-4.42849	0.00036217	0.00279233	-0.222931
AASS	AASS	-1.40989	4.13182	-3.6505	0.00195986	0.00997373	-2.26265
C20orf173	C20orf173	-1.40833	-3.97067	-2.12076	0.0488384	0.114549	-4.34632
LOC101928070	LOC101928070	-1.40747	-1.12356	-3.01553	0.00774517	0.0284853	-2.69265
DCLK1	DCLK1	-1.40617	1.68001	-2.54614	0.020796	0.0605335	-4.1418
ANKRD61	ANKRD61	-1.40465	-0.343358	-2.37178	0.0296832	0.0792244	-3.94796
RP11-267C16.1	RP11-267C16.1	-1.40411	-3.97713	-2.32697	0.0324855	0.0846716	-3.98299
HELB	HELB	-1.40393	0.0161304	-3.016	0.00773748	0.0284622	-2.85081
GRAMD1A	GRAMD1A	-1.40265	5.35611	-7.03404	1.92947e-06	5.57069e-05	4.67086
LOC100268168	LOC100268168	-1.4015	-0.641589	-2.39482	0.028332	0.0765161	-3.91195
NUP210	NUP210	-1.40033	5.33171	-5.26871	6.12527e-05	0.000749405	1.09548
LOC101927585	LOC101927585	-1.40021	-0.427353	-2.48707	0.0234789	0.0664786	-3.73942
RGS2	RGS2	-1.39986	3.72986	-3.04844	0.00721814	0.0269237	-3.47702
PDZK1	PDZK1	-1.39955	-0.822599	-2.55365	0.020476	0.0598605	-3.57379
ACTA1	ACTA1	-1.39877	-1.80643	-2.26016	0.0371245	0.0937797	-4.11204
PROCR	PROCR	-1.3961	1.51547	-2.93333	0.00923049	0.032535	-3.19208
MICAL3	MICAL3	-1.39542	3.29924	-4.28807	0.000490276	0.00348227	-0.804398
LOC100507071	LOC100507071	-1.39439	-1.4797	-2.38739	0.0287612	0.0774375	-3.85107
CENPK	CENPK	-1.39439	2.39281	-4.70824	0.000198954	0.0017968	0.117932
C10orf12	C10orf12	-1.39243	1.76476	-3.2987	0.00420947	0.0177343	-2.61419
CCAR1	CCAR1	-1.39165	5.96499	-10.7219	5.12224e-09	7.62273e-07	10.755
SH3PXD2B	SH3PXD2B	-1.39125	4.43279	-3.50027	0.00271792	0.0127718	-2.55662
GPSM1	GPSM1	-1.38792	3.49832	-4.81215	0.000159534	0.0015214	0.300078
LOC101929017	LOC101929017	-1.38736	0.0862821	-2.9935	0.00811873	0.0294894	-2.75928
KIF18A	KIF18A	-1.38724	2.06053	-5.98929	1.42101e-05	0.000252945	2.88945
SKAP2	SKAP2	-1.38707	3.4551	-4.95864	0.000117066	0.00121378	0.721934
CASC5	CASC5	-1.38636	2.36648	-4.47932	0.000324674	0.00258297	-0.334496
APC	APC	-1.38528	4.5273	-6.18033	9.75548e-06	0.000192814	3.09895
PLAU	PLAU	-1.38503	2.92169	-2.64217	0.0170449	0.0519649	-4.19797
ZNF439	ZNF439	-1.38473	1.84723	-7.63959	6.48987e-07	2.55046e-05	6.05186
CDKN1A	CDKN1A	-1.38434	6.32758	-4.03195	0.000854213	0.00530524	-1.60147
RNA45S5	RNA45S5	-1.38406	8.7479	-2.40891	0.0275344	0.0748313	-4.92828
LOC101930033	LOC101930033	-1.38301	-3.75091	-2.31439	0.0333153	0.0862787	-4.00588
BUB1B	BUB1B	-1.38233	3.13594	-5.38195	4.848e-05	0.000629725	1.43492
AMOTL2	AMOTL2	-1.38129	5.40573	-6.0939	1.15581e-05	0.000215797	2.80531
RADIL	RADIL	-1.3812	0.646199	-2.35553	0.0306724	0.0811824	-4.42464
GINS2	GINS2	-1.38033	2.60675	-3.73757	0.00162128	0.00863732	-1.99705
KCNG2	KCNG2	-1.37802	-0.623658	-2.58582	0.0191593	0.0569822	-3.57722
ATAD5	ATAD5	-1.37703	2.81902	-5.05818	9.4979e-05	0.00103615	0.994757
SMAGP	SMAGP	-1.375	3.9351	-2.19869	0.0419271	0.102422	-5.1626
BIRC6	BIRC6	-1.37461	5.7843	-6.30231	7.6922e-06	0.00016336	3.26588
LOC101927578	LOC101927578	-1.37327	0.622768	-3.48275	0.00282347	0.0131336	-1.98597
EPAS1	EPAS1	-1.37084	6.60828	-3.10181	0.0064372	0.0246281	-3.62753
ST6GALNAC3	ST6GALNAC3	-1.37082	1.38689	-3.37178	0.00359289	0.0157123	-2.33268
UBR4	UBR4	-1.36968	5.88891	-6.07142	1.20812e-05	0.000223298	2.75735
ASCC3	ASCC3	-1.36877	5.00925	-7.20089	1.42205e-06	4.48999e-05	5.02368
ABCG8	ABCG8	-1.36872	-3.99875	-2.22148	0.0400835	0.0988124	-4.17152
NLGN2	NLGN2	-1.36632	3.14251	-4.99368	0.000108745	0.00114929	0.631356
LOC728715	LOC728715	-1.36619	-1.17674	-4.23463	0.000550354	0.00378607	-0.346948
AEN	AEN	-1.36392	4.33094	-10.7955	4.62183e-09	7.08645e-07	10.9854
GAS5	GAS5	-1.36339	6.26793	-5.70768	2.49575e-05	0.000384601	1.97266
PDGFRL	PDGFRL	-1.36323	2.91661	-5.9353	1.58178e-05	0.000274559	2.68848
TRIM22	TRIM22	-1.36321	3.4662	-3.81122	0.00138096	0.00766153	-1.6696
ZNF503-AS2	ZNF503-AS2	-1.3626	3.56777	-5.32718	5.42758e-05	0.000683564	1.49212
KLHL15	KLHL15	-1.36197	3.20645	-3.91899	0.00109212	0.00641049	-1.55663
ACSS3	ACSS3	-1.36034	4.65639	-5.42842	4.40639e-05	0.00058583	1.49437
LOC102723929	LOC102723929	-1.35889	-2.23368	-2.42866	0.0264516	0.0727184	-3.77497
MED4-AS1	MED4-AS1	-1.35771	-1.64184	-2.6842	0.0156146	0.0487091	-3.31652
SGOL1	SGOL1	-1.35761	1.83002	-5.59692	3.1233e-05	0.000451518	2.0846
ABL2	ABL2	-1.35691	4.41071	-4.72068	0.000193751	0.00176318	0.0981714
GPRC5A	GPRC5A	-1.35686	6.08158	-2.31722	0.0331271	0.0859232	-5.13671
C17orf104	C17orf104	-1.35677	0.467925	-2.79843	0.0122853	0.0406876	-3.25604
DNAJC9	DNAJC9	-1.35614	5.25913	-7.54393	7.68367e-07	2.87981e-05	5.62598
MAPK6	MAPK6	-1.35548	5.37009	-8.29985	2.09054e-07	1.14974e-05	6.96349
SPACA4	SPACA4	-1.35411	0.088547	-2.89916	0.00992609	0.034512	-3.0478
NF1	NF1	-1.3541	5.46594	-7.22921	1.35077e-06	4.32292e-05	5.03039
ZSWIM5	ZSWIM5	-1.35226	3.94723	-5.73735	2.3508e-05	0.000371412	2.23115
LOC90834	LOC90834	-1.35197	0.613473	-3.42924	0.00317164	0.0142964	-2.12585
CCNJ	CCNJ	-1.35159	4.27765	-5.2595	6.24327e-05	0.000758269	1.22564
KMT2A	KMT2A	-1.35057	5.33446	-7.21629	1.38281e-06	4.39352e-05	5.04965
C1RL-AS1	C1RL-AS1	-1.34908	3.70609	-3.32227	0.00400001	0.0170186	-2.75269
TRRAP	TRRAP	-1.34848	5.66448	-6.56252	4.66493e-06	0.000110645	3.76918
MCL1	MCL1	-1.34841	8.02683	-6.32692	7.33404e-06	0.000157573	3.17031
FANCD2	FANCD2	-1.34718	3.25782	-7.27026	1.25399e-06	4.16056e-05	5.24619
GCSHP3	GCSHP3	-1.34712	0.886764	-5.59127	3.15939e-05	0.000454579	2.35452
CDC73	CDC73	-1.34658	5.31948	-8.21546	2.40869e-07	1.26952e-05	6.85447
OAT	OAT	-1.34638	5.19246	-4.93611	0.000122756	0.00126307	0.406117
LOC101927371	LOC101927371	-1.34582	2.38812	-3.84864	0.00127287	0.00717395	-1.54651
NUTM2B	NUTM2B	-1.34505	2.77322	-4.45584	0.000341481	0.00268261	-0.164991
ATRX	ATRX	-1.34468	5.87596	-8.93275	7.432e-08	5.27776e-06	8.01589
LRRK1	LRRK1	-1.34355	1.25562	-2.5642	0.0200352	0.0589808	-3.79012
ZNF189	ZNF189	-1.34261	3.90692	-8.78587	9.40689e-08	6.3888e-06	7.89145
ALOX12B	ALOX12B	-1.3425	-0.513527	-2.15324	0.0458398	0.109083	-4.44876
PTP4A1	PTP4A1	-1.34196	7.58681	-4.71538	0.000195952	0.00177682	-0.158417
ZNF799	ZNF799	-1.34115	1.53166	-8.25449	2.25569e-07	1.21741e-05	7.22514
C20orf166-AS1	C20orf166-AS1	-1.3399	-4.10261	-2.15773	0.0454391	0.108461	-4.28314
GBE1	GBE1	-1.33785	5.0959	-6.16952	9.96408e-06	0.000196361	2.98264
CLIP4	CLIP4	-1.33532	3.9863	-3.88865	0.00116666	0.00673859	-1.57296
FAM45B	FAM45B	-1.33522	0.467234	-2.79579	0.0123539	0.0408592	-3.3614
AC002454.1	AC002454.1	-1.33513	-3.95009	-2.33589	0.0319088	0.0836097	-3.96755
ZBTB38	ZBTB38	-1.33436	5.41835	-7.05928	1.84197e-06	5.40775e-05	4.7737
ZNRF3	ZNRF3	-1.33263	4.85329	-2.98118	0.00833513	0.030092	-3.76323
LOC102724002	LOC102724002	-1.33157	2.14927	-4.81693	0.000157925	0.00151051	0.479716
PRTG	PRTG	-1.33118	3.89806	-3.04992	0.00719531	0.026882	-3.44528
VSIG10L	VSIG10L	-1.3282	1.4916	-3.99583	0.000923996	0.00561879	-1.00077
ESPL1	ESPL1	-1.32465	2.58853	-4.70967	0.000198347	0.00179452	0.0802988
MAPK4	MAPK4	-1.32377	1.71316	-2.22241	0.0400095	0.0986541	-5.0278
PITPNM3	PITPNM3	-1.32368	3.46322	-4.03684	0.000845178	0.00525839	-1.2557
RBM15	RBM15	-1.32364	3.04563	-5.52833	3.59144e-05	0.000501092	1.93654
POLR2A	POLR2A	-1.32318	6.25882	-4.97174	0.000113882	0.00119303	0.420404
TMED8	TMED8	-1.32299	3.54821	-3.46296	0.00294756	0.0136014	-2.48501
KIF23	KIF23	-1.32287	3.74532	-7.59627	7.00454e-07	2.67848e-05	5.78346
LOC102723909	LOC102723909	-1.32009	-3.17079	-2.66571	0.0162291	0.0501009	-3.34442
ANKRD36C	ANKRD36C	-1.31895	1.7802	-3.21665	0.00502651	0.0202895	-2.64134
MDM2	MDM2	-1.31887	6.73671	-6.34449	7.08874e-06	0.000153279	3.2953
KPNA2	KPNA2	-1.31796	5.75421	-9.80422	1.93354e-08	2.07052e-06	9.36166
ZNF165	ZNF165	-1.31649	2.65953	-4.43328	0.000358457	0.00277431	-0.275617
HOMER2	HOMER2	-1.31629	4.58309	-3.68918	0.0018015	0.00932736	-2.20398
SORL1	SORL1	-1.31409	6.15353	-5.21407	6.86053e-05	0.000808679	0.931606
EXPH5	EXPH5	-1.31334	4.1173	-6.73741	3.35041e-06	8.5834e-05	4.23833
DDB2	DDB2	-1.31328	4.42567	-4.58096	0.000261083	0.00220445	-0.170056
LOC101060060	LOC101060060	-1.31284	-2.31467	-2.58347	0.0192528	0.0572017	-3.50922
C9orf172	C9orf172	-1.3117	2.30176	-3.30183	0.00418099	0.0176363	-2.70334
SOX6	SOX6	-1.31058	2.97856	-2.7584	0.0133656	0.0433561	-3.9258
DCUN1D3	DCUN1D3	-1.31049	3.59241	-5.68672	2.60363e-05	0.000397997	2.22422
ORC1	ORC1	-1.30921	1.7201	-3.82246	0.00134755	0.00753048	-1.68842
CRISPLD1	CRISPLD1	-1.30885	0.8054	-5.12089	8.33018e-05	0.000938909	1.30953
WIPI2	WIPI2	-1.30811	5.68882	-7.79905	4.91093e-07	2.075e-05	6.03598
CLCN5	CLCN5	-1.30347	3.36616	-4.19408	0.000600858	0.00405629	-0.946813
RP11-173B14.5	RP11-173B14.5	-1.3016	0.283749	-2.89271	0.010063	0.0348862	-2.98104
KPNB1	KPNB1	-1.30083	7.18064	-10.1593	1.14453e-08	1.40388e-06	9.87557
TYMS	TYMS	-1.30031	5.27008	-4.80975	0.000160349	0.0015272	0.135644
LOC100507507	LOC100507507	-1.29879	1.27865	-3.48311	0.00282125	0.0131293	-2.07491
NAB2	NAB2	-1.29848	5.35496	-4.39383	0.000390239	0.00294703	-0.726581
DHRS11	DHRS11	-1.29792	2.01846	-3.70754	0.00173087	0.00905896	-1.85488
C1orf168	C1orf168	-1.29782	0.587925	-2.66133	0.0163778	0.0504598	-3.70588
LPAR3	LPAR3	-1.2972	1.76695	-2.50984	0.0224079	0.0641463	-4.26036
MAP4K4	MAP4K4	-1.29645	5.74966	-7.20815	1.40341e-06	4.44501e-05	4.98747
CCRN4L	CCRN4L	-1.29444	2.80302	-3.76852	0.00151556	0.00822299	-1.72377
HEXIM1	HEXIM1	-1.29333	6.46011	-4.65648	0.000222167	0.00195771	-0.20285
VDAC2	VDAC2	-1.29209	6.38367	-7.12079	1.64563e-06	4.95481e-05	4.77189
RASSF9	RASSF9	-1.29183	2.33299	-2.9858	0.00825335	0.0298712	-3.44212
TVP23C-CDRT4	TVP23C-CDRT4	-1.29174	2.34544	-2.43686	0.026014	0.0718411	-4.51848
UPP1	UPP1	-1.29163	2.96618	-3.03695	0.00739811	0.0274933	-3.23671
CHEK1	CHEK1	-1.28993	3.82416	-4.26587	0.000514387	0.00360856	-0.886021
NT5C1B	NT5C1B	-1.28982	-1.08736	-2.22042	0.0401679	0.0989602	-4.15995
DICER1	DICER1	-1.28649	5.13752	-5.40586	4.61532e-05	0.000604845	1.46227
TSPAN7	TSPAN7	-1.2859	2.38326	-3.88996	0.00116335	0.00672329	-1.57948
JPH3	JPH3	-1.28512	-1.07893	-2.17553	0.0438815	0.105856	-4.25738
LOC100129215	LOC100129215	-1.28511	-1.08923	-2.93395	0.00921815	0.0325072	-2.91643
SPHK1	SPHK1	-1.28405	0.68857	-2.64796	0.0168404	0.0515438	-3.60669
AHCTF1	AHCTF1	-1.28077	5.29489	-6.60536	4.29998e-06	0.000103729	3.85632
EFNB2	EFNB2	-1.27958	4.77669	-3.59196	0.0022263	0.0109871	-2.44354
POLR3A	POLR3A	-1.27923	4.08271	-9.74856	2.10178e-08	2.1703e-06	9.36553
MEF2BNB-MEF2B	MEF2BNB-MEF2B	-1.27894	0.499106	-2.37827	0.0292965	0.0785354	-4.20604
LOC101930275	LOC101930275	-1.27877	1.49946	-3.35815	0.00370069	0.0160485	-2.50865
KNTC1	KNTC1	-1.27783	3.47873	-5.25743	6.27014e-05	0.000759254	1.22336
PPP1R12A	PPP1R12A	-1.27572	5.30624	-9.76213	2.05941e-08	2.14848e-06	9.37508
SFMBT1	SFMBT1	-1.27456	3.86042	-4.52037	0.000297285	0.00242221	-0.304556
MTAP	MTAP	-1.27446	4.0836	-5.80998	2.03157e-05	0.000332577	2.35292
INPP5A	INPP5A	-1.27434	4.26393	-6.09552	1.15214e-05	0.00021531	2.90839
ZNF833P	ZNF833P	-1.27299	-0.582682	-2.53805	0.0211453	0.0613122	-3.81437
RFPL3S	RFPL3S	-1.27211	-1.60962	-2.18692	0.04291	0.104194	-4.26956
GALNT13	GALNT13	-1.27187	2.01277	-2.82503	0.0116144	0.0389888	-3.88013
MTUS1	MTUS1	-1.27093	7.22212	-4.96497	0.000115515	0.0012051	0.346744
CENPU	CENPU	-1.27048	4.00002	-4.53936	0.00028542	0.00234917	-0.287428
LINC00857	LINC00857	-1.27038	-0.317588	-2.51555	0.0221466	0.0635871	-3.82759
HIF1A	HIF1A	-1.26923	7.02326	-5.06085	9.44498e-05	0.0010344	0.619186
RLTPR	RLTPR	-1.26846	-0.173566	-2.42767	0.0265046	0.0728247	-3.96897
C3orf35	C3orf35	-1.26839	-0.0589042	-2.77612	0.0128765	0.0421764	-3.33284
LOC102724217	LOC102724217	-1.26613	1.61266	-3.85609	0.00125239	0.00709002	-1.36808
MOCOS	MOCOS	-1.26576	1.30994	-3.30042	0.00419384	0.0176758	-2.53138
PIGA	PIGA	-1.26475	3.62999	-2.48977	0.0233496	0.0661865	-4.56984
FOCAD	FOCAD	-1.26443	4.32835	-5.69926	2.53853e-05	0.000390108	2.09736
RIMKLA	RIMKLA	-1.26385	4.0255	-5.47672	3.991e-05	0.000540654	1.59854
SAMD8	SAMD8	-1.26349	3.89248	-5.8097	2.0327e-05	0.000332577	2.39872
GGN	GGN	-1.26289	0.32494	-3.2852	0.00433424	0.0181579	-2.33705
C1orf216	C1orf216	-1.26169	2.70041	-4.57859	0.000262409	0.00221195	-0.0378159
LOC101929805	LOC101929805	-1.26112	-4.00644	-2.2898	0.0349955	0.0896662	-4.0513
SPIRE1	SPIRE1	-1.26108	5.44417	-6.23736	8.72749e-06	0.000178962	3.15398
AUNIP	AUNIP	-1.26102	2.14057	-2.77924	0.0127924	0.0419415	-3.47339
SLC25A21	SLC25A21	-1.25994	1.13375	-2.89166	0.0100854	0.034934	-3.24537
CDR2	CDR2	-1.25944	3.59069	-5.54339	3.48282e-05	0.000491211	1.92408
LOC100130899	LOC100130899	-1.25926	0.392806	-3.26353	0.00454229	0.0187999	-2.6264
MED13L	MED13L	-1.25878	5.47363	-5.81887	1.99569e-05	0.000327581	2.26856
CCDC88A	CCDC88A	-1.2571	5.32371	-6.23578	8.75439e-06	0.000179132	3.1681
TROVE2	TROVE2	-1.2571	3.95627	-4.6009	0.000250175	0.00213822	-0.0503216
AOC2	AOC2	-1.25624	0.229405	-3.40934	0.0033117	0.0147861	-2.0644
PTPRK	PTPRK	-1.25612	5.67033	-8.41073	1.73785e-07	9.99212e-06	7.13266
PLEKHA8	PLEKHA8	-1.25398	3.62671	-4.20622	0.000585263	0.00397622	-1.03505
ANKRD19P	ANKRD19P	-1.25382	0.971723	-2.22775	0.0395891	0.0978439	-4.22283
CDCA2	CDCA2	-1.25318	2.08521	-5.75903	2.25043e-05	0.00035807	2.34687
LOC102724528	LOC102724528	-1.25312	0.473041	-2.54308	0.0209274	0.0608561	-3.81714
SP4	SP4	-1.25307	3.11077	-5.09667	8.76269e-05	0.000976586	1.0169
GPR113	GPR113	-1.25272	0.020175	-2.82482	0.0116194	0.0389992	-3.0828
HMGA1	HMGA1	-1.25128	6.96623	-4.85139	0.000146809	0.00143678	0.113325
KMT2C	KMT2C	-1.25107	5.77266	-6.27501	8.111e-06	0.000169585	3.20747
KDM5B	KDM5B	-1.25005	6.02466	-6.88235	2.55472e-06	6.9494e-05	4.31642
ADPRHL1	ADPRHL1	-1.2486	0.744851	-3.10644	0.00637339	0.0244209	-2.83344
GXYLT1	GXYLT1	-1.24822	4.14546	-6.6166	4.20918e-06	0.000102515	3.96752
TEC	TEC	-1.24791	2.09919	-3.81813	0.00136032	0.00758233	-1.53789
PCDH12	PCDH12	-1.24748	0.847573	-2.97818	0.00838866	0.0302258	-2.97368
SNRK	SNRK	-1.24551	4.511	-7.69474	5.89115e-07	2.37512e-05	6.00237
DDX26B	DDX26B	-1.2455	3.01098	-7.73365	5.50357e-07	2.2732e-05	6.15337
WNT3	WNT3	-1.24545	1.76807	-2.95699	0.00877671	0.0313104	-3.38305
DDIT3	DDIT3	-1.2451	4.3731	-2.70204	0.015043	0.047351	-4.09474
LCLAT1	LCLAT1	-1.24447	3.22298	-6.08896	1.16712e-05	0.000217708	2.99646
CCNE2	CCNE2	-1.24373	3.22602	-4.17068	0.000632112	0.0042278	-0.989584
WAPAL	WAPAL	-1.24137	5.36543	-9.14157	5.33985e-08	4.10925e-06	8.38008
PCBP1-AS1	PCBP1-AS1	-1.24061	-0.384316	-3.2611	0.00456624	0.0188797	-2.30375
MGEA5	MGEA5	-1.23956	6.24247	-7.15	1.56011e-06	4.77756e-05	4.83022
ZNF93	ZNF93	-1.23887	2.25061	-4.64501	0.000227671	0.00199215	0.0947612
RAD54L2	RAD54L2	-1.23779	4.62972	-4.27412	0.000505295	0.00355958	-0.901646
PTPN14	PTPN14	-1.23632	4.5236	-4.48664	0.000319607	0.0025537	-0.460595
LOC101928853	LOC101928853	-1.23623	-0.265384	-2.24513	0.0382491	0.0953824	-4.25734
FAM83D	FAM83D	-1.23616	1.95623	-4.13314	0.00068572	0.00451033	-1.13907
C17orf96	C17orf96	-1.2358	2.47133	-5.80311	2.05974e-05	0.000336457	2.42048
SEMA7A	SEMA7A	-1.23477	-0.19118	-2.13276	0.0477102	0.112555	-4.53018
WDFY3	WDFY3	-1.2346	4.94646	-5.52851	3.59018e-05	0.000501092	1.71411
UBC	UBC	-1.23432	8.38011	-8.31843	2.02659e-07	1.12682e-05	6.86073
GAB1	GAB1	-1.23418	4.10052	-3.62424	0.00207524	0.010422	-2.32734
TOP2A	TOP2A	-1.23415	5.27212	-5.17865	7.3851e-05	0.000854041	0.847116
DCP1A	DCP1A	-1.23275	4.49622	-7.93869	3.85766e-07	1.79942e-05	6.39025
PARVB	PARVB	-1.23265	1.84149	-2.14541	0.0465476	0.110365	-4.93488
MYO5A	MYO5A	-1.23243	4.28428	-5.87071	1.79909e-05	0.000303684	2.49809
ACVR2B	ACVR2B	-1.23204	3.4852	-5.88863	1.73586e-05	0.00029498	2.54498
PPAP2A	PPAP2A	-1.23177	5.81883	-5.34858	5.19304e-05	0.000661019	1.33527
CHD1	CHD1	-1.23041	4.94294	-6.5466	4.80856e-06	0.000113163	3.77542
GOLGB1	GOLGB1	-1.22929	6.99044	-8.59789	1.27667e-07	7.87763e-06	7.43503
DEPDC1B	DEPDC1B	-1.22882	2.19171	-4.86881	0.000141499	0.00140108	0.462406
SEC23A	SEC23A	-1.2287	4.96743	-5.40118	4.66002e-05	0.000609658	1.43691
PHKA1	PHKA1	-1.22856	3.43101	-8.21138	2.4253e-07	1.27165e-05	6.91355
TTK	TTK	-1.22843	1.98143	-4.62554	0.000237339	0.00205675	-0.0775406
PIEZO1	PIEZO1	-1.22727	5.73312	-3.13387	0.00600831	0.0233267	-3.43295
MTHFD1L	MTHFD1L	-1.22722	3.96431	-5.94462	1.55275e-05	0.000270681	2.7074
DNM3	DNM3	-1.227	1.05614	-2.19782	0.0419997	0.102562	-4.53774
UGGT1	UGGT1	-1.22588	5.74844	-6.66257	3.85825e-06	9.65231e-05	3.95715
ZNF320	ZNF320	-1.22546	3.60934	-6.92691	2.35177e-06	6.5471e-05	4.57454
FLJ44342	FLJ44342	-1.22512	3.59583	-5.36896	4.97944e-05	0.000641087	1.47812
C13orf35	C13orf35	-1.22492	-4.00873	-2.19209	0.0424757	0.103425	-4.22463
MLK7-AS1	MLK7-AS1	-1.22451	-2.48839	-2.41632	0.0271231	0.0740017	-3.82214
ZNF192P1	ZNF192P1	-1.22434	-0.823118	-2.38731	0.0287657	0.0774393	-3.99372
E2F3	E2F3	-1.22288	4.12369	-4.4528	0.000343718	0.00269111	-0.513746
PCF11	PCF11	-1.22225	5.72506	-4.62845	0.000235871	0.00204626	-0.237766
BTAF1	BTAF1	-1.22206	5.73404	-5.73509	2.36156e-05	0.000371661	2.07541
TPI1P3	TPI1P3	-1.22204	-3.19976	-2.46337	0.0246451	0.0689988	-3.73538
NPB	NPB	-1.22113	1.48814	-3.2384	0.00479588	0.0195903	-2.46104
OTUB2	OTUB2	-1.2211	2.54864	-3.9701	0.000977176	0.00587903	-1.11554
KMT2D	KMT2D	-1.22066	6.08551	-5.37815	4.88614e-05	0.000631953	1.337
SLMO1	SLMO1	-1.22001	1.177	-3.367	0.00363038	0.0158386	-2.45946
TNFSF13B	TNFSF13B	-1.21984	-0.227847	-2.5988	0.0186513	0.0557831	-3.5523
RAD51AP1	RAD51AP1	-1.21828	2.35825	-4.09957	0.000737527	0.00475255	-1.16277
AURKB	AURKB	-1.21756	2.34274	-4.40045	0.000384709	0.00291187	-0.615262
TMEM140	TMEM140	-1.21636	4.92694	-4.20341	0.000588836	0.00399647	-0.899256
NCAPH	NCAPH	-1.21619	2.46972	-5.45742	4.15193e-05	0.000557235	1.64548
ZNF292	ZNF292	-1.21539	4.99472	-5.60058	3.10013e-05	0.000449452	1.84335
LOC79999	LOC79999	-1.21489	-3.95667	-2.31228	0.0334564	0.0865407	-4.01149
PPP4R2	PPP4R2	-1.21313	4.66611	-6.32881	7.30723e-06	0.000157164	3.40384
SPAG5	SPAG5	-1.21311	3.77339	-5.91206	1.65665e-05	0.000284254	2.49616
RIMS3	RIMS3	-1.21104	0.72278	-2.54184	0.0209807	0.0609923	-4.0234
NUP205	NUP205	-1.21048	5.00661	-7.58194	7.18397e-07	2.72828e-05	5.68379
KCND1	KCND1	-1.21027	0.59856	-3.12073	0.00618054	0.0238527	-2.91007
DPF1	DPF1	-1.20834	-0.225593	-2.42146	0.0268412	0.0734776	-4.17794
NR3C1	NR3C1	-1.20823	4.95593	-4.00833	0.000899223	0.00551297	-1.53557
ANKHD1	ANKHD1	-1.20683	5.3601	-4.28584	0.000492647	0.00349481	-0.965222
SMC3	SMC3	-1.20568	5.72959	-9.42067	3.46005e-08	3.0714e-06	8.80666
HYOU1	HYOU1	-1.20546	6.71758	-5.41136	4.56353e-05	0.000599359	1.33253
GPR126	GPR126	-1.20495	5.08677	-3.3797	0.00353168	0.0154982	-2.9808
MARCKSL1	MARCKSL1	-1.20309	5.97588	-3.53988	0.00249356	0.0119663	-2.70415
CCNG1	CCNG1	-1.20282	5.87356	-4.76377	0.000176788	0.0016443	0.014749
BRWD3	BRWD3	-1.2014	4.50615	-5.74254	2.32638e-05	0.000368128	2.18479
ANKRD50	ANKRD50	-1.20115	5.03522	-6.02417	1.32622e-05	0.000240515	2.67295
DDN	DDN	-1.20094	0.190236	-2.38622	0.0288295	0.0775699	-4.09658
ARG2	ARG2	-1.20089	4.66408	-4.45728	0.000340424	0.00267983	-0.323946
MSH6	MSH6	-1.19928	5.95623	-10.4174	7.88256e-09	1.04957e-06	10.33
KIFC1	KIFC1	-1.19821	3.64097	-5.00541	0.000106097	0.00112601	0.605024
KIF14	KIF14	-1.19598	2.21377	-6.92597	2.35587e-06	6.54892e-05	4.64923
PLCL2	PLCL2	-1.19538	2.63156	-2.55503	0.0204179	0.059725	-4.39148
DAB2	DAB2	-1.19531	3.70434	-3.33432	0.00389694	0.0167027	-2.8553
ZNF703	ZNF703	-1.19526	3.27206	-5.21295	6.87655e-05	0.000810096	1.226
MPDZ	MPDZ	-1.19435	3.97349	-4.23507	0.000549824	0.00378453	-1.05761
PLEKHG2	PLEKHG2	-1.19391	5.08633	-4.33486	0.000443154	0.00323557	-0.857469
PPIG	PPIG	-1.19218	5.99806	-8.00732	3.4293e-07	1.6644e-05	6.45196
FUT8	FUT8	-1.19158	5.28932	-4.52367	0.000295184	0.00240897	-0.413894
EXO1	EXO1	-1.19054	1.47757	-2.87722	0.0103993	0.0357397	-3.65969
ABHD5	ABHD5	-1.19028	4.41757	-6.48171	5.44343e-06	0.000124767	3.70213
CENPN	CENPN	-1.19024	4.23102	-4.43586	0.00035647	0.00276421	-0.510607
RRM1	RRM1	-1.18966	5.04839	-4.6182	0.000241091	0.00208256	-0.274164
DFNA5	DFNA5	-1.18871	2.43392	-2.76784	0.0131029	0.0427657	-3.83339
ERAP1	ERAP1	-1.18842	6.02062	-3.00794	0.00787193	0.0288519	-3.62581
STAMBPL1	STAMBPL1	-1.1861	1.94278	-4.87024	0.000141071	0.00139958	0.631173
SLC25A13	SLC25A13	-1.1854	4.73058	-5.39793	4.69121e-05	0.000612947	1.48237
DNMBP	DNMBP	-1.1833	4.72324	-5.49413	3.85137e-05	0.000528819	1.6619
ZNF608	ZNF608	-1.18241	4.784	-5.50263	3.78499e-05	0.000520764	1.67217
TFRC	TFRC	-1.1822	6.67851	-4.41629	0.000371807	0.00284197	-0.749861
RANBP2	RANBP2	-1.17964	6.26631	-6.55825	4.70297e-06	0.000111196	3.72066
PVRL4	PVRL4	-1.1795	4.43746	-3.26316	0.00454593	0.0188111	-3.14843
WDHD1	WDHD1	-1.17896	3.00596	-6.14331	1.04891e-05	0.000201988	3.10441
MECOM	MECOM	-1.1789	6.61092	-4.70679	0.000199568	0.00180074	-0.140015
PTK6	PTK6	-1.17852	1.54803	-2.50973	0.0224134	0.0641527	-3.89321
MYH10	MYH10	-1.17765	5.95386	-4.11136	0.000718895	0.0046574	-1.39814
GOLGA8N	GOLGA8N	-1.17764	3.2476	-2.54914	0.0206678	0.060247	-4.39284
SECISBP2L	SECISBP2L	-1.17693	6.16875	-3.38921	0.00345961	0.0152547	-3.00472
KIAA0101	KIAA0101	-1.17564	2.9044	-3.83512	0.0013109	0.0073555	-1.86291
FUBP1	FUBP1	-1.17559	5.56268	-8.2224	2.3807e-07	1.25915e-05	6.80469
BAZ1A	BAZ1A	-1.17513	5.72192	-8.14796	2.69941e-07	1.37615e-05	6.73078
AP3M1	AP3M1	-1.17507	5.86401	-8.85864	8.36767e-08	5.76031e-06	7.89749
QSOX1	QSOX1	-1.17344	7.85915	-5.46688	4.07224e-05	0.000548123	1.41695
DLGAP5	DLGAP5	-1.17296	2.6163	-5.19022	7.2093e-05	0.000840085	1.04129
LOC102724455	LOC102724455	-1.17256	0.872344	-3.57274	0.00232147	0.0113351	-1.89422
HMGB2	HMGB2	-1.17156	5.72474	-6.0058	1.37532e-05	0.000246765	2.59291
RLF	RLF	-1.16995	4.48339	-5.42836	4.40695e-05	0.00058583	1.51212
MYCBP2	MYCBP2	-1.16934	5.06606	-5.75987	2.24665e-05	0.000357749	2.20056
SLC6A14	SLC6A14	-1.16856	4.85652	-2.47557	0.0240381	0.0677397	-4.77656
ATRNL1	ATRNL1	-1.16791	0.670621	-2.79406	0.012399	0.0409635	-3.6853
PPP1R9A	PPP1R9A	-1.1664	4.43391	-5.60683	3.06107e-05	0.000445064	1.90954
CAPG	CAPG	-1.16636	4.32593	-2.38422	0.0289465	0.0778121	-4.821
LOC102724757	LOC102724757	-1.16577	-0.427154	-2.20411	0.0414824	0.101593	-4.4075
ZNF121	ZNF121	-1.16572	2.23004	-3.28802	0.00430789	0.0180587	-2.75302
FEN1	FEN1	-1.16232	5.18332	-4.08691	0.000758082	0.0048584	-1.3848
ZNF460	ZNF460	-1.16044	1.85494	-2.94859	0.00893523	0.0317319	-3.15161
CKAP5	CKAP5	-1.15998	5.73455	-7.14468	1.57533e-06	4.81619e-05	4.84126
CDC25C	CDC25C	-1.15958	0.951287	-3.83333	0.00131602	0.00737755	-1.59557
RIF1	RIF1	-1.1592	4.78054	-5.53574	3.53759e-05	0.000496513	1.75325
HSPA13	HSPA13	-1.15803	4.80189	-4.59302	0.000254432	0.00216454	-0.28902
C1orf106	C1orf106	-1.15775	3.96243	-2.62991	0.0174848	0.0529675	-4.36184
ZWINT	ZWINT	-1.15707	3.96547	-4.88719	0.000136105	0.00136568	0.333261
ZFAS1	ZFAS1	-1.15629	6.06588	-4.51668	0.000299644	0.0024375	-0.546857
TMEM170B	TMEM170B	-1.15493	3.63616	-5.1626	7.63609e-05	0.000873146	1.08322
SMG1	SMG1	-1.15467	5.86685	-4.66661	0.000217416	0.00192488	-0.178141
EP300	EP300	-1.15252	6.01751	-5.22328	6.73052e-05	0.000797445	1.00092
NPM1	NPM1	-1.15224	8.79008	-7.5283	7.8995e-07	2.92874e-05	5.42211
SEC24C	SEC24C	-1.1521	6.96786	-8.81598	8.96142e-08	6.12737e-06	7.76202
TTLL4	TTLL4	-1.14944	3.73434	-5.63708	2.87883e-05	0.00042716	2.0175
NIPBL	NIPBL	-1.14917	5.39571	-8.143	2.72218e-07	1.38427e-05	6.70291
RNF43	RNF43	-1.14888	4.62787	-5.42815	4.40878e-05	0.00058583	1.50628
MPHOSPH8	MPHOSPH8	-1.14856	5.75145	-6.50924	5.16403e-06	0.000119082	3.69463
ZNF483	ZNF483	-1.14754	0.763888	-3.23321	0.00484993	0.0197421	-2.38123
KSR1	KSR1	-1.14594	3.55226	-3.42394	0.00320836	0.0144319	-2.608
KIAA1524	KIAA1524	-1.1452	2.21084	-6.11068	1.11831e-05	0.000210658	3.08917
PKDCC	PKDCC	-1.14233	2.77152	-2.84645	0.0110999	0.0376175	-3.68213
NFYC-AS1	NFYC-AS1	-1.14186	2.46282	-3.56945	0.00233815	0.0113918	-2.0979
ANXA6	ANXA6	-1.14184	4.74856	-2.22914	0.0394809	0.0977166	-5.23759
TPX2	TPX2	-1.14137	3.80302	-3.24216	0.00475706	0.0194952	-3.22025
NCOA7	NCOA7	-1.14073	5.57405	-2.19757	0.0420201	0.102575	-5.26977
ERF	ERF	-1.14072	5.0134	-5.14206	7.97023e-05	0.000905724	0.893067
SFR1	SFR1	-1.14061	2.08461	-4.551	0.000278384	0.002311	-0.0696987
AURKA	AURKA	-1.13949	3.64031	-5.67245	2.67986e-05	0.000404347	2.05561
CASP7	CASP7	-1.13744	4.1166	-7.29759	1.19358e-06	4.03962e-05	5.2709
SERTAD3	SERTAD3	-1.13658	4.2412	-7.66129	6.24701e-07	2.47281e-05	5.91126
MTHFD2L	MTHFD2L	-1.1364	1.69415	-4.00975	0.000896441	0.00550106	-1.12844
ZNF430	ZNF430	-1.1343	3.2393	-4.90998	0.000129712	0.00131843	0.541196
GSN-AS1	GSN-AS1	-1.13386	1.41409	-2.33465	0.031988	0.0837485	-4.1911
DCLRE1A	DCLRE1A	-1.13383	3.15542	-6.65449	3.91767e-06	9.74076e-05	4.08689
NPM3	NPM3	-1.13345	2.78481	-3.58768	0.00224718	0.011057	-2.27492
RBL1	RBL1	-1.13298	3.01484	-4.09893	0.000738552	0.00475582	-1.15763
PBK	PBK	-1.13141	2.49848	-3.83182	0.00132035	0.00739416	-1.79375
CADM1	CADM1	-1.13128	7.27763	-3.2282	0.00490273	0.0199162	-3.45816
TSC22D2	TSC22D2	-1.13117	5.06103	-3.80851	0.00138913	0.00769843	-1.94097
ZFHX2	ZFHX2	-1.13039	2.52374	-3.68501	0.00181794	0.00939924	-1.93347
CTDSPL2	CTDSPL2	-1.12962	4.69122	-5.50191	3.79058e-05	0.000521179	1.69872
SLC4A7	SLC4A7	-1.12929	4.05933	-3.53902	0.00249824	0.011973	-2.46011
ECHDC3	ECHDC3	-1.12731	3.90782	-3.26564	0.00452163	0.0187374	-3.0707
TDRD6	TDRD6	-1.1271	0.57581	-2.23028	0.0393917	0.0975346	-4.34357
ITSN1	ITSN1	-1.12625	4.23301	-4.73992	0.000185981	0.00171172	0.122833
RPS26	RPS26	-1.12513	7.39264	-2.12038	0.0488746	0.114607	-5.59653
IMPDH2	IMPDH2	-1.12513	7.35449	-6.29846	7.74995e-06	0.00016407	3.13609
NCOR1	NCOR1	-1.12204	6.44261	-7.51977	8.02e-07	2.96264e-05	5.55857
PPFIA4	PPFIA4	-1.12191	2.30608	-3.10721	0.00636283	0.0244141	-3.41104
SMIM3	SMIM3	-1.12167	2.9575	-2.78951	0.0125184	0.0412704	-3.89581
DKFZP586I1420	DKFZP586I1420	-1.12126	1.57518	-3.71693	0.00169582	0.008924	-1.66994
NCAPG2	NCAPG2	-1.12049	3.97441	-5.31981	5.51085e-05	0.00069147	1.27009
FDPSP2	FDPSP2	-1.11882	-0.80899	-2.69868	0.0151492	0.0475455	-3.26223
LOC100289511	LOC100289511	-1.1184	1.84659	-2.39997	0.0280381	0.0758741	-4.08789
ASPHD2	ASPHD2	-1.11753	2.07061	-2.62979	0.0174894	0.0529733	-3.95695
LRCH1	LRCH1	-1.11752	3.74341	-4.14326	0.000670825	0.0044253	-1.13441
OSBPL10	OSBPL10	-1.11652	4.79933	-6.65812	3.89081e-06	9.68587e-05	4.04552
TANC1	TANC1	-1.11619	5.0127	-5.33871	5.29985e-05	0.000670398	1.31518
VPS13B	VPS13B	-1.11598	5.58426	-4.45245	0.000343976	0.00269209	-0.493593
ASH1L	ASH1L	-1.11555	5.60276	-4.91947	0.000127139	0.00129827	0.412356
ZNF415	ZNF415	-1.11229	1.01118	-4.20964	0.00058095	0.00395354	-0.657814
EXOSC9	EXOSC9	-1.11129	4.8074	-5.59196	3.15493e-05	0.000454467	1.93968
ZRANB1	ZRANB1	-1.11043	6.10857	-8.54551	1.39117e-07	8.40472e-06	7.3921
AP3B1	AP3B1	-1.10912	5.38399	-7.74985	5.35016e-07	2.22345e-05	6.03136
PAICS	PAICS	-1.10885	6.27768	-4.94507	0.000120459	0.00124323	0.361353
LOC102723758	LOC102723758	-1.10855	-3.61766	-2.17356	0.0440513	0.106125	-4.25857
TAOK1	TAOK1	-1.10824	5.73893	-5.61801	2.99236e-05	0.000439495	1.84706
FAM72A	FAM72A	-1.10816	0.147009	-2.79179	0.0124584	0.0411128	-3.56164
ANKRD11	ANKRD11	-1.10759	6.23548	-9.61199	2.58302e-08	2.52549e-06	9.08794
RRM2	RRM2	-1.10744	4.33643	-3.52902	0.00255317	0.0121699	-2.66889
MROH6	MROH6	-1.10718	3.06037	-2.2278	0.0395855	0.0978439	-5.02161
PDCL3P4	PDCL3P4	-1.10687	0.301482	-2.35284	0.0308388	0.0815131	-4.25849
PSD3	PSD3	-1.10599	5.00505	-3.06692	0.00693776	0.026177	-3.57439
LOC102724391	LOC102724391	-1.10569	0.580309	-2.80199	0.0121933	0.0404292	-3.24802
SND1	SND1	-1.10492	7.03014	-5.55362	3.41096e-05	0.000483774	1.62374
SLC38A2	SLC38A2	-1.1039	7.27493	-3.91377	0.00110458	0.0064649	-1.93347
SERTAD4	SERTAD4	-1.10308	1.68023	-2.52768	0.0216016	0.0623467	-4.16103
PPRC1	PPRC1	-1.10298	4.23956	-4.0665	0.000792449	0.00501513	-1.39389
WDR76	WDR76	-1.10016	2.79086	-3.52348	0.00258414	0.0122771	-2.41612
CANX	CANX	-1.10006	8.81835	-5.48613	3.91485e-05	0.000533553	1.40701
ZNF519	ZNF519	-1.09957	0.812588	-5.42634	4.42523e-05	0.000587266	1.96187
INADL	INADL	-1.0981	5.53955	-5.95059	1.53444e-05	0.000268346	2.54271
HNRNPDL	HNRNPDL	-1.09741	7.56845	-7.25066	1.29927e-06	4.2619e-05	4.97232
RTKN2	RTKN2	-1.09739	3.022	-3.53803	0.00250358	0.01199	-2.46295
CEP350	CEP350	-1.09662	5.10626	-4.44065	0.000352818	0.00274115	-0.593942
KBTBD2	KBTBD2	-1.0965	4.72485	-6.22371	8.96287e-06	0.000181763	3.14197
CADPS2	CADPS2	-1.09642	6.1103	-5.0824	9.02816e-05	0.000996023	0.647739
LDLR	LDLR	-1.09586	7.64654	-2.6932	0.0153237	0.0479641	-4.52754
NFKB2	NFKB2	-1.0953	4.40825	-4.27339	0.00050609	0.0035611	-0.90604
PRC1	PRC1	-1.09465	4.82934	-5.35391	5.13636e-05	0.000656695	1.3012
TM7SF3	TM7SF3	-1.09432	5.77016	-5.17386	7.45908e-05	0.000859706	0.893271
HIST1H2BH	HIST1H2BH	-1.09334	-1.31171	-2.25059	0.037837	0.0950576	-4.23506
ASGR1	ASGR1	-1.08892	0.363202	-2.42552	0.0266209	0.0730649	-4.13385
NUP37	NUP37	-1.08823	3.29008	-4.93392	0.000123324	0.00126762	0.577608
HNRNPM	HNRNPM	-1.08823	6.67068	-7.13156	1.61353e-06	4.89599e-05	4.75014
NDUFB2-AS1	NDUFB2-AS1	-1.0882	-0.447144	-2.60729	0.018326	0.0549883	-3.53818
MASTL	MASTL	-1.08729	4.32855	-6.19033	9.56648e-06	0.00019038	3.20139
TDRD3	TDRD3	-1.08682	4.03427	-3.72662	0.00166042	0.00877648	-2.00413
GUSBP5	GUSBP5	-1.08664	-0.376523	-2.38431	0.028941	0.0778078	-4.1256
MAD1L1	MAD1L1	-1.08652	4.38804	-5.54052	3.50325e-05	0.000492719	1.801
SMCHD1	SMCHD1	-1.08571	5.30321	-8.16986	2.60127e-07	1.34304e-05	6.74916
LNPEP	LNPEP	-1.08404	2.67601	-2.6448	0.0169519	0.051755	-4.04803
ODC1	ODC1	-1.08372	6.00488	-5.63029	2.91874e-05	0.000431816	1.82032
PLK1	PLK1	-1.08359	3.64419	-4.84515	0.000148761	0.00144888	0.310014
HSPA4L	HSPA4L	-1.08349	3.52776	-3.1125	0.00629093	0.0242057	-3.3331
FOXC1	FOXC1	-1.0834	5.13053	-2.97279	0.00848574	0.0304617	-3.85535
PRTFDC1	PRTFDC1	-1.08337	2.98312	-5.35304	5.1455e-05	0.000657448	1.47837
LINC00342	LINC00342	-1.08292	1.07105	-2.21729	0.040417	0.0994408	-4.51408
CHD3	CHD3	-1.08287	6.60888	-7.0773	1.78205e-06	5.2499e-05	4.68692
FAM162A	FAM162A	-1.08184	4.67643	-3.99394	0.000927801	0.00563464	-1.59616
STAM	STAM	-1.08119	4.11102	-6.20042	9.37982e-06	0.000187969	3.14369
ABHD2	ABHD2	-1.07939	8.85659	-3.61783	0.00210438	0.010537	-2.60022
CASP8AP2	CASP8AP2	-1.07938	3.75532	-4.30229	0.000475449	0.00340142	-0.76561
MACF1	MACF1	-1.07808	6.71578	-4.74243	0.000184992	0.00170649	-0.0642904
FAM72D	FAM72D	-1.07799	-0.0866168	-2.15659	0.0455407	0.108603	-4.75056
RPSA	RPSA	-1.07522	8.6143	-5.78908	2.11853e-05	0.000342467	2.01186
KIF26B	KIF26B	-1.07378	1.31217	-2.16887	0.0444581	0.106663	-4.53051
NRIP3	NRIP3	-1.07359	1.12376	-2.61935	0.0178729	0.053925	-3.88967
ACTA2	ACTA2	-1.07305	2.99981	-2.2398	0.0386558	0.0961007	-4.89459
LOC100996746	LOC100996746	-1.0729	1.38809	-2.85506	0.0108994	0.0371055	-3.23385
EPHX1	EPHX1	-1.07273	6.03421	-2.69941	0.0151259	0.0474993	-4.30374
NFIB	NFIB	-1.07232	4.49656	-4.87611	0.000139332	0.0013864	0.359379
RNF168	RNF168	-1.072	4.40991	-4.33951	0.000438732	0.00321604	-0.735307
TNRC6B	TNRC6B	-1.07153	4.81466	-6.19407	9.49681e-06	0.000189552	3.10921
RNF19B	RNF19B	-1.07053	4.30388	-4.85112	0.000146893	0.00143691	0.350661
TMTC4	TMTC4	-1.07024	3.83533	-4.59075	0.00025567	0.00216778	-0.236763
IPMK	IPMK	-1.06999	3.89355	-4.74072	0.000185663	0.00171035	0.129504
LOC101927850	LOC101927850	-1.06979	1.48143	-3.36557	0.00364163	0.015874	-2.54503
PHLPP2	PHLPP2	-1.06943	3.39253	-4.21948	0.000568703	0.00388719	-0.851675
BLM	BLM	-1.06926	1.86419	-4.12739	0.000694323	0.00455213	-1.04328
AMIGO3	AMIGO3	-1.06821	3.70244	-4.44007	0.000353262	0.00274354	-0.3879
TMEM191A	TMEM191A	-1.06709	1.40702	-3.59094	0.00223126	0.0109981	-1.92848
SCD	SCD	-1.06671	10.1728	-3.43392	0.00313954	0.014196	-3.07986
CRTAP	CRTAP	-1.0663	6.36668	-4.83672	0.000151439	0.0014665	0.165378
CBS	CBS	-1.06591	4.75986	-2.11345	0.0495375	0.115799	-5.39244
SON	SON	-1.06499	7.52935	-8.54106	1.40135e-07	8.44107e-06	7.27862
KIF15	KIF15	-1.06498	1.99992	-3.9541	0.00101178	0.00604771	-1.53712
PLEKHO2	PLEKHO2	-1.06447	2.73574	-4.78269	0.000169822	0.00159744	0.493227
ZNF713	ZNF713	-1.06428	1.27964	-2.32789	0.0324254	0.0845857	-4.51629
DSCC1	DSCC1	-1.0641	2.06502	-3.68495	0.00181817	0.00939924	-1.99627
TENM4	TENM4	-1.06404	3.02706	-3.25568	0.00462004	0.0190757	-3.06264
AFF4	AFF4	-1.06362	6.66337	-4.76156	0.00017762	0.00165053	-0.00746545
ERCC6L	ERCC6L	-1.06345	2.08397	-3.15826	0.00570098	0.0223696	-3.07518
ZNF367	ZNF367	-1.06331	2.83345	-2.75977	0.0133274	0.043268	-4.01553
ETV3	ETV3	-1.063	4.31853	-3.58676	0.00225167	0.0110745	-2.42095
ZBTB2	ZBTB2	-1.06236	3.74205	-5.24863	6.38552e-05	0.000770183	1.31041
FDXR	FDXR	-1.06207	3.15626	-3.19606	0.00525485	0.0209872	-3.14187
UTP14A	UTP14A	-1.06176	3.71349	-4.23044	0.000555365	0.00381018	-0.952089
C5orf66	C5orf66	-1.05836	4.11175	-3.3689	0.0036154	0.0157937	-2.51075
UPF2	UPF2	-1.05818	4.8408	-8.52651	1.43529e-07	8.56901e-06	7.4077
HMGCS1	HMGCS1	-1.0568	6.79181	-2.31996	0.0329456	0.0855952	-5.21983
EEF1B2	EEF1B2	-1.05613	7.27102	-4.98242	0.000111351	0.00117255	0.407849
CCSER1	CCSER1	-1.05575	2.02195	-3.78298	0.00146855	0.00802431	-1.63727
STK38L	STK38L	-1.05488	4.69046	-4.13044	0.000689748	0.00452947	-1.2407
BBX	BBX	-1.05477	5.22122	-5.64272	2.84607e-05	0.000423229	1.92446
COX15	COX15	-1.05476	6.31131	-4.59136	0.000255337	0.00216678	-0.291091
CCDC58	CCDC58	-1.05432	2.52699	-5.01012	0.000105053	0.0011161	0.828168
CD99P1	CD99P1	-1.05407	1.32673	-3.28152	0.00436893	0.0182579	-2.71137
BRIP1	BRIP1	-1.05393	2.04114	-3.45955	0.00296946	0.0136744	-2.469
UBR5	UBR5	-1.0531	6.11674	-7.15556	1.54439e-06	4.77756e-05	4.88384
GGCT	GGCT	-1.05228	4.5888	-2.87911	0.0103578	0.0356163	-3.91069
CCNB2	CCNB2	-1.05185	2.94729	-4.72172	0.000193324	0.00176009	0.0561267
CCNA2	CCNA2	-1.05162	4.47309	-3.99713	0.000921375	0.00560853	-1.54927
NOLC1	NOLC1	-1.05162	5.74217	-6.62114	4.17313e-06	0.000102376	3.84207
EXOSC7	EXOSC7	-1.05149	3.66746	-6.36554	6.80623e-06	0.000147961	3.50927
YLPM1	YLPM1	-1.05144	5.28601	-6.58941	4.43226e-06	0.000106411	3.83066
METTL10	METTL10	-1.05004	2.91802	-4.64047	0.00022989	0.00200463	-0.00369964
CCDC7	CCDC7	-1.04953	1.82174	-3.07217	0.00686005	0.0259709	-2.85788
NDNF	NDNF	-1.04865	4.59601	-4.34923	0.000429621	0.00317152	-0.83673
FSCN1	FSCN1	-1.04863	3.62021	-2.55713	0.0203298	0.0595794	-4.51618
RAPGEF6	RAPGEF6	-1.04833	4.30657	-3.63709	0.00201796	0.010188	-2.28302
MDC1	MDC1	-1.04767	4.31661	-5.1784	7.38883e-05	0.000854041	1.0081
YTHDF2	YTHDF2	-1.04741	6.35173	-11.1875	2.69647e-09	4.9092e-07	11.4117
LRPPRC	LRPPRC	-1.04729	6.64971	-6.145	1.04543e-05	0.000201781	2.85183
ENO2	ENO2	-1.04678	5.36377	-3.68153	0.00183178	0.00945509	-2.37588
CWC27	CWC27	-1.04576	4.40822	-7.63143	6.58377e-07	2.58234e-05	5.85798
PDE4D	PDE4D	-1.04564	5.93574	-2.64022	0.017114	0.0521507	-4.54481
MYH7B	MYH7B	-1.04531	1.68488	-2.4843	0.0236127	0.0667734	-4.20702
RPL13A	RPL13A	-1.04495	10.123	-6.14994	1.03537e-05	0.000201465	2.71735
TFAP2E	TFAP2E	-1.04403	1.42056	-2.71249	0.0147173	0.0465922	-3.74326
SLC25A25	SLC25A25	-1.04366	5.40008	-2.70287	0.015017	0.0472967	-4.2319
MDN1	MDN1	-1.04361	5.22718	-4.85363	0.000146116	0.00143295	0.328497
FAH	FAH	-1.0435	3.91353	-3.50402	0.00269586	0.0126976	-2.5569
CBX5	CBX5	-1.04314	6.23275	-7.66499	6.20658e-07	2.46304e-05	5.76874
ARL4A	ARL4A	-1.04241	4.20546	-3.89415	0.00115279	0.00668327	-1.71826
CFDP1	CFDP1	-1.04146	4.44576	-6.40849	6.26521e-06	0.00013919	3.51645
RTTN	RTTN	-1.04135	2.8479	-3.44596	0.00305846	0.0139396	-2.61485
IPO5	IPO5	-1.04064	6.1224	-6.39526	6.42694e-06	0.000141694	3.37227
PARD6B	PARD6B	-1.04055	3.89653	-4.29166	0.000486489	0.00346326	-0.776063
LOC100996255	LOC100996255	-1.03996	1.22449	-2.98891	0.00819872	0.0297053	-3.04275
AKIRIN1	AKIRIN1	-1.03953	5.63701	-7.81483	4.77816e-07	2.03162e-05	6.07611
VRK1	VRK1	-1.03847	3.4282	-5.70347	2.51703e-05	0.000387098	2.19709
ZNF385A	ZNF385A	-1.03845	3.83931	-3.34455	0.00381148	0.0164234	-2.95508
KIAA2018	KIAA2018	-1.0382	4.26981	-4.32029	0.000457313	0.00331147	-0.719636
LOC100996573	LOC100996573	-1.03792	1.38554	-3.00668	0.00789317	0.0288983	-3.11688
RBM25	RBM25	-1.03792	6.76326	-6.85805	2.673e-06	7.194e-05	4.28455
KIAA1109	KIAA1109	-1.03711	5.53907	-4.31401	0.000463562	0.00334589	-0.917472
TNFRSF19	TNFRSF19	-1.03702	5.73666	-3.5656	0.0023578	0.0114495	-2.65463
NSD1	NSD1	-1.03639	6.09466	-6.60959	4.26557e-06	0.000103472	3.83264
UPF3B	UPF3B	-1.03635	3.58555	-4.66771	0.000216906	0.00192205	-0.0138115
GMNN	GMNN	-1.0353	3.73426	-4.59664	0.000252467	0.00215145	-0.18606
BRAF	BRAF	-1.03519	4.9912	-5.3154	5.56125e-05	0.000695897	1.31726
LPP	LPP	-1.03501	6.23628	-4.70842	0.000198874	0.0017968	-0.0549638
RRN3P1	RRN3P1	-1.03455	1.53055	-2.97687	0.00841219	0.0302782	-3.2724
LEPR	LEPR	-1.03358	2.12813	-2.26102	0.0370612	0.093647	-4.77929
TAGLN	TAGLN	-1.03317	3.37197	-2.74767	0.0136705	0.0440921	-3.77469
RIMKLB	RIMKLB	-1.03287	4.42796	-3.88599	0.00117345	0.00674892	-1.72548
BTBD8	BTBD8	-1.03247	-1.23529	-2.37719	0.0293604	0.078622	-3.92211
SEC23IP	SEC23IP	-1.03037	4.86848	-5.71796	2.44451e-05	0.000379115	2.09396
MMP14	MMP14	-1.02954	5.5378	-4.02813	0.000861329	0.00533755	-1.51936
SH3BP5	SH3BP5	-1.02857	5.43043	-3.14301	0.00589128	0.0229516	-3.29978
ENPP1	ENPP1	-1.02743	1.52056	-4.32254	0.000455102	0.00330374	-0.461738
UBE2T	UBE2T	-1.02644	2.7897	-4.59872	0.000251348	0.00214514	-0.161505
BORA	BORA	-1.02506	3.44753	-4.81719	0.000157839	0.00151051	0.455715
BLOC1S2	BLOC1S2	-1.02471	4.3264	-6.82582	2.83873e-06	7.56957e-05	4.37553
UBE3A	UBE3A	-1.02471	5.82121	-8.42717	1.69112e-07	9.80707e-06	7.17339
CCNB1	CCNB1	-1.02426	4.33283	-5.87288	1.79129e-05	0.000302621	2.37155
LDHA	LDHA	-1.02338	8.3859	-4.405	0.000380962	0.00289137	-0.919193
AKAP5	AKAP5	-1.02333	1.81799	-3.07362	0.00683883	0.02591	-2.92642
KIAA1432	KIAA1432	-1.02276	5.24152	-6.10784	1.12456e-05	0.000211132	2.94329
WBP1L	WBP1L	-1.02255	5.02402	-6.26294	8.30363e-06	0.000172366	3.19899
EIF5B	EIF5B	-1.02233	6.10112	-6.68239	3.71645e-06	9.34375e-05	3.96601
LOC644961	LOC644961	-1.02232	0.737385	-2.17374	0.0440357	0.106112	-4.54817
RASAL2	RASAL2	-1.02225	3.78587	-4.32179	0.000455842	0.00330506	-0.685472
TOE1	TOE1	-1.02206	3.01914	-4.92075	0.000126798	0.00129609	0.712101
BDP1	BDP1	-1.02199	5.059	-4.46679	0.000333535	0.00263659	-0.540087
CKAP2	CKAP2	-1.02143	4.71727	-6.39545	6.42454e-06	0.000141694	3.45356
FUS	FUS	-1.02105	6.41633	-6.05695	1.24311e-05	0.00022899	2.6382
LOC101928445	LOC101928445	-1.02078	0.639723	-3.0624	0.00700534	0.0263582	-2.70398
ZNF660	ZNF660	-1.02009	1.80986	-3.89161	0.00115917	0.00670876	-1.40602
FAM117B	FAM117B	-1.01988	3.58598	-6.07804	1.19248e-05	0.000221031	2.96156
PPAT	PPAT	-1.01906	4.02999	-5.52273	3.63276e-05	0.000506011	1.76891
WDR25	WDR25	-1.01893	2.73099	-5.16455	7.60507e-05	0.000870582	1.16492
SHANK2	SHANK2	-1.01875	4.25047	-4.11089	0.000719639	0.00466073	-1.31477
PLA2G3	PLA2G3	-1.01855	3.82018	-2.35505	0.0307017	0.0812462	-4.91885
SPAG9	SPAG9	-1.0184	6.15414	-3.68813	0.00180565	0.00934402	-2.30745
ZNF137P	ZNF137P	-1.0182	1.18292	-3.563	0.00237116	0.0114946	-2.02137
KLHL23	KLHL23	-1.01711	3.15419	-3.32033	0.0040168	0.0170754	-2.94773
TAS2R20	TAS2R20	-1.0166	-0.912831	-2.41965	0.0269401	0.0736613	-3.89116
LBR	LBR	-1.01619	5.28557	-5.50326	3.78013e-05	0.000520691	1.61267
MMS22L	MMS22L	-1.01618	3.00684	-3.68059	0.00183555	0.00946973	-2.08687
ITGB8	ITGB8	-1.01522	3.3369	-2.95163	0.0088775	0.0315823	-3.50399
CDYL	CDYL	-1.01399	3.83997	-6.00937	1.36563e-05	0.00024568	2.81227
ACOT1	ACOT1	-1.01327	3.37636	-2.60931	0.0182491	0.0548181	-4.22151
CBL	CBL	-1.01275	4.44771	-5.3109	5.6132e-05	0.000700404	1.31273
CENPH	CENPH	-1.01263	2.98022	-5.26468	6.17663e-05	0.000752608	1.27235
PRELID2	PRELID2	-1.01206	2.23354	-2.88389	0.0102531	0.0353599	-3.72893
PPAP2B	PPAP2B	-1.01153	4.50602	-3.76118	0.00153998	0.00831931	-1.95731
FAM122C	FAM122C	-1.01136	1.57922	-3.77811	0.00148421	0.00809458	-1.4372
CHD8	CHD8	-1.01131	5.7671	-6.88164	2.55808e-06	6.9494e-05	4.36845
SLC16A3	SLC16A3	-1.01101	5.83526	-2.39065	0.0285719	0.0770611	-5.0217
SPTAN1	SPTAN1	-1.009	7.33082	-4.92625	0.000125333	0.00128371	0.297721
MAN1A2	MAN1A2	-1.0086	5.43219	-4.97172	0.000113886	0.00119303	0.507128
TEAD3	TEAD3	-1.00849	4.77634	-5.03539	9.96257e-05	0.00107194	0.679449
PPP1R14C	PPP1R14C	-1.00839	4.963	-2.46289	0.0246694	0.0690573	-4.85021
LINC00926	LINC00926	-1.0063	0.303551	-2.69327	0.0153214	0.0479641	-3.60791
STT3A	STT3A	-1.00625	6.45029	-6.53719	4.89563e-06	0.000114679	3.64095
C7orf49	C7orf49	-1.00623	4.36067	-4.06873	0.000788618	0.00499712	-1.36456
USP46	USP46	-1.00619	3.36111	-4.78426	0.000169259	0.00159406	0.279236
TSSK4	TSSK4	-1.00583	0.724156	-3.03466	0.00743448	0.027609	-2.78073
IDE	IDE	-1.00551	4.81353	-4.65241	0.000224104	0.00196945	-0.139208
LOC100271836	LOC100271836	-1.00497	3.6368	-3.76904	0.00151383	0.00822245	-1.83875
PRICKLE2	PRICKLE2	-1.00489	3.20639	-3.38077	0.00352355	0.0154817	-2.7619
LOC729737	LOC729737	-1.00468	3.47004	-2.59092	0.018958	0.0564917	-4.38204
SNHG3	SNHG3	-1.00448	4.90597	-3.82315	0.00134554	0.00752273	-1.99277
NET1	NET1	-1.00218	6.65258	-5.8414	1.90763e-05	0.000317409	2.20463
ATE1	ATE1	-1.00192	4.39014	-7.26366	1.26905e-06	4.17868e-05	5.21037
CSRP2	CSRP2	-1.00185	2.68176	-4.79723	0.000164664	0.00155877	0.352998
ELOVL6	ELOVL6	-1.00107	4.54708	-2.88384	0.0102542	0.0353599	-3.97916
USP1	USP1	-1.00045	5.14608	-7.71872	5.649e-07	2.29579e-05	5.95246
R3HCC1L	R3HCC1L	-1.00011	3.55142	-5.09259	8.83777e-05	0.000980097	0.941411
2005-03-01	2005-03-01	-0.99934	4.90224	-7.87147	4.33163e-07	1.93101e-05	6.20481
CGNL1	CGNL1	-0.999024	5.78531	-2.711	0.0147633	0.0467013	-4.406
TAF1D	TAF1D	-0.998984	4.33621	-6.97959	2.13324e-06	6.0048e-05	4.6436
ARL4C	ARL4C	-0.997942	5.27404	-3.74545	0.00159366	0.0085396	-2.1646
STRN3	STRN3	-0.997697	5.13208	-7.33236	1.1211e-06	3.8654e-05	5.28503
HNRNPU-AS1	HNRNPU-AS1	-0.997583	6.39866	-5.82735	1.96204e-05	0.000323633	2.32539
RFX7	RFX7	-0.996398	4.46781	-4.89121	0.000134955	0.00135753	0.367843
PANK1	PANK1	-0.995388	3.9103	-6.36131	6.86208e-06	0.000149015	3.44577
LOC102724499	LOC102724499	-0.994965	1.55915	-3.31992	0.00402037	0.017087	-2.41814
SUPT6H	SUPT6H	-0.9948	6.21073	-6.11955	1.09897e-05	0.000208065	2.83847
SMC2	SMC2	-0.994704	4.09325	-5.20159	7.04078e-05	0.000826077	1.04012
FAM115A	FAM115A	-0.994381	5.79695	-4.83944	0.00015057	0.00146041	0.192993
FNDC3A	FNDC3A	-0.994093	5.7465	-6.43811	5.91829e-06	0.0001325	3.51643
SMC1A	SMC1A	-0.993429	5.87343	-5.90611	1.67641e-05	0.000287047	2.41805
HNRNPC	HNRNPC	-0.993355	7.84048	-7.18739	1.4574e-06	4.57306e-05	4.81874
IGF2R	IGF2R	-0.992981	7.06586	-4.46483	0.000334941	0.00264489	-0.689197
STK17A	STK17A	-0.992649	5.81865	-3.34409	0.00381528	0.0164327	-3.00305
ZDHHC6	ZDHHC6	-0.991439	4.42945	-5.76015	2.24534e-05	0.000357749	2.21823
TMEM74B	TMEM74B	-0.991363	1.49605	-2.18349	0.0432008	0.104661	-4.66035
STX19	STX19	-0.990903	1.79976	-3.15196	0.00577884	0.0226224	-2.96144
POLR1A	POLR1A	-0.989603	4.26624	-4.41518	0.000372695	0.00284748	-0.615066
CATSPER2P1	CATSPER2P1	-0.988826	-1.51559	-2.39333	0.0284172	0.0767053	-3.88232
ZNF34	ZNF34	-0.988347	2.02535	-3.38614	0.00348271	0.0153365	-2.49964
SPTBN5	SPTBN5	-0.987997	2.15993	-3.35112	0.00375755	0.0162429	-2.39622
MTMR11	MTMR11	-0.987604	1.892	-3.22378	0.00494968	0.0200755	-2.84135
RP3-365O12.2	RP3-365O12.2	-0.98671	-3.64838	-2.63954	0.0171383	0.0521833	-3.40639
PLSCR1	PLSCR1	-0.985834	3.98588	-5.59114	3.1602e-05	0.000454579	1.97033
RDX	RDX	-0.98547	5.48911	-7.33341	1.11899e-06	3.86471e-05	5.21885
RUFY3	RUFY3	-0.985417	5.41209	-7.65622	6.30288e-07	2.48663e-05	5.84359
WWC2	WWC2	-0.984613	4.8674	-2.4373	0.0259904	0.0718017	-4.82507
DHX9	DHX9	-0.984518	6.3597	-6.53809	4.88725e-06	0.000114615	3.63585
CABYR	CABYR	-0.984242	2.09323	-4.59348	0.000254181	0.00216454	0.110322
RBM27	RBM27	-0.983638	4.30189	-5.1583	7.7049e-05	0.00088002	0.965045
GTSE1	GTSE1	-0.982545	2.65578	-3.76111	0.00154022	0.00831931	-2.02037
CYB5R2	CYB5R2	-0.981349	3.10862	-4.48225	0.000322632	0.00257279	-0.275735
TNFRSF10D	TNFRSF10D	-0.98134	4.51646	-3.05292	0.00714925	0.0267703	-3.62175
SPTBN1	SPTBN1	-0.98071	8.028	-3.18433	0.00538948	0.0214088	-3.52144
HMBOX1	HMBOX1	-0.980584	5.44512	-4.97128	0.000113992	0.00119352	0.531011
FRYL	FRYL	-0.980488	4.53282	-4.66573	0.00021782	0.00192677	-0.0953231
TEX10	TEX10	-0.980405	4.28137	-7.73856	5.45659e-07	2.26303e-05	6.10352
RAB8B	RAB8B	-0.980254	3.51513	-3.80779	0.00139129	0.0077053	-1.82066
NHLRC2	NHLRC2	-0.979994	4.17249	-3.27996	0.00438368	0.0183054	-3.06394
INCENP	INCENP	-0.9792	4.51168	-5.03827	9.90272e-05	0.0010672	0.720191
GAN	GAN	-0.979164	1.32638	-3.42817	0.00317897	0.0143135	-2.20807
HGSNAT	HGSNAT	-0.978995	5.38903	-6.07221	1.20626e-05	0.000223158	2.77561
CALML4	CALML4	-0.978605	3.92937	-4.51463	0.000300969	0.00244435	-0.137976
TM9SF3	TM9SF3	-0.977979	7.08467	-7.23271	1.34223e-06	4.31883e-05	4.95132
POLE	POLE	-0.976939	4.47879	-4.42833	0.000362294	0.00279233	-0.66429
TET2	TET2	-0.976554	4.62822	-4.39156	0.00039215	0.00296036	-0.656612
CWF19L2	CWF19L2	-0.97631	3.30894	-5.63487	2.89174e-05	0.000428667	2.1425
NRDE2	NRDE2	-0.976291	3.29782	-4.99964	0.000107392	0.00113796	0.775432
DLG3	DLG3	-0.976202	5.65856	-4.82712	0.000154551	0.00148808	0.137275
ZDHHC3	ZDHHC3	-0.976095	5.70236	-5.39287	4.74034e-05	0.000618567	1.38313
USP24	USP24	-0.975675	6.55611	-5.48929	3.88966e-05	0.00053227	1.58892
PDCD11	PDCD11	-0.974619	5.22221	-7.42755	9.45145e-07	3.39766e-05	5.41324
DONSON	DONSON	-0.973435	3.70313	-5.81604	2.00702e-05	0.000329174	2.45216
ERC1	ERC1	-0.973361	4.73212	-4.44761	0.000347574	0.0027129	-0.580571
SLTM	SLTM	-0.971298	6.02397	-7.91529	4.01622e-07	1.83901e-05	6.25641
BIRC5	BIRC5	-0.97129	3.33442	-3.70988	0.00172206	0.00902749	-2.21591
TPI1	TPI1	-0.971243	8.46288	-4.92854	0.00012473	0.00127974	0.209937
GBF1	GBF1	-0.970439	5.49825	-7.62643	6.64194e-07	2.60012e-05	5.75832
SMURF2	SMURF2	-0.970262	4.74305	-3.73658	0.00162476	0.00864566	-2.1498
IGF2BP3	IGF2BP3	-0.97006	4.28021	-4.00473	0.000906278	0.00554165	-1.56689
PTTG1	PTTG1	-0.969305	2.81216	-3.91566	0.00110004	0.00644394	-1.70592
MFSD4	MFSD4	-0.969122	0.908171	-2.37485	0.0294998	0.07887	-4.03075
LEMD3	LEMD3	-0.969117	4.87741	-7.22439	1.36262e-06	4.34986e-05	5.05649
P4HB	P4HB	-0.968924	9.07951	-5.66375	2.72742e-05	0.000409802	1.7584
C9orf72	C9orf72	-0.968601	3.04139	-2.57139	0.01974	0.0583236	-4.30386
MAFG	MAFG	-0.96853	5.08469	-5.57601	3.25896e-05	0.000465477	1.78354
TLK1	TLK1	-0.968239	5.00652	-5.26935	6.1171e-05	0.000749164	1.17499
FLJ42627	FLJ42627	-0.967796	4.54871	-3.9722	0.000972717	0.00585569	-1.4288
C10orf11	C10orf11	-0.966626	1.71857	-3.5876	0.00224756	0.011057	-1.99053
WHAMMP2	WHAMMP2	-0.966563	1.75055	-2.39907	0.0280888	0.075981	-4.51831
ARHGEF5	ARHGEF5	-0.966168	4.73712	-3.45795	0.00297983	0.0137034	-2.73614
PARPBP	PARPBP	-0.966008	2.4528	-4.75465	0.000180247	0.00166957	0.288619
ARID1A	ARID1A	-0.965743	6.32075	-7.16537	1.517e-06	4.70503e-05	4.88203
OXNAD1	OXNAD1	-0.964745	3.57599	-4.21082	0.000579463	0.00394475	-0.860094
C3orf62	C3orf62	-0.964432	2.88568	-5.4877	3.90235e-05	0.000533298	1.88537
SNX7	SNX7	-0.96405	3.85537	-4.94399	0.000120734	0.00124543	0.562577
UCKL1-AS1	UCKL1-AS1	-0.963553	1.85386	-2.55576	0.0203872	0.0596785	-3.91598
FAM83G	FAM83G	-0.963484	2.99381	-3.73436	0.00163265	0.00867052	-1.97062
TARS	TARS	-0.963319	5.82782	-6.87554	2.58732e-06	7.00064e-05	4.3417
MATR3	MATR3	-0.963294	7.46017	-9.41494	3.49071e-08	3.08508e-06	8.70953
FLVCR1	FLVCR1	-0.963023	3.83786	-2.81378	0.0118938	0.0397088	-3.99324
TAOK3	TAOK3	-0.963021	5.07854	-2.57331	0.0196616	0.0581515	-4.54459
LOC100133091	LOC100133091	-0.962318	3.3268	-4.91832	0.000127448	0.00130077	0.780781
TMEM170A	TMEM170A	-0.961132	2.03481	-3.24487	0.0047293	0.019419	-2.81697
TMC6	TMC6	-0.960901	5.52971	-4.9546	0.000118066	0.00122227	0.471957
MAPK1IP1L	MAPK1IP1L	-0.960847	5.81523	-7.95741	3.73555e-07	1.76369e-05	6.34944
STRIP2	STRIP2	-0.959814	1.56929	-2.76315	0.0132328	0.0430577	-3.68281
EEF1A1	EEF1A1	-0.959159	12.5868	-5.37518	4.91609e-05	0.000634829	1.1011
BAZ1B	BAZ1B	-0.958959	5.8884	-5.27185	6.08557e-05	0.000746459	1.09576
DNAJB11	DNAJB11	-0.958712	5.33675	-4.9354	0.000122938	0.0012643	0.404655
PLK3	PLK3	-0.958502	3.5423	-3.4406	0.0030943	0.0140574	-2.42148
SF3B3	SF3B3	-0.958372	6.13283	-7.90155	4.11248e-07	1.86156e-05	6.21317
VCL	VCL	-0.957849	6.2469	-4.01578	0.000884766	0.00545273	-1.61146
RBM47	RBM47	-0.95684	6.39274	-5.85973	1.83896e-05	0.000309383	2.33257
JUND	JUND	-0.955596	7.72316	-2.95213	0.0088681	0.03156	-3.98129
C1orf51	C1orf51	-0.955574	2.28848	-2.34516	0.0313194	0.082495	-4.68229
CNOT1	CNOT1	-0.955217	7.15418	-4.86626	0.000142262	0.00140588	0.185955
CROT	CROT	-0.952547	3.18375	-3.65977	0.00192069	0.0098139	-2.15995
CALU	CALU	-0.952134	6.40188	-5.02027	0.000102839	0.00109834	0.527131
PDK1	PDK1	-0.951878	4.75614	-2.90668	0.00976869	0.0340642	-3.87108
GMPS	GMPS	-0.951677	4.82123	-7.58186	7.18501e-07	2.72828e-05	5.72873
TTN-AS1	TTN-AS1	-0.951581	2.38703	-2.12572	0.0483691	0.113743	-4.81619
MAP1LC3A	MAP1LC3A	-0.951427	3.403	-3.48953	0.00278213	0.0130006	-2.51475
PNN	PNN	-0.949645	6.4327	-6.99647	2.06777e-06	5.84491e-05	4.51889
SLC39A10	SLC39A10	-0.949578	4.64121	-5.25822	6.25992e-05	0.00075865	1.16254
ANKRD17	ANKRD17	-0.949068	6.04781	-5.47748	3.9848e-05	0.000540539	1.54037
DIP2B	DIP2B	-0.94823	5.07089	-4.67703	0.000212636	0.00189167	-0.101254
NSMCE4A	NSMCE4A	-0.948088	4.38809	-5.84758	1.88418e-05	0.000315417	2.42583
EPT1	EPT1	-0.946554	4.82078	-3.92259	0.00108358	0.00636964	-1.7494
PDZD9	PDZD9	-0.946235	2.71754	-2.63732	0.0172177	0.0523618	-3.77457
FANCG	FANCG	-0.946233	2.85703	-3.53707	0.00250882	0.0120095	-2.41065
ILVBL	ILVBL	-0.945976	4.83329	-6.04647	1.26906e-05	0.000233072	2.75552
RNF213	RNF213	-0.945721	6.63117	-4.35771	0.000421835	0.00313135	-0.826817
CCDC183	CCDC183	-0.945688	3.20086	-3.1855	0.00537593	0.0213801	-3.15312
SMARCA5	SMARCA5	-0.944152	6.97067	-8.30086	2.08698e-07	1.14974e-05	6.88388
LMBR1	LMBR1	-0.943996	4.79208	-7.04752	1.88223e-06	5.50497e-05	4.72248
LAMB2P1	LAMB2P1	-0.943361	-0.328873	-2.65126	0.0167253	0.0513116	-3.67121
TIPIN	TIPIN	-0.942718	2.04889	-3.50306	0.00270151	0.0127153	-2.24052
ATAD3C	ATAD3C	-0.94248	1.27871	-2.19934	0.0418739	0.102341	-4.58215
PCNXL2	PCNXL2	-0.942219	2.90188	-3.19072	0.00531573	0.0211824	-3.00818
RPS23	RPS23	-0.941616	8.57355	-4.00705	0.000901731	0.00552108	-1.79456
TOP1	TOP1	-0.941134	5.97655	-3.82004	0.00135468	0.00755924	-2.06498
DTL	DTL	-0.940792	1.9673	-3.09288	0.00656186	0.025034	-3.34892
KIAA1328	KIAA1328	-0.940608	2.84231	-3.1133	0.00628015	0.0241824	-3.15766
CREBBP	CREBBP	-0.940474	5.92375	-6.18403	9.68505e-06	0.000191984	2.99481
RAD51	RAD51	-0.940463	1.60562	-3.00764	0.00787707	0.0288602	-3.37047
MPP7	MPP7	-0.939208	4.82871	-3.51137	0.0026531	0.012537	-2.62847
GNB4	GNB4	-0.939108	4.2415	-3.62048	0.00209227	0.0104894	-2.1922
EMC1	EMC1	-0.939029	6.15294	-6.96671	2.18465e-06	6.14098e-05	4.5254
TMPO	TMPO	-0.938278	6.26796	-7.02325	1.96817e-06	5.65822e-05	4.60104
KITLG	KITLG	-0.93813	4.22052	-2.97793	0.00839316	0.0302366	-3.67328
PPP3CB	PPP3CB	-0.937956	4.34813	-5.66506	2.72024e-05	0.000409026	2.0036
FRRS1	FRRS1	-0.937834	1.89984	-2.75923	0.0133425	0.0433034	-3.71345
SLC39A14	SLC39A14	-0.937727	3.88297	-3.68063	0.00183538	0.00946973	-2.11416
LOC101927858	LOC101927858	-0.93754	-0.624585	-2.20846	0.0411273	0.100876	-4.30912
RBM12	RBM12	-0.937262	5.63993	-6.72408	3.43547e-06	8.74597e-05	4.04653
LOC102724851	LOC102724851	-0.93628	0.311103	-2.6001	0.018601	0.0556418	-3.9082
SLC35B4	SLC35B4	-0.935437	3.76814	-4.30352	0.000474183	0.00339717	-0.747546
ZNF432	ZNF432	-0.934603	2.60104	-3.98358	0.000948943	0.00573646	-1.28892
ASPRV1	ASPRV1	-0.934359	-0.350563	-2.20966	0.0410303	0.100693	-4.41528
USP9X	USP9X	-0.933957	6.01373	-5.13752	8.04604e-05	0.000913313	0.824289
MYO6	MYO6	-0.933295	5.65986	-6.32221	7.40125e-06	0.000158345	3.2699
CENPA	CENPA	-0.932875	1.37673	-3.583	0.0022702	0.0111385	-2.17094
LINC00674	LINC00674	-0.931317	6.86901	-3.91878	0.00109261	0.00641153	-1.87621
MFHAS1	MFHAS1	-0.930919	4.9324	-5.52819	3.59249e-05	0.000501092	1.73384
RBMX	RBMX	-0.930664	6.88477	-7.88323	4.24458e-07	1.90479e-05	6.13987
FIGNL1	FIGNL1	-0.930343	3.18777	-4.06421	0.00079639	0.00503534	-1.29901
FRA10AC1	FRA10AC1	-0.930092	3.36772	-4.19913	0.000594327	0.00402563	-1.01829
MYOF	MYOF	-0.929474	6.73563	-2.44753	0.0254547	0.0707662	-4.95782
ASXL2	ASXL2	-0.929225	4.72698	-3.45341	0.00300938	0.0137923	-2.71858
ALMS1	ALMS1	-0.929173	3.11328	-2.53361	0.0213393	0.0617599	-4.42146
ZNF462	ZNF462	-0.928665	3.64514	-4.90023	0.00013241	0.00134038	0.545221
RBMXL1	RBMXL1	-0.928302	3.32609	-3.96363	0.000991021	0.00594818	-1.42263
PGM2	PGM2	-0.928224	2.62416	-4.58312	0.000259877	0.0021961	-0.0987379
TACC3	TACC3	-0.928068	4.56102	-4.50282	0.000308692	0.00249207	-0.50496
ASMTL	ASMTL	-0.927211	4.21399	-6.81137	2.91644e-06	7.69568e-05	4.36564
POLR3G	POLR3G	-0.926724	1.81107	-2.71458	0.0146533	0.0464184	-3.67683
MED12	MED12	-0.92652	5.02688	-4.85788	0.000144806	0.00142535	0.30347
POLE2	POLE2	-0.926477	0.645439	-2.58441	0.0192155	0.057116	-4.03352
PPIA	PPIA	-0.926289	8.70465	-6.26309	8.30118e-06	0.000172366	2.98722
MIB1	MIB1	-0.926265	5.31531	-5.23233	6.60529e-05	0.000787306	1.04403
PGAM1	PGAM1	-0.92558	7.56575	-5.68851	2.59424e-05	0.000396862	1.85505
SPRN	SPRN	-0.924983	3.84514	-3.86442	0.00122987	0.00699981	-1.63099
DHX15	DHX15	-0.924401	6.22593	-7.67309	6.11903e-07	2.44314e-05	5.79608
CDH24	CDH24	-0.924057	1.81653	-4.51794	0.00029884	0.00243193	-0.196415
PANK3	PANK3	-0.923605	4.98821	-3.41892	0.00324351	0.0145394	-2.82176
ELMSAN1	ELMSAN1	-0.923506	5.39916	-3.60956	0.00214263	0.0106889	-2.42893
RALGPS2	RALGPS2	-0.923478	3.47701	-4.9167	0.000127886	0.00130458	0.536465
HSPA4	HSPA4	-0.922869	6.26127	-7.3682	1.05116e-06	3.68068e-05	5.26936
DNMT1	DNMT1	-0.922118	6.21659	-3.60923	0.00214417	0.0106939	-2.48757
RAC3	RAC3	-0.921763	3.10096	-3.73177	0.00164187	0.00870347	-2.01324
SIRT1	SIRT1	-0.921473	4.41193	-4.00102	0.000913629	0.00557291	-1.51176
ZC3HAV1	ZC3HAV1	-0.920293	5.25651	-5.62285	2.9631e-05	0.000436782	1.9155
CLTC	CLTC	-0.919403	8.07579	-6.92527	2.35889e-06	6.54892e-05	4.3493
POLR2J3	POLR2J3	-0.918721	3.04631	-2.88044	0.0103285	0.0355482	-3.74929
LZTS2	LZTS2	-0.918672	5.78754	-6.5872	4.45091e-06	0.000106732	3.77753
C11orf30	C11orf30	-0.918222	3.66128	-3.47711	0.00285827	0.013268	-2.59306
RAD54B	RAD54B	-0.917739	1.77677	-2.94441	0.00901518	0.0319374	-3.5096
MTF2	MTF2	-0.916758	4.30162	-4.66898	0.000216319	0.00191853	-0.103297
LRRC58	LRRC58	-0.916432	5.17971	-5.54229	3.49064e-05	0.000491628	1.73064
KDELC1	KDELC1	-0.916214	2.00762	-3.59571	0.00220823	0.0109345	-2.16488
TIMELESS	TIMELESS	-0.915469	4.17077	-4.65445	0.000223131	0.00196516	-0.158233
MKLN1	MKLN1	-0.915163	4.95152	-5.37809	4.88675e-05	0.000631953	1.38995
SPOPL	SPOPL	-0.914842	4.49253	-5.43037	4.3888e-05	0.000584375	1.51585
SHC1	SHC1	-0.914276	6.30512	-5.7358	2.35818e-05	0.000371661	2.07139
RABGGTB	RABGGTB	-0.914178	4.91834	-5.11724	8.394e-05	0.000943261	0.809021
SPEN	SPEN	-0.913811	5.5845	-3.96061	0.000997542	0.00598023	-1.66722
HNRNPD	HNRNPD	-0.91324	6.75957	-8.31859	2.02602e-07	1.12682e-05	6.89392
GRTP1	GRTP1	-0.912764	3.37501	-2.99691	0.00805971	0.0293382	-3.52083
TNKS	TNKS	-0.911783	5.33985	-5.74487	2.31546e-05	0.000366975	2.14688
DPCD	DPCD	-0.91178	4.5322	-2.1755	0.0438838	0.105856	-5.28255
ACER3	ACER3	-0.911584	4.133	-4.12346	0.000700264	0.00458068	-1.10129
BCCIP	BCCIP	-0.911321	6.12876	-7.3369	1.11197e-06	3.84704e-05	5.25205
SEMA3E	SEMA3E	-0.911116	3.74361	-2.80754	0.0120513	0.0400766	-4.02303
THOC3	THOC3	-0.91111	3.99139	-4.95986	0.000116764	0.00121174	0.541021
SLC16A10	SLC16A10	-0.910706	2.33461	-2.31426	0.0333243	0.0862892	-4.68638
PDIA4	PDIA4	-0.909711	7.08016	-5.79038	2.11303e-05	0.0003424	2.10111
CHD4	CHD4	-0.909651	7.1748	-4.87667	0.000139166	0.00138543	0.186039
PCGF6	PCGF6	-0.909596	2.57741	-4.38481	0.000397894	0.00299367	-0.510177
GOLGA4	GOLGA4	-0.909517	6.64079	-5.35131	5.16394e-05	0.000658557	1.25618
MCU	MCU	-0.909477	4.59724	-5.23012	6.63556e-05	0.000788933	1.09129
TMEM182	TMEM182	-0.909311	1.64216	-4.99845	0.000107662	0.00114022	0.933324
CTBP1-AS	CTBP1-AS	-0.909179	3.81232	-3.78098	0.00147498	0.00805076	-1.63163
KAT6B	KAT6B	-0.908669	4.44111	-4.41149	0.000375673	0.00286359	-0.604667
BCLAF1	BCLAF1	-0.907433	7.06704	-7.71007	5.73512e-07	2.32611e-05	5.85588
THAP9-AS1	THAP9-AS1	-0.906735	4.43967	-3.1067	0.00636982	0.0244209	-3.42887
ATP2B4	ATP2B4	-0.905882	5.13748	-2.12476	0.0484602	0.113917	-5.45429
TAB3	TAB3	-0.905424	4.4817	-6.10904	1.12191e-05	0.000210917	2.92964
RPS24	RPS24	-0.905317	8.59216	-4.34655	0.00043212	0.00318025	-1.05574
CACUL1	CACUL1	-0.905231	5.31875	-7.24422	1.31452e-06	4.29339e-05	5.07808
ARHGAP21	ARHGAP21	-0.904854	5.75316	-6.72302	3.44235e-06	8.75249e-05	4.06407
SETX	SETX	-0.90483	5.2927	-5.1938	7.1558e-05	0.000836179	1.01216
NUP98	NUP98	-0.904806	5.73834	-5.09073	8.87232e-05	0.000982377	0.738301
KDM5A	KDM5A	-0.904072	5.16061	-5.3161	5.5532e-05	0.00069549	1.25509
GLRX3	GLRX3	-0.903624	4.87479	-4.84384	0.000149173	0.0014501	0.240081
LOC101928170	LOC101928170	-0.903534	3.0117	-4.53746	0.000286585	0.00235398	-0.18118
KLLN	KLLN	-0.903404	2.21733	-4.11498	0.000713279	0.00463288	-0.848783
ARID4A	ARID4A	-0.902314	4.5147	-4.79948	0.00016388	0.0015528	0.22982
RELT	RELT	-0.902133	3.1058	-3.26836	0.00449504	0.0186425	-2.80895
ISY1-RAB43	ISY1-RAB43	-0.902005	3.82674	-7.79376	4.95628e-07	2.08979e-05	6.17378
SASS6	SASS6	-0.901884	3.10407	-4.61502	0.000242738	0.00209203	-0.026275
PKP4	PKP4	-0.900948	5.45447	-5.4962	3.83506e-05	0.000526936	1.58446
COPS3	COPS3	-0.900765	4.87784	-7.14992	1.56034e-06	4.77756e-05	4.92998
ALG9	ALG9	-0.900589	4.18918	-5.27869	5.99997e-05	0.000738197	1.24712
EZH2	EZH2	-0.900431	4.01871	-5.17115	7.50122e-05	0.000863089	0.985334
LPAR6	LPAR6	-0.900092	3.95075	-3.40664	0.00333117	0.0148371	-2.74168
SREK1	SREK1	-0.899996	6.26131	-6.07993	1.18805e-05	0.000221001	2.77868
GPAM	GPAM	-0.899383	3.64533	-2.2882	0.0351074	0.089862	-4.97335
NUTM2D	NUTM2D	-0.899003	2.29304	-3.03849	0.00737366	0.0274128	-3.10542
TPD52L1	TPD52L1	-0.898963	3.28398	-2.87103	0.0105368	0.0361141	-3.7743
TPR	TPR	-0.897702	6.54036	-6.31514	7.50333e-06	0.000159684	3.22712
ANKRD36	ANKRD36	-0.895957	2.50995	-3.20229	0.00518476	0.0207873	-2.96874
LANCL3	LANCL3	-0.895715	0.885345	-2.26213	0.0369789	0.0934937	-4.67587
SNHG5	SNHG5	-0.895015	5.72952	-2.45909	0.0248612	0.0695075	-4.90247
ATAD2B	ATAD2B	-0.894778	4.36793	-5.44357	4.2715e-05	0.000571388	1.62578
BTRC	BTRC	-0.894579	3.93571	-4.15073	0.000660047	0.00437416	-1.16878
SOWAHC	SOWAHC	-0.894491	4.3314	-4.36307	0.000416984	0.00310384	-0.711655
SMYD2	SMYD2	-0.894368	4.46859	-4.98432	0.000110907	0.00116848	0.586457
CDK2	CDK2	-0.894011	4.13592	-6.0386	1.28893e-05	0.00023544	2.77007
EIF2AK3	EIF2AK3	-0.893587	4.8508	-3.2593	0.00458404	0.0189456	-3.11622
HNRNPR	HNRNPR	-0.893293	6.38391	-6.02538	1.32306e-05	0.000240515	2.63006
EDRF1	EDRF1	-0.892849	3.88941	-4.17577	0.00062518	0.00419252	-1.13599
VRK2	VRK2	-0.892646	4.86726	-5.07377	9.19283e-05	0.00101226	0.920115
HERC1	HERC1	-0.891885	5.09465	-3.78271	0.00146943	0.00802693	-2.02779
CENPJ	CENPJ	-0.891208	2.93601	-3.43935	0.00310276	0.01408	-2.64123
LOC100288637	LOC100288637	-0.891018	1.77733	-3.9088	0.00111661	0.00651835	-1.4598
GCNT2	GCNT2	-0.890959	4.79375	-3.67709	0.00184959	0.00953243	-2.28628
CORO1A	CORO1A	-0.890935	3.64285	-3.24327	0.00474565	0.0194703	-3.10621
SHROOM2	SHROOM2	-0.890913	3.22613	-3.56555	0.00235804	0.0114495	-2.35888
TCF7L2	TCF7L2	-0.890813	5.00164	-4.24139	0.000542356	0.00375017	-1.05199
ARHGAP18	ARHGAP18	-0.890354	4.0903	-3.7966	0.00142563	0.00784911	-1.91813
HHAT	HHAT	-0.889494	2.242	-3.2174	0.00501836	0.0202768	-2.9428
SRC	SRC	-0.889325	4.89811	-4.12716	0.000694672	0.00455294	-1.30334
MSH2	MSH2	-0.889138	4.25084	-4.61734	0.000241538	0.00208554	-0.225311
HSP90AB1	HSP90AB1	-0.888666	9.56862	-4.93046	0.000124228	0.00127562	0.193338
LOC100506411	LOC100506411	-0.888269	1.13511	-3.58535	0.00225859	0.0110978	-2.01
SLC2A8	SLC2A8	-0.887247	3.57941	-4.30315	0.000474567	0.00339766	-0.779039
ARHGAP11B	ARHGAP11B	-0.887105	0.06802	-2.97313	0.00847959	0.0304504	-3.05076
HMGXB4	HMGXB4	-0.886993	4.12731	-5.43257	4.36901e-05	0.000582506	1.52578
AGO2	AGO2	-0.88671	3.25632	-2.7721	0.0129862	0.0424851	-3.95791
PTS	PTS	-0.886558	3.50234	-4.95335	0.000118377	0.00122486	0.648832
ARL6IP1	ARL6IP1	-0.886079	6.8741	-8.16623	2.61728e-07	1.34786e-05	6.64018
ITGB3BP	ITGB3BP	-0.886007	3.04808	-4.37258	0.000408525	0.00306114	-0.576524
DMXL1	DMXL1	-0.885394	4.61789	-4.90925	0.000129911	0.00131925	0.45309
TRIP12	TRIP12	-0.885151	6.34256	-6.39923	6.37795e-06	0.000141229	3.39444
DPYSL2	DPYSL2	-0.882708	7.49356	-3.93535	0.00105392	0.00622965	-1.90595
ZFAND5	ZFAND5	-0.882169	6.94768	-4.97388	0.00011337	0.0011901	0.40144
CCNL1	CCNL1	-0.880928	6.90837	-4.22456	0.000562482	0.00385248	-1.16357
IDI2	IDI2	-0.879825	2.30159	-2.8113	0.0119561	0.039878	-3.49344
ARID5A	ARID5A	-0.879616	2.66463	-3.75949	0.00154565	0.00834119	-1.67575
POLA1	POLA1	-0.878263	3.39881	-4.34406	0.000434447	0.00319157	-0.681165
ARL3	ARL3	-0.878156	4.48909	-4.68613	0.000208551	0.00186764	-0.0746204
GPHN	GPHN	-0.877867	3.88837	-3.59455	0.0022138	0.0109548	-2.32753
DNAJB9	DNAJB9	-0.877564	3.96214	-3.00768	0.00787639	0.0288602	-3.60762
STX3	STX3	-0.877061	5.79319	-3.95952	0.000999925	0.00598968	-1.69859
PBX2	PBX2	-0.877017	5.98871	-8.37619	1.84052e-07	1.04635e-05	7.0605
EAF2	EAF2	-0.876858	1.09988	-2.38662	0.0288059	0.0775166	-4.3124
SUV420H1	SUV420H1	-0.876422	5.07898	-5.22298	6.73474e-05	0.000797445	1.05941
EPHA1	EPHA1	-0.876209	4.22716	-4.10498	0.000728922	0.00470843	-1.29219
TDG	TDG	-0.876076	4.71318	-5.20693	6.96317e-05	0.000819347	1.01081
PDE4B	PDE4B	-0.875775	2.26225	-2.34915	0.0310689	0.0819502	-4.59057
CMYA5	CMYA5	-0.875566	0.380878	-2.33928	0.0316919	0.0831923	-4.24818
CEP250	CEP250	-0.875528	4.81746	-4.53421	0.000288587	0.00236639	-0.419483
COG3	COG3	-0.875144	4.60461	-5.36475	5.02281e-05	0.00064626	1.391
DNAJC2	DNAJC2	-0.874045	4.71979	-6.99926	2.05715e-06	5.83117e-05	4.73764
PIK3C2A	PIK3C2A	-0.87388	5.57156	-4.86376	0.000143018	0.00141197	0.245286
PTCD1	PTCD1	-0.873817	5.81177	-7.02055	1.978e-06	5.67451e-05	4.73999
PHF14	PHF14	-0.87351	4.63033	-4.66924	0.000216197	0.00191829	-0.110018
NR6A1	NR6A1	-0.873452	2.81053	-4.34104	0.000437283	0.00320891	-0.557725
HNRNPA2B1	HNRNPA2B1	-0.873191	8.33153	-6.76815	3.16242e-06	8.22635e-05	3.98665
TUBB	TUBB	-0.873055	8.40957	-4.3977	0.000386998	0.00292802	-0.930942
CAMSAP2	CAMSAP2	-0.872979	4.76922	-5.32167	5.48969e-05	0.00068967	1.28094
E2F8	E2F8	-0.872833	1.75009	-2.70107	0.0150735	0.0474158	-4.09478
MBD5	MBD5	-0.872373	3.02666	-4.07758	0.000773607	0.00492824	-1.19772
L2HGDH	L2HGDH	-0.870936	3.53365	-4.88298	0.000137323	0.00137284	0.455882
C15orf41	C15orf41	-0.870636	1.27193	-4.33321	0.000444735	0.0032436	-0.380983
SH3YL1	SH3YL1	-0.869756	4.93429	-2.73161	0.0141394	0.0451438	-4.28758
SETD5	SETD5	-0.869274	6.1457	-6.00205	1.38556e-05	0.000247943	2.60012
NOC3L	NOC3L	-0.868797	3.67284	-4.90051	0.00013233	0.00134038	0.492925
FANCM	FANCM	-0.868532	2.30707	-3.30373	0.00416382	0.0175822	-2.74677
NPIPB11	NPIPB11	-0.867869	1.14169	-2.23716	0.0388585	0.0965095	-4.64196
ESF1	ESF1	-0.867403	3.97258	-3.80817	0.00139014	0.00770191	-1.9095
DZIP3	DZIP3	-0.867316	3.9544	-2.62196	0.0177764	0.053682	-4.4008
PHIP	PHIP	-0.866839	6.22731	-5.7459	2.31069e-05	0.000366706	2.08999
CDKN2AIP	CDKN2AIP	-0.865813	4.27196	-4.31369	0.000463884	0.00334589	-0.80719
ZNF614	ZNF614	-0.865757	2.99151	-2.89944	0.00992017	0.0345016	-3.6801
PDS5B	PDS5B	-0.865637	4.34986	-5.34403	5.242e-05	0.000665994	1.33884
TTC17	TTC17	-0.865487	5.53363	-6.32487	7.36308e-06	0.000157695	3.28016
SPC25	SPC25	-0.865053	1.3473	-2.33482	0.0319774	0.0837458	-4.70653
LOC101929792	LOC101929792	-0.864748	2.4034	-2.44531	0.02557	0.0710088	-4.39496
DDX12P	DDX12P	-0.863579	2.48638	-3.51886	0.00261021	0.0123748	-2.41489
EPB41	EPB41	-0.863547	5.54081	-4.24918	0.000533292	0.00370268	-1.05163
SOS1	SOS1	-0.863511	5.29898	-4.3426	0.000435817	0.00319931	-0.851723
SHCBP1	SHCBP1	-0.863323	1.60037	-3.2459	0.00471875	0.0193954	-2.93481
SLC25A3	SLC25A3	-0.862757	7.36414	-5.41993	4.48384e-05	0.000590426	1.30511
RPS3A	RPS3A	-0.861835	9.02721	-4.5029	0.000308637	0.00249207	-0.734011
UTP20	UTP20	-0.861757	4.24728	-5.03453	9.98065e-05	0.00107332	0.782123
PAPD5	PAPD5	-0.861514	4.33768	-4.88832	0.00013578	0.0013637	0.432819
USP3	USP3	-0.861218	5.67158	-6.31975	7.43655e-06	0.000158597	3.29825
HSPA5	HSPA5	-0.861197	8.41168	-3.69201	0.00179044	0.00928907	-2.46675
FAM211A-AS1	FAM211A-AS1	-0.861156	8.42686	-4.08062	0.000768509	0.00490348	-1.62701
ZKSCAN2	ZKSCAN2	-0.860894	3.09374	-4.30561	0.000472048	0.00338786	-0.777125
FLJ46906	FLJ46906	-0.860558	0.773338	-2.98892	0.00819855	0.0297053	-2.98348
PLEKHO1	PLEKHO1	-0.859555	2.72344	-3.78168	0.00147273	0.00804062	-1.86101
TAF1	TAF1	-0.859295	4.8756	-3.81166	0.00137964	0.00765813	-1.94792
UHRF2	UHRF2	-0.859198	4.48614	-6.27995	8.03355e-06	0.000168488	3.28775
NUPL1	NUPL1	-0.859132	5.03054	-5.04796	9.70347e-05	0.00105077	0.666382
DHTKD1	DHTKD1	-0.858786	4.82851	-4.97594	0.000112879	0.00118679	0.520562
ZXDB	ZXDB	-0.858713	4.00903	-5.17322	7.46901e-05	0.00086036	1.11713
VANGL2	VANGL2	-0.858487	2.83746	-3.47414	0.00287678	0.0133356	-2.62464
ZNF326	ZNF326	-0.858376	3.83417	-4.46747	0.000333047	0.00263508	-0.48665
ZNF107	ZNF107	-0.858315	2.97114	-3.57941	0.00228796	0.0112037	-2.30448
C3orf58	C3orf58	-0.857765	4.47002	-4.80592	0.000161657	0.00153609	0.224047
DUSP16	DUSP16	-0.857739	6.30395	-2.63076	0.0174543	0.0528988	-4.52361
SNRPA1	SNRPA1	-0.857541	3.88221	-5.02172	0.000102527	0.00109616	0.715688
DDX46	DDX46	-0.857458	5.50647	-6.68067	3.7285e-06	9.36243e-05	3.98796
NUP153	NUP153	-0.856879	5.41097	-4.81487	0.000158618	0.001515	0.187881
KIAA1598	KIAA1598	-0.856766	4.92645	-3.64435	0.00198631	0.0100729	-2.34585
B3GNT2	B3GNT2	-0.856441	5.03435	-3.43324	0.00314415	0.0142105	-2.78729
PFKFB4	PFKFB4	-0.855984	4.60731	-2.94653	0.00897453	0.0318324	-3.89016
PIF1	PIF1	-0.855959	1.32834	-2.53181	0.0214185	0.0619536	-4.33587
USP47	USP47	-0.855854	6.03813	-7.06185	1.83331e-06	5.39306e-05	4.69816
HBS1L	HBS1L	-0.855761	4.77972	-3.73993	0.00161297	0.00861299	-2.12947
HTATSF1	HTATSF1	-0.855415	5.16596	-5.83805	1.92047e-05	0.000318685	2.30949
SBNO1	SBNO1	-0.852879	5.5694	-6.31159	7.55513e-06	0.000160618	3.27611
PBRM1	PBRM1	-0.852746	5.92887	-5.85357	1.86177e-05	0.000312961	2.33178
HSPA14	HSPA14	-0.852629	4.44975	-6.15248	1.03021e-05	0.000201188	3.03283
ARID2	ARID2	-0.852617	4.37309	-4.50033	0.000310349	0.00250419	-0.4373
RSRC2	RSRC2	-0.852493	5.32614	-6.5214	5.0455e-06	0.000117405	3.67833
SNHG7	SNHG7	-0.852485	6.10696	-2.37612	0.0294241	0.0787093	-5.05082
ZBTB21	ZBTB21	-0.852403	4.14772	-2.87699	0.0104044	0.0357512	-3.89792
INTS6	INTS6	-0.852283	4.94053	-5.66249	2.73439e-05	0.000410239	1.99686
BRD7	BRD7	-0.852129	5.61476	-8.41603	1.72264e-07	9.94671e-06	7.13781
MACC1	MACC1	-0.85207	5.63012	-3.77166	0.00150522	0.0081876	-2.13895
TRIM5	TRIM5	-0.851822	4.51626	-3.71178	0.00171498	0.00899443	-2.14711
SNRPD1	SNRPD1	-0.851304	4.45447	-4.69918	0.000202831	0.00182692	-0.0542046
TMEM41A	TMEM41A	-0.850891	4.52325	-3.56052	0.00238401	0.0115458	-2.50321
PDIA3	PDIA3	-0.850677	8.32647	-6.89543	2.49332e-06	6.8377e-05	4.25704
BAZ2B	BAZ2B	-0.850222	5.59373	-4.34871	0.00043011	0.00317152	-0.80176
MEAF6	MEAF6	-0.849927	5.45749	-4.71671	0.000195397	0.00177338	-0.0266833
ZMAT3	ZMAT3	-0.849609	4.59175	-2.91022	0.00969551	0.0338732	-3.84259
CASK	CASK	-0.849328	5.01603	-5.5322	3.56321e-05	0.000498704	1.68836
EEF1G	EEF1G	-0.849281	9.59423	-5.059	9.48168e-05	0.00103615	0.453861
GMEB1	GMEB1	-0.848424	3.00484	-5.64898	2.81022e-05	0.00041944	2.20358
PLAGL1	PLAGL1	-0.848326	4.01345	-3.61064	0.00213758	0.0106663	-2.33864
FOXJ3	FOXJ3	-0.848205	5.6502	-5.7272	2.39939e-05	0.000374412	2.08025
CELF4	CELF4	-0.846642	2.16328	-2.8919	0.0100805	0.0349281	-3.52681
NUSAP1	NUSAP1	-0.845725	3.80231	-3.92428	0.00107961	0.00635363	-1.75939
PDE7A	PDE7A	-0.845464	5.39866	-5.18138	7.34323e-05	0.000850713	1.00824
DEF8	DEF8	-0.845458	5.65798	-6.20906	9.22279e-06	0.000185547	3.05283
HNRNPA1	HNRNPA1	-0.84474	9.29	-5.42183	4.46642e-05	0.000588899	1.22629
CDC5L	CDC5L	-0.844394	5.37436	-4.96066	0.000116569	0.00121111	0.484159
HERC2	HERC2	-0.844081	5.51017	-4.24647	0.000536432	0.00371937	-1.06433
LOC101927393	LOC101927393	-0.843698	0.702063	-2.26393	0.0368468	0.0932411	-4.25342
TRIP11	TRIP11	-0.842784	5.17914	-5.26143	6.21836e-05	0.00075632	1.17339
DMD	DMD	-0.842323	3.07691	-2.9469	0.00896736	0.0318173	-3.58559
FIP1L1	FIP1L1	-0.841893	4.81796	-7.037	1.91899e-06	5.55629e-05	4.76085
FBL	FBL	-0.840736	5.76766	-4.34544	0.000433155	0.00318555	-0.909847
PRR14L	PRR14L	-0.839809	4.70238	-5.52073	3.64764e-05	0.000507385	1.70621
BRCA1	BRCA1	-0.839668	3.43983	-4.13045	0.00068973	0.00452947	-1.1407
PIKFYVE	PIKFYVE	-0.839234	4.8234	-4.11878	0.000707421	0.00460666	-1.29288
GANAB	GANAB	-0.839087	7.64747	-6.09793	1.14669e-05	0.000214491	2.68425
OBSCN	OBSCN	-0.839086	5.57252	-3.17168	0.00553857	0.0218594	-3.41704
OLA1	OLA1	-0.837659	5.74926	-5.50486	3.76776e-05	0.000519452	1.58774
ALYREF	ALYREF	-0.837381	5.0712	-4.39692	0.000387648	0.00293184	-0.730697
HACE1	HACE1	-0.837198	3.04281	-2.96779	0.00857676	0.0307339	-3.60311
SAE1	SAE1	-0.836954	5.33271	-5.16657	7.57312e-05	0.000868398	0.879726
RALGAPA1	RALGAPA1	-0.836727	4.5231	-3.25556	0.00462118	0.0190757	-3.13445
SCAPER	SCAPER	-0.835996	3.73895	-3.72936	0.00165054	0.00873723	-2.05475
UROS	UROS	-0.835848	4.14098	-4.31609	0.000461481	0.00333501	-0.818924
RPS6KA5	RPS6KA5	-0.835668	2.24658	-2.76966	0.0130528	0.0426501	-3.75954
ARHGAP20	ARHGAP20	-0.835346	1.47542	-2.19529	0.0422094	0.102921	-4.68718
SYNCRIP	SYNCRIP	-0.834571	6.74492	-5.5722	3.28432e-05	0.000468438	1.67644
C1orf27	C1orf27	-0.8345	4.19898	-5.2587	6.2536e-05	0.000758338	1.22895
ATXN7	ATXN7	-0.834372	4.51778	-3.8562	0.00125209	0.00709002	-1.78901
ZKSCAN1	ZKSCAN1	-0.834364	6.13356	-4.33599	0.000442073	0.00323234	-0.933733
E2F5	E2F5	-0.834317	4.03282	-4.7852	0.00016892	0.0015916	0.260742
SGK494	SGK494	-0.833953	2.11605	-3.16913	0.00556903	0.0219241	-2.9685
USP34	USP34	-0.833532	6.7361	-3.29225	0.00426863	0.0179164	-3.16069
NRIP1	NRIP1	-0.833474	4.76016	-3.75942	0.00154592	0.00834119	-2.01085
NCL	NCL	-0.833428	8.34794	-7.72533	5.58417e-07	2.28782e-05	5.78977
SAP130	SAP130	-0.833128	4.1607	-5.9086	1.66813e-05	0.000285871	2.53841
LAMA5	LAMA5	-0.832711	7.3155	-3.18646	0.00536481	0.0213443	-3.51146
MCM3	MCM3	-0.832654	5.20462	-3.71262	0.00171184	0.00898564	-2.26065
CUEDC2	CUEDC2	-0.83255	4.715	-4.45334	0.000343321	0.00268904	-0.580847
SMARCA4	SMARCA4	-0.832451	6.89286	-7.57139	7.31925e-07	2.77405e-05	5.58039
MRE11A	MRE11A	-0.830384	3.96823	-3.80022	0.00141442	0.00780439	-1.86025
RAB3GAP2	RAB3GAP2	-0.829838	5.59741	-6.43471	5.95702e-06	0.00013322	3.54209
BUB1	BUB1	-0.829522	3.44116	-3.44796	0.00304522	0.0138999	-2.73684
NAA35	NAA35	-0.829375	4.45276	-5.91386	1.65075e-05	0.000283612	2.56448
CCNE1	CCNE1	-0.8292	1.35162	-2.83688	0.0113269	0.0382457	-3.66622
SMARCC1	SMARCC1	-0.828733	6.24463	-5.62669	2.94012e-05	0.000434344	1.81401
CDCA5	CDCA5	-0.828691	3.04032	-2.92016	0.00949274	0.0332854	-3.84384
TROAP	TROAP	-0.828618	2.13987	-2.46479	0.0245739	0.0688565	-4.67081
DIAPH3	DIAPH3	-0.827998	2.76021	-3.29359	0.00425631	0.0178795	-2.92389
NAA15	NAA15	-0.827184	5.15523	-6.63459	4.06808e-06	0.000100163	3.9404
AAK1	AAK1	-0.82715	4.4364	-5.36213	5.05008e-05	0.000648531	1.46864
FLJ38668	FLJ38668	-0.826752	0.329874	-2.14445	0.0466345	0.11049	-4.45368
LMO4	LMO4	-0.826358	5.04231	-4.11948	0.000706343	0.0046026	-1.35157
EP400	EP400	-0.826354	5.06434	-4.83352	0.000152471	0.00147156	0.232265
GPRC5C	GPRC5C	-0.82572	6.03624	-2.53879	0.0211132	0.0612457	-4.72556
CDK12	CDK12	-0.825529	5.57641	-4.36406	0.000416099	0.00309953	-0.802806
LDHB	LDHB	-0.825278	8.57534	-3.22378	0.0049497	0.0200755	-3.47341
PARD6G	PARD6G	-0.825193	3.31579	-2.45554	0.0250421	0.0698725	-4.56978
MFGE8	MFGE8	-0.824346	5.36714	-3.06921	0.00690378	0.0260906	-3.5814
DNAJC21	DNAJC21	-0.82407	5.0885	-6.74821	3.28305e-06	8.4322e-05	4.15573
UBA6	UBA6	-0.823999	4.79244	-5.86924	1.80435e-05	0.000304319	2.4134
CDCA8	CDCA8	-0.823804	2.62828	-3.37035	0.0036041	0.0157545	-2.85444
MED13	MED13	-0.823042	5.49644	-3.88851	0.00116702	0.00673874	-1.85931
USP6NL	USP6NL	-0.822575	4.49377	-4.74079	0.000185636	0.00171035	0.0666955
PPIB	PPIB	-0.822437	7.85583	-6.00472	1.37824e-05	0.000247071	2.50417
SNHG8	SNHG8	-0.821726	5.2425	-3.04351	0.00729493	0.02716	-3.62329
SUPT3H	SUPT3H	-0.821644	2.53163	-4.58754	0.00025743	0.00218088	0.021018
TNKS2	TNKS2	-0.821501	5.66856	-4.25233	0.000529674	0.0036864	-1.08869
TIAL1	TIAL1	-0.821288	5.97155	-7.08448	1.75875e-06	5.19639e-05	4.7284
RP11-1072A3.2	RP11-1072A3.2	-0.819917	2.27118	-3.00206	0.00797147	0.0291165	-3.14602
S100PBP	S100PBP	-0.819891	4.45811	-4.58025	0.00026148	0.00220596	-0.226247
CBWD2	CBWD2	-0.819749	3.99242	-4.84618	0.000148437	0.00144642	0.312041
TOPORS	TOPORS	-0.819556	4.30534	-5.7362	2.35624e-05	0.000371661	2.21484
FUNDC1	FUNDC1	-0.819425	2.97934	-4.59223	0.000254862	0.00216573	-0.116568
PAF1	PAF1	-0.819105	5.88255	-5.05819	9.49777e-05	0.00103615	0.679395
NPIPA8	NPIPA8	-0.819014	2.35525	-2.24452	0.0382957	0.0954634	-4.9484
EPC2	EPC2	-0.818683	4.43345	-4.77542	0.000172466	0.00161375	0.159854
MEPCE	MEPCE	-0.818134	5.38695	-4.37405	0.000407232	0.00305371	-0.771138
STARD4-AS1	STARD4-AS1	-0.817972	3.99973	-2.19689	0.042076	0.102686	-5.09363
PHLPP1	PHLPP1	-0.817857	3.80627	-4.33535	0.000442687	0.00323449	-0.675268
ZBTB5	ZBTB5	-0.817765	5.11753	-4.40712	0.000379224	0.00288238	-0.667975
NCAPD2	NCAPD2	-0.817617	5.65203	-5.11963	8.35222e-05	0.000940682	0.776459
TPT1	TPT1	-0.817488	10.5195	-4.07729	0.000774081	0.00492972	-1.68544
ACAT2	ACAT2	-0.817455	6.67564	-2.5405	0.0210387	0.0610995	-4.70105
STIM2	STIM2	-0.816675	4.59782	-4.63286	0.000233659	0.00203068	-0.168437
SMAP1	SMAP1	-0.816636	4.57148	-3.8615	0.0012377	0.00701874	-1.85421
S1PR2	S1PR2	-0.816363	2.44496	-3.39792	0.00339478	0.0150409	-2.45502
WDR43	WDR43	-0.815318	4.88806	-5.47873	3.9746e-05	0.000539603	1.6245
ARHGAP11A	ARHGAP11A	-0.8153	4.29063	-4.19721	0.000596804	0.00404013	-1.12424
LMAN1	LMAN1	-0.815008	6.55642	-5.49254	3.86391e-05	0.000530181	1.53971
UCHL5	UCHL5	-0.814809	5.28721	-6.12184	1.09404e-05	0.000207908	2.958
MRRF	MRRF	-0.814462	3.70105	-4.19716	0.000596867	0.00404013	-1.02768
PHF19	PHF19	-0.814053	4.08018	-2.97701	0.00840975	0.0302782	-3.72966
CHAF1A	CHAF1A	-0.813981	4.02584	-5.03945	9.87817e-05	0.00106626	0.712565
NABP1	NABP1	-0.813749	3.09258	-2.74707	0.0136878	0.0441266	-3.81516
LRBA	LRBA	-0.813524	6.12891	-4.28434	0.000494246	0.00350124	-1.0444
FERMT2	FERMT2	-0.812789	4.21908	-3.19672	0.00524745	0.0209639	-3.2589
NDC1	NDC1	-0.812389	4.2077	-6.44572	5.83237e-06	0.000131289	3.57324
RPS6KB1	RPS6KB1	-0.81173	4.76451	-4.41042	0.000376534	0.00286599	-0.64943
MGA	MGA	-0.810832	4.52574	-4.84624	0.000148417	0.00144642	0.308901
FANCB	FANCB	-0.810529	-0.226925	-2.34199	0.0315196	0.0829119	-4.30927
GOLIM4	GOLIM4	-0.810424	5.13645	-3.25723	0.00460461	0.0190228	-3.15416
SPTY2D1	SPTY2D1	-0.80966	4.8208	-4.57406	0.000264971	0.0022289	-0.285183
SLMAP	SLMAP	-0.80959	5.36382	-5.95845	1.51066e-05	0.000265631	2.6045
GRSF1	GRSF1	-0.809519	6.25101	-4.26375	0.000516748	0.0036178	-1.091
TCP11L1	TCP11L1	-0.80913	3.60774	-3.18673	0.00536166	0.0213402	-3.16077
RPL7	RPL7	-0.808222	9.319	-4.63791	0.000231148	0.002013	-0.427868
CREM	CREM	-0.808021	3.38358	-3.38148	0.00351807	0.0154676	-2.67288
HERC3	HERC3	-0.80701	3.52515	-2.89413	0.0100327	0.0348108	-3.72021
HSDL1	HSDL1	-0.80667	4.51126	-4.88116	0.000137853	0.00137642	0.335358
CXADR	CXADR	-0.806427	5.92127	-3.88906	0.00116563	0.00673457	-1.87155
CDKN3	CDKN3	-0.806241	1.61407	-3.00136	0.00798355	0.0291343	-3.42372
HNRNPU	HNRNPU	-0.805536	8.41314	-6.26534	8.26487e-06	0.000172091	3.02421
MCM6	MCM6	-0.804531	3.7002	-3.26937	0.00448531	0.0186097	-3.14545
ATP9A	ATP9A	-0.804385	5.07529	-3.84936	0.00127087	0.00716466	-1.92153
ALDOC	ALDOC	-0.804368	4.86219	-2.20283	0.0415867	0.101811	-5.32627
HECTD4	HECTD4	-0.804112	5.55773	-3.52663	0.00256645	0.0122189	-2.644
C17orf85	C17orf85	-0.804073	5.31953	-4.56965	0.000267482	0.0022435	-0.376253
PUS10	PUS10	-0.803729	3.16474	-2.42137	0.0268462	0.0734776	-4.46706
RFWD3	RFWD3	-0.803565	4.29021	-4.07605	0.000776181	0.00493998	-1.38724
SSFA2	SSFA2	-0.803561	6.45618	-5.32238	5.48164e-05	0.000689086	1.20463
DDX10	DDX10	-0.803309	3.67326	-4.64573	0.000227322	0.00199058	-0.0435827
NUF2	NUF2	-0.802645	1.92997	-3.08878	0.00661986	0.0252044	-3.36399
C18orf54	C18orf54	-0.802419	1.60161	-3.0562	0.00709917	0.0266124	-3.30894
TAF4B	TAF4B	-0.802396	2.00175	-2.35126	0.0309374	0.0817097	-4.59783
HNRNPA3	HNRNPA3	-0.802112	7.59736	-7.67425	6.10651e-07	2.44314e-05	5.72245
ZNF217	ZNF217	-0.801838	4.51649	-2.86232	0.0107331	0.0366567	-3.97178
TBCD	TBCD	-0.801328	6.07869	-4.80573	0.000161719	0.00153609	0.0906106
PRKD1	PRKD1	-0.801056	3.23521	-2.72171	0.014436	0.0459026	-4.16849
IFRD1	IFRD1	-0.800904	4.66143	-2.73926	0.0139142	0.0446361	-4.21766
ANP32A	ANP32A	-0.800813	5.92191	-6.40384	6.32157e-06	0.000140134	3.40541
LARP1B	LARP1B	-0.799767	4.34339	-4.31958	0.000458018	0.0033142	-0.807589
FAM53C	FAM53C	-0.799473	5.66932	-3.14062	0.00592165	0.0230433	-3.48463
NUP155	NUP155	-0.798424	3.67102	-4.57359	0.000265233	0.0022297	-0.23362
ANO10	ANO10	-0.797998	3.6247	-2.74254	0.0138185	0.0444429	-4.12062
FAM149B1	FAM149B1	-0.797352	5.22426	-3.59355	0.00221862	0.010966	-2.37099
SLC38A9	SLC38A9	-0.797326	3.14225	-4.72565	0.000191714	0.00174858	0.169238
NEXN	NEXN	-0.796317	5.64089	-4.86981	0.000141198	0.00140015	0.382283
GON4L	GON4L	-0.795677	6.12528	-4.24986	0.00053251	0.00370106	-1.01557
CAND1	CAND1	-0.795036	6.15228	-6.29966	7.73187e-06	0.000163893	3.20024
BRMS1L	BRMS1L	-0.794761	3.17248	-5.89987	1.6974e-05	0.000289904	2.64573
SUFU	SUFU	-0.794691	4.09529	-3.43223	0.0031511	0.0142228	-2.7571
ZNF281	ZNF281	-0.794521	4.51824	-3.94975	0.00102141	0.00608725	-1.67869
MAP2K4	MAP2K4	-0.794418	4.67738	-6.51112	5.14553e-06	0.000119018	3.71557
C10orf76	C10orf76	-0.793429	4.42964	-5.2269	6.6801e-05	0.000792954	1.10049
C16orf87	C16orf87	-0.793382	2.4187	-4.38361	0.00039893	0.00299944	-0.463536
SMNDC1	SMNDC1	-0.793282	4.35237	-6.86265	2.65017e-06	7.15158e-05	4.41264
DNM1L	DNM1L	-0.792617	6.08041	-5.32374	5.46622e-05	0.000687575	1.25601
COPG2	COPG2	-0.79222	5.03841	-4.64558	0.000227394	0.00199058	-0.155204
MCM4	MCM4	-0.791763	5.04395	-3.30096	0.00418888	0.0176622	-3.14087
MFSD9	MFSD9	-0.791759	4.88138	-4.72521	0.000191893	0.00174864	0.0142901
RPL17	RPL17	-0.791753	8.28776	-4.60683	0.000247024	0.00212024	-0.468272
INO80D	INO80D	-0.791689	4.5271	-4.58467	0.000259018	0.0021925	-0.190596
TAF5	TAF5	-0.791449	3.10401	-5.8258	1.96814e-05	0.000324134	2.55304
ANP32B	ANP32B	-0.791379	6.42732	-4.74676	0.000183294	0.00169315	-0.0711612
TP53BP1	TP53BP1	-0.791289	5.84481	-4.18252	0.000616103	0.00414125	-1.20878
DEPDC1	DEPDC1	-0.791287	2.3284	-3.50823	0.00267128	0.0126141	-2.54073
COQ2	COQ2	-0.791262	3.60183	-3.72613	0.00166217	0.00878116	-2.0224
IBTK	IBTK	-0.791159	5.28163	-4.72676	0.000191263	0.00174535	-0.0367096
MIOS	MIOS	-0.791145	4.10302	-4.98444	0.000110879	0.00116848	0.632728
ZDHHC9	ZDHHC9	-0.788838	5.90722	-3.55874	0.00239326	0.0115768	-2.63493
UGDH	UGDH	-0.787435	5.40293	-4.50369	0.000308117	0.00249154	-0.51472
KLC3	KLC3	-0.786777	2.78456	-2.75186	0.0135508	0.0437968	-3.76858
DCUN1D5	DCUN1D5	-0.786084	4.46697	-5.76101	2.24147e-05	0.000357702	2.22646
CTPS1	CTPS1	-0.785743	3.86636	-2.53673	0.0212027	0.0614346	-4.57113
TOPBP1	TOPBP1	-0.785318	4.5017	-4.26013	0.000520813	0.0036385	-0.996843
YARS2	YARS2	-0.784853	4.01928	-5.09612	8.77277e-05	0.000977107	0.906308
KL	KL	-0.784684	2.21845	-2.33623	0.0318869	0.0835754	-4.75163
SPATA7	SPATA7	-0.783948	3.65569	-3.61327	0.00212539	0.0106222	-2.22617
ENO1	ENO1	-0.783508	10.2214	-4.32804	0.000449723	0.0032729	-1.14619
PSPC1	PSPC1	-0.78343	5.25541	-7.13929	1.59093e-06	4.85654e-05	4.89202
TAF3	TAF3	-0.783263	3.23289	-3.46215	0.00295273	0.0136159	-2.52336
KIAA0368	KIAA0368	-0.783071	6.09509	-5.11451	8.44208e-05	0.000946588	0.763068
PMS2P5	PMS2P5	-0.781808	1.12962	-2.15833	0.0453862	0.108373	-4.75557
SETD2	SETD2	-0.781761	5.50816	-5.38337	4.83384e-05	0.00062874	1.37485
SH2D4A	SH2D4A	-0.780829	3.53308	-3.06755	0.0069284	0.0261563	-3.3639
CHD2	CHD2	-0.780751	6.57058	-3.20596	0.00514384	0.0206683	-3.40098
HCG11	HCG11	-0.780398	3.29467	-2.55962	0.0202256	0.0593598	-4.41992
TP53BP2	TP53BP2	-0.780087	5.48798	-4.97252	0.000113695	0.00119227	0.499124
CCDC125	CCDC125	-0.780072	3.7826	-3.05941	0.00705045	0.0264787	-3.46793
GPR37	GPR37	-0.779825	1.75137	-2.78233	0.0127093	0.0417437	-3.84303
TTC7B	TTC7B	-0.779413	2.09203	-3.23159	0.00486689	0.0197981	-2.84591
UBXN8	UBXN8	-0.779325	2.46992	-4.17602	0.000624834	0.00419159	-0.770855
ZNF721	ZNF721	-0.779143	3.59358	-5.88384	1.75252e-05	0.000297312	2.55292
XRN1	XRN1	-0.779133	4.64076	-2.3142	0.0333279	0.0862892	-5.02004
WNK1	WNK1	-0.778826	6.99415	-4.21324	0.00057644	0.00392966	-1.18827
CHSY3	CHSY3	-0.77873	3.71057	-2.35075	0.0309692	0.0817832	-4.9557
PRCP	PRCP	-0.778187	4.87932	-5.25725	6.27241e-05	0.000759254	1.11659
ZNF628	ZNF628	-0.778035	3.58239	-3.14783	0.0058305	0.0227806	-3.24101
PTGFRN	PTGFRN	-0.777942	4.59232	-3.4557	0.00299441	0.0137517	-2.74281
UHRF1BP1	UHRF1BP1	-0.777913	5.16734	-4.20691	0.000584392	0.00397296	-1.056
SCARB1	SCARB1	-0.777849	4.27556	-2.97486	0.00844847	0.030371	-3.68276
MRPS18C	MRPS18C	-0.77719	4.66929	-3.02577	0.0075773	0.0280002	-3.52143
CNTRL	CNTRL	-0.777007	4.24298	-2.70799	0.0148568	0.0469017	-4.18918
PIAS2	PIAS2	-0.776795	4.30201	-4.77423	0.000172901	0.00161595	0.148096
KIF2A	KIF2A	-0.776764	4.3529	-3.87561	0.00120027	0.00687124	-1.79051
RAB11FIP2	RAB11FIP2	-0.775982	3.77616	-3.96198	0.000994581	0.00596424	-1.55915
TBC1D12	TBC1D12	-0.775214	3.89866	-5.20087	7.05133e-05	0.000826617	1.20515
USP27X	USP27X	-0.775136	1.9957	-2.38433	0.02894	0.0778078	-4.55182
HOOK1	HOOK1	-0.775089	4.84743	-3.86399	0.00123103	0.00700445	-1.88925
WDR45B	WDR45B	-0.774912	6.35652	-4.35514	0.000424186	0.00314473	-0.89773
ERCC6	ERCC6	-0.774703	3.36075	-3.31374	0.00407457	0.0172709	-2.91787
NCAPD3	NCAPD3	-0.774683	4.28657	-3.96603	0.000985856	0.00592245	-1.62954
XRRA1	XRRA1	-0.773975	4.53672	-2.32432	0.0326585	0.0850238	-4.76057
ENAH	ENAH	-0.771878	5.86679	-4.70477	0.000200427	0.00180607	-0.12115
KAZALD1	KAZALD1	-0.771837	3.38057	-2.24974	0.0379008	0.0950757	-4.95994
ZC3H8	ZC3H8	-0.771786	2.33106	-3.5541	0.00241756	0.0116748	-2.16384
STAG1	STAG1	-0.771422	5.21721	-4.32581	0.000451895	0.00328634	-0.833286
AATF	AATF	-0.771344	4.4073	-4.24545	0.000537616	0.0037263	-0.988679
RNF24	RNF24	-0.770063	4.16677	-2.85418	0.0109198	0.0371662	-3.81778
GCA	GCA	-0.769194	4.1667	-2.69765	0.0151819	0.0476085	-4.27312
TRIM33	TRIM33	-0.768579	5.26944	-4.16175	0.00064447	0.00428919	-1.22539
SLC38A6	SLC38A6	-0.768211	2.21042	-2.63921	0.01715	0.0522026	-4.03709
VWA8	VWA8	-0.768106	4.05521	-3.93066	0.00106471	0.00628609	-1.63415
SLAIN1	SLAIN1	-0.767933	4.52897	-2.35703	0.0305795	0.0809865	-4.9636
ITPKB	ITPKB	-0.766846	4.34564	-3.31926	0.00402618	0.0171045	-2.91388
NEMF	NEMF	-0.766522	5.37787	-5.69669	2.55171e-05	0.00039154	2.05909
MTBP	MTBP	-0.766074	1.45515	-2.73439	0.0140569	0.0449303	-3.84617
RPP30	RPP30	-0.765989	3.46224	-4.11043	0.000720359	0.0046639	-1.20661
TUBA1C	TUBA1C	-0.76555	6.22113	-2.71119	0.0147576	0.0467013	-4.42416
DNAJC7	DNAJC7	-0.764896	5.83819	-6.76112	3.2044e-06	8.29332e-05	4.15126
RAI14	RAI14	-0.764805	5.28544	-2.87318	0.0104889	0.0359927	-3.9775
KAT6A	KAT6A	-0.76457	5.22266	-3.20041	0.00520578	0.0208468	-3.29873
ADNP2	ADNP2	-0.7639	4.46772	-4.37764	0.000404095	0.00303356	-0.719614
CBWD6	CBWD6	-0.763828	1.46883	-2.92376	0.0094204	0.0330949	-3.42899
ATM	ATM	-0.763801	5.13395	-4.6644	0.000218443	0.0019301	-0.100942
UBN2	UBN2	-0.763643	4.67762	-3.76829	0.00151631	0.00822312	-2.01969
MSS51	MSS51	-0.763217	0.904827	-2.18192	0.0433338	0.104883	-4.74174
PI4K2A	PI4K2A	-0.763183	5.60731	-4.33663	0.000441468	0.00322982	-0.814282
SIN3A	SIN3A	-0.763121	5.67807	-4.48802	0.00031866	0.00254889	-0.549414
FXR1	FXR1	-0.762983	6.55992	-6.78227	3.07979e-06	8.07408e-05	4.13009
IMMP2L	IMMP2L	-0.762478	2.32686	-3.6662	0.00189397	0.00971418	-2.01542
G2E3	G2E3	-0.762359	3.18669	-2.89902	0.00992915	0.0345167	-3.80052
DBF4	DBF4	-0.7618	3.71207	-4.49496	0.000313947	0.00252342	-0.384482
PROM2	PROM2	-0.761775	4.44497	-2.74238	0.0138232	0.0444429	-4.22037
POGZ	POGZ	-0.761175	5.13683	-5.50702	3.75118e-05	0.000517872	1.62803
EEF1D	EEF1D	-0.76097	7.78514	-3.53774	0.00250516	0.0119948	-2.7633
AGAP5	AGAP5	-0.760068	2.58015	-3.32922	0.00394019	0.0168253	-2.73963
IL18BP	IL18BP	-0.759777	3.33173	-2.84624	0.0111048	0.0376278	-3.65104
MANF	MANF	-0.759547	4.96072	-4.07786	0.00077313	0.00492676	-1.4182
STRN	STRN	-0.759513	4.41638	-3.70471	0.00174156	0.00910552	-2.16896
ADH5	ADH5	-0.75942	6.37509	-5.58864	3.17632e-05	0.000456574	1.73915
HPSE	HPSE	-0.75867	3.30239	-2.348	0.0311407	0.0821073	-4.89279
ANXA7	ANXA7	-0.758575	5.47994	-6.10403	1.13302e-05	0.000212326	2.83471
BCAR3	BCAR3	-0.758516	4.48353	-2.3034	0.0340568	0.0876805	-4.97667
NUDT13	NUDT13	-0.75828	2.73718	-3.0086	0.00786077	0.0288162	-3.28343
SERPINH1	SERPINH1	-0.758186	6.56978	-3.24961	0.00468103	0.0192677	-3.31733
AFAP1	AFAP1	-0.758022	4.30395	-3.24973	0.00467988	0.0192669	-3.16779
LINC00294	LINC00294	-0.75704	2.65596	-3.13463	0.00599855	0.0232977	-3.1453
SGK3	SGK3	-0.756584	3.46642	-2.33411	0.0320229	0.0837895	-4.80052
SRF	SRF	-0.756568	5.66379	-3.20976	0.00510184	0.0205281	-3.31543
EPC1	EPC1	-0.756186	5.15308	-5.02223	0.000102417	0.00109557	0.684444
EML4	EML4	-0.755453	6.30298	-4.76075	0.000177926	0.00165261	0.0095321
ST6GAL1	ST6GAL1	-0.755346	4.39003	-2.47302	0.0241637	0.0680086	-4.68625
NAPA-AS1	NAPA-AS1	-0.754773	0.337442	-2.151	0.0460415	0.109422	-4.4905
SMC6	SMC6	-0.754772	4.48022	-4.57125	0.000266568	0.00223862	-0.288726
ARHGAP5	ARHGAP5	-0.75436	5.66506	-4.12015	0.000705315	0.00459738	-1.32909
SEC24A	SEC24A	-0.754233	4.41194	-4.84679	0.000148246	0.00144642	0.333817
SAAL1	SAAL1	-0.754127	2.48264	-4.40476	0.000381154	0.00289137	-0.472646
RPL21	RPL21	-0.754125	8.07451	-3.60824	0.00214877	0.0107089	-2.61468
CYP51A1	CYP51A1	-0.753838	7.54869	-2.70023	0.0151001	0.0474478	-4.48034
BPTF	BPTF	-0.753832	5.74181	-5.70739	2.49721e-05	0.000384601	2.03997
ALKBH8	ALKBH8	-0.753161	2.24771	-2.29065	0.0349357	0.0895584	-4.73326
SSX2IP	SSX2IP	-0.752587	3.44964	-2.80216	0.0121889	0.0404213	-4.03897
KLHL42	KLHL42	-0.751698	4.5054	-4.30498	0.000472693	0.00338974	-0.879883
PYGO1	PYGO1	-0.751354	2.73767	-2.67625	0.015876	0.0492435	-4.08246
CHD9	CHD9	-0.751248	4.99166	-3.61097	0.00213606	0.0106613	-2.40597
DOCK6	DOCK6	-0.751073	4.32112	-3.69345	0.00178483	0.00926527	-2.21714
ZNF761	ZNF761	-0.750173	3.21336	-4.78825	0.00016783	0.00158503	0.287994
PNP	PNP	-0.75013	4.91553	-2.55751	0.0203139	0.0595573	-4.62314
LOC646278	LOC646278	-0.749918	1.2891	-2.30107	0.0342161	0.087973	-4.64156
PHF13	PHF13	-0.749691	3.90349	-3.20791	0.00512221	0.0205936	-3.23076
C16orf72	C16orf72	-0.749197	5.27332	-4.28916	0.000489132	0.00347596	-0.943248
C10orf118	C10orf118	-0.747875	5.03568	-3.46197	0.00295393	0.0136183	-2.73949
FAM63B	FAM63B	-0.747219	3.87009	-2.36758	0.0299361	0.0797119	-4.78813
ASUN	ASUN	-0.747139	3.80683	-5.67838	2.64793e-05	0.00040222	2.09514
NBAS	NBAS	-0.74711	4.56093	-4.883	0.000137315	0.00137284	0.360545
ATAD1	ATAD1	-0.746521	5.4372	-4.07545	0.000777182	0.00494479	-1.45903
PSRC1	PSRC1	-0.74618	2.96338	-2.57546	0.0195746	0.0579828	-4.44974
LINC00623	LINC00623	-0.745907	3.91918	-2.97258	0.00848964	0.0304703	-3.46953
C6orf147	C6orf147	-0.745711	0.302054	-2.39522	0.0283091	0.0764952	-4.1163
AGPS	AGPS	-0.745032	5.04039	-4.42934	0.000361508	0.00279045	-0.645152
HECTD1	HECTD1	-0.744699	6.50452	-3.69645	0.00177321	0.00922095	-2.30838
PSMD1	PSMD1	-0.744513	5.52981	-5.77534	2.17784e-05	0.000350035	2.17631
LIPE	LIPE	-0.744002	3.46902	-3.02619	0.00757048	0.0279852	-3.54673
NUP214	NUP214	-0.743741	4.57503	-3.44084	0.00309271	0.0140533	-2.75952
PER2	PER2	-0.743694	4.60414	-2.82843	0.0115312	0.0387737	-3.966
DENND4C	DENND4C	-0.743567	6.50144	-4.34866	0.00043015	0.00317152	-0.838301
GEN1	GEN1	-0.742802	2.95317	-3.13856	0.00594798	0.023128	-3.26056
C22orf46	C22orf46	-0.742785	3.58318	-3.67202	0.00187013	0.00962115	-2.13246
PAM	PAM	-0.742515	6.80178	-4.19012	0.000606037	0.0040858	-1.30328
C11orf95	C11orf95	-0.742403	4.65191	-3.0487	0.00721416	0.0269188	-3.62182
ATP13A3	ATP13A3	-0.742199	5.94439	-2.88505	0.0102279	0.0352886	-4.03877
IRX2	IRX2	-0.742011	6.32174	-3.40834	0.00331886	0.0148099	-2.97459
SFXN5	SFXN5	-0.741996	2.87213	-4.51178	0.00030281	0.00245634	-0.261125
ANAPC1	ANAPC1	-0.741446	4.4103	-3.53547	0.00251756	0.0120371	-2.56319
PDZD8	PDZD8	-0.741073	4.7166	-2.59545	0.0187812	0.0560637	-4.44932
LARP7	LARP7	-0.740463	5.05864	-5.03686	9.93197e-05	0.00106979	0.679727
DBN1	DBN1	-0.740292	5.33489	-2.93446	0.00920826	0.0325019	-3.93688
ING3	ING3	-0.739821	3.59722	-5.51709	3.6748e-05	0.000509762	1.8139
SUCO	SUCO	-0.739373	4.86413	-3.98009	0.000956174	0.00576983	-1.60219
MIS12	MIS12	-0.7392	4.06487	-4.37021	0.000410618	0.00307113	-0.674731
KCMF1	KCMF1	-0.739196	5.14481	-6.51391	5.11821e-06	0.000118657	3.69112
PDHX	PDHX	-0.739189	4.86614	-6.38292	6.58165e-06	0.000144475	3.47269
ZC3H15	ZC3H15	-0.738802	5.21979	-4.53889	0.000285705	0.00234961	-0.426821
BRD2	BRD2	-0.738615	7.4929	-2.84301	0.0111812	0.0378168	-4.20122
ZC3H7A	ZC3H7A	-0.73854	4.81384	-6.1104	1.11891e-05	0.000210658	2.87896
SLC20A1	SLC20A1	-0.737881	4.8995	-3.60317	0.00217263	0.0107986	-2.44538
UHRF1	UHRF1	-0.737605	3.93022	-2.7337	0.0140773	0.0449882	-4.2845
SEC24D	SEC24D	-0.737151	5.70191	-4.50005	0.000310533	0.00250419	-0.523395
TNRC18	TNRC18	-0.737052	7.30364	-3.43343	0.00314285	0.0142078	-2.9435
NOMO2	NOMO2	-0.735704	5.85788	-3.18532	0.00537808	0.0213845	-3.42307
IMMP1L	IMMP1L	-0.735324	2.21587	-3.15361	0.00575836	0.0225641	-2.89509
IREB2	IREB2	-0.735258	5.28164	-4.26479	0.000515592	0.00361325	-1.05254
MRPL19	MRPL19	-0.735169	5.68593	-5.05386	9.58416e-05	0.00104175	0.668063
RAP2B	RAP2B	-0.735161	4.87461	-3.54623	0.0024593	0.0118368	-2.52808
NUP50	NUP50	-0.734715	5.51187	-4.0191	0.000878412	0.00542183	-1.55395
OVGP1	OVGP1	-0.734384	1.79516	-2.13876	0.0471554	0.111493	-5.02283
KIAA1217	KIAA1217	-0.734253	5.37951	-3.45826	0.00297781	0.0136973	-2.80537
IDNK	IDNK	-0.734242	1.92607	-2.76688	0.0131295	0.0428385	-3.59327
RBBP4	RBBP4	-0.733824	6.88909	-6.45729	5.70429e-06	0.000129138	3.47432
ING2	ING2	-0.733245	3.14064	-3.20084	0.00520101	0.020836	-3.07411
METAP1	METAP1	-0.733006	5.34027	-5.47079	4.03971e-05	0.000545073	1.54888
ABCF1	ABCF1	-0.732226	5.84066	-6.22763	8.89456e-06	0.00018074	3.08223
TRUB1	TRUB1	-0.732083	3.95306	-3.37388	0.00357662	0.0156479	-2.88628
RPS27A	RPS27A	-0.730971	8.3779	-3.73622	0.00162603	0.00864893	-2.35993
LRP6	LRP6	-0.730969	5.77407	-2.88089	0.0103187	0.035535	-4.01493
CLPB	CLPB	-0.73087	3.18338	-5.22017	6.7742e-05	0.000800835	1.2337
RNF169	RNF169	-0.730791	5.26027	-2.76718	0.0131211	0.0428182	-4.11895
FBXL19-AS1	FBXL19-AS1	-0.73065	3.18557	-2.74486	0.0137514	0.0442682	-3.94559
PRDX3	PRDX3	-0.730208	6.22295	-4.7785	0.000171339	0.00160563	0.00362643
PHF3	PHF3	-0.729346	5.87759	-5.5184	3.66498e-05	0.000508749	1.65139
EWSR1	EWSR1	-0.729341	6.87953	-6.11212	1.11513e-05	0.000210337	2.77471
PGM2L1	PGM2L1	-0.728791	3.26341	-2.84014	0.0112492	0.0380341	-3.84813
CGN	CGN	-0.728616	5.71873	-3.33052	0.00392914	0.016798	-3.06192
VPRBP	VPRBP	-0.728581	6.02673	-4.87118	0.00014079	0.00139748	0.344689
FOXP1	FOXP1	-0.728292	5.99961	-4.41965	0.000369126	0.00282982	-0.70763
ACVR2A	ACVR2A	-0.728022	4.02031	-3.55981	0.00238771	0.0115554	-2.37426
DHX32	DHX32	-0.727466	5.72884	-3.36068	0.00368048	0.0159848	-2.91797
MYO9A	MYO9A	-0.727083	4.37292	-2.54979	0.02064	0.0601921	-4.55661
RPLP0	RPLP0	-0.726966	10.0086	-3.75189	0.00157147	0.00844884	-2.39736
FLNA	FLNA	-0.726401	8.47315	-3.66108	0.0019152	0.00979517	-2.51622
MUTYH	MUTYH	-0.726113	3.28257	-3.49067	0.00277524	0.0129779	-2.41731
RREB1	RREB1	-0.726026	5.75757	-3.73898	0.00161628	0.00861938	-2.15927
CREB3L2	CREB3L2	-0.725723	5.86773	-3.64924	0.00196524	0.00999106	-2.3619
DIP2A	DIP2A	-0.725697	4.7567	-4.45377	0.000343003	0.0026885	-0.583941
EIF4B	EIF4B	-0.725562	8.90902	-5.37785	4.88909e-05	0.000631953	1.18485
SMARCA1	SMARCA1	-0.725511	5.76166	-3.34625	0.0037974	0.0163731	-3.10151
UBE2S	UBE2S	-0.725447	5.54134	-3.02633	0.00756819	0.0279818	-3.71919
XPO1	XPO1	-0.725298	6.56675	-4.3823	0.000400058	0.00300437	-0.86
KDM3A	KDM3A	-0.725014	5.50747	-3.72249	0.00167542	0.008835	-2.22006
RDH11	RDH11	-0.723947	6.12973	-3.00591	0.00790613	0.02893	-3.79132
PPP1R13L	PPP1R13L	-0.723919	4.04614	-2.49659	0.0230258	0.0654796	-4.67393
IGF1R	IGF1R	-0.723403	5.03912	-4.06976	0.000786859	0.00499224	-1.44327
AMOTL1	AMOTL1	-0.723203	5.03792	-2.57234	0.0197009	0.0582338	-4.58495
FAM3C	FAM3C	-0.722745	5.35067	-4.48346	0.000321797	0.00256816	-0.552677
PRPF8	PRPF8	-0.722527	7.14585	-4.07055	0.000785504	0.00498521	-1.56941
TXNDC17	TXNDC17	-0.722349	5.68088	-4.03733	0.000844281	0.00525604	-1.47431
RRP15	RRP15	-0.722027	4.43576	-5.49143	3.87268e-05	0.000530664	1.72096
TCEA1	TCEA1	-0.72157	6.31633	-5.11691	8.39974e-05	0.000943261	0.742972
PGM3	PGM3	-0.721016	6.29594	-4.26108	0.000519741	0.00363251	-1.02567
MSH3	MSH3	-0.720591	4.51655	-4.85334	0.000146205	0.00143295	0.38234
CCBL2	CCBL2	-0.720037	3.97747	-2.79773	0.0123034	0.0407144	-4.02064
MRPS28	MRPS28	-0.719954	2.8673	-4.29192	0.00048622	0.00346256	-0.711436
PLAGL2	PLAGL2	-0.71909	4.91843	-3.40332	0.00335525	0.0148956	-2.912
STMN1	STMN1	-0.718863	6.14598	-2.36768	0.0299297	0.0797119	-5.11894
IQGAP3	IQGAP3	-0.718415	3.05862	-2.27155	0.0362924	0.0922303	-5.09706
MICU1	MICU1	-0.718329	4.92846	-5.68493	2.61307e-05	0.000398838	2.01202
HLCS	HLCS	-0.718014	4.46107	-3.19272	0.00529286	0.0211161	-3.18124
SLC20A2	SLC20A2	-0.717929	4.48389	-3.05283	0.00715068	0.0267707	-3.43612
PPP2R1B	PPP2R1B	-0.717749	6.23065	-4.59101	0.000255525	0.00216746	-0.271513
RBBP6	RBBP6	-0.716387	5.88604	-3.69031	0.00179708	0.00931108	-2.30407
YTHDC2	YTHDC2	-0.716055	4.44332	-3.04381	0.00729023	0.0271476	-3.56246
ZNF426	ZNF426	-0.715898	2.52635	-2.35345	0.030801	0.0814345	-4.6571
BIN1	BIN1	-0.71567	4.72865	-2.52994	0.0215014	0.0621666	-4.58727
METAP2	METAP2	-0.715624	5.84729	-5.48636	3.91302e-05	0.000533553	1.5598
SCLT1	SCLT1	-0.715458	2.69109	-3.81436	0.00137153	0.00762172	-1.70507
TTF1	TTF1	-0.714026	3.35197	-3.43525	0.00313045	0.0141644	-2.62664
IGSF3	IGSF3	-0.713973	4.89769	-2.47406	0.0241127	0.0679123	-4.8122
KIF20A	KIF20A	-0.71339	3.61592	-3.73229	0.00164003	0.00870057	-2.11604
RGL4	RGL4	-0.712448	3.73526	-3.0974	0.00649838	0.0248293	-3.14211
SERBP1	SERBP1	-0.712088	7.59715	-7.9071	4.07329e-07	1.85674e-05	6.16161
SFXN2	SFXN2	-0.711639	3.72967	-2.42976	0.0263926	0.0726056	-4.69852
ZNF518B	ZNF518B	-0.711452	3.49029	-3.15792	0.00570515	0.0223816	-3.24202
CHUK	CHUK	-0.711289	4.5498	-4.61534	0.000242571	0.00209203	-0.18324
PPP6R3	PPP6R3	-0.711152	5.871	-5.1208	8.33184e-05	0.000938909	0.779732
RPS6	RPS6	-0.710564	9.39863	-3.22045	0.00498548	0.0201802	-3.52363
KIF1B	KIF1B	-0.710261	5.71478	-3.62271	0.00208213	0.0104514	-2.42181
NSMAF	NSMAF	-0.709182	4.88799	-3.91193	0.00110903	0.00647988	-1.68018
TOP2B	TOP2B	-0.708767	6.46994	-5.71957	2.4366e-05	0.000378849	2.00106
C4orf21	C4orf21	-0.707948	2.05643	-3.05344	0.00714131	0.0267456	-3.29268
E2F6	E2F6	-0.707886	3.70542	-2.98233	0.00831479	0.0300398	-3.64388
FTSJ3	FTSJ3	-0.707307	5.44079	-5.73244	2.37417e-05	0.000372198	2.1127
PNISR	PNISR	-0.706304	6.76765	-5.26779	6.13689e-05	0.000749459	1.04542
SKA1	SKA1	-0.706217	1.69402	-2.75239	0.0135357	0.0437687	-3.9672
AGO3	AGO3	-0.706189	2.52389	-2.86899	0.0105825	0.036234	-3.66135
OXSR1	OXSR1	-0.706106	5.04167	-4.44721	0.000347874	0.00271419	-0.629122
MIDN	MIDN	-0.706034	6.0928	-3.07652	0.00679639	0.025783	-3.65387
TAF13	TAF13	-0.705282	2.7508	-4.06021	0.000803339	0.00506662	-1.15532
PLCB3	PLCB3	-0.704904	5.3758	-4.33051	0.000447337	0.00325906	-0.861327
RFC3	RFC3	-0.704757	3.33851	-3.80563	0.00139785	0.00773404	-1.8937
FAM126A	FAM126A	-0.70475	4.05696	-2.70786	0.0148609	0.0469074	-4.23297
DTNBP1	DTNBP1	-0.704464	3.7492	-3.43273	0.00314763	0.0142198	-2.61627
C19orf48	C19orf48	-0.704399	4.68704	-3.11713	0.0062286	0.0240115	-3.49599
FBXL19	FBXL19	-0.703874	4.49879	-4.80797	0.000160954	0.00153154	0.210151
RPN2	RPN2	-0.703818	7.74569	-4.56598	0.000269594	0.0022586	-0.528486
MEX3C	MEX3C	-0.703251	4.72595	-4.13579	0.000681783	0.00448735	-1.26849
CHIC1	CHIC1	-0.703124	2.69111	-2.63971	0.0171323	0.0521784	-4.14925
PLEKHA2	PLEKHA2	-0.702941	4.46739	-3.90526	0.00112524	0.00655843	-1.71606
DCUN1D4	DCUN1D4	-0.702422	3.97525	-5.04898	9.68268e-05	0.00104908	0.734766
SCML1	SCML1	-0.702131	2.84303	-3.10536	0.00638824	0.0244685	-3.27033
LOC101060212	LOC101060212	-0.701457	1.8736	-2.36382	0.0301635	0.0801681	-4.51446
MAGED2	MAGED2	-0.701193	5.73604	-3.03273	0.0074652	0.0276972	-3.73342
CWC22	CWC22	-0.700305	4.12372	-4.58417	0.000259296	0.00219394	-0.239213
GINS1	GINS1	-0.700108	2.89704	-2.28809	0.035115	0.0898691	-5.03445
PLCD3	PLCD3	-0.6999	3.18716	-2.98533	0.00826159	0.0298903	-3.55773
HAUS1	HAUS1	-0.699307	3.13543	-3.69154	0.00179228	0.00929626	-2.07479
GSAP	GSAP	-0.698289	4.11985	-2.85815	0.0108283	0.0369019	-3.89774
HNRNPH1	HNRNPH1	-0.698179	7.29663	-4.05639	0.000810037	0.0051025	-1.63546
HIVEP1	HIVEP1	-0.698146	3.16279	-2.97319	0.00847851	0.0304504	-3.49738
BAX	BAX	-0.698004	5.18822	-2.82538	0.0116059	0.0389724	-4.085
PAXBP1	PAXBP1	-0.69791	5.17531	-4.9392	0.00012196	0.00125552	0.453223
LRIG2	LRIG2	-0.697668	3.36104	-3.48779	0.00279268	0.0130263	-2.4649
2011-09-01	2011-09-01	-0.697575	5.95958	-3.61363	0.00212374	0.0106208	-2.43462
SNRNP200	SNRNP200	-0.697521	6.95745	-4.84694	0.000148198	0.00144642	0.127743
ECD	ECD	-0.6972	3.91713	-3.66214	0.0019108	0.00978064	-2.2376
TTF2	TTF2	-0.696374	3.69192	-3.12351	0.00614371	0.0237476	-3.34942
JMJD1C	JMJD1C	-0.696146	5.85822	-3.43735	0.00311622	0.0141181	-2.79207
TMEM108	TMEM108	-0.695911	3.44252	-2.17839	0.0436355	0.105386	-5.18024
MTA3	MTA3	-0.695668	4.3732	-4.42406	0.000365644	0.00281272	-0.654327
GPATCH2L	GPATCH2L	-0.695504	4.46561	-2.94764	0.00895325	0.0317792	-3.7853
NUCKS1	NUCKS1	-0.694114	7.32817	-6.29955	7.7335e-06	0.000163893	3.12053
ZNF654	ZNF654	-0.693914	4.74751	-3.74755	0.00158639	0.00850964	-2.01773
TCOF1	TCOF1	-0.693099	5.27002	-3.29994	0.00419813	0.0176902	-3.08087
RBM34	RBM34	-0.692755	4.58097	-3.39528	0.00341432	0.0150978	-2.82363
PTPRF	PTPRF	-0.692705	7.18086	-2.88111	0.0103139	0.0355308	-4.12048
TPM3P9	TPM3P9	-0.692282	2.30356	-2.40994	0.0274767	0.0747045	-4.45651
IDI1	IDI1	-0.692153	6.71312	-2.18589	0.0429972	0.104293	-5.43095
GGH	GGH	-0.692097	4.15114	-4.23375	0.000551402	0.0037907	-1.07326
RPL6	RPL6	-0.691593	8.83849	-4.44818	0.000347151	0.00271064	-0.839195
PJA1	PJA1	-0.691532	3.61628	-3.04821	0.00722172	0.0269271	-3.49607
TATDN1	TATDN1	-0.691291	4.07577	-4.25761	0.000523658	0.0036521	-0.877747
ZNF239	ZNF239	-0.691159	1.69861	-2.43684	0.0260147	0.0718411	-4.39647
PSME4	PSME4	-0.690943	5.37498	-4.48969	0.00031752	0.00254305	-0.533309
FAM160B1	FAM160B1	-0.690856	4.09578	-4.01559	0.000885132	0.00545333	-1.44525
RPL3	RPL3	-0.690609	9.74966	-3.54034	0.00249103	0.0119583	-2.85065
ORC6	ORC6	-0.690026	2.49639	-2.89694	0.00997306	0.034628	-3.75309
FAR1	FAR1	-0.689761	5.23956	-3.8198	0.0013554	0.00756115	-2.00472
CDK5RAP2	CDK5RAP2	-0.689507	5.16207	-3.85166	0.00126451	0.00713678	-1.90823
SPDL1	SPDL1	-0.689315	3.23139	-4.23101	0.000554679	0.00380805	-0.962335
ZNHIT3	ZNHIT3	-0.689309	5.23258	-3.62182	0.00208617	0.0104665	-2.30134
PHC3	PHC3	-0.68925	5.989	-4.54568	0.000281577	0.00232876	-0.380822
MAP3K14	MAP3K14	-0.689056	2.97803	-2.25261	0.0376857	0.0947715	-4.79143
BZW2	BZW2	-0.688976	4.96026	-5.06745	9.31516e-05	0.00102404	0.703968
VPS33A	VPS33A	-0.688932	3.95913	-5.13998	8.00494e-05	0.000909158	0.979883
VAV2	VAV2	-0.688457	5.01829	-3.67585	0.00185458	0.00955574	-2.32609
RPS14	RPS14	-0.687959	8.83228	-3.39701	0.00340151	0.0150624	-3.11207
AKAP8	AKAP8	-0.687707	5.17262	-4.51621	0.000299946	0.00243898	-0.43458
PDE4DIP	PDE4DIP	-0.687599	5.60919	-4.33147	0.000446406	0.00325345	-0.854007
MORC3	MORC3	-0.687447	4.48442	-4.10462	0.00072949	0.00470843	-1.28543
BUB3	BUB3	-0.687372	5.27634	-4.68622	0.00020851	0.00186764	-0.151794
G6PD	G6PD	-0.687206	6.31402	-3.02185	0.00764123	0.0282183	-3.74734
MTHFD1	MTHFD1	-0.687045	5.62723	-2.60608	0.018372	0.0551024	-4.53572
FAM213A	FAM213A	-0.68651	5.10843	-3.21912	0.00499973	0.0202298	-3.29659
RAP2C	RAP2C	-0.686214	4.6275	-5.60735	3.0578e-05	0.000444962	1.91793
VPS13D	VPS13D	-0.685464	5.02382	-2.45014	0.0253194	0.0704674	-4.80614
LATS2	LATS2	-0.685083	3.70436	-2.57564	0.0195672	0.0579742	-4.40084
CCDC59	CCDC59	-0.684564	4.26444	-4.96286	0.000116028	0.00120859	0.615821
ASXL1	ASXL1	-0.68417	5.86137	-4.38994	0.000393525	0.00296852	-0.783487
MCFD2	MCFD2	-0.683889	6.20915	-3.25069	0.00467014	0.0192424	-3.22854
FAM57A	FAM57A	-0.683723	4.40273	-3.21725	0.00502	0.0202794	-3.18982
MAP3K1	MAP3K1	-0.683341	4.37456	-3.06268	0.00700117	0.0263475	-3.47563
PPFIBP2	PPFIBP2	-0.682691	5.01251	-3.44328	0.00307634	0.0139946	-2.77887
DDOST	DDOST	-0.681467	7.39839	-6.40907	6.25825e-06	0.000139188	3.33754
PSMD14	PSMD14	-0.681074	4.82192	-5.0602	9.45775e-05	0.00103524	0.701316
ATF5	ATF5	-0.68072	4.87501	-3.56647	0.00235333	0.0114402	-2.46289
PPP3CC	PPP3CC	-0.680662	3.5688	-4.29851	0.000479341	0.00342321	-0.735681
GLB1	GLB1	-0.68046	6.71072	-2.75483	0.0134665	0.0435938	-4.37503
DOCK7	DOCK7	-0.680447	4.8996	-3.64496	0.00198366	0.0100645	-2.29486
AZIN1	AZIN1	-0.680357	6.31033	-5.42361	4.4501e-05	0.000588775	1.38997
GRHL2	GRHL2	-0.680016	5.53769	-6.16611	1.00308e-05	0.0001971	2.97708
LRRC16A	LRRC16A	-0.679268	3.82855	-2.42728	0.0265258	0.0728633	-4.62717
CPSF3	CPSF3	-0.678823	4.48949	-5.50777	3.74543e-05	0.000517431	1.69388
ANKRD26	ANKRD26	-0.67861	3.26687	-2.88864	0.0101503	0.0350897	-3.7898
C9orf40	C9orf40	-0.678276	2.02286	-2.27684	0.0359116	0.0914693	-4.72337
MAP2K1	MAP2K1	-0.677753	5.72245	-4.49153	0.00031627	0.00253739	-0.514676
CNOT6L	CNOT6L	-0.677118	4.8226	-3.19232	0.00529744	0.0211261	-3.28254
UNC119	UNC119	-0.677023	4.03417	-3.4356	0.00312812	0.014157	-2.73356
XPR1	XPR1	-0.676965	5.003	-3.5545	0.00241548	0.0116687	-2.53971
ZNF131	ZNF131	-0.676939	3.93859	-3.1806	0.005433	0.0215394	-3.22125
DYM	DYM	-0.676549	4.37295	-3.53969	0.00249455	0.0119666	-2.51356
DOPEY1	DOPEY1	-0.676239	5.92459	-3.00698	0.00788808	0.0288849	-3.64916
SP1	SP1	-0.676223	5.69812	-3.26694	0.00450894	0.0186924	-3.22152
U2SURP	U2SURP	-0.67607	5.71097	-5.08354	9.00674e-05	0.000995562	0.711766
CLIC4	CLIC4	-0.675648	6.70681	-4.62359	0.000238331	0.0020605	-0.317958
ZNF638	ZNF638	-0.675557	5.77344	-5.84412	1.89727e-05	0.000316752	2.30872
MTHFD2	MTHFD2	-0.674983	5.38139	-2.24589	0.0381916	0.0952625	-5.22494
PEX13	PEX13	-0.67435	4.66956	-5.70957	2.48624e-05	0.000383822	2.10773
UQCRH	UQCRH	-0.673955	6.16821	-2.99303	0.00812688	0.0295127	-3.82368
HS2ST1	HS2ST1	-0.673176	5.09623	-3.13287	0.00602123	0.0233679	-3.45339
CTCF	CTCF	-0.672575	5.13152	-4.12768	0.000693881	0.0045507	-1.31901
PA2G4	PA2G4	-0.672532	6.217	-4.2867	0.000491731	0.00349076	-1.03927
SFXN4	SFXN4	-0.671811	2.89312	-3.8196	0.00135598	0.00756231	-1.77889
ZNF275	ZNF275	-0.671744	3.46529	-2.75534	0.013452	0.0435537	-4.07445
ADIPOR2	ADIPOR2	-0.671518	5.60573	-3.79957	0.00141644	0.00781339	-2.06847
ZNF148	ZNF148	-0.670896	4.67345	-4.38258	0.000399812	0.00300363	-0.721794
CCT6P1	CCT6P1	-0.670576	2.54938	-2.51238	0.0222917	0.0639221	-4.26769
FNBP1L	FNBP1L	-0.670562	6.3903	-3.54203	0.00248192	0.0119244	-2.68442
WDR11	WDR11	-0.670544	5.50795	-5.93829	1.5724e-05	0.000273166	2.51348
DNHD1	DNHD1	-0.67025	3.88134	-2.17443	0.0439757	0.106018	-5.04092
RPL10A	RPL10A	-0.669277	8.34338	-3.93132	0.00106319	0.00627893	-1.94323
TMTC2	TMTC2	-0.668609	4.08386	-3.06946	0.00690009	0.0260906	-3.51348
ABHD17B	ABHD17B	-0.668569	3.94645	-4.02708	0.000863309	0.00534818	-1.40484
NKTR	NKTR	-0.668084	6.29943	-3.39375	0.00342566	0.0151413	-2.97519
ANK3	ANK3	-0.668047	5.1744	-2.43094	0.0263291	0.0724605	-4.83634
MAMDC4	MAMDC4	-0.667792	4.14865	-3.05207	0.00716232	0.0268094	-3.49742
PRPF4B	PRPF4B	-0.667475	5.89414	-4.37493	0.000406459	0.00305018	-0.821893
RPS2	RPS2	-0.667259	10.1501	-2.99627	0.00807073	0.0293467	-4.00742
ARHGEF39	ARHGEF39	-0.667131	4.32548	-2.5618	0.0201347	0.0591876	-4.37147
ZCCHC17	ZCCHC17	-0.667098	4.22036	-5.28346	5.941e-05	0.000734065	1.25857
GFPT1	GFPT1	-0.667086	5.74577	-3.24661	0.00471147	0.0193756	-3.24149
SDF2L1	SDF2L1	-0.666784	3.88595	-3.17082	0.00554881	0.0218785	-3.24001
DCTN5	DCTN5	-0.66646	5.09449	-3.3225	0.003998	0.0170169	-3.06029
YEATS2	YEATS2	-0.666146	5.44088	-4.49317	0.000315158	0.00253114	-0.546917
EIF4A1	EIF4A1	-0.666137	8.38482	-4.4135	0.000374052	0.00285677	-0.891148
RBM26	RBM26	-0.665776	5.59828	-5.89064	1.72893e-05	0.000294296	2.42487
HMGCR	HMGCR	-0.665601	6.83071	-2.33196	0.0321614	0.0841084	-5.19837
LOC642361	LOC642361	-0.66522	3.1554	-3.36808	0.00362189	0.0158118	-2.68691
XRCC4	XRCC4	-0.665089	2.15897	-2.69191	0.015365	0.0480578	-4.00582
WASF3	WASF3	-0.664024	3.92504	-2.6779	0.0158213	0.0491245	-4.33828
PRSS22	PRSS22	-0.663101	4.38459	-2.64462	0.0169582	0.051755	-4.35588
IKZF4	IKZF4	-0.662433	3.48006	-3.23942	0.00478528	0.0195621	-3.04511
TCERG1	TCERG1	-0.662312	4.98183	-4.23053	0.000555253	0.00381018	-1.08983
TSPAN14	TSPAN14	-0.661148	6.12368	-2.60373	0.0184618	0.0553144	-4.61254
PLD2	PLD2	-0.660799	3.81323	-3.60219	0.0021773	0.0108165	-2.34266
FRMD5	FRMD5	-0.66075	3.29993	-2.3316	0.0321849	0.084148	-4.84467
EPHA2	EPHA2	-0.660483	6.63731	-2.74275	0.0138126	0.0444429	-4.35547
DEK	DEK	-0.660457	6.41254	-5.76227	2.23582e-05	0.000357149	2.09843
ARHGAP12	ARHGAP12	-0.660164	5.33729	-3.53378	0.00252684	0.0120729	-2.61214
DIS3	DIS3	-0.660158	5.75924	-3.94617	0.00102939	0.00610964	-1.68518
NBPF12	NBPF12	-0.659884	4.01858	-3.02143	0.00764809	0.028236	-3.60578
MCM7	MCM7	-0.659211	6.23251	-4.09176	0.000750139	0.00481665	-1.48424
KHSRP	KHSRP	-0.65918	6.91755	-5.46276	4.10676e-05	0.000552271	1.42716
SAFB	SAFB	-0.65848	5.91178	-4.91138	0.000129328	0.00131601	0.303804
MAP4K3	MAP4K3	-0.658294	4.55363	-4.02459	0.000867982	0.0053722	-1.48927
ATAD2	ATAD2	-0.657734	4.57793	-3.17492	0.00549998	0.021741	-3.35115
SPG20	SPG20	-0.657383	5.26428	-4.26428	0.000516154	0.00361594	-0.988708
MCM2	MCM2	-0.65708	4.57424	-2.36968	0.0298095	0.0794863	-4.99406
CENPL	CENPL	-0.656955	2.1304	-3.01899	0.0076881	0.028332	-3.27111
PRKCSH	PRKCSH	-0.656514	7.39372	-5.7859	2.13212e-05	0.000344114	2.07608
LOC101928714	LOC101928714	-0.656273	0.744143	-2.51049	0.0223782	0.0640884	-4.15825
NFXL1	NFXL1	-0.656113	3.94267	-4.04743	0.000825962	0.00517543	-1.32921
C9orf85	C9orf85	-0.655761	2.7645	-2.9491	0.00892547	0.0317084	-3.5399
YPEL5	YPEL5	-0.655477	5.21297	-2.72037	0.0144764	0.0459876	-4.31656
GPX3	GPX3	-0.655309	5.29261	-2.54372	0.0208999	0.0608012	-4.51759
ANKHD1-EIF4EBP3	ANKHD1-EIF4EBP3	-0.655122	5.13289	-2.11022	0.0498497	0.116338	-5.44415
MCMBP	MCMBP	-0.654979	5.59606	-5.20072	7.05355e-05	0.000826617	0.977038
THOC2	THOC2	-0.654973	5.90348	-3.59245	0.00222397	0.0109814	-2.51921
RPL41	RPL41	-0.654755	9.20971	-3.44464	0.0030673	0.013966	-3.01518
C12orf23	C12orf23	-0.654711	5.26537	-4.44433	0.000350034	0.00272579	-0.608265
ADAM17	ADAM17	-0.654533	5.23191	-3.35242	0.00374696	0.016204	-2.91635
ZNF609	ZNF609	-0.654338	5.67749	-3.98625	0.000943434	0.00570998	-1.63408
ACPL2	ACPL2	-0.654071	3.14828	-2.80524	0.01211	0.0402156	-3.97413
ERI1	ERI1	-0.653625	3.46709	-2.7947	0.0123822	0.0409215	-3.94761
RSL1D1	RSL1D1	-0.653569	6.50348	-4.37057	0.000410294	0.00307099	-0.87649
C1orf112	C1orf112	-0.652729	3.10471	-3.76614	0.00152343	0.00824843	-1.80643
DAP3	DAP3	-0.652689	5.28003	-4.65717	0.000221836	0.00195667	-0.16784
PGD	PGD	-0.652283	7.01596	-3.6537	0.00194624	0.0099169	-2.4694
PDK3	PDK3	-0.65128	4.5707	-3.37981	0.00353087	0.015498	-2.83591
GTF3C1	GTF3C1	-0.651112	5.77483	-5.61936	2.98417e-05	0.000438894	1.81407
ZNF407	ZNF407	-0.650978	3.28519	-3.15661	0.00572127	0.0224405	-3.18488
CRHR1-IT1	CRHR1-IT1	-0.649697	2.1099	-2.7657	0.0131621	0.0429036	-3.82613
HMGB1	HMGB1	-0.649428	7.74969	-5.46993	4.04685e-05	0.000545387	1.40648
PANX1	PANX1	-0.649376	4.86724	-3.60654	0.00215674	0.0107398	-2.40778
AR	AR	-0.649309	2.92974	-2.12646	0.0482993	0.113653	-5.22003
CCDC93	CCDC93	-0.649183	4.85609	-3.2409	0.00477002	0.0195307	-3.20208
TOB2	TOB2	-0.648963	6.34528	-2.41925	0.0269624	0.0737024	-4.94508
PIP5K1A	PIP5K1A	-0.648946	4.97939	-4.28225	0.000496491	0.00351469	-0.996415
DHX57	DHX57	-0.647714	3.69781	-4.79369	0.000165905	0.00156905	0.240982
EIF3M	EIF3M	-0.646968	5.80228	-4.72525	0.000191876	0.00174864	-0.0645146
DNAJC25	DNAJC25	-0.64639	2.97589	-2.58946	0.0190157	0.0566136	-4.2982
[truncated: 3,994 more rows]

## Sheet: iPSC-AT2
	genes	logFC	AveExpr	t	P.Value	adj.P.Val	B
LIN28B	LIN28B	-10.6726	-2.56436	-23.6226	1.65347e-14	5.57743e-11	21.9086
RPS4Y1	RPS4Y1	-10.1782	2.68304	-3.50507	0.00268968	0.0126773	-1.91627
DDX3Y	DDX3Y	-10.1226	1.98214	-3.50181	0.00270885	0.012744	-1.92213
PHOX2B	PHOX2B	-9.99122	-1.65203	-10.1385	1.17979e-08	1.42289e-06	10.1777
FAM95A	FAM95A	-9.49667	-2.4351	-17.887	1.61961e-12	1.63896e-09	18.2039
SLC1A3	SLC1A3	-9.30234	0.571326	-8.73822	1.01599e-07	6.65457e-06	8.10149
CLDN6	CLDN6	-9.03318	0.263831	-9.55431	2.81978e-08	2.69196e-06	9.35235
FOSB	FOSB	-8.93684	3.79021	-4.78967	0.000167325	0.00158099	0.784969
STRA8	STRA8	-8.82481	-2.12104	-13.3116	1.84067e-10	6.36354e-08	14.0627
ANKRD20A8P	ANKRD20A8P	-8.71189	-2.97999	-21.9691	5.51673e-14	1.39566e-10	20.8955
USP9Y	USP9Y	-8.65988	1.21956	-3.7438	0.00159943	0.00856371	-1.40425
TRAPPC3L	TRAPPC3L	-8.57416	-3.29611	-26.8025	2.00799e-15	9.09572e-12	23.2268
KDM5D	KDM5D	-8.54509	1.32096	-3.29045	0.00428534	0.0179753	-2.35788
LAMA2	LAMA2	-8.18455	2.81696	-14.6816	3.91052e-11	1.98974e-08	15.6459
RNA5-8S5	RNA5-8S5	-7.98816	-1.18907	-5.47714	3.98758e-05	0.000540554	2.22755
LOC102724783	LOC102724783	-7.88696	-2.72018	-26.623	2.24708e-15	9.09572e-12	23.0078
SIK1	SIK1	-7.77286	0.684208	-5.99003	1.41894e-05	0.000252798	3.2565
ZFY	ZFY	-7.59106	1.03375	-3.69996	0.0017597	0.00916957	-1.49004
EGR2	EGR2	-7.48878	1.23265	-6.00589	1.37506e-05	0.000246765	3.2887
LIPF	LIPF	-7.4836	-2.85329	-13.5809	1.34359e-10	5.54959e-08	14.309
UTY	UTY	-7.43112	1.65656	-3.334	0.00389959	0.0167105	-2.25915
AFF2	AFF2	-7.40356	-0.323671	-11.2951	2.33163e-09	4.5375e-07	11.7057
TTTY15	TTTY15	-7.34851	0.355979	-4.26322	0.000517342	0.0036205	-0.290339
EMCN	EMCN	-7.20581	-1.94809	-9.36958	3.74357e-08	3.21043e-06	9.0609
ALK	ALK	-7.13748	-0.634378	-10.3617	8.53806e-09	1.12209e-06	10.4699
BEND4	BEND4	-7.12566	-3.05612	-18.8091	7.12485e-13	7.58947e-10	18.6791
PRKY	PRKY	-7.10477	0.388141	-3.84949	0.00127052	0.00716466	-1.16677
NLGN4Y	NLGN4Y	-7.08111	-0.300502	-4.3093	0.000468296	0.0033705	-0.189253
DIO2	DIO2	-7.075	0.213016	-7.95834	3.72961e-07	1.76369e-05	6.82751
EGR3	EGR3	-7.00888	-0.306457	-5.20611	6.97504e-05	0.000820267	1.69564
PREX2	PREX2	-6.96525	-1.66588	-11.2749	2.39601e-09	4.61837e-07	11.6387
HAS2	HAS2	-6.83974	-1.03484	-10.1052	1.23869e-08	1.48343e-06	10.1125
C8orf4	C8orf4	-6.82614	3.29715	-5.39305	4.73854e-05	0.000618567	1.86245
PRSS56	PRSS56	-6.81002	-3.26521	-17.4399	2.44535e-12	2.24961e-09	17.6761
PWP2	PWP2	-6.68354	1.53771	-7.95039	3.78086e-07	1.77542e-05	6.82208
FAM26D	FAM26D	-6.6508	-3.28534	-19.7266	3.26153e-13	4.40067e-10	19.2681
DKK1	DKK1	-6.5736	-0.322187	-10.6735	5.48192e-09	7.9249e-07	10.9014
COL11A1	COL11A1	-6.55136	0.72717	-6.34499	7.08189e-06	0.000153279	3.91288
LAMA1	LAMA1	-6.54184	1.32824	-8.07228	3.06947e-07	1.51848e-05	7.01527
EGR1	EGR1	-6.40667	5.54164	-5.23148	6.61692e-05	0.000787763	1.3026
CACNA1E	CACNA1E	-6.36554	-1.27692	-8.34049	1.95329e-07	1.09813e-05	7.46452
FBN2	FBN2	-6.31483	2.41349	-7.53796	7.76534e-07	2.89958e-05	5.98251
SLMO2-ATP5E	SLMO2-ATP5E	-6.29955	-0.178719	-9.6654	2.38236e-08	2.38696e-06	9.47981
ADAM19	ADAM19	-6.21314	-1.25144	-12.6978	3.84924e-10	1.08909e-07	13.2853
IGFL2	IGFL2	-6.20962	-1.28761	-10.2867	9.5134e-09	1.22638e-06	10.3602
H19	H19	-6.19809	-3.05364	-6.21539	9.10958e-06	0.000184185	3.71064
CRABP2	CRABP2	-6.18965	1.75839	-7.83727	4.5958e-07	1.99602e-05	6.40224
COL6A4P2	COL6A4P2	-6.06782	-2.94379	-10.7541	4.89675e-09	7.34114e-07	10.925
NR4A3	NR4A3	-5.89742	1.24676	-4.2903	0.000487922	0.00347102	-0.217366
DGCR6	DGCR6	-5.89235	-0.803961	-5.24499	6.434e-05	0.000774184	1.79748
SORCS3	SORCS3	-5.80789	-3.3874	-20.5159	1.70969e-13	2.4716e-10	19.3982
FAM26E	FAM26E	-5.79326	-2.15195	-8.31554	2.03638e-07	1.12916e-05	7.41508
AMBN	AMBN	-5.75283	-3.70159	-21.5912	7.35245e-14	1.6534e-10	19.9599
EPB41L3	EPB41L3	-5.73595	2.00327	-5.97883	1.45079e-05	0.000257565	3.11521
NID2	NID2	-5.7195	2.1774	-12.175	7.38703e-10	1.76525e-07	12.8773
LOC102723972	LOC102723972	-5.70437	-2.06075	-8.76672	9.70237e-08	6.50219e-06	8.13145
SYT16	SYT16	-5.69243	-3.38253	-12.1722	7.41371e-10	1.76525e-07	12.6321
IGF1	IGF1	-5.66068	2.12928	-5.37185	4.94991e-05	0.000638097	1.85486
LCP1	LCP1	-5.59703	2.21076	-11.213	2.60512e-09	4.83716e-07	11.6744
TBC1D3C	TBC1D3C	-5.5827	-2.03817	-3.53095	0.00254245	0.0121331	-1.80708
ABCA1	ABCA1	-5.58129	2.48018	-8.37262	1.85149e-07	1.04964e-05	7.48515
A2ML1	A2ML1	-5.58088	-2.38861	-8.66669	1.14109e-07	7.28533e-06	7.96772
SLC1A2	SLC1A2	-5.57388	0.649462	-15.0952	2.50999e-11	1.34266e-08	15.8053
HMGA2	HMGA2	-5.54457	2.11138	-15.7579	1.26042e-11	8.22893e-09	16.9654
SOX14	SOX14	-5.44327	-1.63346	-6.56765	4.61955e-06	0.000109736	4.37785
TBXAS1	TBXAS1	-5.41967	0.799601	-7.60855	6.8545e-07	2.65763e-05	6.24567
LOC102724560	LOC102724560	-5.41208	0.533846	-2.85043	0.0110068	0.0373706	-3.28062
NEGR1	NEGR1	-5.40606	2.73996	-9.95639	1.54182e-08	1.71455e-06	9.84132
LINC00693	LINC00693	-5.37716	-0.634869	-7.04551	1.88916e-06	5.51633e-05	5.2562
COL2A1	COL2A1	-5.34744	3.85072	-6.73398	3.37211e-06	8.60633e-05	3.98868
LGR5	LGR5	-5.3412	1.11886	-3.98695	0.000942004	0.00570473	-1.13642
CHURC1-FNTB	CHURC1-FNTB	-5.29838	0.418203	-3.90197	0.00113334	0.00658937	-1.03699
PALD1	PALD1	-5.29117	1.3197	-4.65284	0.000223897	0.00196849	0.405714
ADAMTS19	ADAMTS19	-5.28074	-0.863392	-4.91955	0.000127118	0.00129827	1.10673
SYNDIG1L	SYNDIG1L	-5.27726	-0.653136	-6.19818	9.4209e-06	0.000188409	3.68454
SLA	SLA	-5.24942	0.840618	-6.59031	4.42467e-06	0.000106355	4.37483
KCNK10	KCNK10	-5.24262	-3.15087	-9.34722	3.87521e-08	3.2589e-06	8.95272
SCN8A	SCN8A	-5.24232	-0.155762	-10.3618	8.53679e-09	1.12209e-06	10.452
SLC6A11	SLC6A11	-5.21966	-2.54019	-6.43811	5.91823e-06	0.0001325	4.1611
NR4A1	NR4A1	-5.20128	5.3745	-5.06695	9.32507e-05	0.00102404	0.824034
PRODH	PRODH	-5.191	0.644434	-3.48128	0.00283249	0.0131664	-2.11864
PKP2	PKP2	-5.17738	2.90932	-10.1599	1.14356e-08	1.40388e-06	10.1961
GDPD2	GDPD2	-5.16412	-2.23974	-9.45847	3.2648e-08	2.94115e-06	9.17183
RP11-344E13.3	RP11-344E13.3	-5.14373	-2.63012	-10.8669	4.18541e-09	6.66996e-07	10.9854
IFNA1	IFNA1	-5.13275	-2.82306	-13.3353	1.78987e-10	6.36354e-08	13.7478
FAM26F	FAM26F	-5.12622	-1.10247	-7.19689	1.43241e-06	4.50865e-05	5.52871
CD48	CD48	-5.10145	-2.15553	-7.67779	6.06875e-07	2.43701e-05	6.36183
FREM3	FREM3	-5.06946	-2.24183	-8.79683	9.2422e-08	6.29808e-06	8.16948
ALX1	ALX1	-5.00152	-3.26973	-7.3029	1.18222e-06	4.02695e-05	5.7201
TEX15	TEX15	-4.95947	-1.52369	-6.45899	5.68566e-06	0.000129005	4.16397
TMTC1	TMTC1	-4.94329	0.930789	-5.3633	5.03783e-05	0.000647781	2.01909
LMO2	LMO2	-4.93998	-0.131996	-7.53162	7.85317e-07	2.9217e-05	6.10625
SVEP1	SVEP1	-4.93297	1.07476	-7.60406	6.90902e-07	2.66854e-05	6.21081
AHNAK2	AHNAK2	-4.92116	1.06774	-5.05704	9.52062e-05	0.00103707	1.38448
BLACAT1	BLACAT1	-4.92107	-0.977095	-4.55162	0.000278015	0.00230888	0.343721
CPA6	CPA6	-4.91723	-2.61544	-6.7172	3.48027e-06	8.83778e-05	4.6806
C3orf36	C3orf36	-4.90581	-2.51811	-10.0647	1.31427e-08	1.54649e-06	9.95307
FUT9	FUT9	-4.90273	0.324451	-6.38123	6.60317e-06	0.00014479	3.94726
FOSL1	FOSL1	-4.89824	0.985999	-6.57861	4.52422e-06	0.000107907	4.39405
TRIM29	TRIM29	-4.82617	0.519993	-4.59857	0.00025143	0.00214514	0.234754
LAMB1	LAMB1	-4.82426	5.31067	-10.1769	1.11551e-08	1.38508e-06	10.0586
SLC14A2	SLC14A2	-4.82068	-3.17992	-7.34602	1.09389e-06	3.79807e-05	5.78875
MYRIP	MYRIP	-4.79265	-1.12028	-7.04004	1.90827e-06	5.53317e-05	5.25401
ABCC2	ABCC2	-4.78452	0.045823	-8.48733	1.53099e-07	8.96558e-06	7.70297
MMP1	MMP1	-4.74607	-0.46336	-6.61772	4.20024e-06	0.000102515	4.40557
LOC100652807	LOC100652807	-4.74578	-2.73212	-9.48789	3.12084e-08	2.84918e-06	9.12084
IL8	IL8	-4.74186	4.66005	-7.8473	4.5166e-07	1.97861e-05	6.36512
ADAMTS5	ADAMTS5	-4.74046	-0.78809	-7.1528	1.55217e-06	4.77756e-05	5.45258
PTPRB	PTPRB	-4.73876	0.0881599	-6.66601	3.83324e-06	9.60161e-05	4.56417
KCNN1	KCNN1	-4.73044	-1.58351	-9.52904	2.93057e-08	2.73326e-06	9.28253
NODAL	NODAL	-4.72929	-1.4673	-7.89836	4.13514e-07	1.86394e-05	6.72472
ATP8B5P	ATP8B5P	-4.66858	-1.21633	-5.40019	4.66952e-05	0.000610506	2.12265
RFX6	RFX6	-4.64944	-3.28785	-6.12038	1.09718e-05	0.000207919	3.56943
WDR91	WDR91	-4.63933	4.66766	-10.7778	4.73743e-09	7.15604e-07	10.8715
ZFP42	ZFP42	-4.63849	0.474668	-15.9885	9.9779e-12	6.96354e-09	17.1661
LOC101927345	LOC101927345	-4.6217	-1.8159	-5.6281	2.93171e-05	0.000433417	2.61278
MGARP	MGARP	-4.6185	-1.37726	-9.76934	2.03725e-08	2.1453e-06	9.62205
SND1-IT1	SND1-IT1	-4.60147	-2.54668	-6.46996	5.56731e-06	0.000126888	4.22996
ATF3	ATF3	-4.59507	4.28366	-4.34049	0.000437805	0.00321158	-0.574064
ST8SIA6	ST8SIA6	-4.59202	-1.214	-6.46485	5.62216e-06	0.000127994	4.19004
NUTM2F	NUTM2F	-4.57002	-2.54555	-8.72656	1.03536e-07	6.73784e-06	8.00071
NPIPB15	NPIPB15	-4.56324	-0.673916	-3.14096	0.00591738	0.0230311	-2.59676
RPL36A-HNRNPH2	RPL36A-HNRNPH2	-4.55254	1.22027	-3.4232	0.00321348	0.0144463	-2.04999
FGF20	FGF20	-4.54219	-0.363945	-7.10157	1.70453e-06	5.07085e-05	5.31822
CPVL	CPVL	-4.54184	4.06585	-9.68634	2.30819e-08	2.3277e-06	9.38008
SULT1A4	SULT1A4	-4.5349	0.328423	-2.3597	0.0304156	0.0806685	-4.22166
ACTBL2	ACTBL2	-4.52086	-2.67179	-5.58766	3.18264e-05	0.000456731	2.55114
RNF148	RNF148	-4.51029	-1.31221	-7.82749	4.6744e-07	2.01224e-05	6.61357
GNAT1	GNAT1	-4.50462	-3.65258	-10.9199	3.88906e-09	6.4517e-07	10.9769
THBS1	THBS1	-4.49086	6.67922	-6.92846	2.34498e-06	6.5372e-05	4.50908
FAM162B	FAM162B	-4.46882	-2.71047	-8.77879	9.515e-08	6.41914e-06	8.07229
SERPIND1	SERPIND1	-4.44762	0.502089	-4.16712	0.000637005	0.00425209	-0.494558
RPS26P11	RPS26P11	-4.43899	-2.50094	-7.34505	1.0958e-06	3.79807e-05	5.7808
KRT6A	KRT6A	-4.43343	-1.81273	-6.82201	2.85899e-06	7.60821e-05	4.86816
SPARC	SPARC	-4.40846	3.62674	-5.2641	6.18404e-05	0.000752608	1.34703
LY6G6C	LY6G6C	-4.4077	-2.44067	-5.02283	0.000102287	0.00109476	1.39408
PRDM1	PRDM1	-4.40723	1.97731	-7.93835	3.85993e-07	1.79942e-05	6.78917
SSTR1	SSTR1	-4.40451	-0.857053	-4.94349	0.000120862	0.00124611	1.17217
THSD7B	THSD7B	-4.40058	-2.78355	-5.47079	4.03977e-05	0.000545073	2.30301
CDH13	CDH13	-4.3852	-0.236914	-5.9321	1.59187e-05	0.000275838	3.12063
TH	TH	-4.37212	-3.29752	-6.45569	5.72186e-06	0.000129391	4.20319
CNTF	CNTF	-4.34837	-2.35242	-4.32482	0.000452869	0.00328988	-0.0562627
SLC27A6	SLC27A6	-4.34788	-3.21213	-6.22955	8.86147e-06	0.000180377	3.78101
SCN1B	SCN1B	-4.33656	-0.610784	-5.92737	1.60692e-05	0.000277259	3.17945
GOLGA6L4	GOLGA6L4	-4.31928	0.0257601	-4.41116	0.000375935	0.00286359	0.0649495
PCDH17	PCDH17	-4.31374	2.40716	-3.27891	0.00439367	0.0183272	-2.81556
VCAN	VCAN	-4.27139	4.96247	-9.30049	4.16628e-08	3.44169e-06	8.69859
WIF1	WIF1	-4.25239	3.01375	-5.77429	2.18244e-05	0.000350281	2.3244
MXRA8	MXRA8	-4.2201	5.00077	-7.52819	7.90106e-07	2.92874e-05	5.69584
C21orf33	C21orf33	-4.21431	2.09918	-3.46799	0.00291552	0.0134721	-2.33396
LOC102724409	LOC102724409	-4.21223	0.0853783	-3.67273	0.00186724	0.0096087	-1.48854
FREM1	FREM1	-4.20279	0.416252	-9.1857	4.98281e-08	3.8877e-06	8.75588
COL18A1	COL18A1	-4.18318	4.89129	-9.17534	5.06433e-08	3.92533e-06	8.57407
LOC102724371	LOC102724371	-4.17522	-2.49592	-8.64695	1.17838e-07	7.47627e-06	7.85893
LOC102724394	LOC102724394	-4.1695	-1.00123	-3.72593	0.00166292	0.00878282	-1.38441
MSMP	MSMP	-4.16165	-0.266848	-5.69737	2.54822e-05	0.0003913	2.77221
GPR114	GPR114	-4.15775	-1.52607	-5.24764	6.39864e-05	0.000771305	1.82552
TRIM6-TRIM34	TRIM6-TRIM34	-4.15637	-3.36027	-2.87474	0.0104542	0.0359042	-2.9935
SLIT3	SLIT3	-4.1463	0.892987	-3.13124	0.00604243	0.0234408	-2.75262
MMP7	MMP7	-4.14214	-0.960564	-2.69069	0.0154042	0.048149	-3.40695
FXYD5	FXYD5	-4.12994	0.225552	-6.08102	1.18551e-05	0.000220731	3.45269
FAM183B	FAM183B	-4.09359	-2.22364	-6.32981	7.29304e-06	0.000157025	3.96655
LOC102723356	LOC102723356	-4.08154	-2.9322	-9.45749	3.26972e-08	2.94115e-06	9.04916
SAMD14	SAMD14	-4.08029	-0.321244	-6.81716	2.88505e-06	7.63297e-05	4.8465
TACR3	TACR3	-4.08027	-2.65035	-4.89328	0.000134367	0.00135359	1.15172
ESM1	ESM1	-4.07837	-3.06313	-4.67725	0.000212535	0.0018916	0.688266
GAD1	GAD1	-4.07497	0.861815	-4.47273	0.000329303	0.00261056	0.034032
NCRNA00185	NCRNA00185	-4.06762	-1.69186	-2.87453	0.0104587	0.0359136	-3.07039
NOTUM	NOTUM	-4.05294	2.07783	-3.5967	0.00220347	0.010917	-2.22224
BMP5	BMP5	-4.05114	0.89922	-5.13177	8.14311e-05	0.000921747	1.42116
LOC102724865	LOC102724865	-4.04514	-1.67859	-6.91946	2.38448e-06	6.60527e-05	5.04391
TTYH1	TTYH1	-4.04146	-2.97215	-8.52679	1.43462e-07	8.56901e-06	7.66773
ARMCX5-GPRASP2	ARMCX5-GPRASP2	-4.02103	0.0848475	-3.16404	0.00563051	0.022123	-2.54087
VTCN1	VTCN1	-4.02051	-0.700984	-3.99575	0.000924149	0.00561879	-0.810924
CD8B	CD8B	-4.01668	-3.01094	-7.2093	1.40048e-06	4.44269e-05	5.5558
WNK3	WNK3	-4.01152	0.78028	-8.63621	1.1992e-07	7.53748e-06	7.93372
KRT23	KRT23	-3.99939	-2.06841	-3.51552	0.00262926	0.0124476	-1.74305
CNKSR2	CNKSR2	-3.9936	-1.19679	-5.4309	4.38402e-05	0.000584123	2.1855
RP11-307E17.8	RP11-307E17.8	-3.98471	-1.65781	-5.16981	7.52228e-05	0.000864528	1.689
GJC2	GJC2	-3.97624	0.0230867	-7.04257	1.89943e-06	5.52336e-05	5.2518
CHIAP2	CHIAP2	-3.97295	-3.0091	-4.5455	0.000281686	0.00232876	0.450808
TMSB4Y	TMSB4Y	-3.97259	-1.14472	-2.73446	0.014055	0.0449303	-3.33632
ADAM12	ADAM12	-3.95996	-0.0678945	-4.44986	0.0003459	0.00270296	0.180428
C1QTNF3-AMACR	C1QTNF3-AMACR	-3.95849	-2.24204	-3.94473	0.00103262	0.0061252	-0.891594
SP8	SP8	-3.95593	-1.91125	-6.0414	1.28185e-05	0.000234568	3.40623
GPR64	GPR64	-3.9427	0.945382	-7.01859	1.98513e-06	5.67451e-05	5.15483
BCYRN1	BCYRN1	-3.93298	-0.0710409	-6.44794	5.80756e-06	0.000131036	4.16167
ADD3	ADD3	-3.93027	4.88169	-15.3606	1.89912e-11	1.06767e-08	16.5306
PTHLH	PTHLH	-3.92397	-0.137117	-5.24095	6.48816e-05	0.000778849	1.75166
SENP3-EIF4A1	SENP3-EIF4A1	-3.92054	0.4128	-5.02481	0.000101864	0.00109138	1.35768
ABHD12B	ABHD12B	-3.91945	-2.73454	-6.2346	8.77468e-06	0.000179204	3.79634
IGJ	IGJ	-3.8974	-1.35085	-3.01873	0.00769231	0.0283321	-2.80138
COL9A3	COL9A3	-3.89046	-0.126293	-4.58325	0.000259804	0.0021961	0.403968
ADRA2C	ADRA2C	-3.88079	-1.67899	-5.05391	9.58333e-05	0.00104175	1.4836
GUSBP3	GUSBP3	-3.8787	-2.78411	-4.92541	0.000125557	0.00128535	1.23161
PKHD1	PKHD1	-3.87703	0.415962	-5.18222	7.33035e-05	0.000850682	1.47799
RSPO2	RSPO2	-3.85687	-1.43405	-5.05929	9.47577e-05	0.00103615	1.45455
LOC102724147	LOC102724147	-3.84424	-1.90748	-4.41293	0.000374508	0.00285917	0.144604
LOC100505727	LOC100505727	-3.83787	-1.20824	-4.9035	0.000131498	0.00133403	1.13673
SPSB4	SPSB4	-3.83356	-2.28612	-4.79532	0.00016533	0.00156433	0.90618
PLAC4	PLAC4	-3.82679	-1.48631	-5.2799	5.98491e-05	0.000738139	1.95063
DUSP5	DUSP5	-3.82569	0.710103	-4.14001	0.000675573	0.00445227	-0.49458
CDK6	CDK6	-3.82501	3.80385	-4.67809	0.000212154	0.00188987	0.226468
DYX1C1-CCPG1	DYX1C1-CCPG1	-3.81386	-1.01865	-2.50455	0.0226525	0.064618	-3.72955
DPEP1	DPEP1	-3.80685	-2.63906	-4.54497	0.000282007	0.00232876	0.411931
SLCO2A1	SLCO2A1	-3.80336	2.13881	-8.25009	2.27239e-07	1.22034e-05	7.1693
NRN1	NRN1	-3.79886	-0.817305	-2.72652	0.0142911	0.0455278	-3.48232
LEMD1	LEMD1	-3.79583	-2.17998	-4.17605	0.000624803	0.00419159	-0.381259
LY6K	LY6K	-3.79048	-1.953	-3.75022	0.00157721	0.00847389	-1.23762
CST1	CST1	-3.78913	-1.06953	-3.56792	0.00234593	0.0114243	-1.91323
EYA4	EYA4	-3.78767	-1.1597	-4.15714	0.000650938	0.00432087	-0.392915
GPR84	GPR84	-3.78756	-2.46975	-5.68067	2.63565e-05	0.000401376	2.74483
AVPR1A	AVPR1A	-3.78527	-0.594704	-6.61865	4.19289e-06	0.000102515	4.43837
BDNF	BDNF	-3.78425	-0.519535	-3.71342	0.00170883	0.00897379	-1.36855
CKM	CKM	-3.778	-2.92931	-4.71437	0.000196372	0.00177983	0.806203
CCR3	CCR3	-3.77535	-3.14645	-6.66131	3.86741e-06	9.66327e-05	4.57883
LOC101928172	LOC101928172	-3.77001	-2.75166	-3.73888	0.00161665	0.00861938	-1.21983
AC006145.4	AC006145.4	-3.7682	-3.38377	-5.38769	4.79113e-05	0.000624195	2.17204
PLA2G2A	PLA2G2A	-3.76591	-2.21745	-3.7909	0.00144345	0.0079128	-1.2139
ADRA2A	ADRA2A	-3.76104	1.28234	-3.45877	0.00297451	0.0136883	-2.08765
LOC100129940	LOC100129940	-3.75826	-1.85246	-3.44021	0.00309692	0.0140585	-1.87396
RP3-323P13.2	RP3-323P13.2	-3.75084	-2.85565	-7.66051	6.25565e-07	2.47281e-05	6.28994
LOC101928025	LOC101928025	-3.74859	-2.52049	-4.10653	0.000726473	0.00469593	-0.440448
LOC646652	LOC646652	-3.74547	0.40353	-6.19131	9.54825e-06	0.000190204	3.69195
BAAT	BAAT	-3.7432	0.0661975	-4.4342	0.000357749	0.00277129	0.156392
CDH23	CDH23	-3.74235	3.17765	-5.48995	3.88438e-05	0.000531908	1.99629
ANKRD30BL	ANKRD30BL	-3.74133	-3.7994	-7.23165	1.34482e-06	4.32028e-05	5.57238
GRM8	GRM8	-3.74125	-2.74692	-5.51947	3.65703e-05	0.000508342	2.39625
MDK	MDK	-3.73935	5.52931	-8.92052	7.57854e-08	5.31034e-06	7.96067
SOX9-AS1	SOX9-AS1	-3.73845	-1.81327	-4.45044	0.00034547	0.00270064	0.182116
SLC28A3	SLC28A3	-3.73463	-0.436124	-4.56533	0.000269971	0.00225876	0.352569
FAM83B	FAM83B	-3.72894	-0.484781	-5.04473	9.76952e-05	0.00105566	1.28602
ECM1	ECM1	-3.72702	1.33491	-7.6541	6.3265e-07	2.49109e-05	6.18779
DCAF4L1	DCAF4L1	-3.71959	-0.604985	-5.72375	2.41613e-05	0.000376539	2.7914
HTR1D	HTR1D	-3.7034	-3.1354	-4.16872	0.000634805	0.00424301	-0.333369
FN1	FN1	-3.7026	7.52647	-10.0055	1.434e-08	1.6397e-06	9.68312
IFNE	IFNE	-3.70238	-0.971587	-8.58171	1.31095e-07	8.06409e-06	7.8533
SULT1C2	SULT1C2	-3.69705	-0.0984782	-4.66598	0.000217705	0.0019266	0.692826
LRRC19	LRRC19	-3.68496	-1.43543	-4.62838	0.000235902	0.00204626	0.617161
ARSI	ARSI	-3.67871	-2.63255	-6.21253	9.16062e-06	0.000184825	3.75543
SHROOM4	SHROOM4	-3.6784	1.85894	-9.06393	6.03461e-08	4.51442e-06	8.55851
LOC101928745	LOC101928745	-3.67604	-3.27289	-8.16002	2.64491e-07	1.3552e-05	7.08523
FAM124A	FAM124A	-3.67196	-0.306219	-6.45128	5.77051e-06	0.000130345	4.16926
LRRC36	LRRC36	-3.67019	-0.567895	-3.88678	0.00117144	0.00674892	-1.03759
AQP7P1	AQP7P1	-3.6513	-3.09271	-5.66276	2.7329e-05	0.000410239	2.71185
ERVW-1	ERVW-1	-3.64792	-1.82606	-4.23359	0.000551596	0.00379075	-0.211832
TSPEAR	TSPEAR	-3.64421	0.29739	-4.969	0.00011454	0.0011974	1.1349
LOC101927188	LOC101927188	-3.64316	-2.52739	-3.90519	0.00112542	0.00655843	-0.854606
MAP1LC3C	MAP1LC3C	-3.63524	-2.65906	-5.61635	3.00244e-05	0.000439755	2.62207
GEM	GEM	-3.63148	1.92273	-3.41113	0.00329884	0.0147385	-2.31328
ALG10	ALG10	-3.62325	1.9439	-15.8587	1.13758e-11	7.6745e-09	17.0448
VSIG2	VSIG2	-3.61869	2.20238	-5.13442	8.09818e-05	0.000918202	1.45028
NRG3	NRG3	-3.61799	-1.2416	-8.22188	2.38279e-07	1.25915e-05	7.2607
AFAP1-AS1	AFAP1-AS1	-3.61645	0.387936	-4.42107	0.000368003	0.00282335	0.158156
SOCS2	SOCS2	-3.61531	1.78574	-3.36101	0.00367784	0.0159768	-2.27054
RPS14P3	RPS14P3	-3.61323	0.141252	-10.7026	5.26249e-09	7.77427e-07	10.9339
BIN3-IT1	BIN3-IT1	-3.61009	-3.30285	-6.02128	1.33384e-05	0.000241463	3.39746
LOC102723859	LOC102723859	-3.59662	-0.675932	-2.76448	0.0131959	0.0429651	-3.52177
LOC101928102	LOC101928102	-3.59615	-1.02834	-3.92173	0.00108562	0.00637791	-0.885052
ANKRD18B	ANKRD18B	-3.58286	-0.525062	-7.32811	1.12971e-06	3.887e-05	5.67013
TTTY14	TTTY14	-3.58273	-1.34018	-2.81762	0.0117975	0.039476	-3.13437
RASSF6	RASSF6	-3.57324	3.87383	-9.29233	4.21944e-08	3.45737e-06	8.67387
LOC102724781	LOC102724781	-3.56789	-3.41806	-3.88405	0.00117842	0.00676888	-0.896079
BCAN	BCAN	-3.56601	-1.06072	-3.59058	0.002233	0.0110041	-1.58756
ABCA12	ABCA12	-3.56544	1.30939	-5.19065	7.20282e-05	0.000840085	1.50234
NHSL1	NHSL1	-3.56498	4.35704	-14.2107	6.56436e-11	3.16324e-08	15.3252
AC091878.1	AC091878.1	-3.56434	-2.64616	-4.34889	0.000429938	0.00317152	0.0485652
SLC7A3	SLC7A3	-3.56015	-1.92536	-5.30234	5.71342e-05	0.000711156	1.91516
TACR2	TACR2	-3.55743	-1.06569	-5.0954	8.78602e-05	0.000977366	1.57918
BACH2	BACH2	-3.55261	-1.62208	-5.2704	6.10389e-05	0.000748253	1.91948
CCDC168	CCDC168	-3.52862	-2.47117	-4.96571	0.000115335	0.00120385	1.30304
CXCL2	CXCL2	-3.52312	4.38476	-4.49909	0.000311173	0.0025061	-0.297492
LOC100996735	LOC100996735	-3.51932	-1.46823	-4.11347	0.000715611	0.00464207	-0.507967
SNX10	SNX10	-3.51768	-0.232816	-4.10639	0.000726698	0.00469593	-0.544328
PRF1	PRF1	-3.50258	-0.838295	-3.2839	0.00434651	0.0181933	-2.27746
PNCK	PNCK	-3.50177	0.73621	-6.37789	6.64586e-06	0.000145254	3.64764
C3orf65	C3orf65	-3.49447	-3.25222	-7.82524	4.69267e-07	2.01224e-05	6.54911
ELMO1	ELMO1	-3.49282	2.0755	-4.24325	0.000540185	0.00373899	-0.609729
LOC101929819	LOC101929819	-3.4924	0.774898	-2.94812	0.00894415	0.0317525	-3.1624
C10orf105	C10orf105	-3.49109	-1.22233	-4.4056	0.000380467	0.00288941	0.105323
LOC102724376	LOC102724376	-3.49044	-3.29042	-9.50543	3.03821e-08	2.80778e-06	9.04334
CRLF1	CRLF1	-3.47079	5.42458	-4.19562	0.000598857	0.00405089	-1.28356
GYG2P1	GYG2P1	-3.45104	-2.64561	-4.18505	0.000612728	0.00412267	-0.282167
AHCTF1P1	AHCTF1P1	-3.4504	-1.21337	-9.02428	6.42541e-08	4.66107e-06	8.49608
PTPRR	PTPRR	-3.44814	-1.15878	-3.46169	0.0029557	0.0136221	-1.97644
PTPRD	PTPRD	-3.43753	2.70539	-8.10666	2.89518e-07	1.45398e-05	6.83734
LRRC66	LRRC66	-3.43566	-1.92468	-6.58433	4.47522e-06	0.000107061	4.42846
MLC1	MLC1	-3.41801	-2.39698	-4.34289	0.000435545	0.00319847	0.0514841
ADAMTS1	ADAMTS1	-3.41747	4.61799	-3.49169	0.00276909	0.012955	-2.60577
MRS2P2	MRS2P2	-3.41734	-2.10165	-4.52382	0.000295093	0.00240897	0.435094
ADAMTS6	ADAMTS6	-3.41374	2.3048	-5.4229	4.45655e-05	0.000588775	1.71333
VENTX	VENTX	-3.40675	-2.32891	-5.51368	3.7005e-05	0.000512274	2.42047
SLC16A1	SLC16A1	-3.39808	3.88936	-8.46153	1.59762e-07	9.29142e-06	7.33449
AOAH	AOAH	-3.39148	-2.46488	-4.53045	0.000290925	0.00238285	0.449359
LOC441081	LOC441081	-3.39068	0.737731	-2.5179	0.0220403	0.0633449	-3.78619
SFMBT2	SFMBT2	-3.38514	2.25253	-12.0089	9.12982e-10	2.03487e-07	12.7294
SRPX2	SRPX2	-3.38192	2.72235	-4.59841	0.000251515	0.00214514	0.0525783
HPN-AS1	HPN-AS1	-3.37967	-1.22697	-3.75651	0.00155573	0.00838296	-1.20527
FAM101A	FAM101A	-3.372	-1.9663	-2.97375	0.00846835	0.0304316	-3.00225
PURG	PURG	-3.36613	-1.78013	-4.8517	0.000146712	0.00143653	1.05469
LOC102724143	LOC102724143	-3.36503	-2.17517	-3.4684	0.0029129	0.0134691	-1.81561
TBX10	TBX10	-3.36003	-2.3475	-3.50468	0.00269198	0.0126852	-1.73961
NFE2	NFE2	-3.35454	-1.65829	-3.85344	0.00125964	0.00711921	-0.983597
RP11-76N22.2	RP11-76N22.2	-3.35275	-3.02044	-3.91216	0.00110846	0.00647988	-0.855039
NAPSB	NAPSB	-3.35049	-1.25709	-4.27869	0.000500328	0.00353454	-0.0788509
ALDOB	ALDOB	-3.34972	-1.85376	-4.69699	0.000203779	0.00183383	0.766391
SETBP1	SETBP1	-3.34904	1.95632	-5.95234	1.52911e-05	0.000267822	2.98738
SMN2	SMN2	-3.3422	3.297	-2.32573	0.0325667	0.0848395	-4.68305
ZNF625-ZNF20	ZNF625-ZNF20	-3.34156	-3.43745	-2.70048	0.0150922	0.0474377	-3.2899
LOC102724758	LOC102724758	-3.3412	-3.00342	-3.88278	0.00118167	0.00678078	-0.890512
RGPD2	RGPD2	-3.33089	0.890595	-2.64995	0.016771	0.0514053	-3.85392
LOC727896	LOC727896	-3.329	-1.46466	-4.49978	0.000310714	0.0025044	0.339203
LOC339539	LOC339539	-3.32406	-3.00601	-5.28525	5.91902e-05	0.000732691	1.97581
C10orf55	C10orf55	-3.31768	-0.706907	-4.60273	0.000249199	0.00213167	0.571708
LOC102724583	LOC102724583	-3.3043	-0.896257	-5.66733	2.70774e-05	0.000407753	2.68005
LINC00696	LINC00696	-3.29295	-3.33684	-5.83638	1.92691e-05	0.000319138	3.0463
RP11-875O11.2	RP11-875O11.2	-3.28945	-2.08368	-3.91191	0.00110906	0.00647988	-0.843837
LOC101927727	LOC101927727	-3.28607	-2.69833	-3.69073	0.00179543	0.00930543	-1.33112
LINC00346	LINC00346	-3.28238	-1.13302	-3.14819	0.00582595	0.022769	-2.4962
GOLGA8K	GOLGA8K	-3.2784	-1.48865	-4.01997	0.000876758	0.00541492	-0.659767
RNF133	RNF133	-3.26606	-2.24949	-4.81866	0.000157347	0.00150712	1.00632
ADD3-AS1	ADD3-AS1	-3.25748	-2.17339	-4.59256	0.00025468	0.00216573	0.56487
SLC38A3	SLC38A3	-3.25541	0.374708	-5.89783	1.70432e-05	0.000290841	2.87223
SLC4A4	SLC4A4	-3.24548	4.02531	-9.59539	2.64894e-08	2.54501e-06	9.20408
ISX	ISX	-3.2401	-0.916907	-4.55558	0.000275669	0.002295	0.188322
ZBED2	ZBED2	-3.23857	-1.41665	-2.99296	0.00812806	0.0295127	-2.84711
LOC100288181	LOC100288181	-3.23753	-0.829729	-3.9302	0.00106578	0.00628692	-0.850723
TWIST2	TWIST2	-3.23732	-2.09438	-6.23847	8.70868e-06	0.000178758	3.80267
LINGO1	LINGO1	-3.23255	-0.77367	-5.43981	4.3046e-05	0.000575054	2.08466
ZFPM2	ZFPM2	-3.23182	1.8932	-6.57888	4.52186e-06	0.000107907	4.17755
CTGF	CTGF	-3.22954	5.25967	-3.72754	0.00165708	0.00876116	-2.15131
FREM2	FREM2	-3.22891	4.82738	-7.6186	6.73414e-07	2.63112e-05	5.78139
LOC101929506	LOC101929506	-3.2266	-2.69966	-4.32656	0.00045117	0.00328225	0.00897294
ZNF638-IT1	ZNF638-IT1	-3.22572	-1.52309	-3.70076	0.00175663	0.00916253	-1.34276
ADORA1	ADORA1	-3.21898	-0.998597	-3.49611	0.0027426	0.0128668	-1.79489
FRAS1	FRAS1	-3.21	4.57662	-9.91325	1.64361e-08	1.80788e-06	9.60371
LOC441454	LOC441454	-3.20438	-0.909361	-4.9902	0.000109544	0.00115533	1.35199
CHRND	CHRND	-3.20168	-3.35521	-4.24705	0.000535756	0.00371596	-0.131493
LOC101927589	LOC101927589	-3.20099	-2.62638	-4.6246	0.000237816	0.00205866	0.630455
NPR3	NPR3	-3.20009	-0.0388102	-4.63115	0.00023451	0.00203701	0.508205
GABRA2	GABRA2	-3.19891	-2.8179	-4.03192	0.000854281	0.00530524	-0.674784
SLC6A20	SLC6A20	-3.19423	2.7387	-4.19991	0.000593316	0.00402148	-0.756919
NES	NES	-3.19145	0.325857	-5.5481	3.44958e-05	0.000487201	2.28783
SSBP3-AS1	SSBP3-AS1	-3.1909	-0.092566	-4.53406	0.000288681	0.00236639	0.354052
ERAP2	ERAP2	-3.1904	2.48703	-4.09252	0.000748908	0.00481026	-0.845198
LOC285095	LOC285095	-3.18901	-3.29991	-4.19586	0.000598548	0.00405015	-0.265259
MNX1	MNX1	-3.18104	0.110406	-10.6219	5.89511e-09	8.46178e-07	10.8579
RP11-7F17.5	RP11-7F17.5	-3.17852	-1.71476	-4.42044	0.000368502	0.00282611	0.139971
LOC102723365	LOC102723365	-3.17031	-2.6388	-4.34737	0.00043135	0.00317804	0.0449415
LOC101930357	LOC101930357	-3.16974	-2.97936	-3.70818	0.00172846	0.00905102	-1.25612
RP1-149A16.3	RP1-149A16.3	-3.1672	-1.16662	-6.02534	1.32316e-05	0.000240515	3.39719
LOC101927432	LOC101927432	-3.16715	-3.15484	-4.64391	0.000228209	0.00199513	0.685955
COL4A1	COL4A1	-3.1668	1.87835	-3.53453	0.00252275	0.012059	-1.92396
THSD1	THSD1	-3.16583	-0.62834	-6.75534	3.23938e-06	8.33061e-05	4.74216
LCN15	LCN15	-3.16433	-2.37989	-3.73384	0.00163448	0.00867565	-1.30521
SLC7A5	SLC7A5	-3.16253	4.6187	-8.5388	1.40658e-07	8.44742e-06	7.44643
FAM159B	FAM159B	-3.16187	-0.152415	-2.6554	0.0165816	0.0509791	-3.8239
DNASE2B	DNASE2B	-3.15757	-2.45576	-4.1095	0.000721807	0.00466879	-0.423316
RP11-439L18.3	RP11-439L18.3	-3.15526	-3.11741	-3.74625	0.0015909	0.00852735	-1.16905
RHD	RHD	-3.15111	-2.86824	-4.96433	0.000115672	0.0012055	1.33657
SALL3	SALL3	-3.15096	-0.490707	-3.12308	0.00614942	0.0237591	-2.86223
REXO1L1P	REXO1L1P	-3.14895	-3.28857	-2.56944	0.0198194	0.0584474	-3.5317
KCNH8	KCNH8	-3.14817	1.13127	-3.19012	0.00532269	0.0212059	-2.88247
LINC00163	LINC00163	-3.14796	-3.54155	-4.27154	0.000508118	0.00357325	-0.080062
DENND5B	DENND5B	-3.14739	1.96885	-8.77944	9.50506e-08	6.41914e-06	8.1032
LOC101926917	LOC101926917	-3.14568	-2.85666	-3.91617	0.00109883	0.00644056	-0.835087
SLC7A11-AS1	SLC7A11-AS1	-3.13211	-0.738013	-3.65015	0.00196136	0.00997888	-1.40067
LOC101060494	LOC101060494	-3.1306	-0.477054	-5.01765	0.000103406	0.00110323	1.34933
UQCRBP1	UQCRBP1	-3.13033	-2.42327	-4.14271	0.00067163	0.00442773	-0.346229
SGK1	SGK1	-3.12678	3.15215	-6.86051	2.66075e-06	7.17057e-05	4.76269
CTAGE15	CTAGE15	-3.12395	0.394028	-2.56857	0.019855	0.0585355	-3.75681
KRTAP3-1	KRTAP3-1	-3.11883	-2.53925	-3.76842	0.00151588	0.00822299	-1.18547
LOC101927644	LOC101927644	-3.11597	-2.44441	-3.58409	0.00226479	0.0111185	-1.5117
ZNF732	ZNF732	-3.10664	-1.46895	-8.29467	2.10873e-07	1.1566e-05	7.38093
LINC00260	LINC00260	-3.1057	-2.68406	-4.66435	0.000218465	0.0019301	0.71977
FYB	FYB	-3.10389	-1.42639	-3.50539	0.0026878	0.0126721	-1.70737
LOC100996574	LOC100996574	-3.09414	-2.57395	-5.31678	5.54542e-05	0.000694946	2.03712
BTBD19	BTBD19	-3.09112	-0.748655	-5.24615	6.41848e-05	0.000773236	1.84444
KCNJ9	KCNJ9	-3.08627	-2.62435	-5.17841	7.3888e-05	0.000854041	1.766
ZNF702P	ZNF702P	-3.07484	-0.665871	-4.62823	0.000235978	0.00204626	0.545535
MUC19	MUC19	-3.06804	-1.43463	-5.34989	5.17912e-05	0.000660077	2.0382
PLD1	PLD1	-3.06316	3.15035	-11.3795	2.082e-09	4.13115e-07	11.8693
AIM1L	AIM1L	-3.06193	0.504377	-5.61493	3.01111e-05	0.000440014	2.41877
IL3RA	IL3RA	-3.05991	-0.674143	-2.11135	0.0497401	0.116139	-4.40293
SAP30L-AS1	SAP30L-AS1	-3.05095	0.876585	-4.20149	0.000591285	0.00401039	-0.315021
ANP32A-IT1	ANP32A-IT1	-3.04425	-1.50119	-3.90474	0.00112651	0.00656098	-0.914852
LINC00152	LINC00152	-3.03527	0.161885	-3.68863	0.00180366	0.00933611	-1.41227
RPS15AP10	RPS15AP10	-3.03413	-2.05607	-3.86384	0.00123144	0.0070048	-0.989836
CD160	CD160	-3.02535	-1.55598	-4.01112	0.000893774	0.00549486	-0.648283
LOC389607	LOC389607	-3.02518	-2.39117	-6.03502	1.2981e-05	0.000236901	3.42376
SOX15	SOX15	-3.0245	1.62551	-6.79241	3.0218e-06	7.94262e-05	4.72983
LOC101928485	LOC101928485	-3.02401	0.595638	-7.78235	5.05562e-07	2.11844e-05	6.51866
DPYSL3	DPYSL3	-3.01675	4.42382	-4.7381	0.000186702	0.00171757	-0.00617584
EMX2OS	EMX2OS	-3.01345	-3.15318	-4.12606	0.000696328	0.00455789	-0.395874
AC010091.1	AC010091.1	-3.01146	-3.74811	-7.25291	1.29398e-06	4.25144e-05	5.5949
RALGAPA1P	RALGAPA1P	-3.01107	-0.379665	-6.47539	5.50971e-06	0.000126001	4.22519
CYP2W1	CYP2W1	-3.00981	-2.77641	-4.8971	0.000133287	0.00134544	1.18038
CEACAM21	CEACAM21	-3.00576	-1.6834	-3.64073	0.00200201	0.0101365	-1.47907
ITIH5	ITIH5	-3.00119	0.856747	-3.34232	0.00382995	0.0164854	-2.25626
LOC101929959	LOC101929959	-3.00102	-0.438311	-3.17267	0.00552677	0.0218299	-2.49198
CHL1	CHL1	-2.9987	-0.791205	-3.5137	0.00263968	0.0124853	-1.76831
KLHL14	KLHL14	-2.99549	-2.83326	-3.5806	0.00228206	0.0111778	-1.54644
NRCAM	NRCAM	-2.99474	2.90308	-6.15582	1.0235e-05	0.00020014	3.08423
TEK	TEK	-2.99152	-1.91029	-3.28771	0.00431076	0.018067	-2.12237
AKR7A2P1	AKR7A2P1	-2.99012	-2.83572	-5.95226	1.52936e-05	0.000267822	3.26807
CHST6	CHST6	-2.98438	0.312378	-3.50088	0.00271432	0.0127589	-2.10787
CTNND2	CTNND2	-2.98228	0.382129	-4.63485	0.000232666	0.00202447	0.379645
PRRX1	PRRX1	-2.9744	-1.5044	-2.49141	0.0232714	0.0660297	-3.7118
LOC100996273	LOC100996273	-2.96511	-1.09653	-4.64759	0.000226419	0.00198548	0.597184
FGF18	FGF18	-2.96438	-0.714166	-3.65504	0.00194058	0.00989303	-1.54327
LOC102724705	LOC102724705	-2.96056	-2.24245	-2.44124	0.0257826	0.0713934	-3.86433
TMEM255A	TMEM255A	-2.95978	-0.715426	-2.84756	0.0110738	0.0375477	-3.07563
SPRED3	SPRED3	-2.95368	0.257125	-5.55063	3.43178e-05	0.000485026	2.35536
SORBS1	SORBS1	-2.95096	4.78886	-9.22858	4.65977e-08	3.71296e-06	8.4756
HIST1H4C	HIST1H4C	-2.94922	-2.85073	-4.30722	0.000470406	0.00338153	-0.00395394
IGFBP7	IGFBP7	-2.9476	3.72385	-3.74337	0.0016009	0.00856933	-1.88429
RP11-44F21.3	RP11-44F21.3	-2.94545	-1.97299	-4.77369	0.000173098	0.00161667	0.952442
GCOM1	GCOM1	-2.94324	-0.0237981	-3.02111	0.00765331	0.0282448	-2.81065
SALL4	SALL4	-2.94149	-1.11211	-3.44831	0.00304292	0.0138947	-2.0119
COL4A2	COL4A2	-2.94112	4.1061	-4.42594	0.000364168	0.00280315	-0.418195
MSI1	MSI1	-2.93637	0.606137	-4.80049	0.000163529	0.00155019	0.659381
KCNN4	KCNN4	-2.93631	3.01268	-4.96791	0.000114803	0.00119892	0.566264
SERPINB5	SERPINB5	-2.93225	-1.65642	-2.73219	0.0141221	0.0451029	-3.41502
TAS2R10	TAS2R10	-2.92702	-2.7002	-4.33488	0.000443138	0.00323557	0.0103991
KLF6	KLF6	-2.92419	6.64653	-5.42225	4.46258e-05	0.000588775	1.37711
FKBP9L	FKBP9L	-2.9215	0.0601842	-4.45521	0.000341944	0.00268345	0.112664
LEMD1-AS1	LEMD1-AS1	-2.92048	-3.46914	-5.19397	7.15338e-05	0.000836179	1.79765
LOC102723735	LOC102723735	-2.91568	0.102807	-2.9723	0.00849464	0.0304828	-2.79331
CHIA	CHIA	-2.90854	1.03953	-2.35264	0.0308515	0.0815362	-4.31393
ANKRD20A9P	ANKRD20A9P	-2.90502	-2.12673	-3.03461	0.00743529	0.027609	-2.62098
LOC101929670	LOC101929670	-2.9014	-1.2711	-3.94711	0.00102729	0.00610253	-0.816684
CSGALNACT1	CSGALNACT1	-2.9005	1.80145	-9.17318	5.08145e-08	3.92533e-06	8.77947
BACE2	BACE2	-2.89763	3.54561	-4.32043	0.000457179	0.00331147	-0.663302
ANKRD1	ANKRD1	-2.89484	-0.238744	-2.24115	0.0385528	0.0958916	-4.27414
LOC101929291	LOC101929291	-2.89322	0.289606	-4.34449	0.000434045	0.0031902	0.0336791
NLRP9	NLRP9	-2.87969	-2.18	-3.06008	0.00704026	0.0264552	-2.60793
RNF5P1	RNF5P1	-2.87854	-0.358542	-3.85506	0.00125519	0.00709999	-1.0908
ENTPD3	ENTPD3	-2.87785	2.31857	-7.40795	9.7886e-07	3.47564e-05	5.71717
B3GALT2	B3GALT2	-2.87689	1.6738	-6.49779	5.27843e-06	0.000121536	4.0309
SGCD	SGCD	-2.8742	-1.85137	-2.3285	0.0323856	0.0845527	-3.97863
HAS2-AS1	HAS2-AS1	-2.87383	-1.95862	-4.4636	0.00033583	0.00265089	0.291385
TRPC6	TRPC6	-2.87348	4.60854	-6.23532	8.76231e-06	0.000179132	3.10729
FGD5	FGD5	-2.86913	0.888398	-3.31791	0.00403798	0.0171438	-2.19567
COL12A1	COL12A1	-2.86601	4.47132	-5.73905	2.34278e-05	0.000370433	2.1476
ATE1-AS1	ATE1-AS1	-2.86243	-2.1554	-4.41891	0.000369717	0.00283152	0.18548
TMEFF2	TMEFF2	-2.86191	-1.38584	-3.12405	0.0061366	0.023746	-2.55451
LBH	LBH	-2.85706	5.24681	-10.3183	9.08875e-09	1.17915e-06	10.1767
LOC102723884	LOC102723884	-2.85093	-2.2884	-3.58989	0.00223639	0.0110181	-1.49177
SLC26A4	SLC26A4	-2.84374	-2.60493	-3.88502	0.00117592	0.00675928	-0.878059
OCLM	OCLM	-2.8367	-2.02245	-3.14557	0.00585895	0.0228609	-2.45047
FKBP1AP1	FKBP1AP1	-2.8278	-2.31247	-3.86368	0.00123185	0.00700518	-0.92426
MICALCL	MICALCL	-2.81884	3.01849	-5.82495	1.97151e-05	0.000324402	2.51286
GADL1	GADL1	-2.80523	-2.92118	-2.91211	0.00965677	0.0337601	-2.9025
ADAMTS20	ADAMTS20	-2.79927	-4.12092	-3.45417	0.00300442	0.01378	-1.76852
LOC646862	LOC646862	-2.79678	-2.61968	-3.67022	0.00187749	0.00965162	-1.33855
SKIL	SKIL	-2.79244	4.36325	-14.0285	8.05294e-11	3.62186e-08	15.095
RND3	RND3	-2.79102	2.98734	-2.90036	0.00990096	0.0344545	-3.37301
LOC102724286	LOC102724286	-2.78421	-2.78557	-3.55445	0.00241573	0.0116687	-1.57624
GPR3	GPR3	-2.78263	0.852421	-5.8332	1.93922e-05	0.000320915	2.93069
PIPSL	PIPSL	-2.77969	-0.696103	-5.81292	2.01961e-05	0.000330971	2.97859
TM4SF1	TM4SF1	-2.77418	4.58151	-3.54916	0.0024437	0.0117813	-2.45048
FAM84A	FAM84A	-2.77027	1.97053	-2.52403	0.0217643	0.0627276	-4.37399
GOLGA6L3	GOLGA6L3	-2.76709	-2.40058	-3.24893	0.00468794	0.0192922	-2.21214
PAPPA	PAPPA	-2.76521	1.15112	-4.38678	0.000396209	0.00298432	0.0277917
EPHA5	EPHA5	-2.7638	-0.560182	-2.72443	0.0143538	0.0456915	-3.40276
PABPC3	PABPC3	-2.76221	-0.936869	-6.37658	6.66263e-06	0.000145464	4.05294
IRS2	IRS2	-2.75639	5.51713	-5.64383	2.83971e-05	0.000422595	1.94076
PLA2G7	PLA2G7	-2.75604	-0.890659	-2.44002	0.0258469	0.0715224	-3.9665
CYBB	CYBB	-2.74954	0.0663422	-7.18292	1.46928e-06	4.58193e-05	5.51021
LOC101928658	LOC101928658	-2.74797	-2.69521	-3.89713	0.00114534	0.0066458	-0.85291
ARHGAP28	ARHGAP28	-2.73606	1.49932	-6.61522	4.2202e-06	0.000102659	4.28571
FBLN1	FBLN1	-2.73457	5.19445	-4.60304	0.000249037	0.00213119	-0.384471
CDSN	CDSN	-2.73382	-1.20219	-2.7187	0.0145271	0.0461088	-3.2956
LRRN4CL	LRRN4CL	-2.72977	-1.7319	-3.12138	0.00617193	0.0238294	-2.52116
MFAP4	MFAP4	-2.72874	0.0871768	-3.2217	0.00497201	0.0201378	-2.2691
CCR9	CCR9	-2.72518	-2.09718	-3.13118	0.0060432	0.0234408	-2.4602
SOX9	SOX9	-2.72489	3.65607	-3.12434	0.00613284	0.0237419	-3.33954
SEMA3C	SEMA3C	-2.71878	4.70574	-4.32877	0.000449021	0.00326897	-0.878078
CXCL3	CXCL3	-2.71412	3.25285	-4.72854	0.000190539	0.001741	0.36921
FEZF1	FEZF1	-2.71371	-3.12399	-3.24493	0.00472869	0.019419	-2.20945
KCNJ13	KCNJ13	-2.71365	-1.23421	-2.72051	0.0144722	0.0459815	-3.31321
FZD9	FZD9	-2.71074	1.58949	-6.37431	6.69191e-06	0.000145789	3.6573
ANXA2P1	ANXA2P1	-2.70203	-1.05641	-3.33867	0.00386035	0.0165907	-2.04236
IGDCC3	IGDCC3	-2.69613	-1.64308	-2.84652	0.0110982	0.0376175	-3.12032
C7orf55-LUC7L2	C7orf55-LUC7L2	-2.69449	2.88699	-7.27319	1.24737e-06	4.16056e-05	5.38751
LOC100506621	LOC100506621	-2.69221	-0.186918	-2.93396	0.00921802	0.0325072	-2.88283
COL27A1	COL27A1	-2.688	4.11726	-8.88651	8.00213e-08	5.54641e-06	8.00494
NUTM2G	NUTM2G	-2.68456	0.0356295	-5.64388	2.83944e-05	0.000422595	2.64288
RPL21P44	RPL21P44	-2.68102	-2.5957	-3.91527	0.001101	0.00644766	-0.837187
CPB2-AS1	CPB2-AS1	-2.67008	-1.84074	-4.48079	0.000323652	0.00257788	0.290726
ZMIZ1	ZMIZ1	-2.66987	5.28888	-12.631	4.1783e-10	1.15842e-07	13.3711
PHOX2A	PHOX2A	-2.66906	-3.096	-4.29733	0.000480564	0.00342992	-0.0230448
PRR15	PRR15	-2.66808	2.26313	-3.85888	0.0012448	0.00705701	-1.49457
MB21D2	MB21D2	-2.66223	1.72957	-6.7773	3.10863e-06	8.11815e-05	4.66564
CCR1	CCR1	-2.65858	-0.837375	-3.06158	0.00701767	0.0263899	-2.58544
RPS16P5	RPS16P5	-2.65648	-3.43638	-5.49173	3.8703e-05	0.000530664	2.38427
COL9A1	COL9A1	-2.64906	-0.989945	-5.11359	8.4582e-05	0.000947871	1.54329
LY6D	LY6D	-2.64782	-2.87379	-3.49713	0.00273652	0.0128473	-1.7041
RPSAP52	RPSAP52	-2.64505	-2.97415	-4.10404	0.000730408	0.00471088	-0.449417
LOC102723703	LOC102723703	-2.63838	-1.78083	-3.32045	0.00401576	0.0170746	-2.09953
THEGL	THEGL	-2.63745	-2.52244	-3.46868	0.00291117	0.0134642	-1.78955
LOC284454	LOC284454	-2.6374	2.64372	-4.74003	0.000185938	0.00171172	0.435414
MKI67	MKI67	-2.63709	4.47472	-7.72988	5.53996e-07	2.27893e-05	5.92838
LOC101927051	LOC101927051	-2.6349	-1.43791	-3.99572	0.000924204	0.00561879	-0.64811
EDARADD	EDARADD	-2.63427	-0.208202	-5.38255	4.84205e-05	0.000629404	1.9573
SULT1C4	SULT1C4	-2.6342	-2.12177	-4.78618	0.000168569	0.00159038	0.925761
PDE7B	PDE7B	-2.63409	4.10746	-5.67908	2.64414e-05	0.000402064	1.95583
MNX1-AS1	MNX1-AS1	-2.63309	-2.86567	-3.57551	0.00230751	0.0112833	-1.55291
C1orf167	C1orf167	-2.63164	-0.652792	-2.61805	0.0179212	0.0540387	-3.43276
RNF138P1	RNF138P1	-2.62744	-1.37759	-5.19115	7.19546e-05	0.000840085	1.75817
LOC100131289	LOC100131289	-2.62552	-1.62067	-2.32756	0.0324467	0.0845922	-4.11889
IL2RG	IL2RG	-2.62412	-2.51182	-4.30486	0.000472811	0.00338974	-0.00839846
MGAM	MGAM	-2.62095	-1.64791	-2.93337	0.00922961	0.032535	-2.82019
MMP13	MMP13	-2.61434	-1.45323	-2.26654	0.0366561	0.092877	-4.19302
MYLK2	MYLK2	-2.61382	-2.89404	-2.78852	0.0125447	0.0413371	-3.16061
C2orf72	C2orf72	-2.61304	-0.834104	-4.66714	0.000217167	0.00192352	0.571937
LOC101927803	LOC101927803	-2.61286	-2.12853	-3.32396	0.00398534	0.0169702	-2.04757
SLC6A13	SLC6A13	-2.60887	-2.5191	-2.60376	0.0184606	0.0553144	-3.4694
RP11-266L9.2	RP11-266L9.2	-2.60598	-2.44017	-3.35918	0.00369248	0.0160232	-1.96084
LIMS3L	LIMS3L	-2.60505	-0.996448	-3.00145	0.00798186	0.0291334	-2.77396
LRRC8C	LRRC8C	-2.59986	2.06783	-6.48632	5.39553e-06	0.00012395	4.10724
TINAGL1	TINAGL1	-2.59361	4.44542	-6.77901	3.09864e-06	8.1025e-05	4.27104
LRRC3DN	LRRC3DN	-2.59324	0.914762	-5.11728	8.39329e-05	0.000943261	1.34812
C2CD4A	C2CD4A	-2.59222	1.82867	-2.73512	0.0140354	0.0448955	-3.7861
LOC102723433	LOC102723433	-2.59106	-3.80756	-2.26934	0.0364527	0.0924866	-4.07843
HSP90B2P	HSP90B2P	-2.59006	-2.01094	-4.2291	0.000556982	0.00381998	-0.189567
ADAMTS9	ADAMTS9	-2.58952	3.02923	-2.85413	0.0109209	0.0371662	-3.77487
PLAC8L1	PLAC8L1	-2.5885	-2.3919	-2.7937	0.0124084	0.0409815	-3.11028
ITGA2B	ITGA2B	-2.58427	-1.31833	-6.08135	1.18472e-05	0.000220731	3.48039
FAM41C	FAM41C	-2.58384	-0.630857	-4.21959	0.000568564	0.00388719	-0.317067
RPL13AP6	RPL13AP6	-2.58349	-2.55603	-3.98245	0.00095128	0.00574544	-0.675976
XPNPEP1	XPNPEP1	-2.57662	4.63362	-21.3252	9.02598e-14	1.82677e-10	21.8694
ANGPTL3	ANGPTL3	-2.56994	-3.11509	-5.1108	8.50778e-05	0.000952373	1.63207
ADAMTS3	ADAMTS3	-2.56302	0.85065	-5.08227	9.03059e-05	0.000996023	1.33107
ERVMER34-1	ERVMER34-1	-2.56117	0.138996	-7.10196	1.70331e-06	5.07085e-05	5.28736
LOC101927201	LOC101927201	-2.55801	-3.37196	-4.4294	0.000361465	0.00279045	0.248288
GAS6	GAS6	-2.55785	3.4564	-5.78619	2.13089e-05	0.000344114	2.47402
DUSP9	DUSP9	-2.55558	-0.783628	-4.81652	0.000158063	0.00151112	0.745856
LOC102724516	LOC102724516	-2.55443	-1.8883	-2.67018	0.0160784	0.0497495	-3.33568
ETV4	ETV4	-2.55089	3.19136	-8.22361	2.37586e-07	1.25915e-05	6.89493
CD37	CD37	-2.5505	-1.54177	-3.0193	0.00768299	0.0283266	-2.6482
SLC4A8	SLC4A8	-2.54761	2.6885	-4.33974	0.000438511	0.00321559	-0.523296
EPHA1-AS1	EPHA1-AS1	-2.54704	-1.95304	-3.33579	0.00388448	0.0166634	-2.04236
LRRC63	LRRC63	-2.54394	-2.83806	-3.40293	0.00335808	0.0149028	-1.91139
RUNX3	RUNX3	-2.54393	-1.91086	-2.92553	0.00938495	0.0329932	-2.83873
OSCAR	OSCAR	-2.54346	-1.9078	-3.08964	0.00660757	0.0251705	-2.51033
ARHGAP22	ARHGAP22	-2.54295	2.24755	-12.5408	4.67072e-10	1.26041e-07	13.3598
TDO2	TDO2	-2.54229	-1.02843	-2.96084	0.00870499	0.0311053	-2.88867
GPR83	GPR83	-2.53962	-2.66704	-3.29807	0.00421521	0.0177548	-2.09343
CDKN2A	CDKN2A	-2.52969	0.941131	-4.54922	0.00027945	0.002317	0.351399
HAS1	HAS1	-2.52852	-3.02487	-3.23531	0.00482795	0.0196684	-2.21283
RP11-576D8.4	RP11-576D8.4	-2.52703	-3.02438	-2.99746	0.00805037	0.0293148	-2.69511
SUSD5	SUSD5	-2.52607	1.56178	-6.146	1.0434e-05	0.000201781	3.48149
LINC00593	LINC00593	-2.52444	-2.58183	-2.26624	0.036678	0.092907	-4.13363
HMCN1	HMCN1	-2.52282	-0.717366	-3.32796	0.00395099	0.0168629	-2.14656
LINC01004	LINC01004	-2.52265	3.03872	-9.30322	4.14865e-08	3.44117e-06	8.80574
LOC100190986	LOC100190986	-2.52228	2.82504	-7.01694	1.99118e-06	5.67451e-05	5.01286
LCT	LCT	-2.51972	-3.11076	-3.06278	0.00699972	0.0263475	-2.56812
SLC35G6	SLC35G6	-2.51856	-2.44519	-3.27864	0.00439621	0.018334	-2.12461
AREG	AREG	-2.51583	3.26403	-2.74486	0.0137513	0.0442682	-3.94333
MUSK	MUSK	-2.51369	-2.85592	-3.05114	0.00717651	0.0268323	-2.58764
SLC6A15	SLC6A15	-2.51337	-2.61848	-3.17801	0.00546346	0.0216389	-2.3403
SLC44A5	SLC44A5	-2.50886	2.19728	-2.91639	0.00956924	0.0334841	-3.63662
NSG1	NSG1	-2.50746	1.45241	-4.35152	0.000427509	0.00316126	-0.198494
OVOS	OVOS	-2.50387	-3.14216	-2.50533	0.0226166	0.0645336	-3.65684
ADAMTS9-AS2	ADAMTS9-AS2	-2.50359	-1.27967	-2.59198	0.0189167	0.0564018	-3.62957
GSTT2B	GSTT2B	-2.50085	2.49085	-3.84485	0.00128341	0.00722129	-1.67061
GPR34	GPR34	-2.49985	-1.59779	-3.66335	0.00190576	0.00975981	-1.33435
SDSL	SDSL	-2.49943	1.43137	-5.88225	1.75812e-05	0.000298011	2.9762
SUSD3	SUSD3	-2.49728	-1.34042	-5.16699	7.56652e-05	0.000868134	1.73075
ZNF826P	ZNF826P	-2.49656	-1.50454	-2.83106	0.0114673	0.0386232	-3.12704
CD300A	CD300A	-2.49339	-0.571878	-2.38971	0.0286267	0.0771523	-4.02552
MAN1A1	MAN1A1	-2.49251	6.94702	-8.62274	1.22586e-07	7.68116e-06	7.41356
C3orf20	C3orf20	-2.48745	-3.34877	-4.12127	0.000703614	0.00459221	-0.388355
ITPR1	ITPR1	-2.48182	3.73752	-7.76975	5.16779e-07	2.15651e-05	6.24194
INHA	INHA	-2.47861	0.659602	-4.60652	0.00024719	0.00212048	0.0463476
LOC102724436	LOC102724436	-2.4763	-0.383658	-4.6459	0.000227241	0.00199058	0.476546
KCTD4	KCTD4	-2.47508	-3.37529	-5.24002	6.5006e-05	0.000779417	1.88916
RNASE10	RNASE10	-2.47402	-2.409	-3.71496	0.00170314	0.0089532	-1.25483
LINGO2	LINGO2	-2.47231	-2.47025	-2.33944	0.0316816	0.0831867	-4.01666
PTPRQ	PTPRQ	-2.46886	-1.30912	-2.21389	0.0406893	0.100026	-4.25346
SERPINE3	SERPINE3	-2.46728	-2.66867	-3.56595	0.00235602	0.0114464	-1.53861
EPB41L2	EPB41L2	-2.46696	3.80959	-8.46836	1.57968e-07	9.21361e-06	7.42584
LOC101930452	LOC101930452	-2.46624	-2.16545	-2.92668	0.00936196	0.0329238	-2.83832
S100P	S100P	-2.46495	2.31521	-2.16451	0.0448403	0.107437	-4.80764
PLA1A	PLA1A	-2.46477	-1.76699	-3.07464	0.00682384	0.0258602	-2.53676
LOC441666	LOC441666	-2.46409	0.557585	-3.40389	0.00335107	0.014892	-2.25933
ZNRF3-AS1	ZNRF3-AS1	-2.46378	-2.65607	-3.5921	0.00222566	0.0109866	-1.48465
LINC01152	LINC01152	-2.46047	-3.41	-3.32909	0.00394135	0.0168253	-2.02044
JUN	JUN	-2.4591	8.47881	-5.52089	3.64641e-05	0.000507385	1.52066
HPN	HPN	-2.45667	3.55011	-3.26636	0.00451454	0.0187118	-2.98851
HRASLS5	HRASLS5	-2.45336	1.6687	-5.31293	5.5897e-05	0.000698012	1.65041
EDDM3B	EDDM3B	-2.44944	-3.87301	-6.50905	5.16596e-06	0.000119082	4.29567
FOXD4L4	FOXD4L4	-2.44612	-2.09807	-4.10458	0.000729564	0.00470843	-0.450006
IL23A	IL23A	-2.44371	-0.26095	-3.03687	0.00739938	0.0274933	-2.74442
SLC9A2	SLC9A2	-2.43887	1.38934	-4.16411	0.000641181	0.00427152	-0.717456
MSX1	MSX1	-2.43789	-1.72475	-2.81662	0.0118227	0.0395372	-3.11096
VIM	VIM	-2.43781	8.28901	-5.4366	4.33304e-05	0.000578091	1.34104
ACKR4	ACKR4	-2.43431	-1.19495	-2.72264	0.0144078	0.0458402	-3.24317
ARHGEF28	ARHGEF28	-2.43356	3.45167	-8.32211	2.01415e-07	1.12609e-05	7.1894
PLGLB2	PLGLB2	-2.43349	0.184688	-2.6985	0.0151547	0.0475455	-3.57729
GUSBP9	GUSBP9	-2.43209	-0.968637	-2.54003	0.0210591	0.0611413	-3.69047
LRP1	LRP1	-2.43202	6.57327	-8.74136	1.01085e-07	6.65457e-06	7.67976
C17orf99	C17orf99	-2.42979	-3.64822	-4.12049	0.000704793	0.00459546	-0.390072
STEAP1B	STEAP1B	-2.42742	-2.74139	-2.93669	0.00916453	0.0323701	-2.85717
MARK2P9	MARK2P9	-2.42289	-2.86954	-2.66494	0.0162551	0.0501581	-3.34385
AC009227.2	AC009227.2	-2.42013	-3.21547	-5.55401	3.40826e-05	0.00048373	2.5054
PPP1R15A	PPP1R15A	-2.41961	6.39895	-4.50366	0.000308134	0.00249154	-0.537112
TEX11	TEX11	-2.41596	-3.96714	-2.61036	0.0182096	0.0547125	-3.44583
DPYSL4	DPYSL4	-2.41231	0.697049	-3.29473	0.00424581	0.0178576	-2.4731
HIC2	HIC2	-2.41162	3.41776	-7.80148	4.89019e-07	2.07473e-05	6.23505
CD101	CD101	-2.40731	0.463555	-4.60638	0.000247261	0.00212048	0.490565
C15orf59	C15orf59	-2.40694	-2.54313	-2.64492	0.0169476	0.0517506	-3.38201
METTL24	METTL24	-2.40212	-2.84017	-2.58964	0.0190087	0.0566092	-3.51689
COLCA1	COLCA1	-2.40163	4.67181	-4.87748	0.000138929	0.00138443	0.436544
MME	MME	-2.4016	3.36711	-3.38174	0.00351613	0.0154635	-2.60224
BCAT1	BCAT1	-2.40125	6.48956	-5.68274	2.62464e-05	0.000400001	1.97842
HORMAD2	HORMAD2	-2.39795	-2.21876	-2.41123	0.027405	0.0745799	-3.90609
VAC14-AS1	VAC14-AS1	-2.39744	-1.43447	-3.01321	0.00778376	0.0285908	-2.65841
LEPREL1	LEPREL1	-2.39234	3.45827	-3.23111	0.00487192	0.0198077	-2.954
MLANA	MLANA	-2.39187	-1.05095	-3.23845	0.00479537	0.0195903	-2.24969
ESAM	ESAM	-2.38906	1.34647	-2.5395	0.0210821	0.0611794	-3.88288
ATP11A-AS1	ATP11A-AS1	-2.38706	-1.28814	-2.55015	0.0206246	0.0601559	-3.61094
LINC00641	LINC00641	-2.38611	3.18568	-5.55092	3.42977e-05	0.000485026	1.92932
LOC101928038	LOC101928038	-2.38554	-3.48412	-3.40445	0.003347	0.0148813	-1.86557
LOC101927792	LOC101927792	-2.38493	-1.32275	-3.48909	0.00278481	0.0130075	-1.74319
LOC100128908	LOC100128908	-2.38487	-2.87896	-3.26954	0.00448366	0.0186097	-2.17927
LOC101059949	LOC101059949	-2.38451	-0.595963	-2.26756	0.0365818	0.0927346	-4.16601
AC093690.1	AC093690.1	-2.38219	-1.92525	-2.63369	0.0173483	0.0526675	-3.40186
TMEM59L	TMEM59L	-2.38057	2.86365	-3.80037	0.00141396	0.00780396	-1.91506
SLC6A2	SLC6A2	-2.37976	-2.97846	-2.31671	0.0331608	0.0859886	-4.04144
TMEM204	TMEM204	-2.3765	-1.16165	-3.13711	0.00596657	0.0231869	-2.41669
NFE2L3	NFE2L3	-2.37623	3.58249	-7.26432	1.26754e-06	4.17868e-05	5.41
SEMA3D	SEMA3D	-2.37472	-1.37113	-2.23651	0.0389089	0.0966112	-4.24844
RP11-462G2.1	RP11-462G2.1	-2.37348	-2.10546	-2.31388	0.0333495	0.086312	-4.05431
AMIGO2	AMIGO2	-2.37284	3.93257	-5.45132	4.20411e-05	0.000563117	1.63999
NUDT4P1	NUDT4P1	-2.36886	3.46815	-4.85213	0.000146582	0.00143595	0.452044
RBPMS2	RBPMS2	-2.36691	-0.492255	-6.39808	6.3921e-06	0.000141388	4.0217
C21orf90	C21orf90	-2.36173	-2.0423	-2.28858	0.0350803	0.0898041	-4.08713
LOC441155	LOC441155	-2.36159	-0.597635	-5.09372	8.817e-05	0.000978855	1.54583
HBEGF	HBEGF	-2.35627	2.53037	-3.61871	0.00210037	0.0105221	-1.83905
CACHD1	CACHD1	-2.35135	3.39821	-6.16171	1.01175e-05	0.000198227	3.17943
CD68	CD68	-2.35126	4.01815	-5.48264	3.94295e-05	0.00053666	1.97498
TBC1D4	TBC1D4	-2.34849	4.13689	-9.04525	6.21558e-08	4.61207e-06	8.33159
GLYATL2	GLYATL2	-2.34838	-1.20477	-2.97323	0.0084779	0.0304504	-3.00902
LOC100505915	LOC100505915	-2.34603	-1.79657	-3.05143	0.00717205	0.0268279	-2.58313
DPP4	DPP4	-2.34349	5.91989	-4.12613	0.000696228	0.00455789	-1.39853
LINC00969	LINC00969	-2.34247	-2.54033	-3.59243	0.00222406	0.0109814	-1.48008
C6orf25	C6orf25	-2.34163	-0.079668	-3.17087	0.0055482	0.0218785	-2.50992
C9orf131	C9orf131	-2.33673	-1.23028	-3.74898	0.00158147	0.00848776	-1.17995
FOXA3	FOXA3	-2.33649	0.318183	-2.25309	0.0376493	0.0947153	-4.44486
LOC101927841	LOC101927841	-2.33555	0.611748	-3.42755	0.0031833	0.0143298	-1.99562
SP5	SP5	-2.33118	2.91291	-2.81459	0.0118733	0.0396671	-3.9365
EVI2A	EVI2A	-2.33065	-1.13356	-2.97631	0.00842233	0.0303039	-2.7331
NRK	NRK	-2.32596	3.45193	-2.49489	0.0231058	0.0656704	-4.76603
AC007099.1	AC007099.1	-2.32408	-3.08781	-3.94874	0.00102364	0.00609122	-0.746412
GREB1L	GREB1L	-2.32147	1.44095	-5.74348	2.32196e-05	0.000367717	2.64213
NHS	NHS	-2.32074	3.00122	-5.01681	0.000103588	0.00110343	0.836935
RP11-475I24.8	RP11-475I24.8	-2.31985	-3.02287	-3.18673	0.00536165	0.0213402	-2.30823
RP11-231I16.1	RP11-231I16.1	-2.31943	-1.48511	-2.71917	0.014513	0.0460752	-3.23795
GRAP	GRAP	-2.3115	-1.26249	-3.37854	0.00354061	0.0155306	-2.04126
CALCR	CALCR	-2.31019	-2.975	-2.60892	0.0182639	0.0548269	-3.48947
PCED1B-AS1	PCED1B-AS1	-2.30426	-2.27502	-3.14767	0.00583249	0.022784	-2.38969
ETV5	ETV5	-2.30364	4.7933	-5.40566	4.61725e-05	0.000604845	1.41347
CPS1	CPS1	-2.30196	-0.0533638	-3.94853	0.00102411	0.00609122	-0.996801
SKP1P2	SKP1P2	-2.29931	-3.51979	-4.62482	0.000237703	0.00205857	0.648829
CHI3L2	CHI3L2	-2.29915	1.07174	-2.71564	0.0146207	0.0463517	-3.66005
ACSL5	ACSL5	-2.2982	4.79627	-3.1509	0.0057921	0.0226612	-3.2405
FAM184A	FAM184A	-2.29693	4.98934	-5.14596	7.9057e-05	0.000898896	0.866555
LRRC3	LRRC3	-2.29599	0.801599	-3.46219	0.00295248	0.0136159	-2.10002
FHL1	FHL1	-2.29132	1.77116	-2.61444	0.018056	0.0543479	-3.72827
HSD11B2	HSD11B2	-2.29087	1.78366	-5.79889	2.07726e-05	0.000338499	2.63771
FZD2	FZD2	-2.28538	1.3305	-3.6173	0.00210682	0.0105414	-1.84433
MSRB3	MSRB3	-2.28411	0.39592	-3.3863	0.00348147	0.0153344	-2.13546
RGPD1	RGPD1	-2.28302	2.49851	-2.90629	0.0097768	0.0340866	-3.50432
CSNK1G2-AS1	CSNK1G2-AS1	-2.28027	-2.56756	-3.09517	0.00652968	0.0249206	-2.49314
GNRHR	GNRHR	-2.27978	-1.16054	-3.10196	0.00643499	0.0246243	-2.54002
PANX2	PANX2	-2.27754	0.513673	-3.33032	0.00393087	0.0168019	-2.26178
UPK1A-AS1	UPK1A-AS1	-2.27017	-2.91874	-2.27742	0.0358704	0.0913759	-4.09222
IGF2BP2	IGF2BP2	-2.26725	4.14992	-8.74425	1.00614e-07	6.65457e-06	7.75774
PLK2	PLK2	-2.2656	6.36894	-4.80506	0.000161952	0.00153741	0.0275321
SLC16A6	SLC16A6	-2.26316	0.413113	-2.44464	0.0256046	0.0710561	-3.79541
LOC101929732	LOC101929732	-2.26156	-1.93771	-2.32782	0.0324299	0.0845857	-3.99138
UPK2	UPK2	-2.26038	-0.525123	-2.52256	0.0218303	0.0628661	-3.95716
LBX2	LBX2	-2.25846	0.238244	-3.43712	0.00311781	0.0141181	-1.89166
IMPG2	IMPG2	-2.25551	-0.630666	-5.61574	3.00614e-05	0.000439755	2.55446
TRAF3IP3	TRAF3IP3	-2.25077	-1.47197	-2.9919	0.00814646	0.0295547	-2.72477
LOC101927178	LOC101927178	-2.24825	0.742856	-4.54534	0.000281782	0.00232876	0.382107
PHEX	PHEX	-2.24761	-0.874275	-3.53585	0.0025155	0.0120301	-1.7951
FKBP10	FKBP10	-2.2445	5.22186	-8.48664	1.53273e-07	8.96558e-06	7.27211
C11orf53	C11orf53	-2.2442	-2.56029	-2.86458	0.0106817	0.0365181	-2.9558
KLHL13	KLHL13	-2.24318	1.14949	-4.68549	0.000208834	0.00186935	0.257971
PIK3C2G	PIK3C2G	-2.24154	0.997483	-3.55183	0.00242956	0.0117215	-2.0136
DGKH	DGKH	-2.23984	1.51445	-4.7904	0.000167068	0.0015793	0.746739
SNORA73A	SNORA73A	-2.23433	-2.46621	-2.5082	0.0224834	0.0642715	-3.63846
NTS	NTS	-2.23351	-0.13862	-2.46925	0.0243508	0.0683736	-4.27486
LOC102724192	LOC102724192	-2.2325	-1.96244	-3.35943	0.00369047	0.0160179	-2.00069
LOC101928262	LOC101928262	-2.22832	-1.07302	-5.34235	5.26027e-05	0.000666946	1.91176
AC074289.1	AC074289.1	-2.2279	-0.26907	-3.21129	0.00508497	0.0204688	-2.49164
WNT6	WNT6	-2.22528	-2.44002	-2.30975	0.0336267	0.0868793	-4.06805
CERS1	CERS1	-2.22218	0.709283	-2.48966	0.0233547	0.0661865	-4.04635
ARID3A	ARID3A	-2.22044	3.05849	-7.04474	1.89187e-06	5.51633e-05	4.85773
GPR146	GPR146	-2.2186	1.41884	-7.27301	1.24777e-06	4.16056e-05	5.59813
POU3F2	POU3F2	-2.21386	-2.27677	-2.74608	0.0137162	0.04419	-3.24456
LPPR4	LPPR4	-2.21079	-0.990472	-2.33461	0.0319907	0.0837485	-4.03609
LOC101928381	LOC101928381	-2.21054	-3.56298	-3.59352	0.00221878	0.010966	-1.48254
CEACAM1	CEACAM1	-2.20887	3.22259	-3.17006	0.00555789	0.0218972	-3.09471
NOTCH3	NOTCH3	-2.20725	5.12748	-6.13733	1.06128e-05	0.000203178	2.90093
HUS1B	HUS1B	-2.20522	-2.29012	-2.63966	0.0171341	0.0521784	-3.39902
MC1R	MC1R	-2.19961	2.12809	-6.32136	7.41331e-06	0.000158435	3.63798
LINC01001	LINC01001	-2.19786	-0.624034	-4.01709	0.000882257	0.00544224	-0.835369
NANOG	NANOG	-2.19666	-3.24757	-2.41865	0.026995	0.0737714	-3.80484
PRO2852	PRO2852	-2.19371	-2.04833	-2.66652	0.0162016	0.0500541	-3.3679
SLC2A1	SLC2A1	-2.19274	6.0825	-7.18095	1.47457e-06	4.59136e-05	4.84239
ARID3B	ARID3B	-2.19073	3.38721	-9.38237	3.67037e-08	3.16105e-06	8.86953
ENPEP	ENPEP	-2.18987	2.05272	-4.30939	0.000468207	0.0033705	-0.900922
KCNJ14	KCNJ14	-2.18438	0.438237	-5.64087	2.85677e-05	0.000424199	2.53187
FAT1	FAT1	-2.18325	6.25182	-7.85045	4.49207e-07	1.97213e-05	6.12455
LOC102060414	LOC102060414	-2.1822	-2.72522	-3.32678	0.00396106	0.0168952	-2.0225
LAMC1	LAMC1	-2.18181	6.56671	-10.812	4.5165e-09	7.0315e-07	10.8562
DACH2	DACH2	-2.18016	-1.38816	-4.46755	0.000332991	0.00263508	0.202577
FLJ41278	FLJ41278	-2.17729	-2.35364	-2.83726	0.0113178	0.0382227	-3.02481
EPPK1	EPPK1	-2.17702	5.2455	-6.88015	2.5652e-06	6.95008e-05	4.37812
LOC101927954	LOC101927954	-2.17502	-2.53755	-3.6446	0.00198523	0.0100699	-1.37714
MMP16	MMP16	-2.17499	-2.30751	-3.12375	0.00614056	0.023746	-2.50116
GRM3	GRM3	-2.16917	-2.27536	-2.23852	0.0387539	0.096297	-4.1509
AURKAPS1	AURKAPS1	-2.16718	-0.57052	-3.89819	0.0011427	0.00663237	-0.958687
OTUD3	OTUD3	-2.16433	4.44811	-8.51137	1.47152e-07	8.70819e-06	7.39059
TSPEAR-AS1	TSPEAR-AS1	-2.16404	-0.476724	-2.33727	0.0318203	0.0834536	-4.08599
BCL2L10	BCL2L10	-2.16365	-2.79636	-2.97499	0.00844611	0.0303698	-2.73219
PKD2L2	PKD2L2	-2.16346	-0.874302	-2.73441	0.0140563	0.0449303	-3.21345
RP11-365O16.6	RP11-365O16.6	-2.15389	-1.52831	-3.79071	0.00144404	0.00791387	-1.06686
TRPV3	TRPV3	-2.1536	-2.20379	-2.24024	0.0386217	0.0960277	-4.16369
LOC101928083	LOC101928083	-2.15272	-0.229435	-3.9669	0.000984	0.00591481	-0.899522
MAFF	MAFF	-2.15211	4.58461	-4.03416	0.000850127	0.00528431	-1.36816
LOC102724273	LOC102724273	-2.14564	-0.580656	-3.74501	0.00159522	0.00854342	-1.22774
FMO6P	FMO6P	-2.14257	-3.11118	-2.16124	0.0451283	0.107953	-4.27024
LOC102724699	LOC102724699	-2.14257	-3.11575	-2.32596	0.0325517	0.0848221	-3.97287
RP11-1124B17.1	RP11-1124B17.1	-2.14033	-3.48296	-2.51811	0.0220305	0.0633305	-3.62554
LOC102724190	LOC102724190	-2.14027	-3.10154	-3.18943	0.00533056	0.0212331	-2.3008
CENPF	CENPF	-2.14	3.83601	-8.61666	1.23809e-07	7.71238e-06	7.51148
EYS	EYS	-2.13952	0.761785	-3.63952	0.00200732	0.0101489	-1.6138
BASP1	BASP1	-2.13845	5.35794	-3.986	0.000943945	0.00571136	-1.61676
KCNQ1OT1	KCNQ1OT1	-2.13449	4.11493	-8.11028	2.87746e-07	1.44868e-05	6.86432
LOC102724169	LOC102724169	-2.1328	-2.07478	-2.45896	0.024868	0.0695169	-3.75721
UACA	UACA	-2.13132	1.59485	-4.3949	0.000389335	0.00294178	-0.110513
LINC00622	LINC00622	-2.13022	-1.80018	-2.31494	0.0332791	0.0862291	-4.05527
LOC100505920	LOC100505920	-2.12958	-0.938526	-3.18649	0.00536446	0.0213443	-2.50243
BEST2	BEST2	-2.12939	-2.841	-2.45698	0.0249688	0.0697218	-3.72889
A1BG-AS1	A1BG-AS1	-2.12933	1.54419	-3.39556	0.00341225	0.0150952	-2.21566
BIRC7	BIRC7	-2.12645	-2.84613	-2.69856	0.0151528	0.0475455	-3.27713
FOS	FOS	-2.12408	7.16388	-2.45886	0.0248732	0.0695219	-4.85996
PPP1R18	PPP1R18	-2.1233	3.8358	-8.91227	7.67904e-08	5.3582e-06	8.15604
BZRAP1-AS1	BZRAP1-AS1	-2.12298	2.02382	-6.84832	2.72192e-06	7.31593e-05	4.80489
GLI3	GLI3	-2.12081	1.42526	-3.91833	0.00109369	0.00641601	-1.33958
P2RX2	P2RX2	-2.12048	-2.66045	-2.34155	0.0315479	0.0829482	-3.94196
LOC101928160	LOC101928160	-2.1201	-3.61278	-2.78401	0.0126645	0.0416301	-3.1174
MKNK1-AS1	MKNK1-AS1	-2.12001	-0.917642	-3.11005	0.00632413	0.0243011	-2.48835
ALPK2	ALPK2	-2.11722	-1.97928	-3.29203	0.00427071	0.0179214	-2.09429
FSIP2	FSIP2	-2.11598	2.01482	-4.16844	0.000635187	0.00424416	-0.605977
CPNE7	CPNE7	-2.11501	-1.82355	-3.17035	0.0055544	0.021892	-2.34413
TPH1	TPH1	-2.11276	-1.23107	-2.20899	0.0410846	0.100814	-4.21207
DISC1	DISC1	-2.11209	2.56557	-3.93048	0.00106514	0.00628676	-1.49411
AC144449.1	AC144449.1	-2.11152	-1.00525	-2.5261	0.0216719	0.0625077	-3.62808
LOC101927662	LOC101927662	-2.10625	-3.58258	-2.27914	0.0357474	0.0911657	-4.05686
AC104134.2	AC104134.2	-2.1055	-0.932676	-2.37774	0.0293281	0.0785668	-3.87578
NR5A1	NR5A1	-2.1049	-3.35705	-2.46953	0.0243369	0.0683553	-3.72167
PRKDC	PRKDC	-2.10321	6.22195	-9.8298	1.86102e-08	2.02501e-06	9.41491
PGAM4	PGAM4	-2.10192	-2.52573	-2.61335	0.0180968	0.0544384	-3.48576
DKFZp434J0226	DKFZp434J0226	-2.10075	-2.04138	-2.9985	0.00803238	0.0292703	-2.75894
LDHAL6B	LDHAL6B	-2.09827	-2.79203	-4.14614	0.000666652	0.00440352	-0.337917
FOXP2	FOXP2	-2.09771	3.07523	-7.18484	1.46415e-06	4.57309e-05	5.16772
FTH1P3	FTH1P3	-2.09625	-2.04217	-2.57378	0.0196427	0.0581128	-3.53721
C15orf54	C15orf54	-2.09574	-2.61301	-2.6122	0.0181401	0.0545343	-3.44824
PPP1R10	PPP1R10	-2.09487	6.16819	-6.19417	9.49489e-06	0.000189552	2.99147
PCOLCE	PCOLCE	-2.09462	2.17981	-6.44277	5.86549e-06	0.000131609	3.8171
LRP2	LRP2	-2.09306	3.50106	-3.36506	0.00364569	0.0158848	-2.81455
IDI2-AS1	IDI2-AS1	-2.09132	3.32709	-4.71342	0.000196772	0.00178186	0.419754
LRRC4B	LRRC4B	-2.09113	-0.922409	-2.74986	0.0136077	0.0439386	-3.27948
AOC4P	AOC4P	-2.08444	-3.06018	-2.67199	0.0160179	0.0496001	-3.33417
LOC101930137	LOC101930137	-2.0833	-2.46054	-2.53108	0.021451	0.0620297	-3.62466
PTN	PTN	-2.08231	-0.298966	-2.31186	0.033485	0.0865854	-4.37786
NPIPA2	NPIPA2	-2.07892	0.652144	-3.36786	0.00362356	0.0158157	-2.17136
SCARA3	SCARA3	-2.07857	0.96279	-3.76714	0.00152013	0.00823718	-1.45963
ARHGAP30	ARHGAP30	-2.07134	2.22209	-4.27327	0.000506214	0.0035611	-0.30945
RP4-724E16.2	RP4-724E16.2	-2.07085	-1.54228	-2.70842	0.0148432	0.0468954	-3.25321
UOX	UOX	-2.06986	-2.8128	-3.41513	0.00327033	0.0146467	-1.87674
MND1	MND1	-2.06952	1.13177	-5.95213	1.52973e-05	0.000267822	2.94305
CHKB-CPT1B	CHKB-CPT1B	-2.06726	1.30415	-5.84457	1.89557e-05	0.000316752	2.84693
SAMD13	SAMD13	-2.06568	1.33502	-6.51809	5.07749e-06	0.000117848	4.04841
GRHL3	GRHL3	-2.06435	1.01712	-4.73197	0.000189154	0.00173382	0.484889
AOC3	AOC3	-2.06236	1.35421	-2.85814	0.0108286	0.0369019	-3.18987
CLDN20	CLDN20	-2.06229	-1.95868	-2.63033	0.0174696	0.0529292	-3.40324
MYEOV	MYEOV	-2.0599	1.73534	-6.38453	6.56129e-06	0.000144185	3.7181
SBF2	SBF2	-2.05812	3.83485	-4.14932	0.00066207	0.00438183	-0.969232
EDA2R	EDA2R	-2.05712	1.7647	-6.23112	8.83431e-06	0.000180105	3.49515
SH3TC1	SH3TC1	-2.05653	3.90822	-5.55875	3.37548e-05	0.000479413	1.91821
CILP2	CILP2	-2.05443	-1.34062	-3.03386	0.00744716	0.0276404	-2.81701
A1BG	A1BG	-2.05405	0.710202	-3.47631	0.00286324	0.013287	-2.05394
ACAP1	ACAP1	-2.05303	-0.917753	-2.26229	0.0369674	0.0934762	-4.12377
RNF180	RNF180	-2.05241	3.28916	-5.89708	1.70686e-05	0.000291029	2.63439
FILIP1	FILIP1	-2.05203	2.65464	-2.99123	0.0081582	0.029585	-3.451
ADM	ADM	-2.05042	3.38621	-4.57051	0.000266992	0.00224125	-0.0612748
RP11-426L16.8	RP11-426L16.8	-2.04901	-3.21703	-3.76701	0.00152056	0.0082373	-1.12429
NLGN3	NLGN3	-2.0466	-0.19355	-4.95092	0.000118984	0.00123051	1.18371
LAPTM5	LAPTM5	-2.04658	-1.28787	-2.55789	0.020298	0.0595292	-3.5514
AC093375.1	AC093375.1	-2.04539	-1.03381	-5.77503	2.17918e-05	0.000350035	2.88033
S100A3	S100A3	-2.0439	-2.8047	-3.7136	0.00170819	0.00897274	-1.28106
POU5F1P4	POU5F1P4	-2.04193	-3.42656	-5.28839	5.88068e-05	0.000728977	1.98435
LIN7A	LIN7A	-2.03926	1.64188	-4.48493	0.000320781	0.00256207	-0.0717592
DBIL5P	DBIL5P	-2.03763	0.263159	-4.82988	0.00015365	0.00148082	0.910869
PIN4P1	PIN4P1	-2.03664	-1.62602	-2.52397	0.0217667	0.0627276	-3.63437
DUSP1	DUSP1	-2.03508	7.05595	-2.67172	0.0160267	0.0496198	-4.45027
SMTNL2	SMTNL2	-2.03081	0.0781279	-3.68357	0.00182364	0.00942267	-1.55827
DLEU2L	DLEU2L	-2.03065	-1.57305	-2.71493	0.0146425	0.0463915	-3.29417
LOC102724413	LOC102724413	-2.02782	-2.35666	-2.21925	0.0402609	0.0991289	-4.16018
CA9	CA9	-2.0258	1.97881	-3.66005	0.00191952	0.00981285	-2.24519
FBN1	FBN1	-2.02368	2.11646	-2.50705	0.0225367	0.0643873	-4.08256
AC007461.2	AC007461.2	-2.01581	-3.45191	-3.72804	0.00165529	0.00875623	-1.20516
LOC101927104	LOC101927104	-2.01486	-2.27086	-2.7655	0.0131676	0.0429105	-3.15609
LOC102723555	LOC102723555	-2.01453	-3.613	-2.22571	0.0397498	0.0981332	-4.15834
LDB3	LDB3	-2.01261	-1.70581	-2.3681	0.0299047	0.0796633	-3.89428
LOC101927385	LOC101927385	-2.01244	-1.6691	-2.28902	0.03505	0.0897605	-4.03622
BIN2	BIN2	-2.01128	-1.89304	-2.98118	0.00833519	0.030092	-2.74693
PP14571	PP14571	-2.01042	0.187948	-3.5809	0.00228055	0.0111758	-1.76756
CHSY1	CHSY1	-2.0095	4.79951	-16.7394	4.75557e-12	4.18469e-09	17.9229
SSTR4	SSTR4	-2.00697	-1.80877	-3.82903	0.0013284	0.00743723	-1.08711
SPDYE7P	SPDYE7P	-2.00599	-3.2869	-2.89938	0.00992139	0.0345016	-2.89175
TRPS1	TRPS1	-2.0053	2.84971	-6.47472	5.51683e-06	0.000126022	3.85367
LOC283693	LOC283693	-2.00477	-2.80125	-2.28558	0.0352911	0.0902182	-4.0415
LOC100288162	LOC100288162	-2.00429	2.52561	-5.15396	7.77484e-05	0.000885509	1.57003
ADAMTS4	ADAMTS4	-2.00318	-2.55754	-2.20144	0.0417005	0.102028	-4.19379

## Sheet: fdAT2 organoids 
	genes	logFC	AveExpr	t	P.Value	adj.P.Val	B
FLJ44511	FLJ44511	2.0017	-1.5632	2.21765	0.0403877	0.0993808	-4.15573
HEG1	HEG1	2.00236	1.87927	3.80718	0.00139315	0.00771226	-1.31149
ZNF540	ZNF540	2.00274	1.24071	4.23342	0.000551795	0.00379083	-0.414812
LOC101927932	LOC101927932	2.00703	-2.58607	2.18723	0.0428837	0.104143	-4.20934
FLT3LG	FLT3LG	2.00772	-0.0890016	3.90827	0.00111789	0.00652391	-0.869194
C3orf14	C3orf14	2.01259	3.10732	4.77762	0.000171661	0.00160705	0.336996
CDH26	CDH26	2.01352	0.552327	2.50887	0.0224529	0.0642337	-3.72001
RP4-562J12.2	RP4-562J12.2	2.01514	-3.37634	2.35625	0.0306276	0.0810819	-3.94386
VIPR1	VIPR1	2.01585	4.27716	5.86239	1.82922e-05	0.000308001	2.50551
HIST1H3C	HIST1H3C	2.01664	-3.5413	3.0501	0.00719263	0.0268781	-2.60846
VMO1	VMO1	2.01676	-1.01744	2.59634	0.0187467	0.0559854	-3.45634
CKB	CKB	2.01872	6.04808	4.36797	0.000412609	0.00308121	-0.859827
TMEM238	TMEM238	2.02164	3.32847	7.10843	1.68324e-06	5.03951e-05	5.08547
POLN	POLN	2.0223	-0.331615	3.69448	0.00178084	0.00925351	-1.34429
TMEM99	TMEM99	2.02263	2.24939	6.26042	8.34436e-06	0.000173034	3.574
DAPP1	DAPP1	2.02388	2.30548	3.85597	0.00125273	0.00709002	-1.41614
PHKG1	PHKG1	2.02537	4.39906	4.26372	0.000516777	0.0036178	-0.492721
PARD3B	PARD3B	2.02603	2.86776	5.13137	8.15e-05	0.000922012	1.27897
DAND5	DAND5	2.02768	-3.81403	2.17402	0.0440114	0.106067	-4.26832
RNF222	RNF222	2.02821	-2.38976	3.23406	0.004841	0.0197097	-2.219
LOC101927686	LOC101927686	2.02941	-3.60356	2.64932	0.0167931	0.0514573	-3.39592
C1QTNF8	C1QTNF8	2.02953	-3.61	2.55755	0.0203123	0.0595573	-3.57045
DUSP19	DUSP19	2.03055	1.06668	3.8406	0.00129536	0.00728449	-1.25603
CD97	CD97	2.03361	5.74697	4.00564	0.000904497	0.00553557	-1.53503
C3orf83	C3orf83	2.03681	-0.185459	2.71845	0.0145348	0.0461226	-3.23733
FANCF	FANCF	2.03859	3.69449	10.4915	7.09159e-09	9.69775e-07	10.6171
NFIA	NFIA	2.0398	3.75626	7.81661	4.76342e-07	2.03162e-05	6.40061
LOC100507316	LOC100507316	2.04308	1.26882	8.15349	2.67429e-07	1.36679e-05	7.12579
PLXNB3	PLXNB3	2.04368	2.5457	3.88601	0.00117339	0.00674892	-1.4606
SEMA6C	SEMA6C	2.0457	1.97841	8.13417	2.7632e-07	1.40161e-05	7.02083
SCN9A	SCN9A	2.04769	3.63018	5.7335	2.3691e-05	0.000372042	2.34351
HIST1H2BJ	HIST1H2BJ	2.05064	-0.894603	2.18851	0.0427764	0.103932	-4.19884
AC079610.2	AC079610.2	2.05074	-3.81466	2.44478	0.0255974	0.0710457	-3.78101
RGS10	RGS10	2.05266	0.372246	3.0211	0.00765348	0.0282448	-2.66148
CRMP1	CRMP1	2.05305	3.4973	2.24176	0.0385061	0.0958109	-4.70933
AIFM3	AIFM3	2.05417	-0.101263	3.45943	0.00297025	0.0136749	-1.78949
RP11-293M10.5	RP11-293M10.5	2.0543	-2.96883	2.10944	0.0499245	0.116475	-4.35246
ICAM5	ICAM5	2.05589	3.53958	2.76062	0.0133035	0.0432251	-3.95995
GPC5	GPC5	2.05629	0.97599	5.57872	3.24106e-05	0.000463574	2.27459
LOC101928719	LOC101928719	2.05821	2.80758	5.31285	5.59058e-05	0.000698012	1.87768
FAM83A	FAM83A	2.05955	1.3698	3.13592	0.00598184	0.0232418	-2.77594
KCTD12	KCTD12	2.06125	6.58336	6.03276	1.30391e-05	0.000237533	2.71325
SLC4A3	SLC4A3	2.06293	1.82867	6.05635	1.24457e-05	0.00022899	3.16328
CLDN10	CLDN10	2.06321	1.61216	3.52642	0.00256762	0.0122216	-2.20073
FJX1	FJX1	2.06573	2.27153	3.49563	0.00274548	0.0128744	-2.21576
CHD7	CHD7	2.0666	4.4573	5.02455	0.000101918	0.00109138	0.816627
MICALL1	MICALL1	2.06895	4.29426	10.9339	3.81487e-09	6.38093e-07	11.2198
MPL	MPL	2.0701	-0.928887	3.4426	0.00308086	0.0140089	-1.78946
LOC101928047	LOC101928047	2.07331	-3.02962	2.33934	0.0316883	0.0831923	-3.97382
LINC00035	LINC00035	2.07555	-0.406238	2.14749	0.0463583	0.110032	-4.29147
LOC102724532	LOC102724532	2.07675	-0.039823	4.61511	0.00024269	0.00209203	0.582663
IL22RA1	IL22RA1	2.07734	-0.803417	2.19552	0.0421904	0.102891	-4.29494
TSPAN33	TSPAN33	2.0811	-0.969941	2.44493	0.0255898	0.0710344	-3.77585
WBP2NL	WBP2NL	2.08228	-2.37226	2.33134	0.032202	0.0841709	-3.96479
ITGA1	ITGA1	2.08279	1.71897	4.0074	0.00090104	0.00551942	-0.867798
PMFBP1	PMFBP1	2.08322	-2.01552	2.95642	0.00878731	0.0313275	-2.76272
RAPGEF3	RAPGEF3	2.08336	1.93977	2.72319	0.0143912	0.0457963	-3.30944
MAP3K5	MAP3K5	2.08464	3.75429	10.6763	5.46086e-09	7.9249e-07	10.9473
ASB13	ASB13	2.08563	3.16952	8.20424	2.45465e-07	1.28371e-05	7.07694
PLIN5	PLIN5	2.08872	1.2719	2.68286	0.0156583	0.0487928	-3.44894
EFHD1	EFHD1	2.09213	1.63353	5.23092	6.62456e-05	0.000788209	1.49047
LOC100996660	LOC100996660	2.09255	-1.30856	2.52892	0.0215462	0.0622696	-3.59331
FAM213B	FAM213B	2.0954	3.54493	9.53244	2.9154e-08	2.7317e-06	9.1721
JDP2	JDP2	2.09565	4.22608	7.26335	1.26977e-06	4.17868e-05	5.327
ISG15	ISG15	2.0964	1.5338	2.73748	0.0139662	0.0447534	-3.3828
CHI3L1	CHI3L1	2.09683	-1.49179	2.37698	0.0293729	0.0786346	-3.9051
CHST11	CHST11	2.09761	3.67243	8.68486	1.10786e-07	7.16359e-06	7.89954
HIST1H3H	HIST1H3H	2.09799	-0.930915	2.20782	0.0411797	0.100961	-4.18752
LOC101929354	LOC101929354	2.09896	-1.66853	3.22431	0.00494401	0.0200605	-2.22083
LOC730101	LOC730101	2.09952	2.9818	3.57161	0.00232719	0.0113559	-2.31856
SEC24B-AS1	SEC24B-AS1	2.10115	-1.17306	3.74136	0.00160793	0.00859387	-1.1888
GSDMA	GSDMA	2.10129	-2.55337	3.31098	0.00409903	0.0173557	-2.07874
KRT13	KRT13	2.10204	1.04727	2.70205	0.0150428	0.047351	-3.58289
GLUD2	GLUD2	2.10206	0.864874	5.51896	3.66079e-05	0.000508516	2.30699
LOC101929728	LOC101929728	2.10214	-3.4081	2.54822	0.0207067	0.0603433	-3.58723
MIR4697HG	MIR4697HG	2.10307	-1.92475	2.51165	0.0223252	0.0639908	-3.62757
IL7	IL7	2.10354	-0.740749	2.21232	0.0408152	0.100274	-4.15806
NRG4	NRG4	2.10553	0.858879	4.27867	0.000500344	0.00353454	-0.226328
LOC101930332	LOC101930332	2.10558	-2.69305	2.24427	0.0383146	0.0954869	-4.11937
IGFBP4	IGFBP4	2.10707	4.34732	7.93721	3.86752e-07	1.79942e-05	6.50893
ANKRD34A	ANKRD34A	2.10721	0.474837	3.65328	0.00194805	0.00992154	-1.59354
DUSP8	DUSP8	2.10786	3.61567	4.26168	0.000519072	0.00363134	-0.76695
ZNF815P	ZNF815P	2.10931	0.811656	7.79217	4.96996e-07	2.09121e-05	6.55831
MT1X	MT1X	2.11086	1.36173	2.42498	0.02665	0.0731145	-4.07154
LOC100287497	LOC100287497	2.11202	0.959449	4.54397	0.000282612	0.00233175	0.292702
LOC101929523	LOC101929523	2.11263	-2.03759	3.68938	0.00180074	0.00932577	-1.27203
ZDHHC8P1	ZDHHC8P1	2.11284	1.5781	3.9632	0.000991955	0.00595202	-1.27638
LAYN	LAYN	2.11751	-0.942556	2.34827	0.0311237	0.0820734	-3.91692
LOC101929657	LOC101929657	2.11759	-2.58927	2.49961	0.0228833	0.0651529	-3.64318
KIF26A	KIF26A	2.11774	-1.34985	4.06699	0.000791596	0.00501129	-0.523952
SYTL5	SYTL5	2.11902	-0.228837	2.30728	0.0337935	0.0871418	-4.01438
LOC101059906	LOC101059906	2.12337	-1.58309	2.18752	0.0428593	0.104108	-4.20448
PRRT2	PRRT2	2.12488	2.72191	2.56306	0.0200823	0.059085	-4.02931
IL6R	IL6R	2.12515	4.7197	5.06707	9.32263e-05	0.00102404	0.884492
HIST1H1C	HIST1H1C	2.12543	3.64341	2.23424	0.0390837	0.0968923	-4.89105
PTPRCAP	PTPRCAP	2.12698	1.49948	5.24057	6.49328e-05	0.000779002	1.75822
KCNT2	KCNT2	2.12703	0.686751	2.93542	0.00918948	0.0324469	-3.08562
LOC101927699	LOC101927699	2.12731	-0.941978	2.70826	0.0148483	0.0468968	-3.25996
TENC1	TENC1	2.12734	5.15732	4.22215	0.000565422	0.00387	-0.878606
RPS6KA2	RPS6KA2	2.12869	5.97618	5.72945	2.38855e-05	0.000373297	2.06984
OR5E1P	OR5E1P	2.12886	-3.5477	2.67378	0.0159579	0.0494523	-3.34799
HIST1H4E	HIST1H4E	2.1301	-1.78148	2.89762	0.00995859	0.0346071	-2.88021
RDH10	RDH10	2.13011	4.82735	5.06277	9.40699e-05	0.00103135	0.913727
PAG1	PAG1	2.13042	4.6399	6.18602	9.64755e-06	0.000191616	3.19231
LOC102723980	LOC102723980	2.13112	-0.546952	3.02739	0.00755115	0.0279341	-2.6286
LINC00469	LINC00469	2.13528	-1.34173	3.18285	0.00540675	0.0214605	-2.44517
LOC101928895	LOC101928895	2.1357	-1.11368	4.14656	0.000666041	0.00440235	-0.347653
PALLD	PALLD	2.13903	4.97588	6.73513	3.3648e-06	8.59851e-05	4.27361
CCL20	CCL20	2.14172	2.78443	3.64968	0.00196336	0.00998656	-1.74616
LOC100129034	LOC100129034	2.14243	6.49259	9.00273	6.64882e-08	4.80357e-06	8.28486
TTC3P1	TTC3P1	2.14395	-0.213027	4.40196	0.000383463	0.00290562	0.183539
ADSSL1	ADSSL1	2.1447	1.61859	4.41162	0.00037557	0.00286359	-0.0902223
OASL	OASL	2.14514	-1.52107	3.04939	0.00720349	0.0268988	-2.60867
LOC101929444	LOC101929444	2.1456	-3.50922	2.853	0.0109471	0.037224	-2.99906
APOBEC3H	APOBEC3H	2.14688	-2.54052	2.28664	0.035217	0.0900741	-4.04807
PLA2G4D	PLA2G4D	2.14823	-2.20057	2.46274	0.0246769	0.0690687	-3.71372
SEMA3B-AS1	SEMA3B-AS1	2.14872	-1.37883	3.07097	0.00687774	0.0260184	-2.53662
LOC101929882	LOC101929882	2.14941	-2.68405	2.15625	0.0455707	0.108627	-4.27352
ZCCHC18	ZCCHC18	2.15254	-0.366108	3.12385	0.00613926	0.023746	-2.54126
BCL2	BCL2	2.15368	2.92622	3.34126	0.00383871	0.0165131	-2.70503
LRRC34	LRRC34	2.15685	1.6641	3.05048	0.00718665	0.0268607	-2.90549
LOC101929330	LOC101929330	2.15835	-2.06711	3.77163	0.00150531	0.0081876	-1.12732
HLA-DMA	HLA-DMA	2.15861	2.01527	2.75069	0.0135842	0.0438764	-3.27457
LOC101928801	LOC101928801	2.15895	-2.2104	2.48877	0.0233974	0.066285	-3.67467
LOC100287175	LOC100287175	2.15958	0.57688	3.57175	0.00232647	0.0113559	-1.77056
CREG1	CREG1	2.16044	6.91526	5.51104	3.72054e-05	0.000514345	1.58885
TMEM213	TMEM213	2.16093	-1.80873	2.54307	0.0209278	0.0608561	-3.57434
LOC101928829	LOC101928829	2.16316	-1.84865	2.93241	0.0092485	0.0325871	-2.80609
C22orf23	C22orf23	2.16462	3.00271	6.54372	4.83508e-06	0.000113523	4.2554
ILDR2	ILDR2	2.16557	-1.83866	2.16023	0.0452171	0.108109	-4.25094
SEC11C	SEC11C	2.16817	5.6418	2.26553	0.0367298	0.093	-5.18937
TMEM178A	TMEM178A	2.16932	1.23246	5.5347	3.54506e-05	0.000497217	2.2782
KAAG1	KAAG1	2.17015	0.423933	2.95733	0.00877023	0.0312981	-2.7877
RGS9	RGS9	2.17099	-2.08933	2.43971	0.0258635	0.0715293	-3.75198
GJC1	GJC1	2.17166	1.16789	6.38939	6.5001e-06	0.000143151	3.89638
HTR1B	HTR1B	2.17301	-1.18162	3.21501	0.00504437	0.0203479	-2.3515
MIPEPP3	MIPEPP3	2.17567	1.02013	3.27944	0.00438866	0.0183138	-2.21623
ZEB1-AS1	ZEB1-AS1	2.17667	-1.09981	4.07062	0.000785381	0.00498521	-0.502794
LOC100132352	LOC100132352	2.17754	1.4962	7.92095	3.97727e-07	1.83561e-05	6.74796
FOXF1	FOXF1	2.17837	-2.12453	2.34468	0.0313497	0.0825392	-3.96312
FBXO17	FBXO17	2.18012	1.41921	5.03886	9.89042e-05	0.00106645	1.24303
ATP8A1	ATP8A1	2.18484	5.23105	3.4037	0.00335247	0.0148926	-2.81494
MAP4K1	MAP4K1	2.18606	-0.764942	3.95525	0.00100924	0.00603785	-0.73849
RTL1	RTL1	2.18735	-2.56987	2.30786	0.0337543	0.0870976	-4.00061
WNT7A	WNT7A	2.18871	-3.17804	2.17346	0.0440601	0.106127	-4.26744
ADAMTS8	ADAMTS8	2.19084	-1.70718	3.5507	0.00243553	0.0117475	-1.58493
CHRNA9	CHRNA9	2.19159	-3.79608	2.92843	0.0093272	0.0328244	-2.84967
POM121L10P	POM121L10P	2.19179	1.84785	3.16339	0.00563836	0.0221496	-2.42405
KCNK13	KCNK13	2.19243	-2.66376	2.46553	0.0245364	0.0687801	-3.72797
NEFL	NEFL	2.19352	-3.41589	2.43538	0.026092	0.0719941	-3.76867
AC058791.1	AC058791.1	2.19399	0.428592	3.4938	0.00275642	0.0129137	-1.78567
MGC32805	MGC32805	2.19558	-2.30322	2.91009	0.00969819	0.0338767	-2.88597
PTPRS	PTPRS	2.19614	4.17955	5.04604	9.74262e-05	0.00105332	0.841471
LOC101929074	LOC101929074	2.19646	0.452918	5.51603	3.68278e-05	0.000510328	2.33685
SUGCT	SUGCT	2.19679	-0.868905	3.87107	0.00121219	0.00692648	-0.915524
MN1	MN1	2.19688	-1.10166	2.12892	0.0480688	0.113269	-4.32125
RILP	RILP	2.19903	3.50891	5.26482	6.17479e-05	0.000752608	1.60918
CABP1	CABP1	2.20102	-2.96457	2.26883	0.0364897	0.0925342	-4.07725
JAZF1	JAZF1	2.20114	2.19569	3.45885	0.00297403	0.0136883	-1.92819
FAM221B	FAM221B	2.20176	-1.83758	2.4948	0.0231102	0.0656737	-3.67669
KLHDC8A	KLHDC8A	2.20405	-2.84565	2.86273	0.0107238	0.0366355	-2.97943
CLEC2B	CLEC2B	2.20544	-0.963287	2.31079	0.0335568	0.0867486	-3.9867
RASA4CP	RASA4CP	2.20593	1.42862	9.44334	3.3415e-08	2.97923e-06	9.18812
GPC5-AS1	GPC5-AS1	2.2095	-2.77959	2.54673	0.0207704	0.0604852	-3.5526
CDON	CDON	2.20953	1.61465	3.11255	0.0062902	0.0242057	-2.72137
ZNF521	ZNF521	2.21009	-1.9643	2.30656	0.033842	0.0872299	-4.01641
DUSP23	DUSP23	2.21014	2.87496	9.93776	1.58496e-08	1.7529e-06	9.87324
TOX	TOX	2.21135	2.28702	2.54105	0.0210151	0.0610485	-4.07286
TPPP	TPPP	2.21201	3.39365	3.78939	0.00144819	0.00793445	-1.43248
FAM228A	FAM228A	2.21352	-2.17241	2.65649	0.0165441	0.0509024	-3.35526
C1orf95	C1orf95	2.21776	1.36063	2.12468	0.0484677	0.113917	-4.96624
CYP1B1	CYP1B1	2.21842	4.25169	4.37353	0.000407685	0.00305598	-0.384625
HOPX	HOPX	2.21891	6.1733	3.86264	0.00123464	0.00701155	-1.92353
TOLLIP-AS1	TOLLIP-AS1	2.22039	0.306034	4.35846	0.000421159	0.00312801	0.0123387
LINC00116	LINC00116	2.22133	2.54601	9.0261	6.40685e-08	4.66107e-06	8.47856
CD302	CD302	2.22184	6.13225	13.2545	1.96894e-10	6.64155e-08	14.1995
FLJ36777	FLJ36777	2.22269	-2.27873	2.90579	0.00978718	0.0341169	-2.86257
LOC100126582	LOC100126582	2.22311	0.8733	3.46992	0.00290332	0.0134371	-1.75946
FAM110B	FAM110B	2.2232	1.50598	3.8909	0.00116098	0.00671343	-1.09433
MGC70870	MGC70870	2.22443	1.66932	3.79215	0.00143952	0.00790274	-1.45429
LOC102724097	LOC102724097	2.22768	-0.298654	3.91768	0.00109523	0.00642254	-0.8343
SLC37A2	SLC37A2	2.22944	0.255797	2.81758	0.0117985	0.039476	-3.0953
BATF3	BATF3	2.23387	-2.49573	2.41359	0.0272741	0.0743036	-3.83664
PPIL6	PPIL6	2.23527	2.69447	2.16379	0.0449031	0.107562	-4.67892
ZNF157	ZNF157	2.23572	-2.36639	2.46435	0.0245957	0.0688987	-3.70669
TAP2	TAP2	2.23693	3.15848	5.67185	2.68313e-05	0.000404347	2.45477
B3GAT1	B3GAT1	2.23838	-1.53451	2.57069	0.0197685	0.0583737	-3.51184
TMEM169	TMEM169	2.24198	-0.264332	2.22903	0.0394893	0.0977166	-4.25623
CACNA1D	CACNA1D	2.24358	3.58091	3.50451	0.002693	0.0126871	-2.1444
AMN	AMN	2.24705	1.89849	3.02082	0.00765798	0.0282519	-3.03085
TUBB2A	TUBB2A	2.24739	3.33432	3.13727	0.00596455	0.0231835	-2.93243
HIST1H3A	HIST1H3A	2.24813	-2.90859	2.83116	0.0114649	0.0386215	-3.02977
DENND2C	DENND2C	2.24816	0.0146415	2.97739	0.00840296	0.0302665	-2.77297
RP11-294O2.2	RP11-294O2.2	2.24909	0.984138	2.19164	0.0425137	0.103505	-4.47953
AHRR	AHRR	2.24953	1.93691	2.52048	0.0219235	0.0630896	-4.15484
KCTD17	KCTD17	2.25287	2.53275	3.32774	0.00395284	0.0168673	-2.60785
SRPK3	SRPK3	2.25301	-2.20638	2.56788	0.0198835	0.0586108	-3.52309
RGS3	RGS3	2.25513	5.01395	7.72323	5.60467e-07	2.29157e-05	6.04511
LOC101926937	LOC101926937	2.25744	-2.28864	3.28326	0.00435252	0.0182043	-2.11149
C9orf66	C9orf66	2.25973	-2.09312	2.41184	0.0273709	0.0744971	-3.8396
SMCO4	SMCO4	2.25989	2.98355	5.30679	5.66104e-05	0.000705504	1.65974
AC022007.5	AC022007.5	2.26066	1.13198	3.70711	0.00173251	0.0090652	-1.35433
SPNS3	SPNS3	2.26066	-3.19852	2.27328	0.0361674	0.0919934	-4.09068
LOC100132356	LOC100132356	2.26149	1.43896	5.05321	9.59721e-05	0.00104261	1.46058
PGM5	PGM5	2.26645	1.41035	2.62907	0.0175156	0.0530368	-3.64753
TMEM100	TMEM100	2.26704	-2.27035	2.12043	0.0488702	0.114607	-4.35843
STAC2	STAC2	2.26737	-2.24994	2.12879	0.0480809	0.113275	-4.34408
RP11-141O11.2	RP11-141O11.2	2.26741	-0.0390849	3.77674	0.00148866	0.00811225	-1.17931
SLC13A3	SLC13A3	2.27018	-0.801058	3.38466	0.00349387	0.0153823	-1.89572
RP11-909M7.3	RP11-909M7.3	2.27316	-3.47127	2.30072	0.0342397	0.0880194	-4.04148
DACT3	DACT3	2.27455	-0.782032	2.25225	0.0377126	0.0948157	-4.13391
DNAH17	DNAH17	2.27554	3.41469	4.09118	0.000751085	0.00482119	-0.891693
LINC01023	LINC01023	2.27782	-0.0394506	5.37943	4.87322e-05	0.000631428	2.14258
IFT57	IFT57	2.27819	5.58324	4.22289	0.00056452	0.00386513	-1.09818
LOC101927934	LOC101927934	2.28115	-2.89754	2.32598	0.0325499	0.0848221	-3.98279
LOC102467073	LOC102467073	2.28121	-2.27743	2.41658	0.0271087	0.0739723	-3.80057
C3orf18	C3orf18	2.28158	2.33768	9.33706	3.93667e-08	3.29233e-06	9.02465
RUNX2	RUNX2	2.28172	1.99716	2.65673	0.0165359	0.0508848	-3.55549
KRT27	KRT27	2.28322	-3.12158	2.53321	0.0213569	0.0618019	-3.61372
LOC101928921	LOC101928921	2.28637	-2.4276	3.74928	0.00158042	0.00848437	-1.17282
ADCY1	ADCY1	2.28713	1.24403	2.82431	0.0116319	0.0390219	-3.23745
LOC441455	LOC441455	2.28752	-1.88406	3.56926	0.00233912	0.0113938	-1.51974
LOC102723580	LOC102723580	2.28801	0.331843	2.57083	0.0197628	0.0583737	-3.65356
ANKRD20A5P	ANKRD20A5P	2.28811	-2.55128	2.14738	0.0463685	0.110032	-4.28749
C1S	C1S	2.28856	1.78422	3.12353	0.00614344	0.0237476	-2.63634
LOC102724378	LOC102724378	2.28996	-3.24082	2.61527	0.0180249	0.0542865	-3.45834
KCNE2	KCNE2	2.29041	-1.87412	2.75041	0.0135921	0.0438951	-3.16761
LINC00921	LINC00921	2.29112	-1.15469	2.59824	0.0186728	0.0558309	-3.45876
RHPN1	RHPN1	2.29209	4.22272	7.44826	9.10833e-07	3.30958e-05	5.62039
DIRAS1	DIRAS1	2.29231	-0.787566	2.76879	0.0130769	0.0427151	-3.19492
NPW	NPW	2.2935	-0.399212	3.70294	0.0017483	0.00913366	-1.42518
LINC00910	LINC00910	2.29552	0.498332	4.0637	0.00079727	0.00503619	-0.536531
LOC284837	LOC284837	2.29591	1.36072	3.7143	0.00170559	0.00896374	-1.27498
ETV2	ETV2	2.29875	-1.11737	3.74183	0.00160628	0.00859311	-1.1818
CCDC153	CCDC153	2.30186	0.245076	2.31136	0.0335185	0.0866608	-4.1783
MGAT3	MGAT3	2.30201	0.114641	2.85001	0.0110165	0.0373974	-3.00217
NEAT1	NEAT1	2.30202	7.95416	5.15526	7.75375e-05	0.000883689	0.754257
NDUFC2-KCTD14	NDUFC2-KCTD14	2.30213	2.69937	4.33439	0.000443602	0.00323734	-0.271847
CD44	CD44	2.30313	4.67012	6.0164	1.34677e-05	0.000242718	2.97066
KLHL30	KLHL30	2.30858	-2.87699	2.34046	0.0316168	0.0830491	-3.95629
AKR1C1	AKR1C1	2.30859	5.16354	3.71244	0.0017125	0.00898564	-2.12059
SEPT5-GP1BB	SEPT5-GP1BB	2.30899	0.790792	3.61322	0.0021256	0.0106222	-1.78174
RP11-620J15.2	RP11-620J15.2	2.30916	-2.35348	2.32777	0.032433	0.0845857	-3.96885
SPTSSB	SPTSSB	2.3093	-0.287367	2.1388	0.0471519	0.111493	-4.79967
MTSS1	MTSS1	2.31474	4.19954	5.71727	2.4479e-05	0.000379349	2.41867
LOC101928465	LOC101928465	2.31547	0.0431588	2.5394	0.0210867	0.0611794	-3.56948
CABP4	CABP4	2.32079	-1.33373	2.64613	0.0169048	0.0516665	-3.36522
LOC101559451	LOC101559451	2.32204	-2.65825	3.1411	0.00591555	0.0230284	-2.39104
EID2B	EID2B	2.32291	0.9629	5.3432	5.25098e-05	0.000666298	1.93448
NGFR	NGFR	2.32381	-1.84664	2.32727	0.032466	0.0846314	-4.01055
LOC100996761	LOC100996761	2.32437	-0.10295	2.74838	0.01365	0.04404	-3.18854
NAAA	NAAA	2.32504	2.51829	5.25182	6.34349e-05	0.000766941	1.59114
CPAMD8	CPAMD8	2.32594	1.89596	3.41248	0.00328915	0.0147049	-2.11328
HPCAL1	HPCAL1	2.32697	6.30646	10.0313	1.38045e-08	1.61497e-06	9.76978
TNR	TNR	2.32916	-3.14563	2.59146	0.018937	0.0564457	-3.50334
SLC35E4	SLC35E4	2.32977	-0.119445	4.42582	0.000364262	0.00280315	0.220481
WNT3A	WNT3A	2.33045	-2.26504	2.34491	0.0313352	0.0825236	-3.93182
GPD1L	GPD1L	2.33083	5.15734	6.03907	1.28776e-05	0.000235438	2.80826
ABCA6	ABCA6	2.33094	-1.76916	2.47548	0.0240424	0.0677425	-3.6901
FITM2	FITM2	2.33107	1.51091	6.44709	5.81713e-06	0.000131106	4.09147
PLD5	PLD5	2.33164	-1.95497	2.50997	0.0224021	0.0641385	-3.63399
GPR123	GPR123	2.33193	-3.7733	2.49986	0.0228716	0.0651328	-3.67573
RP11-290F20.1	RP11-290F20.1	2.33557	-0.795597	2.23918	0.0387029	0.096206	-4.11744
TRIM7	TRIM7	2.33908	-0.104649	2.35744	0.0305542	0.0809513	-3.94273
IL9R	IL9R	2.33927	-2.34336	2.75767	0.0133862	0.0433755	-3.15039
SYT8	SYT8	2.34047	1.07834	2.97837	0.00838539	0.0302258	-3.1371
SATB2	SATB2	2.34079	0.0121195	5.34757	5.20387e-05	0.000661981	2.08961
RASA3	RASA3	2.34196	-1.21302	2.48236	0.0237063	0.067003	-3.69549
GRIK4	GRIK4	2.34492	-3.06073	3.26733	0.0045051	0.0186803	-2.16585
SPOCK3	SPOCK3	2.34497	0.579489	3.6788	0.00184272	0.00950187	-1.63011
LINC-PINT	LINC-PINT	2.34539	1.81201	3.18165	0.00542072	0.0214991	-2.54913
KSR2	KSR2	2.34673	0.773788	4.00937	0.000897182	0.00550244	-0.80393
LOC388780	LOC388780	2.34736	-3.47082	2.25924	0.0371926	0.0939049	-4.09546
LOC101929005	LOC101929005	2.34953	1.47135	3.86505	0.0012282	0.00699618	-1.20407
SEC14L2	SEC14L2	2.35	4.16119	7.32737	1.1312e-06	3.887e-05	5.49948
AGPAT4-IT1	AGPAT4-IT1	2.35126	-2.26557	3.73972	0.00161369	0.00861299	-1.19222
LOC100134391	LOC100134391	2.35129	-3.32968	3.04737	0.00723481	0.026966	-2.61095
N4BP3	N4BP3	2.35459	1.79196	5.95028	1.53538e-05	0.000268346	3.10034
RP11-983P16.4	RP11-983P16.4	2.35496	2.65294	5.42298	4.45587e-05	0.000588775	1.98475
SCN5A	SCN5A	2.3584	-2.40247	2.32361	0.032705	0.0851231	-3.97426
SEC14L1	SEC14L1	2.3589	3.64835	3.01855	0.00769524	0.0283377	-3.34341
SMAD9	SMAD9	2.35989	2.99562	2.22979	0.0394303	0.0976064	-4.77726
MAMDC2-AS1	MAMDC2-AS1	2.36144	-2.18955	2.43523	0.0261003	0.0719979	-3.76136
LAMP3	LAMP3	2.36171	6.7045	3.26525	0.00452542	0.0187492	-3.23292
ABCC6	ABCC6	2.36186	4.44818	5.67645	2.65824e-05	0.000402695	2.15339
DOK1	DOK1	2.3621	2.32933	6.88769	2.52949e-06	6.8995e-05	4.95138
AQP4-AS1	AQP4-AS1	2.36432	-1.99398	2.39883	0.0281025	0.0760078	-3.83515
ABCC6P2	ABCC6P2	2.36581	0.339534	4.63603	0.000232078	0.00202023	0.551664
LINC00885	LINC00885	2.36606	-2.35126	3.67001	0.00187831	0.00965338	-1.32719
TMEM132B	TMEM132B	2.3664	-1.75686	3.01916	0.00768522	0.0283266	-2.63606
LOC101928303	LOC101928303	2.36648	-0.954976	3.86991	0.00121526	0.00694204	-0.916506
KLRK1	KLRK1	2.36755	-1.91268	2.23534	0.0389987	0.0967741	-4.13745
CCDC158	CCDC158	2.36969	-0.878994	2.18505	0.0430685	0.104417	-4.21469
GPR20	GPR20	2.37062	-1.5906	2.24755	0.0380661	0.0950757	-4.11233
ITLN1	ITLN1	2.37353	-2.69852	2.47588	0.0240231	0.067734	-3.72006
PSMG3-AS1	PSMG3-AS1	2.37403	3.83275	5.2511	6.3529e-05	0.000767162	1.34316
ID1	ID1	2.37515	5.28107	3.35841	0.00369861	0.0160429	-2.94064
NPAS3	NPAS3	2.37994	-2.34745	2.18897	0.0427378	0.1039	-4.23856
MAP7D2	MAP7D2	2.38103	1.86655	3.73686	0.00162377	0.00864566	-1.73566
SPIB	SPIB	2.38149	-2.38625	2.66066	0.0164008	0.0505153	-3.35858
LGALS3BP	LGALS3BP	2.3822	7.90667	10.9556	3.70202e-09	6.24376e-07	11.0644
PNMAL2	PNMAL2	2.38441	-1.32408	2.15688	0.0455152	0.108566	-4.25802
SLC25A43	SLC25A43	2.38683	1.72553	3.14312	0.00588994	0.0229515	-2.62493
TRIM9	TRIM9	2.39436	-0.865733	2.61612	0.0179932	0.054206	-3.47567
PLA2G4E	PLA2G4E	2.39443	-0.199326	2.69942	0.0151257	0.0474993	-3.33161
SPOCD1	SPOCD1	2.39479	-1.36761	2.63117	0.0174395	0.0528617	-3.40355
CAV2	CAV2	2.39557	4.01776	4.56037	0.000272851	0.00227721	-0.0438912
TREML3P	TREML3P	2.39648	-2.83214	2.40562	0.0277186	0.0752208	-3.8372
SCGB1B2P	SCGB1B2P	2.39661	-2.32522	2.9495	0.00891787	0.0316925	-2.77425
PCDH11Y	PCDH11Y	2.39766	-3.32842	2.36757	0.0299368	0.0797119	-3.91935
C7orf25	C7orf25	2.39871	2.31828	8.27236	2.18905e-07	1.19097e-05	7.30093
CD247	CD247	2.40082	-2.52772	2.42251	0.0267842	0.0733737	-3.79979
ARHGEF6	ARHGEF6	2.40099	1.15077	3.67439	0.00186048	0.00958126	-1.3694
MPP2	MPP2	2.40165	0.460083	2.33488	0.0319735	0.0837458	-4.21965
RP11-503C24.4	RP11-503C24.4	2.402	-3.51389	2.53956	0.0210798	0.0611794	-3.60071
KCNK12	KCNK12	2.40399	-1.5562	2.19408	0.0423099	0.103095	-4.19358
CD9	CD9	2.40591	7.47672	10.5433	6.58871e-09	9.19648e-07	10.4522
DAGLA	DAGLA	2.40635	2.53131	4.81982	0.000156961	0.00150485	0.707581
CAPN13	CAPN13	2.40669	1.89687	2.84463	0.0111427	0.0377191	-3.26917
MUC15	MUC15	2.40832	2.11978	3.7183	0.00169076	0.0088997	-1.68158
UST	UST	2.40995	3.70157	7.24043	1.32358e-06	4.30673e-05	5.34289
SLC38A4	SLC38A4	2.41003	0.853049	3.08138	0.00672589	0.0255538	-2.75364
SPTBN4	SPTBN4	2.41009	-0.104741	2.74882	0.0136376	0.0440138	-3.23406
BSCL2	BSCL2	2.41061	4.52018	5.68503	2.61254e-05	0.000398838	2.14072
OTUD1	OTUD1	2.41843	2.67659	4.96874	0.000114602	0.00119744	1.11664
CNTN6	CNTN6	2.41927	-2.22225	2.67641	0.0158709	0.0492352	-3.34029
SMARCD3	SMARCD3	2.41971	3.9868	8.63905	1.19367e-07	7.52605e-06	7.84968
ZNF578	ZNF578	2.4199	-0.81874	3.58267	0.00227182	0.0111438	-1.51913
SLC34A2	SLC34A2	2.4237	8.56948	5.13632	8.0662e-05	0.000915089	0.707016
ASIC4	ASIC4	2.42428	-1.66168	2.47792	0.023923	0.0675187	-3.68957
STAB1	STAB1	2.43673	1.29818	2.81427	0.0118814	0.0396875	-3.09309
HIST1H2AC	HIST1H2AC	2.43723	2.71368	4.47548	0.00032736	0.00260025	-0.0425832
CCDC64	CCDC64	2.43751	3.99049	5.34156	5.26887e-05	0.000667313	1.57326
ZFHX4	ZFHX4	2.4401	-0.443709	2.91934	0.00950926	0.0333261	-2.87254
TCTA	TCTA	2.44303	4.48733	13.525	1.4336e-10	5.80294e-08	14.5463
LOC101927417	LOC101927417	2.44629	-2.8386	2.30032	0.0342672	0.0880789	-4.04048
RHEBL1	RHEBL1	2.44659	-1.4366	2.59638	0.0187452	0.0559854	-3.4733
AGBL4	AGBL4	2.44978	-1.12303	2.80867	0.0120226	0.0400075	-3.09256
KLRG1	KLRG1	2.45027	-1.48437	4.70859	0.000198803	0.0017968	0.820669
TRABD2B	TRABD2B	2.45071	-1.28697	2.69281	0.0153363	0.0479961	-3.28593
C6orf123	C6orf123	2.45377	-3.60199	2.95536	0.00880712	0.0313705	-2.79395
LIX1L	LIX1L	2.45467	3.3067	5.91187	1.65729e-05	0.000284254	2.87155
ZMYND12	ZMYND12	2.45839	0.254152	2.95305	0.00885076	0.0315093	-2.87849
RGN	RGN	2.45876	-0.355989	4.54714	0.000280699	0.0023245	0.478848
RNF125	RNF125	2.46085	1.34673	2.82719	0.0115615	0.0388501	-3.18635
LOC100996246	LOC100996246	2.462	-1.20164	4.05611	0.000810535	0.00510405	-0.522657
LOC102723775	LOC102723775	2.46372	0.882605	3.22264	0.00496192	0.020109	-2.52374
RIN2	RIN2	2.46568	4.49754	7.18483	1.46418e-06	4.57309e-05	5.18185
TMCC2	TMCC2	2.46864	1.93933	6.13693	1.06212e-05	0.000203178	3.417
MTNR1A	MTNR1A	2.46912	-2.43578	2.70801	0.0148562	0.0469017	-3.24751
ZSCAN18	ZSCAN18	2.46997	4.28579	10.7777	4.73793e-09	7.15604e-07	10.9889
ARHGAP23	ARHGAP23	2.47915	3.42922	7.70366	5.79978e-07	2.34295e-05	6.17021
GCKR	GCKR	2.48174	-3.54704	3.50347	0.00269904	0.0127067	-1.68027
KLRG2	KLRG2	2.48231	2.07477	4.83722	0.00015128	0.00146566	0.614918
CNFN	CNFN	2.4829	0.658571	7.36968	1.04836e-06	3.67727e-05	5.77629
ZNF19	ZNF19	2.48636	1.36936	5.91688	1.64083e-05	0.000282387	3.09002
CRISPLD2	CRISPLD2	2.48702	3.3297	5.04125	9.84099e-05	0.00106282	1.03958
HSPA12A	HSPA12A	2.48749	-0.50054	2.70187	0.0150483	0.0473585	-3.29699
OLFM2	OLFM2	2.4879	0.502227	3.30677	0.00413656	0.017489	-2.20501
ITGB2-AS1	ITGB2-AS1	2.49102	-2.21498	2.36019	0.0303852	0.0806089	-3.9193
C16orf74	C16orf74	2.49177	-0.992368	4.03612	0.000846508	0.00526505	-0.59589
GNA15	GNA15	2.49255	1.5732	3.879	0.00119145	0.00682531	-1.07384
ADAMTS7	ADAMTS7	2.49703	-0.269026	2.4756	0.0240367	0.0677397	-3.69669
AAED1	AAED1	2.498	2.0637	6.81974	2.87118e-06	7.61596e-05	4.82058
TNFSF15	TNFSF15	2.50003	4.24985	7.98849	3.54164e-07	1.69856e-05	6.64192
EPHB6	EPHB6	2.50108	1.01396	3.79143	0.00144178	0.00790831	-1.28186
PTPLAD2	PTPLAD2	2.50181	3.23983	3.80384	0.00140332	0.00775579	-1.44216
ELOVL3	ELOVL3	2.50188	-2.64714	3.49219	0.0027661	0.012947	-1.70343
KLHL32	KLHL32	2.50222	0.798058	3.5306	0.00254441	0.0121396	-1.76591
RBPMS-AS1	RBPMS-AS1	2.5025	0.910462	3.28382	0.00434719	0.0181933	-2.2661
TMPRSS6	TMPRSS6	2.50316	-0.32696	3.31023	0.00410567	0.0173802	-2.18603
GLIPR2	GLIPR2	2.50593	1.25563	3.5275	0.00256164	0.0122046	-1.72413
LYPD1	LYPD1	2.50778	4.03191	3.52551	0.00257275	0.0122373	-2.10546
ATHL1	ATHL1	2.509	3.207	2.5818	0.0193194	0.0573322	-4.14073
SLC4A11	SLC4A11	2.50931	2.29946	4.34988	0.00042902	0.00316896	-0.289097
LOC102724641	LOC102724641	2.51232	-2.3451	3.12372	0.00614095	0.023746	-2.42968
DEPTOR	DEPTOR	2.51335	3.42957	4.28196	0.000496803	0.00351481	-0.660847
LOC728819	LOC728819	2.51387	-1.1457	4.75957	0.000178371	0.00165523	0.920852
SLC45A3	SLC45A3	2.51406	1.20776	2.6661	0.016216	0.0500755	-3.57614
DBH-AS1	DBH-AS1	2.51592	-0.712113	4.49108	0.000316577	0.00253851	0.342558
IP6K3	IP6K3	2.51745	-2.42519	2.9963	0.0080703	0.0293467	-2.69974
LOC100652777	LOC100652777	2.51933	-3.0021	3.35449	0.00373018	0.0161452	-1.98633
ATP8B4	ATP8B4	2.52116	-1.55215	3.5912	0.00223003	0.0109948	-1.47448
CLMP	CLMP	2.5218	-0.888133	2.93706	0.00915743	0.0323519	-2.81857
NUDT10	NUDT10	2.52525	-2.55768	2.243	0.0384115	0.0956576	-4.1168
ISL2	ISL2	2.52574	-2.74428	2.82056	0.0117247	0.0392874	-3.0595
ENO1-AS1	ENO1-AS1	2.52669	-2.43115	3.72867	0.00165301	0.00874646	-1.21396
SARDH	SARDH	2.52671	0.913749	3.35509	0.00372536	0.0161278	-2.3213
SYPL2	SYPL2	2.52893	-0.172978	2.11701	0.0491965	0.115228	-4.36305
SARM1	SARM1	2.52943	4.58027	7.23565	1.33509e-06	4.30907e-05	5.45028
INTS6-AS1	INTS6-AS1	2.53538	-0.888197	2.68304	0.0156526	0.0487898	-3.35146
RASL10B	RASL10B	2.53625	1.32196	4.5815	0.000260781	0.00220281	0.391029
EPHA10	EPHA10	2.54137	-2.19674	2.40863	0.02755	0.0748536	-3.81593
MST1L	MST1L	2.54286	1.65473	2.63042	0.0174666	0.0529279	-3.64307
F8A1	F8A1	2.54472	3.84546	8.08604	2.99846e-07	1.49105e-05	6.82489
GNMT	GNMT	2.54488	0.617735	4.05382	0.000814579	0.00512314	-0.616282
FER1L5	FER1L5	2.54731	-1.68596	2.81535	0.0118544	0.0396367	-3.05812
NTN3	NTN3	2.55155	-3.15327	4.14529	0.000667885	0.00441022	-0.348478
NYAP1	NYAP1	2.55168	0.0333277	2.52163	0.0218719	0.0629682	-3.81771
TRIM55	TRIM55	2.55212	-1.35585	3.42263	0.00321748	0.0144515	-1.82617
TAF7L	TAF7L	2.5592	-2.21242	3.99081	0.000934142	0.00566559	-0.656963
AMER3	AMER3	2.55935	-2.95372	3.00878	0.00785788	0.0288108	-2.68663
ALPPL2	ALPPL2	2.55956	-2.35158	2.68039	0.0157395	0.0489552	-3.3185
RBMS3-AS3	RBMS3-AS3	2.56037	-2.24891	3.66788	0.00188706	0.00968762	-1.32405
CLMN	CLMN	2.5638	1.26768	2.37516	0.0294811	0.0788305	-4.09912
AC024592.9	AC024592.9	2.5641	-2.65857	3.89698	0.0011457	0.00664598	-0.864242
S100A4	S100A4	2.56422	4.15467	5.08523	8.97494e-05	0.000992589	0.997459
ALDH1L2	ALDH1L2	2.56442	1.91509	4.9762	0.000112816	0.00118674	1.26544
CENPV	CENPV	2.56647	1.97383	6.21185	9.17277e-06	0.000184825	3.64165
CHST7	CHST7	2.56668	1.99288	5.64135	2.85402e-05	0.000424101	2.51083
LOC101928913	LOC101928913	2.56939	-3.01808	2.34317	0.0314452	0.0827484	-3.96221
LOC389831	LOC389831	2.56965	1.95886	4.12888	0.000692086	0.00454334	-0.97703
PPP4R4	PPP4R4	2.5709	-2.15445	2.37063	0.0297524	0.0793566	-3.88881
LOC102724023	LOC102724023	2.57819	4.65208	9.00079	6.66932e-08	4.80357e-06	8.24747
PRSS30P	PRSS30P	2.57901	-1.03002	2.70767	0.0148668	0.0469186	-3.25998
COL4A3	COL4A3	2.58439	2.13593	2.68253	0.0156692	0.0488042	-3.42107
LYL1	LYL1	2.58674	2.37345	3.65481	0.00194156	0.00989555	-1.43642
DCHS1	DCHS1	2.58714	1.49171	5.79096	2.11058e-05	0.000342276	2.90121
LINC00589	LINC00589	2.58847	-2.06261	2.6047	0.0184246	0.0552357	-3.4466
LOC102724040	LOC102724040	2.59047	-1.97847	2.98307	0.0083016	0.0300029	-2.72155
C1orf101	C1orf101	2.59071	-0.902181	2.93409	0.00921548	0.0325072	-2.82747
MKX	MKX	2.59359	-1.86515	2.11806	0.0490958	0.115046	-4.33563
CCDC69	CCDC69	2.59383	3.47896	3.06739	0.0069308	0.0261566	-3.14624
LYRM9	LYRM9	2.59439	1.43713	7.41946	9.5892e-07	3.43497e-05	5.90025
CAPN3	CAPN3	2.59452	3.15046	4.35364	0.000425557	0.0031504	-0.362364
CRISP2	CRISP2	2.59471	-2.82694	2.3283	0.0323987	0.0845649	-3.9765
GALNT16	GALNT16	2.59573	-0.93496	3.65766	0.00192953	0.0098491	-1.37284
NOVA2	NOVA2	2.59686	-2.91082	3.24525	0.00472536	0.0194161	-2.20893
TBC1D9	TBC1D9	2.59975	4.38046	12.0775	8.36216e-10	1.94531e-07	12.7877
DNAH12	DNAH12	2.60008	2.11203	2.28487	0.035341	0.0903	-4.51337
LOC102724405	LOC102724405	2.60147	-1.51948	2.56694	0.0199221	0.0587074	-3.51683
APOD	APOD	2.60305	1.90005	2.59398	0.0188386	0.0562021	-3.69227
C19orf77	C19orf77	2.60322	-3.19769	2.91514	0.00959456	0.0335669	-2.87259
PLA2G10	PLA2G10	2.60341	0.772924	2.95122	0.00888521	0.0316008	-2.81052
PPIEL	PPIEL	2.60368	1.34344	2.17932	0.0435558	0.105244	-4.48568
TPSG1	TPSG1	2.60524	-2.88468	2.73827	0.0139429	0.044707	-3.2193
CHRM5	CHRM5	2.61027	-2.63549	2.80955	0.0120003	0.0399595	-3.05771
IL4R	IL4R	2.61134	3.86897	7.0186	1.98509e-06	5.67451e-05	4.96139
ASAH2	ASAH2	2.61217	-2.71728	2.99268	0.00813287	0.0295195	-2.69245
ITGA8	ITGA8	2.6174	-2.88814	2.69831	0.0151608	0.0475572	-3.27121
MGC27382	MGC27382	2.61753	-2.81835	2.45522	0.0250587	0.0698956	-3.75646
ABLIM3	ABLIM3	2.61779	-0.922943	2.44321	0.0256793	0.0711951	-3.75695
PRAM1	PRAM1	2.6181	0.150548	2.98253	0.00831118	0.0300321	-2.74546
LINC00925	LINC00925	2.61924	-1.24299	4.74832	0.000182686	0.00168907	0.882328
TBX22	TBX22	2.61927	-2.68688	2.12722	0.0482283	0.113533	-4.32636
GPD1	GPD1	2.62021	0.124534	2.73933	0.013912	0.044636	-3.19956
CRIP2	CRIP2	2.62036	4.10594	3.27057	0.00447361	0.018584	-2.88768
LOXL1	LOXL1	2.62107	0.154288	2.64537	0.0169317	0.0517127	-3.43212
EMP2	EMP2	2.62125	7.01434	5.3323	5.37053e-05	0.000677645	1.19675
AC010524.2	AC010524.2	2.62425	-2.15172	2.97694	0.00841087	0.0302782	-2.72274
LZTS3	LZTS3	2.62427	4.93061	8.73349	1.02381e-07	6.68417e-06	7.84833
CDH8	CDH8	2.62519	-2.57123	2.33476	0.0319814	0.0837458	-3.9525
RSAD2	RSAD2	2.62905	1.41789	2.93909	0.00911789	0.0322504	-2.95627
LOC102724614	LOC102724614	2.63042	0.240743	3.74863	0.00158266	0.00849191	-1.1813
C1orf233	C1orf233	2.63246	2.49703	7.30026	1.18785e-06	4.02695e-05	5.5787
LOC101928431	LOC101928431	2.63419	-1.46353	3.61245	0.00212917	0.0106375	-1.44532
TFAP2A-AS1	TFAP2A-AS1	2.63585	-3.27091	2.95024	0.00890389	0.0316539	-2.80273
CDC25B	CDC25B	2.63769	6.59696	7.27952	1.23317e-06	4.13214e-05	5.10644
LPPR5	LPPR5	2.63839	-2.17361	2.11891	0.0490143	0.114895	-4.3263
ISM1	ISM1	2.63894	-0.214263	2.95668	0.0087824	0.0313211	-2.79987
MUC20	MUC20	2.63914	3.80132	3.34645	0.00379577	0.0163731	-2.73922
RARRES3	RARRES3	2.64029	2.29304	3.36139	0.00367477	0.0159669	-2.13236
SH2D3C	SH2D3C	2.64104	-1.01866	3.0746	0.00682443	0.0258602	-2.52897
ZMAT1	ZMAT1	2.64216	0.988222	3.57301	0.00232007	0.011331	-1.6341
LINC00239	LINC00239	2.64442	-1.339	2.69393	0.0153003	0.0479206	-3.28372
IL1RN	IL1RN	2.64632	-1.41603	2.80533	0.0121078	0.0402156	-3.08839
RASSF5	RASSF5	2.64717	4.20213	8.84472	8.55671e-08	5.87048e-06	8.17471
LONRF3	LONRF3	2.64784	2.28037	3.75387	0.00156471	0.00841828	-1.39193
SMPD3	SMPD3	2.64975	3.7183	2.66455	0.0162682	0.0501833	-3.94541
LOC100506860	LOC100506860	2.64994	0.830993	4.01443	0.00088738	0.00546053	-0.706343
SEZ6L2	SEZ6L2	2.65192	2.91409	2.56988	0.0198014	0.0584283	-4.02971
ARMCX4	ARMCX4	2.65597	4.00324	8.09202	2.96813e-07	1.48326e-05	6.99846
STMN3	STMN3	2.65615	2.65695	2.6528	0.0166717	0.0511784	-3.90625
AC095067.1	AC095067.1	2.65616	-3.55108	2.64429	0.0169697	0.0517786	-3.39988
LOC102723475	LOC102723475	2.65735	-3.2432	2.78514	0.0126343	0.041558	-3.12775
FAM178B	FAM178B	2.66095	0.593172	4.49916	0.000311126	0.0025061	0.238468
C3orf80	C3orf80	2.66239	-0.76689	2.47718	0.0239591	0.0675925	-3.74643
TMEM37	TMEM37	2.6639	-1.74115	2.8598	0.0107905	0.0368278	-2.98144
NXF2B	NXF2B	2.66829	-3.78205	2.34565	0.0312883	0.0824322	-3.95683
ST8SIA4	ST8SIA4	2.67078	2.8758	3.43011	0.0031656	0.014277	-2.34543
FAM171B	FAM171B	2.6718	2.33092	4.57998	0.000261632	0.00220632	0.118587
ZNF619	ZNF619	2.67409	1.7976	7.55775	7.49798e-07	2.83648e-05	6.13618
OR13A1	OR13A1	2.6746	-3.42997	4.15164	0.000658745	0.00436696	-0.334685
TMEM232	TMEM232	2.67727	-0.280299	2.12572	0.0483696	0.113743	-4.40698
LOC102724314	LOC102724314	2.6778	-2.14691	2.8639	0.0106973	0.0365591	-2.9503
HCP5	HCP5	2.67928	-0.32712	3.74133	0.00160803	0.00859387	-1.1781
ATP1A2	ATP1A2	2.67965	-2.76553	2.67917	0.0157796	0.0490347	-3.33289
LOC101928738	LOC101928738	2.67971	-2.46734	2.98587	0.00825216	0.0298712	-2.73148
ETNK2	ETNK2	2.68443	1.38717	2.27947	0.035724	0.0911176	-4.26192
GHDC	GHDC	2.68691	3.85857	13.4006	1.65788e-10	6.33089e-08	14.4154
REN	REN	2.68727	-2.92671	2.15602	0.045592	0.10866	-4.29323
DNAJC12	DNAJC12	2.68937	0.82493	2.27674	0.0359193	0.0914773	-4.30235
IKZF1	IKZF1	2.68961	-1.66182	2.65412	0.016626	0.0510769	-3.3634
2004-09-01	2004-09-01	2.69428	-1.06226	2.8353	0.0113649	0.0383421	-3.01587
TNS4	TNS4	2.69452	-0.0759945	2.42885	0.0264413	0.0727184	-3.87421
PLA2G4F	PLA2G4F	2.69588	4.17604	2.76423	0.0132029	0.042975	-3.91399
ACHE	ACHE	2.69965	-0.0935963	2.25906	0.0372056	0.0939259	-4.22136
DDIT4	DDIT4	2.70175	6.69241	7.47093	8.74758e-07	3.20149e-05	5.45614
LOXL4	LOXL4	2.70307	3.72295	2.36042	0.0303716	0.0805941	-4.54897
LOC101927596	LOC101927596	2.70372	-3.34278	2.28339	0.0354456	0.0905103	-4.06865
P2RX7	P2RX7	2.70386	-1.14567	3.08875	0.00662023	0.0252044	-2.50934
CYP3A7	CYP3A7	2.70414	-1.64506	2.5317	0.0214234	0.0619589	-3.58714
TRO	TRO	2.70447	2.60447	5.81947	1.99325e-05	0.000327447	2.62971
HIST1H2AL	HIST1H2AL	2.70472	-3.07605	4.17187	0.000630489	0.00421973	-0.292584
SPATS1	SPATS1	2.70627	-3.77696	2.11907	0.0489994	0.114873	-4.35675
PIK3IP1	PIK3IP1	2.70788	5.11519	8.61272	1.24608e-07	7.71238e-06	7.72855
SMOX	SMOX	2.70851	0.915641	4.08904	0.000754583	0.00484057	-0.57936
LRRC56	LRRC56	2.71135	2.52011	4.33217	0.000445734	0.00324971	-0.320943
HES6	HES6	2.71172	4.87292	3.24064	0.00477271	0.0195378	-3.16755
KRTAP5-2	KRTAP5-2	2.71183	-1.89003	2.3803	0.0291768	0.078265	-3.89347
LINC00923	LINC00923	2.71443	-3.51322	2.72564	0.0143174	0.0455914	-3.24293
ABCA8	ABCA8	2.71598	-0.390524	2.30949	0.0336441	0.0868969	-4.01535
KANSL1-AS1	KANSL1-AS1	2.71776	-0.110481	3.88058	0.00118736	0.00680377	-0.923722
GAL	GAL	2.71803	-3.25981	2.3922	0.0284823	0.07684	-3.87173
SFTPB	SFTPB	2.72335	11.7174	8.57989	1.31486e-07	8.06409e-06	7.21845
BCL2L15	BCL2L15	2.72342	-0.0542663	3.51923	0.00260812	0.0123707	-1.6443
FAM86B1	FAM86B1	2.72372	1.18678	5.02574	0.000101664	0.0010904	1.34872
PHF21B	PHF21B	2.72406	-2.61199	2.36595	0.0300344	0.0799088	-3.89829
C8orf31	C8orf31	2.7243	-1.77578	3.39306	0.0034308	0.0151574	-1.88696
POM121L9P	POM121L9P	2.72642	1.69575	2.96054	0.00871045	0.0311138	-2.85813
C15orf52	C15orf52	2.72971	2.40793	3.16311	0.00564179	0.0221588	-2.53658
2003-03-01	2003-03-01	2.73007	0.332919	2.51209	0.0223046	0.06395	-3.70641
GRAMD2	GRAMD2	2.73022	4.43385	10.8009	4.58726e-09	7.08645e-07	11.0095
FAM131C	FAM131C	2.73461	-2.53552	2.85695	0.010856	0.0369765	-2.96396
CD19	CD19	2.73476	-3.2241	2.89992	0.00991016	0.0344803	-2.90178
SUSD2	SUSD2	2.73553	7.08589	7.45719	8.96447e-07	3.26316e-05	5.41026
LOC102723666	LOC102723666	2.73607	-1.56653	2.55122	0.0205789	0.0600659	-3.56464
FMO5	FMO5	2.73907	4.82128	3.20112	0.00519779	0.0208272	-3.02551
FRMPD3	FRMPD3	2.73928	0.118325	3.49272	0.0027629	0.0129365	-1.87007
SNX31	SNX31	2.74162	-3.61671	2.50256	0.0227453	0.0648186	-3.65122
CRIM1	CRIM1	2.74299	3.93178	3.74147	0.00160757	0.00859387	-1.53827
WFDC1	WFDC1	2.74316	-2.52569	3.62079	0.00209085	0.0104874	-1.43624
ZBTB20	ZBTB20	2.74513	1.84296	2.91275	0.00964347	0.0337263	-2.9335
TMEM196	TMEM196	2.74525	-2.40074	2.29571	0.0345845	0.0887334	-4.02574
HS6ST3	HS6ST3	2.75147	0.450521	4.30147	0.000476285	0.00340499	-0.245848
CHRDL1	CHRDL1	2.75507	-2.80611	3.12011	0.00618887	0.0238766	-2.46163
LOC100270804	LOC100270804	2.75717	-0.229661	5.04612	9.74092e-05	0.00105332	1.4366
GJD3	GJD3	2.75923	3.51756	7.3995	9.93778e-07	3.52243e-05	5.83334
HIST1H3D	HIST1H3D	2.75931	0.103601	3.46163	0.00295608	0.0136221	-1.78749
VIPR2	VIPR2	2.76065	0.34639	3.93707	0.00104999	0.00621001	-0.824631
SPAG1	SPAG1	2.76204	2.79372	4.28123	0.000497582	0.00351871	-0.424119
ZNF334	ZNF334	2.76435	1.68879	6.93354	2.32301e-06	6.50281e-05	5.0183
SERTM1	SERTM1	2.76479	-2.82038	2.27487	0.036053	0.0917486	-4.08347
NEUROD2	NEUROD2	2.76753	-2.10259	2.46675	0.0244756	0.0686477	-3.7093
CELF6	CELF6	2.76928	1.18604	5.76734	2.21313e-05	0.000354643	2.85236
LOC284600	LOC284600	2.77045	-1.40301	3.25411	0.00463572	0.019124	-2.20423
AZU1	AZU1	2.77352	-3.49247	2.51818	0.0220276	0.0633305	-3.63788
LINC00578	LINC00578	2.77459	-2.22347	4.29135	0.000486817	0.00346438	-0.0379876
OTX1	OTX1	2.77498	-0.175459	2.5832	0.0192635	0.0572188	-3.63347
HLA-DPA1	HLA-DPA1	2.77615	0.6176	2.34069	0.0316023	0.0830432	-3.96507
GIPR	GIPR	2.78147	1.47606	5.82173	1.98427e-05	0.000326236	2.88765
C5AR2	C5AR2	2.78153	-2.0316	4.45361	0.00034312	0.0026885	0.290456
AQP1	AQP1	2.78221	2.38677	2.62506	0.017662	0.0534241	-3.63411
CEACAM6	CEACAM6	2.78458	8.69075	8.92017	7.58282e-08	5.31034e-06	7.88009
ARRDC4	ARRDC4	2.78473	3.96774	6.40386	6.32137e-06	0.000140134	3.81266
LINC00689	LINC00689	2.78668	-0.290282	4.75379	0.000180574	0.00167108	0.881857
FKBP5	FKBP5	2.78775	6.39117	8.6757	1.12449e-07	7.24792e-06	7.65845
NPFFR1	NPFFR1	2.78885	-2.59802	2.80538	0.0121065	0.0402156	-3.06607
LOC101926907	LOC101926907	2.78928	1.75704	6.15175	1.03169e-05	0.000201188	3.59471
SRGN	SRGN	2.79324	-1.36493	3.72149	0.00167906	0.0088496	-1.22737
PALM	PALM	2.79734	-0.276438	3.72532	0.00166512	0.00879216	-1.24251
LOC102723902	LOC102723902	2.79824	-0.832338	2.95553	0.00880405	0.0313705	-2.80726
PCDH11X	PCDH11X	2.79848	-1.04357	2.7121	0.0147293	0.0466229	-3.33792
RIMBP3	RIMBP3	2.7988	-1.8706	2.13977	0.0470627	0.111326	-4.29272
CHST5	CHST5	2.79966	-1.41621	2.45479	0.0250805	0.0699372	-3.75255
KLK14	KLK14	2.80194	-1.01066	2.30329	0.0340639	0.0876805	-4.00631
ATG9B	ATG9B	2.80253	0.297627	2.6614	0.0163755	0.0504598	-3.44282
CTSH	CTSH	2.8028	8.19477	3.35678	0.00371172	0.0160929	-3.05214
LOC102724129	LOC102724129	2.80404	0.826783	3.55935	0.00239012	0.0115644	-1.54386
CD83	CD83	2.80483	2.84841	3.36439	0.00365096	0.015901	-2.25867
LINC00092	LINC00092	2.80484	-2.89509	2.94346	0.00903334	0.0319849	-2.81505
SLC1A7	SLC1A7	2.80611	-1.70305	2.88415	0.0102477	0.0353507	-2.909
PRR18	PRR18	2.80693	-1.0252	2.68112	0.0157156	0.0489184	-3.35927
RNASE6	RNASE6	2.80838	-0.37129	2.5055	0.0226088	0.0645295	-3.63561
EBI3	EBI3	2.80852	-2.81592	3.74003	0.00161259	0.00861299	-1.18041
ACSS1	ACSS1	2.80859	5.89959	7.86384	4.38921e-07	1.94285e-05	6.21973
HIC1	HIC1	2.8101	0.217992	3.68193	0.00183019	0.00944931	-1.30073
C18orf63	C18orf63	2.8148	-1.96439	2.40683	0.0276503	0.0750657	-3.81896
ACE	ACE	2.8158	0.382089	2.12705	0.048244	0.113536	-4.37
LOC102723461	LOC102723461	2.81616	-2.50107	2.56756	0.0198968	0.0586415	-3.54471
CAMP	CAMP	2.81674	-2.54431	2.34124	0.0315675	0.0829734	-3.96375
ADAMTSL1	ADAMTSL1	2.81869	0.375977	2.82853	0.0115287	0.0387718	-3.10485
HGFAC	HGFAC	2.82281	-0.260931	4.24433	0.000538917	0.00373276	-0.320298
LOC101928111	LOC101928111	2.82696	-1.48972	5.58272	3.21478e-05	0.000460792	2.56225
RP11-474D1.3	RP11-474D1.3	2.82983	-3.25858	2.37702	0.0293706	0.0786346	-3.8727
PLCG2	PLCG2	2.83054	0.638172	4.30713	0.000470497	0.00338153	-0.0228845
SCARNA13	SCARNA13	2.83107	-3.83053	2.85929	0.0108022	0.0368567	-2.98129
NHLRC4	NHLRC4	2.83315	0.0419331	2.45157	0.0252458	0.0703206	-3.8708
ZNF501	ZNF501	2.83458	0.799247	5.69617	2.55441e-05	0.000391657	2.69701
SSPN	SSPN	2.83507	0.248345	7.27191	1.25027e-06	4.16056e-05	5.65534
LINC00506	LINC00506	2.83588	-2.18878	2.93655	0.00916731	0.0323743	-2.82862
LOC100129722	LOC100129722	2.8377	-0.539051	3.81737	0.00136258	0.00759076	-1.07926
ZNF883	ZNF883	2.8406	0.665444	4.87218	0.000140492	0.0013952	1.04727
PARP11	PARP11	2.84109	2.34038	7.87836	4.28044e-07	1.91663e-05	6.66915
MFSD6L	MFSD6L	2.84475	-1.10019	2.64459	0.0169593	0.051755	-3.39766
LOC101927870	LOC101927870	2.84524	-2.29616	2.46487	0.0245694	0.0688535	-3.71057
POM121L8P	POM121L8P	2.8457	-0.0447682	2.48136	0.0237552	0.0671202	-3.67988
C14orf132	C14orf132	2.84765	4.91655	3.34879	0.00377655	0.0162971	-2.87318
RIPK3	RIPK3	2.84777	1.1185	5.03898	9.88792e-05	0.00106645	1.45125
PMP22	PMP22	2.85077	-0.313433	2.78049	0.0127587	0.0418583	-3.11595
FOLR1	FOLR1	2.85217	3.6992	5.16036	7.67188e-05	0.000876743	1.26975
CAT	CAT	2.85294	5.77034	13.3738	1.71075e-10	6.36354e-08	14.328
ZNF843	ZNF843	2.85306	-2.24444	3.3331	0.00390722	0.0167361	-2.00647
PDE4A	PDE4A	2.85324	1.7365	2.74856	0.0136451	0.044031	-3.31125
TUBA1A	TUBA1A	2.85325	6.36062	7.22869	1.35205e-06	4.32292e-05	5.02403
LINC00999	LINC00999	2.85401	1.0488	7.49431	8.39111e-07	3.0934e-05	6.05134
COL16A1	COL16A1	2.85586	1.53875	3.72311	0.00167315	0.00882536	-1.40399
LOC101927722	LOC101927722	2.85603	-2.86366	4.66951	0.000216071	0.00191801	0.734057
CYP4A22	CYP4A22	2.85776	-3.00433	3.38014	0.00352831	0.0154901	-1.93166
F2R	F2R	2.85809	2.20244	5.61558	3.00717e-05	0.000439755	2.319
FAM27B	FAM27B	2.85995	-0.666634	2.18833	0.0427915	0.103956	-4.21167
RIN3	RIN3	2.8604	-0.286977	4.05031	0.000820808	0.00515296	-0.544204
LOC100507336	LOC100507336	2.86697	-1.63422	2.23559	0.0389798	0.0967397	-4.12666
HIST2H2BA	HIST2H2BA	2.86862	-2.77003	3.8998	0.00113868	0.00661476	-0.856799
ADAMTS15	ADAMTS15	2.86952	-0.996375	2.41554	0.0271664	0.0740897	-3.80782
KCND2	KCND2	2.86994	-1.38814	3.01746	0.00771329	0.0283938	-2.68948
DUSP2	DUSP2	2.87108	0.57462	3.12282	0.00615294	0.0237652	-2.50207
COX6B2	COX6B2	2.8711	-2.69571	3.5558	0.00240863	0.0116428	-1.55436
REEP1	REEP1	2.87568	1.51058	4.54498	0.000281999	0.00232876	0.215019
CGREF1	CGREF1	2.87617	0.554087	3.22803	0.0049045	0.0199162	-2.25876
MTURN	MTURN	2.87646	4.06939	3.08402	0.0066879	0.0254286	-3.27429
TMEM156	TMEM156	2.87966	-2.04868	2.18172	0.043351	0.1049	-4.22426
LINC00341	LINC00341	2.88239	-1.61335	2.43795	0.0259561	0.0717559	-3.76617
SLC41A2	SLC41A2	2.88507	3.54881	10.0105	1.42335e-08	1.6397e-06	9.97008
WBSCR17	WBSCR17	2.88678	-2.97818	3.57932	0.00228845	0.0112037	-1.52127
LOC102724153	LOC102724153	2.88692	-1.49925	3.07772	0.00677884	0.025726	-2.5462
LOC100506022	LOC100506022	2.88936	-1.76875	3.45854	0.00297602	0.0136921	-1.75385
DPY19L2P1	DPY19L2P1	2.89052	-3.72714	2.93981	0.00910401	0.0322126	-2.82178
BATF2	BATF2	2.89132	-1.78246	3.18025	0.00543714	0.0215473	-2.33918
PYCARD	PYCARD	2.89167	2.75491	5.26817	6.13211e-05	0.000749443	1.71444
LOC101928101	LOC101928101	2.89419	-1.45368	3.53825	0.00250242	0.0119873	-1.59728
2003-09-01	2003-09-01	2.89504	1.36043	3.12072	0.00618071	0.0238527	-2.70761
C1QTNF5	C1QTNF5	2.89843	-1.95493	3.89841	0.00114216	0.00663113	-0.859562
MAGEE1	MAGEE1	2.89918	0.563722	7.90124	4.11465e-07	1.86156e-05	6.73773
ACRBP	ACRBP	2.90782	-1.40635	4.04044	0.000838599	0.00522871	-0.555349
LOC102724159	LOC102724159	2.90923	3.16843	10.8745	4.14127e-09	6.652e-07	11.2134
SERPINF1	SERPINF1	2.90957	6.09017	4.96439	0.000115657	0.0012055	0.495639
BRINP3	BRINP3	2.91201	-2.51961	3.4231	0.00321417	0.0144463	-1.82917
IL1RL2	IL1RL2	2.91258	-1.2078	2.875	0.0104485	0.0358905	-2.92689
ASTN1	ASTN1	2.91402	-1.85202	2.20516	0.0413961	0.101455	-4.18207
SPAG8	SPAG8	2.92252	0.889825	2.29805	0.0344229	0.0883783	-4.21678
TRIM31	TRIM31	2.92305	-2.02681	2.43597	0.0260609	0.0719279	-3.7898
FAM47E	FAM47E	2.92522	1.05857	3.28705	0.00431692	0.018089	-2.38808
NFATC1	NFATC1	2.92687	-0.9167	2.12462	0.0484732	0.113917	-4.32041
PAPLN	PAPLN	2.93493	3.03599	4.48787	0.00031876	0.00254889	0.0385157
TRPM6	TRPM6	2.93494	-2.08683	3.32226	0.00400007	0.0170186	-2.0498
FRMPD2	FRMPD2	2.93494	-0.924128	2.48533	0.0235629	0.0666792	-3.70301
CTSLP2	CTSLP2	2.93514	-3.09687	2.76448	0.0131958	0.0429651	-3.16616
MMP17	MMP17	2.93542	-0.622268	2.6125	0.0181287	0.05451	-3.48689
EDN3	EDN3	2.93597	-2.43612	2.57735	0.0194981	0.057803	-3.50184
RP11-266K4.9	RP11-266K4.9	2.93703	-1.69522	4.3703	0.000410542	0.00307113	0.131019
FXYD1	FXYD1	2.93878	-3.14236	3.09675	0.0065075	0.0248454	-2.50759
PPT2-EGFL8	PPT2-EGFL8	2.93933	0.763221	3.10719	0.00636319	0.0244141	-2.68252
CYP4Z1	CYP4Z1	2.94448	-0.397017	4.52017	0.00029741	0.00242225	0.403326
IGFN1	IGFN1	2.94537	-1.57178	3.01886	0.00769028	0.0283321	-2.70287
CASP10	CASP10	2.94545	1.96013	4.03707	0.000844765	0.00525744	-0.658185
BHLHE23	BHLHE23	2.9493	-3.82619	2.80457	0.0121272	0.0402496	-3.08791
MST1P2	MST1P2	2.95148	2.19675	6.81714	2.88514e-06	7.63297e-05	4.75434
GCG	GCG	2.95249	-3.42958	3.02673	0.00756183	0.0279685	-2.64813
ST3GAL4	ST3GAL4	2.9537	3.90163	3.73667	0.00162446	0.00864566	-1.95401
CLEC18C	CLEC18C	2.9589	-2.20754	2.53403	0.0213212	0.0617339	-3.59034
CRYBB1	CRYBB1	2.95923	-3.1328	2.28803	0.0351191	0.0898691	-4.04743
ATP1A4	ATP1A4	2.95988	-3.1495	2.11514	0.0493749	0.115526	-4.3617
SLITRK1	SLITRK1	2.96074	-2.15209	2.25573	0.0374523	0.0943209	-4.09141
CCDC60	CCDC60	2.96096	-2.44971	2.8137	0.0118956	0.0397088	-3.06994
ALS2CL	ALS2CL	2.96211	2.96824	6.1812	9.73887e-06	0.000192785	3.46972
TGFB3	TGFB3	2.96636	4.1787	2.51822	0.0220258	0.0633305	-4.5411
PGBD5	PGBD5	2.97122	1.0686	6.68513	3.69726e-06	9.30708e-05	4.58126
GDF7	GDF7	2.97151	-2.90225	2.94366	0.00902951	0.0319826	-2.81364
KCNH2	KCNH2	2.9716	2.74582	3.32523	0.00397442	0.0169379	-2.77167
RHPN1-AS1	RHPN1-AS1	2.97412	-0.572179	5.06228	9.41672e-05	0.00103186	1.51396
GPR142	GPR142	2.97478	-3.21285	2.84878	0.0110454	0.0374702	-3.00111
MALRD1	MALRD1	2.97785	0.395046	6.57672	4.54046e-06	0.000108111	4.42564
NEK6	NEK6	2.97898	4.67394	9.75292	2.08809e-08	2.16723e-06	9.58443
CLEC7A	CLEC7A	2.98184	2.58636	2.38086	0.0291434	0.078217	-4.12525
MORN3	MORN3	2.98282	-1.0817	2.35432	0.0307472	0.0813185	-3.92958
ZFYVE28	ZFYVE28	2.98499	1.39547	4.63281	0.00023368	0.00203068	0.54733
ATP2C2	ATP2C2	2.9884	4.64334	4.11276	0.000716719	0.0046454	-1.0993
IRF5	IRF5	2.9888	0.246285	3.36849	0.00361865	0.015801	-1.95388
GUCY1B3	GUCY1B3	2.98972	1.30018	8.57645	1.32229e-07	8.08516e-06	7.84336
SFRP5	SFRP5	2.99414	-1.0845	2.47418	0.0241066	0.0679043	-3.69534
C20orf195	C20orf195	2.99622	-2.43847	2.17343	0.0440629	0.106127	-4.23873
SH3GL2	SH3GL2	2.99623	0.196618	3.56536	0.00235902	0.0114495	-1.72495
DCLK2	DCLK2	2.99627	0.45198	2.9696	0.00854375	0.0306482	-2.82639
NAV1	NAV1	3.00125	4.32938	4.87926	0.000138406	0.00138058	0.666875
TMEM63C	TMEM63C	3.00158	0.294717	2.61215	0.0181422	0.0545343	-3.53584
LOC100505585	LOC100505585	3.0029	-2.76784	3.30774	0.00412784	0.0174594	-2.07908
DISP2	DISP2	3.00657	0.848078	2.69855	0.0151533	0.0475455	-3.37837
CASC15	CASC15	3.00722	-1.50976	3.21128	0.0050851	0.0204688	-2.26725
RASGRF2	RASGRF2	3.00949	2.57366	3.80257	0.00140721	0.00777517	-1.37271
PSD	PSD	3.01063	2.97506	3.90036	0.00113732	0.00660871	-1.23034
LOC102724126	LOC102724126	3.01093	-1.16739	5.22479	6.70951e-05	0.000795512	1.85987
SCN4A	SCN4A	3.01192	-2.61481	2.29013	0.0349721	0.0896192	-4.0312
CBY3	CBY3	3.01525	-1.08646	5.3376	5.31205e-05	0.000671356	2.08073
ANKRD29	ANKRD29	3.01657	0.652887	2.87245	0.010505	0.0360419	-3.00876
SLCO4A1	SLCO4A1	3.01807	1.4027	3.5328	0.00253226	0.0120959	-1.7643
LRFN1	LRFN1	3.01958	-0.935096	5.11817	8.37772e-05	0.000942505	1.63619
ABLIM2	ABLIM2	3.02023	1.11561	3.36757	0.00362587	0.0158223	-2.21535
LRRC4C	LRRC4C	3.02124	-3.06859	4.48145	0.000323188	0.00257519	0.34865
TMEM151A	TMEM151A	3.02678	-2.08011	3.06093	0.00702751	0.0264122	-2.56013
TAC3	TAC3	3.03056	-1.75341	2.46396	0.0246154	0.0689251	-3.75202
LOC91450	LOC91450	3.03216	-2.41448	5.66204	2.7369e-05	0.000410311	2.71276
SEC14L4	SEC14L4	3.03292	2.15494	2.8588	0.0108135	0.0368691	-3.29164
UBD	UBD	3.03688	-2.37154	2.47389	0.0241208	0.0679256	-3.71884
ATP6V1C2	ATP6V1C2	3.03808	5.34893	2.91659	0.00956505	0.0334752	-3.54305
DAPK2	DAPK2	3.04008	4.39431	6.22211	8.99083e-06	0.000182148	3.29425
IGFBPL1	IGFBPL1	3.04226	2.19607	3.5917	0.0022276	0.0109892	-2.09564
IFITM10	IFITM10	3.04256	2.46524	3.0717	0.00686703	0.0259828	-3.06015
SPESP1	SPESP1	3.04415	-2.527	3.34745	0.00378758	0.0163413	-1.9977
KCNC4	KCNC4	3.0456	0.964533	4.6797	0.000211427	0.00188453	0.676733
EMP1	EMP1	3.04598	1.69688	2.22595	0.0397309	0.0980984	-4.21767
LOC102724792	LOC102724792	3.04721	-0.525242	5.42569	4.43117e-05	0.000587311	2.24906
EIF4EBP3	EIF4EBP3	3.0477	1.10382	2.28238	0.0355176	0.0906711	-4.15141
NOV	NOV	3.05068	-0.0768342	4.72739	0.000191004	0.00174447	0.814458
OAF	OAF	3.05108	-1.30157	2.55666	0.0203497	0.0596117	-3.54409
F8A3	F8A3	3.05207	-3.62444	2.41707	0.0270821	0.0739495	-3.8238
LOC101929540	LOC101929540	3.05659	-1.96477	4.41214	0.000375146	0.00286296	0.211271
C4A	C4A	3.05706	1.83112	2.68232	0.015676	0.0488103	-3.47294
DSCAML1	DSCAML1	3.05734	-0.976858	2.24744	0.0380745	0.0950757	-4.15738
SPACA6P-AS	SPACA6P-AS	3.06249	-1.51372	4.88597	0.000136456	0.00136725	1.18387
COTL1	COTL1	3.06649	5.26891	2.60722	0.0183285	0.0549883	-4.3322
TINCR	TINCR	3.0712	-1.52451	2.42572	0.0266102	0.0730454	-3.8105
RP11-166O4.5	RP11-166O4.5	3.07902	-3.23175	3.24656	0.00471204	0.0193756	-2.20351
PDE11A	PDE11A	3.08074	-1.42809	2.14217	0.0468425	0.110895	-4.29338
CAV1	CAV1	3.08121	3.08296	3.94684	0.0010279	0.00610434	-1.20774
WIPF3	WIPF3	3.08157	-2.38028	3.5565	0.00240499	0.0116279	-1.5675
TEKT5	TEKT5	3.08174	-2.1051	3.69022	0.00179744	0.00931108	-1.28404
NPDC1	NPDC1	3.08386	2.67304	2.46888	0.0243692	0.0684157	-4.35503
BRSK1	BRSK1	3.08466	1.5746	3.48046	0.00283753	0.0131808	-1.92976
EFHB	EFHB	3.0848	-1.50769	2.14806	0.0463069	0.109949	-4.28683
MGAT4A	MGAT4A	3.08504	3.63942	6.93219	2.32883e-06	6.51012e-05	4.87814
DLL4	DLL4	3.0855	2.99036	8.50616	1.48418e-07	8.73205e-06	7.6337
LOC100506851	LOC100506851	3.09344	-2.42814	3.26129	0.00456429	0.0188794	-2.15532
GOLGA8H	GOLGA8H	3.09416	0.576505	4.95968	0.000116809	0.00121174	1.30756
CAMK2N1	CAMK2N1	3.09508	1.13591	2.28503	0.0353298	0.0902827	-4.22902
FAM196A	FAM196A	3.09709	0.509925	3.28871	0.00430142	0.0180391	-2.13678
RP11-423H2.3	RP11-423H2.3	3.09737	-1.04529	3.58405	0.00226501	0.0111185	-1.54622
LOC728024	LOC728024	3.09951	0.451313	5.02625	0.000101555	0.00108981	1.43838
RMST	RMST	3.10111	-1.82922	3.16001	0.00567961	0.0222943	-2.36284
CCDC8	CCDC8	3.10219	1.25217	5.22277	6.73764e-05	0.000797445	1.66134
RXFP4	RXFP4	3.1083	-1.58503	3.47182	0.00289135	0.0133908	-1.72595
RP11-494M8.4	RP11-494M8.4	3.11003	-2.04885	2.92081	0.00947967	0.0332511	-2.83912
SLC7A10	SLC7A10	3.11274	-1.29334	3.51664	0.00262286	0.0124231	-1.64469
CFI	CFI	3.11328	3.80869	3.07832	0.00677019	0.025698	-3.06318
MAST1	MAST1	3.11527	0.488335	3.63383	0.00203231	0.0102471	-1.53854
CHRNA2	CHRNA2	3.11881	-1.75303	3.042	0.00731845	0.0272276	-2.60549
LMCD1	LMCD1	3.12081	1.49895	2.30467	0.0339701	0.087493	-4.25808
SPTLC3	SPTLC3	3.12283	2.37595	5.23439	6.57709e-05	0.000784869	1.64197
CXorf22	CXorf22	3.12377	-2.90584	2.15375	0.0457943	0.109026	-4.29412
CCDC74B	CCDC74B	3.12416	-0.573235	2.22662	0.0396778	0.0980033	-4.2309
ARHGAP4	ARHGAP4	3.12513	2.00645	5.20495	6.99188e-05	0.000821769	1.62199
MAGIX	MAGIX	3.12617	2.45476	9.35138	3.85035e-08	3.2589e-06	9.0492
CCDC74A	CCDC74A	3.12949	0.831048	2.18312	0.0432316	0.104711	-4.53957
TCEAL5	TCEAL5	3.13009	-2.36136	3.36035	0.00368313	0.0159929	-1.95397
CMBL	CMBL	3.13104	3.06844	5.42787	4.41131e-05	0.00058583	1.9966
TMEM200B	TMEM200B	3.13291	1.50654	2.40506	0.02775	0.0752758	-3.89221
ATP6V1G2	ATP6V1G2	3.13342	-0.34088	4.82142	0.000156429	0.00150188	1.01838
RNF224	RNF224	3.13411	0.283072	5.19878	7.08212e-05	0.000829005	1.78172
RP11-65J3.1	RP11-65J3.1	3.13558	-0.380048	5.65437	2.77974e-05	0.00041581	2.68986
HIST1H3G	HIST1H3G	3.13688	-2.21866	4.34442	0.000434104	0.0031902	0.0776885
DGKB	DGKB	3.14311	-1.97239	2.82062	0.0117231	0.0392874	-3.04459
C2	C2	3.14479	3.74214	3.02754	0.0075487	0.0279302	-2.87903
LDHD	LDHD	3.14884	1.95352	5.67798	2.65005e-05	0.00040222	2.71027
EIF4E3	EIF4E3	3.15135	3.41889	7.72109	5.62567e-07	2.29552e-05	6.22879
CD200	CD200	3.15138	-0.631224	2.56589	0.0199653	0.0588005	-3.56869
MAGED4B	MAGED4B	3.15428	2.02057	4.68445	0.000209297	0.00187266	0.252103
HTR3A	HTR3A	3.15528	-2.51833	2.38974	0.0286249	0.0771523	-3.87336
TMC5	TMC5	3.15693	4.37633	6.38815	6.51558e-06	0.000143336	3.87881
SNHG18	SNHG18	3.16203	2.23775	4.71722	0.000195184	0.00177224	0.6299
DHX58	DHX58	3.16356	2.01013	5.79304	2.10175e-05	0.000341392	2.8539
ANGPT1	ANGPT1	3.16467	-0.0983201	4.36529	0.000414999	0.00309468	0.0946634
NTNG2	NTNG2	3.16654	-1.22853	4.14905	0.000662462	0.00438299	-0.326756
DLG1-AS1	DLG1-AS1	3.16672	-1.80754	3.12302	0.00615021	0.0237591	-2.43626
HES4	HES4	3.16779	2.99684	5.46676	4.07321e-05	0.000548123	2.09615
TNFAIP8L3	TNFAIP8L3	3.1684	-1.82288	3.62558	0.00206916	0.0104018	-1.4125
ANK1	ANK1	3.16873	-2.02617	2.49245	0.0232218	0.0659327	-3.66525
CCDC181	CCDC181	3.16881	1.03678	2.77267	0.0129704	0.0424426	-3.34545
ITGAL	ITGAL	3.16961	-0.614458	2.40349	0.0278384	0.0754246	-3.8296
C2orf54	C2orf54	3.16965	3.53769	5.18902	7.22729e-05	0.000841617	1.22921
ZNF467	ZNF467	3.17198	1.45615	4.44358	0.000350603	0.00272917	0.0943762
FRMPD2P1	FRMPD2P1	3.17599	-3.25335	2.68384	0.0156265	0.0487311	-3.32082
LOC100996318	LOC100996318	3.17789	-2.1769	5.01683	0.000103584	0.00110343	1.43963
LOC90246	LOC90246	3.18406	-2.85901	2.55139	0.020572	0.0600575	-3.56271
LOC102659288	LOC102659288	3.18484	-0.399007	2.72994	0.0141888	0.0452659	-3.23199
PRRT1	PRRT1	3.18563	-2.18509	3.25564	0.00462047	0.0190757	-2.16838
CD6	CD6	3.18658	-2.40424	3.72372	0.00167093	0.00881595	-1.22096
MAT1A	MAT1A	3.18722	-1.6904	2.71685	0.0145838	0.0462417	-3.23902
FLJ45872	FLJ45872	3.18828	-3.08188	2.55595	0.0203791	0.0596649	-3.5644
SLC35F3	SLC35F3	3.18928	0.732232	5.16497	7.59841e-05	0.000870312	1.51741
PNPLA7	PNPLA7	3.18968	2.02533	5.17686	7.41256e-05	0.000855318	1.61254
MYO16	MYO16	3.19293	-1.9817	3.31863	0.00403168	0.0171211	-2.04106
RTN1	RTN1	3.19356	-0.937513	3.14722	0.0058381	0.0227933	-2.39852
ADRB2	ADRB2	3.1945	2.20752	4.04423	0.000831719	0.00520023	-0.734918
FBXO6	FBXO6	3.19705	2.2699	5.05011	9.65995e-05	0.00104718	1.40027
PROSER2-AS1	PROSER2-AS1	3.19796	-2.3538	5.86446	1.8217e-05	0.000306988	3.10181
KLF13	KLF13	3.20074	6.27574	9.03524	6.31485e-08	4.6475e-06	8.24202
STS	STS	3.20133	3.81547	8.54572	1.39067e-07	8.40472e-06	7.63976
BPIFA4P	BPIFA4P	3.20221	-3.38546	4.36799	0.000412584	0.00308121	0.115264
C1orf173	C1orf173	3.20446	-0.562238	2.24029	0.0386185	0.0960277	-4.1581
MYCBPAP	MYCBPAP	3.20615	-1.37962	2.45102	0.0252738	0.0703514	-3.77209
LOC100507547	LOC100507547	3.20619	-1.47766	2.80519	0.0121113	0.0402156	-3.07328
RPS6KL1	RPS6KL1	3.20818	1.80039	4.06166	0.000800821	0.00505546	-0.604153
LEP	LEP	3.20829	-3.09964	3.39541	0.00341337	0.0150968	-1.89864
COL5A1	COL5A1	3.21	-0.961359	2.37653	0.0294	0.0786863	-3.88661
LINC00896	LINC00896	3.21303	-1.57412	4.35421	0.000425034	0.00314986	0.0946973
CCND2	CCND2	3.21565	4.50945	4.94122	0.00012144	0.00125115	0.796364
C1QL1	C1QL1	3.21612	-1.80883	2.91986	0.0094989	0.0332963	-2.87628
CLIP2	CLIP2	3.21617	2.16139	3.23612	0.00481955	0.0196495	-2.44065
ASCL1	ASCL1	3.21714	4.44368	3.43854	0.00310816	0.0140918	-2.82226
NKAIN1	NKAIN1	3.2184	-0.891962	2.48836	0.0234171	0.0663314	-3.7513
PIH1D3	PIH1D3	3.2192	-3.42804	2.22831	0.0395456	0.0978193	-4.16319
ST8SIA1	ST8SIA1	3.22034	-2.14787	2.15546	0.0456419	0.10874	-4.27459
LOC645638	LOC645638	3.22202	-2.09054	6.42677	6.04871e-06	0.000135111	4.14848
TGM2	TGM2	3.22213	4.20216	3.1643	0.00562735	0.0221149	-3.0225
PRMT8	PRMT8	3.22224	1.55365	3.75697	0.00155417	0.00837677	-1.48461
KLRC2	KLRC2	3.22238	-3.03198	3.4033	0.00335535	0.0148956	-1.87409
LOC101927160	LOC101927160	3.22283	-1.54777	3.50537	0.00268795	0.0126721	-1.66325
PLB1	PLB1	3.22297	0.677508	5.07109	9.24453e-05	0.00101685	1.47008
ABCC6P1	ABCC6P1	3.22378	0.993417	5.12501	8.25895e-05	0.000932252	1.52944
FRAT1	FRAT1	3.22537	0.959641	4.11833	0.000708111	0.00460967	-0.506158
CKMT1B	CKMT1B	3.22609	1.88778	3.5392	0.00249721	0.0119709	-1.88895
SPNS2	SPNS2	3.2282	5.46493	4.21832	0.000570133	0.00389433	-0.766803
RP11-434D9.1	RP11-434D9.1	3.22876	-0.794129	2.45664	0.0249857	0.0697595	-3.78321
TXNIP	TXNIP	3.2309	7.10254	9.40791	3.52869e-08	3.09165e-06	8.78265
SYT11	SYT11	3.23137	3.34467	2.17311	0.0440905	0.106181	-4.89936
OTUD7A	OTUD7A	3.2364	0.369472	4.25819	0.000522999	0.00364999	-0.152879
ALDH3A1	ALDH3A1	3.23808	1.42643	3.00244	0.00796503	0.0290982	-2.74931
UNC79	UNC79	3.24034	-0.670529	2.92813	0.00933321	0.0328392	-2.86538
LOC100506990	LOC100506990	3.24049	2.79753	12.1402	7.7212e-10	1.81708e-07	12.8392
C1QTNF4	C1QTNF4	3.24243	-0.844103	4.89291	0.000134471	0.00135359	1.15677
TRHDE-AS1	TRHDE-AS1	3.24678	-1.25197	2.18732	0.0428766	0.104138	-4.22677
CORO2B	CORO2B	3.24779	-1.44211	2.4672	0.0244529	0.0685936	-3.71277
CCK	CCK	3.24896	-2.43265	2.92492	0.00939714	0.0330189	-2.84943
GADD45G	GADD45G	3.24978	4.06578	6.76243	3.19658e-06	8.28369e-05	4.45302
DQX1	DQX1	3.25267	-2.13567	4.30746	0.00047017	0.00338153	0.00060973
SLC5A8	SLC5A8	3.25388	-2.04479	3.14158	0.00590946	0.0230092	-2.40251
FAM65C	FAM65C	3.25463	2.51555	4.24402	0.000539278	0.00373399	-0.400971
LRG1	LRG1	3.25471	0.204433	3.45772	0.0029813	0.0137039	-1.75596
SCRT1	SCRT1	3.25494	-2.42431	2.81497	0.011864	0.039649	-3.05637
TMEM35	TMEM35	3.25523	1.32827	6.65869	3.88662e-06	9.68587e-05	4.4331
HHIPL2	HHIPL2	3.25573	-1.59049	3.34903	0.00377457	0.0162921	-2.00914
LOC100287166	LOC100287166	3.25583	-0.755256	3.85224	0.00126293	0.0071318	-0.957676
FOXD2	FOXD2	3.25806	-0.249431	3.72476	0.00166715	0.0088006	-1.23155
LOC643797	LOC643797	3.25925	-2.728	4.58321	0.000259831	0.0021961	0.563487
FOXD2-AS1	FOXD2-AS1	3.26079	-0.0619163	4.77892	0.000171187	0.00160563	0.930235
SCARNA2	SCARNA2	3.26205	-0.925303	5.25876	6.25282e-05	0.000758338	1.92559
AC105053.3	AC105053.3	3.26399	-1.31137	3.17177	0.00553749	0.0218594	-2.34008
COL6A1	COL6A1	3.26416	4.19918	3.20182	0.00518994	0.020804	-2.97626
MNS1	MNS1	3.26468	2.5786	3.8518	0.00126413	0.00713662	-1.26219
LOC100132731	LOC100132731	3.26481	-0.801225	4.13086	0.000689118	0.00452938	-0.367645
ST3GAL1	ST3GAL1	3.2656	4.44705	7.5976	6.98811e-07	2.67848e-05	6.04359
GNAL	GNAL	3.2659	4.34561	3.60614	0.00215863	0.0107398	-1.99313
CLIC5	CLIC5	3.26754	2.0026	3.63706	0.00201808	0.010188	-1.56036
NPM2	NPM2	3.26782	0.381685	5.0542	9.57751e-05	0.00104175	1.47686
SOBP	SOBP	3.27528	2.83655	7.23697	1.3319e-06	4.30907e-05	5.48433
NCS1	NCS1	3.27973	2.00771	7.61086	6.82665e-07	2.65191e-05	6.14959
IGSF9B	IGSF9B	3.28064	-1.96979	4.96216	0.0001162	0.00120942	1.32971
DNAJC22	DNAJC22	3.28069	-1.45989	3.661	0.00191557	0.00979517	-1.33763
FNBP1	FNBP1	3.28358	2.48495	4.47768	0.000325815	0.002589	0.214104
DAPL1	DAPL1	3.28417	-2.2793	2.36395	0.0301557	0.0801577	-3.90252
SLCO3A1	SLCO3A1	3.29662	3.77152	8.19482	2.49392e-07	1.29754e-05	7.04389
LOC102724043	LOC102724043	3.29768	-1.44677	3.21885	0.00500268	0.0202347	-2.25393
VWA5B2	VWA5B2	3.29887	0.485345	3.29295	0.00426218	0.0178967	-2.22907
SCHIP1	SCHIP1	3.30241	1.78466	4.58072	0.000261218	0.00220466	0.281007
SLC30A3	SLC30A3	3.30576	-1.26521	3.87143	0.00121124	0.00692298	-0.917747
LOC101928377	LOC101928377	3.30628	-1.2481	6.13208	1.07227e-05	0.000204732	3.60519
NKAIN2	NKAIN2	3.31132	1.02215	2.71496	0.0146415	0.0463915	-3.70519
PALM2	PALM2	3.31183	-0.492277	2.7197	0.0144968	0.046031	-3.27353
KIRREL2	KIRREL2	3.31216	-2.36379	3.04469	0.00727637	0.0271034	-2.59926
CYP24A1	CYP24A1	3.31537	-1.42489	2.23104	0.0393329	0.0974026	-4.14142
TRPM5	TRPM5	3.31566	-2.45712	3.84608	0.00127997	0.00720394	-0.966608
IGSF22	IGSF22	3.31662	-1.67456	3.41951	0.00323935	0.0145304	-1.84872
LOC101929719	LOC101929719	3.31751	-1.62964	5.72363	2.41674e-05	0.000376539	2.8317
COLEC12	COLEC12	3.32108	-0.25648	3.05138	0.00717291	0.0268279	-2.59767
PARP10	PARP10	3.32189	4.09703	12.5918	4.38541e-10	1.19941e-07	13.4526
APBB1	APBB1	3.32252	2.74484	6.14443	1.0466e-05	0.000201781	3.44022
STOML3	STOML3	3.32745	-3.12541	2.23103	0.0393335	0.0974026	-4.15786
GALR3	GALR3	3.33032	-2.63526	3.83297	0.00131706	0.00737984	-0.982248
RP11-214C8.2	RP11-214C8.2	3.33193	-2.58081	2.77571	0.0128877	0.0422061	-3.14225
MSX2	MSX2	3.33354	-0.439955	3.33525	0.00388905	0.0166795	-2.07529
LOC101928891	LOC101928891	3.33363	-0.959514	3.61745	0.00210612	0.0105405	-1.43722
AK5	AK5	3.33696	-0.876422	2.42872	0.0264481	0.0727184	-3.79308
LPHN1	LPHN1	3.34431	4.83916	11.3985	2.02981e-09	4.06746e-07	11.9108
SRGAP3	SRGAP3	3.34584	1.52298	2.89182	0.010082	0.0349281	-3.09037
BCAS1	BCAS1	3.3461	1.3629	3.3963	0.00340678	0.0150776	-2.02598
RNF152	RNF152	3.34764	1.06893	2.40934	0.0275101	0.0747855	-3.91988
IFI35	IFI35	3.34977	1.40111	6.46416	5.62957e-06	0.000128019	4.21964
PRR16	PRR16	3.34978	-0.518593	4.85988	0.000144197	0.00142015	1.06724
BAIAP3	BAIAP3	3.3502	4.23589	3.85034	0.00126818	0.00715347	-1.50694
WNT4	WNT4	3.35443	2.94215	4.32445	0.000453223	0.00329128	-0.272728
MUCL1	MUCL1	3.35653	-2.46801	2.30575	0.033897	0.0873271	-4.02464
OR51E1	OR51E1	3.36068	-2.21783	2.40417	0.0278004	0.0753821	-3.83014
CAPS	CAPS	3.36151	4.58236	4.12059	0.000704643	0.00459546	-1.09501
RAET1E-AS1	RAET1E-AS1	3.36174	2.13161	5.70821	2.49305e-05	0.000384579	2.74956
OSBP2	OSBP2	3.3621	2.5879	8.1914	2.50838e-07	1.30172e-05	7.2132
FAM20C	FAM20C	3.36877	-0.0702746	2.59531	0.0187868	0.0560722	-3.4829
TERT	TERT	3.37009	-2.0224	3.24351	0.00474314	0.019464	-2.23719
COPZ2	COPZ2	3.37085	-1.24199	4.71566	0.000195836	0.00177656	0.829673
SYBU	SYBU	3.37106	4.19992	10.5325	6.69067e-09	9.26801e-07	10.6816
RGMB-AS1	RGMB-AS1	3.3713	-0.0208304	4.42662	0.000363632	0.0028015	0.2208
ROBO3	ROBO3	3.37433	-1.49832	3.26953	0.00448371	0.0186097	-2.14718
RNF165	RNF165	3.38648	0.206456	5.17995	7.36506e-05	0.000852754	1.64899
LINC00664	LINC00664	3.38728	-2.67424	4.66154	0.00021978	0.00194072	0.719161
IL6	IL6	3.38783	-1.27787	2.74559	0.0137304	0.0442188	-3.20057
LINC00982	LINC00982	3.38818	-0.358578	2.21332	0.0407352	0.100114	-4.23111
CNTNAP2	CNTNAP2	3.39345	-0.750158	2.82937	0.0115083	0.0387226	-3.06134
TUBB4A	TUBB4A	3.3975	-1.22019	3.67515	0.00185741	0.00956786	-1.32159
HRASLS	HRASLS	3.40189	-0.692496	5.12514	8.25668e-05	0.000932252	1.64344
GLB1L3	GLB1L3	3.40777	-2.24997	2.47279	0.0241752	0.0680315	-3.71903
FAM198A	FAM198A	3.40904	-1.81582	2.88734	0.0101784	0.0351478	-2.9122
HIST2H4A	HIST2H4A	3.41773	-1.6567	2.50855	0.0224675	0.0642623	-3.73321
KLHDC7B	KLHDC7B	3.42092	-2.63116	5.32831	5.41494e-05	0.000682397	2.06103
NDN	NDN	3.42144	3.46514	7.3848	1.02031e-06	3.61014e-05	5.60206
C10orf82	C10orf82	3.42204	-3.6694	2.56954	0.0198153	0.0584439	-3.53765
HIST3H2BB	HIST3H2BB	3.43237	-2.86416	3.76167	0.00153835	0.00831367	-1.14143
KCNB2	KCNB2	3.43331	-0.965735	4.81914	0.000157188	0.00150631	1.01579
EGFLAM	EGFLAM	3.44277	-2.43483	3.09077	0.00659166	0.0251193	-2.50798
NOSTRIN	NOSTRIN	3.44355	2.8869	3.7559	0.0015578	0.00838968	-1.47887
MAP6	MAP6	3.44407	2.59025	3.33256	0.00391176	0.0167485	-2.53919
FAM211A	FAM211A	3.44451	3.78512	8.73983	1.01335e-07	6.65457e-06	8.07961
LOC101927293	LOC101927293	3.44618	-3.376	3.23954	0.00478404	0.0195621	-2.21627
SLAMF8	SLAMF8	3.44682	0.574184	3.43196	0.0031529	0.0142278	-1.83776
LHB	LHB	3.44739	-2.40153	4.25976	0.000521233	0.00363914	-0.107888
LOC286189	LOC286189	3.45052	-1.2375	2.52282	0.0218182	0.0628404	-3.6123
UPK3B	UPK3B	3.45519	0.843258	3.62963	0.00205101	0.0103285	-1.54745
PID1	PID1	3.45552	-0.128554	2.6854	0.0155757	0.048595	-3.3303
KNDC1	KNDC1	3.45742	-1.14765	2.67268	0.0159948	0.0495436	-3.33189
UNC5A	UNC5A	3.45853	-2.2725	3.07335	0.00684273	0.025915	-2.55233
FFAR2	FFAR2	3.46454	-1.07821	3.4484	0.0030423	0.0138947	-1.78134
RAI2	RAI2	3.46929	-1.01473	3.78821	0.00145194	0.00794857	-1.07775
TMEM179	TMEM179	3.46946	-3.03344	3.70575	0.00173763	0.00908968	-1.24787
PLCB2	PLCB2	3.47155	0.092753	5.66547	2.71793e-05	0.000408983	2.71931
METTL7A	METTL7A	3.47625	6.11767	11.7145	1.33668e-09	2.84769e-07	12.2089
SERPINI2	SERPINI2	3.47651	-2.45756	3.46566	0.00293029	0.013531	-1.75328
LOC399815	LOC399815	3.47956	-2.36069	4.01037	0.000895236	0.00550106	-0.617853
LOC100129697	LOC100129697	3.48127	-2.93921	4.47302	0.000329094	0.00260993	0.332507
LOC440570	LOC440570	3.48325	-1.90357	3.79433	0.00143269	0.0078794	-1.07353
TNFRSF6B	TNFRSF6B	3.48355	0.762016	4.41846	0.000370073	0.00283172	0.180666
DCN	DCN	3.48362	-0.368571	2.57462	0.0196087	0.0580495	-3.51563
LOC100130285	LOC100130285	3.48417	-1.49655	4.17164	0.000630795	0.00422039	-0.297156
TCP11	TCP11	3.48683	-3.14963	3.22174	0.00497151	0.0201378	-2.25232
FAM212A	FAM212A	3.49131	-1.14189	3.92898	0.00106863	0.00630004	-0.815092
LOC101927382	LOC101927382	3.49142	0.0336515	2.52322	0.0218006	0.0627986	-3.67254
NDST4	NDST4	3.49308	-0.993733	4.78601	0.000168632	0.00159038	0.878012
SEMA6D	SEMA6D	3.49385	-0.925604	2.65595	0.0165625	0.0509435	-3.36726
LOC100133445	LOC100133445	3.49465	0.547588	4.05687	0.000809201	0.00509965	-0.521022
CD4	CD4	3.496	1.27931	3.00343	0.00794815	0.0290523	-2.75029
SKAP1	SKAP1	3.50042	-2.4799	3.04929	0.00720501	0.0268995	-2.60048
FBXL16	FBXL16	3.50424	2.27569	5.53255	3.5607e-05	0.000498704	2.34685
UCP1	UCP1	3.50857	-2.47832	3.5531	0.00242283	0.0116974	-1.5745
DPYD	DPYD	3.5118	3.63496	6.81994	2.87008e-06	7.61596e-05	4.6505
RASGRF1	RASGRF1	3.51217	3.34574	2.31815	0.033065	0.0858173	-4.41034
ARHGDIG	ARHGDIG	3.51231	-2.97276	3.40996	0.00330722	0.0147694	-1.86769
TNFSF13	TNFSF13	3.51248	5.09827	13.4572	1.55154e-10	6.03878e-08	14.4778
PLXDC2	PLXDC2	3.51937	0.974439	3.38069	0.0035241	0.0154817	-1.93479
SLC15A3	SLC15A3	3.52248	1.96924	5.11135	8.49785e-05	0.000951787	1.62398
STAC	STAC	3.52269	-0.41154	3.50107	0.0027132	0.0127585	-1.67917
SLC6A3	SLC6A3	3.52299	1.90783	2.8863	0.0102008	0.0352191	-3.42475
GALR1	GALR1	3.52495	-2.62663	3.04465	0.00727703	0.0271034	-2.599
BEX2	BEX2	3.525	2.46185	5.65753	2.76197e-05	0.000413458	2.49203
USP51	USP51	3.52679	0.899001	6.07667	1.19571e-05	0.000221408	3.48461
KRTAP5-1	KRTAP5-1	3.52896	-0.500313	4.50298	0.000308588	0.00249207	0.382312
COL21A1	COL21A1	3.53069	1.64764	4.55004	0.000278959	0.00231387	0.265413
ASPHD1	ASPHD1	3.53418	0.7291	3.22344	0.00495331	0.0200822	-2.27852
LOC102723726	LOC102723726	3.5354	-0.651428	2.74249	0.0138201	0.0444429	-3.20135
CALCB	CALCB	3.53543	-2.93643	2.69078	0.0154015	0.048148	-3.29728
IFIT2	IFIT2	3.53843	1.68018	3.69384	0.00178331	0.00926159	-1.34523
CD36	CD36	3.53961	3.9461	5.90184	1.69073e-05	0.000289253	2.78067
CCAT1	CCAT1	3.54569	-2.14201	3.27243	0.00445569	0.018521	-2.13981
CLIC6	CLIC6	3.54588	4.64636	7.4364	9.30318e-07	3.35216e-05	5.65393
OR10AD1	OR10AD1	3.54733	-2.21383	3.84849	0.00127329	0.00717429	-0.960968
PTAFR	PTAFR	3.5542	0.222274	4.53902	0.000285626	0.00234961	0.462567
ADA	ADA	3.55593	-1.93873	4.20458	0.000587351	0.00398857	-0.22193
NKX3-1	NKX3-1	3.55698	-0.244156	4.80577	0.000161707	0.00153609	1.00495
LOC100128108	LOC100128108	3.55925	-1.45849	4.72199	0.000193211	0.00175986	0.837628
BRSK2	BRSK2	3.56124	1.01007	3.64079	0.00200176	0.0101365	-1.54821
LOC554206	LOC554206	3.56253	-0.926836	5.73091	2.38153e-05	0.0003726	2.83915
KCNC1	KCNC1	3.56275	-0.306803	2.25762	0.037312	0.0940773	-4.1224
PODXL2	PODXL2	3.56442	3.7216	6.55114	4.76711e-06	0.000112318	4.09505
SCAMP5	SCAMP5	3.56534	1.66186	3.09859	0.00648176	0.0247798	-2.77677
F7	F7	3.56822	-2.88726	2.91733	0.00955005	0.0334401	-2.85723
LOC101928113	LOC101928113	3.56864	-0.925248	5.97836	1.45215e-05	0.000257581	3.31685
FEZ1	FEZ1	3.57057	-1.66324	5.23521	6.56589e-05	0.000783995	1.87967
SNAI2	SNAI2	3.57058	-0.556813	4.18964	0.000606668	0.0040887	-0.260951
C19orf33	C19orf33	3.5762	2.936	4.78022	0.000170718	0.00160462	0.678751
FLI1	FLI1	3.57935	-0.491732	3.03153	0.00748449	0.0277433	-2.63308
RPGRIP1	RPGRIP1	3.58072	-1.01854	5.71821	2.44326e-05	0.000379115	2.82266
CACNA2D4	CACNA2D4	3.59026	0.0340085	5.50303	3.78188e-05	0.000520691	2.40154
KCNC3	KCNC3	3.59047	0.939934	3.27545	0.00442664	0.0184343	-2.22542
NMNAT3	NMNAT3	3.59064	0.691626	4.81704	0.000157889	0.00151051	0.987116
HRCT1	HRCT1	3.59228	-2.70495	3.89893	0.00114086	0.00662552	-0.856145
CD248	CD248	3.59308	-1.3075	3.53114	0.00254143	0.0121312	-1.61136
ELAVL4	ELAVL4	3.59489	-0.510322	2.43971	0.0258633	0.0715293	-3.83985
DHRS4L1	DHRS4L1	3.60238	-1.18581	5.02704	0.000101388	0.00108859	1.45861
CYP1B1-AS1	CYP1B1-AS1	3.60582	-2.49241	5.75118	2.28627e-05	0.000363487	2.88476
CTNNA2	CTNNA2	3.6097	-0.502394	2.67802	0.0158174	0.0491245	-3.40542
PPARG	PPARG	3.61255	-0.425733	2.15356	0.0458114	0.109041	-4.29227
PTX3	PTX3	3.61344	1.59096	3.4185	0.00324644	0.0145493	-2.08551
PLD6	PLD6	3.61355	1.98923	7.01663	1.9923e-06	5.67451e-05	5.20071
BPIFA2	BPIFA2	3.6145	-2.2557	7.34727	1.09143e-06	3.79807e-05	5.75831
TMSB15A	TMSB15A	3.61565	-0.555305	5.84399	1.89778e-05	0.000316752	2.97942
DDX11L2	DDX11L2	3.62186	0.858193	2.88066	0.0103238	0.0355467	-3.06699
IRS4	IRS4	3.62233	-2.6991	4.56569	0.000269762	0.0022586	0.523213
NPHS1	NPHS1	3.62255	-3.01494	3.76813	0.00151685	0.00822383	-1.12756
MT1L	MT1L	3.62507	-2.15411	5.98012	1.4471e-05	0.000257136	3.32041
CDH20	CDH20	3.62553	-2.72047	3.25147	0.00466224	0.0192177	-2.19149
WASIR2	WASIR2	3.62604	-1.42986	4.30313	0.000474588	0.00339766	-0.0261116
PDE6B	PDE6B	3.62659	2.09708	9.19473	4.9129e-08	3.85396e-06	8.79582
MSRA	MSRA	3.62986	2.16069	4.6244	0.000237918	0.00205866	0.4674
TTLL10-AS1	TTLL10-AS1	3.63206	-1.04735	3.09775	0.0064935	0.0248153	-2.5236
LINC00965	LINC00965	3.63266	-1.2538	3.63992	0.00200556	0.0101473	-1.39062
CXorf30	CXorf30	3.63762	-3.0298	2.38249	0.0290478	0.0780016	-3.8846
MEI1	MEI1	3.63853	-2.55585	6.88784	2.52877e-06	6.8995e-05	4.97107
SLC26A5	SLC26A5	3.63913	-1.51348	4.11784	0.00070886	0.00461306	-0.395514
GRID1	GRID1	3.64213	-2.39966	3.45454	0.00300198	0.01378	-1.77574
CLEC11A	CLEC11A	3.64277	-1.07064	5.53188	3.56551e-05	0.000498704	2.4618
STAT5A	STAT5A	3.65336	1.21675	4.4302	0.000360845	0.00278746	0.226634
ITGBL1	ITGBL1	3.65367	-0.736532	2.19557	0.0421857	0.102891	-4.21468
DUOX2	DUOX2	3.65611	2.48239	4.43691	0.000355672	0.00276014	-0.084793
LFNG	LFNG	3.65681	4.99896	6.53222	4.9423e-06	0.000115505	3.83743
NTNG1	NTNG1	3.65837	-1.21601	3.15114	0.00578903	0.0226536	-2.44624
CSF1	CSF1	3.66045	3.15486	4.82408	0.00015555	0.00149628	0.769658
PIPOX	PIPOX	3.66079	-0.985222	3.73094	0.00164485	0.00871695	-1.22394
TNFSF12-TNFSF13	TNFSF12-TNFSF13	3.66225	-1.6404	3.17638	0.00548268	0.021693	-2.34389
ADIRF	ADIRF	3.66398	3.10945	7.2915	1.20679e-06	4.05733e-05	5.62678
LOC101928729	LOC101928729	3.66856	-0.891686	5.01113	0.000104831	0.00111433	1.4318
LOC388282	LOC388282	3.66908	-1.24703	3.12627	0.00610741	0.023657	-2.44081
MYCL	MYCL	3.66953	3.96528	5.27786	6.01027e-05	0.000739015	1.33084
CKMT1A	CKMT1A	3.67018	2.08481	5.84363	1.89915e-05	0.000316752	2.94961
TSPAN2	TSPAN2	3.67019	-1.40099	3.95723	0.00100492	0.00601553	-0.739535
DNAH5	DNAH5	3.67458	1.64557	2.53777	0.0211574	0.0613385	-3.80122
C1orf194	C1orf194	3.67559	-1.04049	2.15452	0.0457253	0.1089	-4.31667
RGS17	RGS17	3.6756	0.849736	4.32877	0.00044902	0.00326897	-0.0798005
LOC642236	LOC642236	3.67671	-2.14676	2.89485	0.0100175	0.0347641	-2.90743
EML1	EML1	3.67798	1.37893	3.83348	0.00131558	0.00737755	-1.22827
DRGX	DRGX	3.6831	-3.62149	3.77542	0.00149295	0.00813125	-1.11232
SLC2A9	SLC2A9	3.68353	0.025146	4.77759	0.000171671	0.00160705	0.938961
TIMP4	TIMP4	3.69031	-2.10363	3.56737	0.00234873	0.0114318	-1.54307
SP140L	SP140L	3.69043	1.39061	5.20389	7.00728e-05	0.000822641	1.79097
LOC115110	LOC115110	3.69096	-0.401652	3.88394	0.0011787	0.00676888	-0.885448
COMP	COMP	3.69165	-0.463976	2.9266	0.00936364	0.032924	-2.96725
IPCEF1	IPCEF1	3.69452	1.05848	6.60787	4.27953e-06	0.000103605	4.44497
GGTLC1	GGTLC1	3.69577	2.68458	4.36513	0.000415142	0.00309468	-0.263687
LPPR3	LPPR3	3.69625	-0.146344	2.12726	0.0482243	0.113533	-4.38076
TRIM54	TRIM54	3.69697	-2.83323	5.97043	1.47517e-05	0.000260751	3.30214
CHRNA7	CHRNA7	3.70416	-2.27996	3.60027	0.0021864	0.0108487	-1.47506
LCN10	LCN10	3.70647	-2.61273	3.40477	0.00334472	0.0148775	-1.87789
ADRA2B	ADRA2B	3.70679	-2.42426	3.99864	0.000918354	0.005595	-0.64419
DDX25	DDX25	3.71151	-2.27329	4.26534	0.000514979	0.00361135	-0.0958562
C11orf45	C11orf45	3.71651	-0.437976	4.28491	0.00049364	0.00349817	-0.0602336
GRIN1	GRIN1	3.71807	0.00489357	4.25239	0.000529601	0.0036864	-0.175986
TAC1	TAC1	3.71841	-2.59824	2.81843	0.0117774	0.0394312	-3.05058
LY75	LY75	3.72138	1.54685	3.29566	0.00423724	0.01783	-2.19379
ARHGAP25	ARHGAP25	3.7228	-0.862052	4.78005	0.000170777	0.00160462	0.964669
FAR2P2	FAR2P2	3.72399	-0.972005	2.71339	0.0146898	0.046527	-3.27142
RAB39B	RAB39B	3.72708	-0.601345	2.35038	0.0309923	0.0818288	-3.98666
CCR7	CCR7	3.73007	-1.48506	3.0099	0.00783906	0.0287574	-2.6722
BPIFA1	BPIFA1	3.73239	-1.39933	2.34192	0.0315241	0.0829131	-3.95814
LOC100506113	LOC100506113	3.73586	-2.87581	3.97103	0.0009752	0.00586889	-0.706178
BRINP1	BRINP1	3.73668	-2.38773	3.44665	0.00305391	0.0139285	-1.7918
LOC101927806	LOC101927806	3.73692	-1.6599	4.34669	0.000431986	0.00318025	0.076409
TDRD9	TDRD9	3.73755	-0.85459	2.2844	0.0353742	0.0903722	-4.05445
MCAM	MCAM	3.73968	1.8628	7.0109	2.01348e-06	5.72343e-05	5.16749
MAPRE3	MAPRE3	3.74733	3.34311	5.45306	4.18917e-05	0.000561487	2.02787
MCF2L2	MCF2L2	3.748	0.276657	5.78359	2.14201e-05	0.000345161	2.93482
C6orf223	C6orf223	3.74876	4.14832	2.83048	0.0114814	0.0386513	-3.66979
SYNGR1	SYNGR1	3.75276	-0.63146	3.81774	0.00136148	0.00758673	-1.03547
GSTO2	GSTO2	3.75475	2.70553	7.3005	1.18733e-06	4.02695e-05	5.64925
GPAT2	GPAT2	3.76331	1.03012	2.45634	0.0250011	0.0697926	-3.79042
APOL4	APOL4	3.76647	0.35859	3.45119	0.00302391	0.0138307	-1.78335
C20orf26	C20orf26	3.76902	-2.13834	2.43142	0.0263031	0.0724186	-3.79197
PIGR	PIGR	3.77034	1.86941	3.29229	0.00426825	0.0179164	-2.1052
CPT1A	CPT1A	3.77232	2.77839	2.69569	0.015244	0.0477813	-3.49326
ALDH1A2	ALDH1A2	3.77267	3.83251	4.44231	0.000351564	0.00273539	-0.125006
BZRAP1	BZRAP1	3.77598	2.49434	6.80082	2.97462e-06	7.82878e-05	4.76529
NR0B2	NR0B2	3.78116	2.68302	4.05144	0.0008188	0.00514649	-0.859207
BHMT	BHMT	3.78273	-3.59397	3.18512	0.00538036	0.0213893	-2.32596
TRPV2	TRPV2	3.78602	-0.0457353	4.35129	0.000427721	0.00316167	0.0839096
C22orf26	C22orf26	3.78939	-1.90702	8.40878	1.74348e-07	9.99613e-06	7.45317
KCNJ8	KCNJ8	3.78988	-0.431461	2.84536	0.0111256	0.0376793	-3.0114
INHBE	INHBE	3.79242	-1.20402	4.68231	0.000210253	0.00187873	0.762202
LOC101928722	LOC101928722	3.79636	-2.9339	3.48574	0.00280517	0.0130779	-1.71127
CALCRL	CALCRL	3.79879	0.0947081	5.64614	2.82642e-05	0.000421547	2.66921
PNMA3	PNMA3	3.8044	-1.47531	4.55995	0.000273098	0.00227739	0.500747
PLXDC1	PLXDC1	3.80616	1.09429	4.60043	0.000250427	0.00213856	0.551601
NEO1	NEO1	3.80917	3.42404	8.39299	1.7898e-07	1.02327e-05	7.48229
SLC6A1	SLC6A1	3.80996	-1.29574	3.45467	0.00300115	0.0137796	-1.77521
TTYH2	TTYH2	3.81046	1.15738	2.38331	0.0289996	0.0779032	-4.01224
AKR1C3	AKR1C3	3.81052	3.60862	4.90067	0.000132286	0.00134038	0.915026
SECTM1	SECTM1	3.81162	0.298187	3.10215	0.00643246	0.0246192	-2.51117
HSD17B2	HSD17B2	3.8141	-1.24139	2.30123	0.0342051	0.087973	-4.03136
ALDH1A1	ALDH1A1	3.81808	4.3522	3.65128	0.00195654	0.00995936	-1.82639
ZMYND10	ZMYND10	3.82284	1.48409	2.16184	0.0450753	0.10786	-4.66173
VAX2	VAX2	3.8254	-1.98645	5.25932	6.24554e-05	0.000758269	1.92614
TCAM1P	TCAM1P	3.82637	-2.8231	3.7957	0.00142843	0.00786022	-1.07006
LRRN4	LRRN4	3.82656	1.91414	4.92312	0.000126165	0.00129093	1.08981
SLC43A1	SLC43A1	3.82808	2.15403	7.11065	1.67641e-06	5.0265e-05	5.36344
RP11-844P9.2	RP11-844P9.2	3.82884	-1.94713	3.00082	0.00799276	0.0291575	-2.69192
TMEM86A	TMEM86A	3.82933	0.961763	5.35932	5.07934e-05	0.000651463	2.10342
ANKRD44	ANKRD44	3.833	1.59716	6.5455	4.81866e-06	0.000113269	4.36798
MPPED1	MPPED1	3.83355	-2.70009	2.68845	0.0154766	0.0483606	-3.30978
JAM3	JAM3	3.83704	3.16621	2.23417	0.0390892	0.0968923	-4.54107
SULT1A1	SULT1A1	3.83916	3.72883	9.0305	6.36241e-08	4.66107e-06	8.51617
LOC101929419	LOC101929419	3.83959	-1.42036	5.47865	3.97523e-05	0.000539603	2.35643
GGT5	GGT5	3.84109	5.65569	9.06287	6.0448e-08	4.51442e-06	8.35087
NOS2	NOS2	3.84359	-2.77315	3.19602	0.00525536	0.0209872	-2.3038
CCL28	CCL28	3.84518	-0.330012	4.42227	0.000367054	0.00282035	0.210408
KCNF1	KCNF1	3.84584	-1.70787	4.57344	0.000265323	0.0022297	0.534528
TTC29	TTC29	3.85295	-2.69258	2.5821	0.0193075	0.0573135	-3.51279
EBF4	EBF4	3.85526	1.23394	4.43414	0.000357793	0.00277129	0.166151
APOBEC3G	APOBEC3G	3.85568	-1.47451	3.19348	0.00528421	0.0210858	-2.30523
LOC400891	LOC400891	3.86183	-1.71596	2.54687	0.0207646	0.0604771	-3.5793
DDX43	DDX43	3.86266	-0.450035	2.8539	0.0109263	0.0371723	-2.98784
NELL1	NELL1	3.8673	-1.30883	2.37073	0.0297462	0.0793508	-3.91682
ECEL1P2	ECEL1P2	3.86766	0.51448	3.08974	0.00660616	0.0251698	-2.64064
KIF17	KIF17	3.87069	-1.52564	4.52575	0.000293874	0.00240117	0.43091
RIIAD1	RIIAD1	3.87082	-3.22651	3.17509	0.00549792	0.021741	-2.34619
HSD17B6	HSD17B6	3.87193	2.16158	3.12189	0.00616525	0.0238082	-2.67097
FBXL7	FBXL7	3.87735	-0.389036	2.25288	0.0376656	0.0947445	-4.14494
LOC388849	LOC388849	3.87829	-0.301218	2.8112	0.0119586	0.0398798	-3.12764
DOK5	DOK5	3.879	-1.85734	3.25919	0.00458515	0.0189463	-2.17539
PTGES	PTGES	3.88105	2.28547	6.37123	6.7319e-06	0.000146502	3.96321
C3	C3	3.88423	4.89552	3.47422	0.0028763	0.0133356	-2.28579
PRSS12	PRSS12	3.88628	2.86963	3.28133	0.00437072	0.0182616	-2.2567
LOC101928768	LOC101928768	3.88806	-0.680186	5.58783	3.18155e-05	0.000456731	2.55937
NFIX	NFIX	3.88897	4.28824	7.61648	6.75936e-07	2.63589e-05	6.13216
CYP4V2	CYP4V2	3.88978	3.2311	9.41166	3.50834e-08	3.08718e-06	9.13971
PPP1R1A	PPP1R1A	3.89179	-2.22338	3.62208	0.00208501	0.0104633	-1.42977
KIAA1751	KIAA1751	3.89213	0.35802	2.73028	0.0141789	0.0452534	-3.39399
SPEG	SPEG	3.89482	-0.0210174	3.90303	0.0011307	0.00657785	-0.886301
XDH	XDH	3.89639	-0.342256	3.29401	0.00425237	0.0178708	-2.11487
FABP6	FABP6	3.89671	-1.19947	3.48944	0.00278267	0.0130006	-1.72739
TUBA4B	TUBA4B	3.90571	-2.05256	2.35707	0.0305773	0.0809865	-3.93046
POMC	POMC	3.91009	0.737285	3.27388	0.00444169	0.0184818	-2.23495
SCN3B	SCN3B	3.91095	-2.28183	3.87218	0.00120928	0.00691371	-0.90887
SCARNA9	SCARNA9	3.91264	-1.8258	6.88624	2.53631e-06	6.90879e-05	4.97505
TTLL9	TTLL9	3.91459	-0.88559	2.65099	0.0167348	0.051333	-3.40382
PKD2L1	PKD2L1	3.91552	-1.37743	2.72562	0.0143179	0.0455914	-3.24034
SLC26A10	SLC26A10	3.9203	-2.52573	4.46184	0.000337098	0.00265778	0.311744
HHATL	HHATL	3.92035	-2.53326	2.79068	0.0124877	0.041196	-3.11161
SNAP91	SNAP91	3.9252	-1.17001	3.83324	0.00131629	0.00737755	-1.01051
NRXN1	NRXN1	3.92835	-0.515209	2.35451	0.0307355	0.0813145	-3.99752
MRVI1-AS1	MRVI1-AS1	3.92891	-2.59595	4.71734	0.000195133	0.00177224	0.833752
LOC100132813	LOC100132813	3.93563	-1.80423	5.96119	1.50246e-05	0.000264881	3.2848
SHISA8	SHISA8	3.93588	-1.22841	2.49755	0.0229805	0.0653783	-3.71831
GRM4	GRM4	3.93633	-1.99895	2.50953	0.0224225	0.0641608	-3.65051
MAN1C1	MAN1C1	3.93864	1.01957	5.95595	1.5182e-05	0.000266662	3.26421
DUSP10	DUSP10	3.93935	2.78976	4.89282	0.000134496	0.00135359	0.964648
KIF5A	KIF5A	3.94276	-0.950692	2.17533	0.0438981	0.105856	-4.28692
C17orf50	C17orf50	3.94589	-2.44289	6.04797	1.26531e-05	0.000232593	3.44809
C22orf15	C22orf15	3.94707	-2.02148	2.4958	0.023063	0.0655763	-3.67281
PABPN1L	PABPN1L	3.95045	-2.77919	3.58874	0.00224198	0.0110403	-1.49869
OVCH2	OVCH2	3.95831	-2.0467	4.18312	0.000615294	0.00413719	-0.266897
PLA2G1B	PLA2G1B	3.96041	-1.29978	2.11017	0.0498544	0.116338	-4.36649
KCNQ1	KCNQ1	3.96073	3.15441	4.24965	0.000532749	0.00370144	-0.339835
EFCC1	EFCC1	3.96201	0.910095	5.89166	1.72541e-05	0.000293945	3.1414
RCAN2	RCAN2	3.96239	-0.10986	3.18375	0.00539623	0.0214272	-2.37436
KCNMB2	KCNMB2	3.97409	-0.869527	3.09219	0.0065715	0.0250566	-2.53765
ZNF135	ZNF135	3.97734	1.25355	7.27059	1.25324e-06	4.16056e-05	5.64987
INHBB	INHBB	3.97755	4.17646	4.65348	0.000223592	0.00196666	0.0430185
SPAG17	SPAG17	3.97824	-0.900835	2.21811	0.0403513	0.0993275	-4.19516
DACT1	DACT1	3.98774	-0.551745	2.33144	0.0321955	0.0841648	-4.00916
EFCAB4B	EFCAB4B	3.98789	0.0721259	2.40913	0.027522	0.0748077	-3.87637
SPATA4	SPATA4	3.98792	-1.96331	3.23555	0.00482543	0.0196621	-2.22468
CELF5	CELF5	3.99754	-1.42409	5.00407	0.000106397	0.00112849	1.40862
GUCY1A2	GUCY1A2	4.00611	0.371201	2.15484	0.0456969	0.108845	-4.42762
KLF8	KLF8	4.00798	3.26595	8.61515	1.24116e-07	7.71238e-06	7.87961
AC017060.1	AC017060.1	4.01065	-2.09123	4.33753	0.000440605	0.0032251	0.0535426
IFI44	IFI44	4.01087	-0.269235	5.2154	6.84158e-05	0.000807387	1.83757
PTGES2-AS1	PTGES2-AS1	4.01216	-0.810232	6.25618	8.41357e-06	0.000173935	3.83648
GNG4	GNG4	4.0123	1.07855	2.45334	0.0251545	0.0700952	-3.99792
AGT	AGT	4.01261	-1.22465	2.48508	0.023575	0.0666876	-3.69504
ZNF560	ZNF560	4.01662	-2.85235	5.26115	6.22201e-05	0.00075632	1.92841
MYO3A	MYO3A	4.02117	-2.37746	3.3654	0.00364295	0.0158763	-1.95847
CD27-AS1	CD27-AS1	4.02174	1.87725	5.71355	2.46636e-05	0.000381625	2.72568
LOC101929198	LOC101929198	4.02343	-0.63903	3.20305	0.00517623	0.0207572	-2.28958
DIRAS3	DIRAS3	4.02965	0.973287	4.88697	0.000136169	0.00136568	1.0494
DCST1	DCST1	4.03194	-2.63313	4.30177	0.000475982	0.00340403	-0.0204023
SYN3	SYN3	4.03285	0.346679	3.97349	0.00097	0.00584316	-0.779305
P2RX6	P2RX6	4.04027	-2.04857	4.59328	0.000254291	0.00216454	0.575032
HSPA2	HSPA2	4.04169	2.39969	4.6121	0.000244255	0.00209914	0.295555
GLOD5	GLOD5	4.05678	-2.18422	5.70705	2.49889e-05	0.000384601	2.8
MACROD2	MACROD2	4.05685	4.59415	7.23702	1.33178e-06	4.30907e-05	5.34
HIF3A	HIF3A	4.06138	4.30042	9.49921	3.06723e-08	2.82171e-06	9.09962
C12orf75	C12orf75	4.06833	1.43258	3.00423	0.0079346	0.0290185	-2.92915
FGA	FGA	4.06839	-1.43824	2.3363	0.0318825	0.0835754	-3.97756
DOC2A	DOC2A	4.0695	2.00174	2.64856	0.0168197	0.0515154	-3.49211
LOC653513	LOC653513	4.07582	0.433305	4.26657	0.000513611	0.00360803	-0.123515
ANKRD20A1	ANKRD20A1	4.07838	-2.25699	4.08271	0.000765026	0.00488588	-0.474339
XKR5	XKR5	4.07884	-2.52555	3.7646	0.00152854	0.0082695	-1.14852
C6orf118	C6orf118	4.08038	-2.66849	2.29972	0.0343082	0.088162	-4.03419
NPIPA3	NPIPA3	4.08412	-2.8294	2.18973	0.0426738	0.10382	-4.22905
HS3ST3B1	HS3ST3B1	4.08855	-0.770903	5.61904	2.9861e-05	0.000438894	2.62918
CUZD1	CUZD1	4.08966	-1.98243	3.54839	0.00244777	0.0117953	-1.5822
TMEM92	TMEM92	4.09676	0.718823	3.21783	0.00501367	0.020266	-2.29479
MAP3K15	MAP3K15	4.09685	0.736105	3.64102	0.00200074	0.0101359	-1.39483
DOCK10	DOCK10	4.09833	-0.141502	5.31678	5.5454e-05	0.000694946	2.03411
SLC15A2	SLC15A2	4.10045	3.7736	7.10741	1.68639e-06	5.04149e-05	5.20007
ALPP	ALPP	4.1011	1.41531	2.84593	0.0111121	0.0376461	-3.16976
ALDH1A3	ALDH1A3	4.10129	-0.99658	3.04763	0.00723074	0.0269558	-2.6033
LOC728763	LOC728763	4.11236	-1.00677	2.28012	0.0356776	0.0910223	-4.12068
VNN2	VNN2	4.11635	-1.60364	4.11929	0.000706639	0.00460305	-0.398536
AARD	AARD	4.11746	-1.29867	5.16742	7.55975e-05	0.000867849	1.73988
MAMLD1	MAMLD1	4.11968	-1.12209	7.12013	1.64761e-06	4.95481e-05	5.37314
AQP2	AQP2	4.12662	-1.41506	3.88748	0.00116963	0.00674466	-0.894116
BAI2	BAI2	4.12805	0.735349	3.44419	0.00307024	0.0139763	-1.97002
ROR2	ROR2	4.12868	-1.88414	6.23099	8.83663e-06	0.000180105	3.78905
CD82	CD82	4.12969	3.05468	5.95563	1.51915e-05	0.000266662	3.15585
SULT2B1	SULT2B1	4.1323	1.29542	4.03942	0.000840453	0.00523705	-0.700461
NUDT11	NUDT11	4.13404	-1.832	4.5744	0.000264778	0.00222821	0.532223
RIMS2	RIMS2	4.13817	-1.4661	2.40463	0.0277743	0.0753214	-3.86165
PDE9A	PDE9A	4.1388	-1.21344	4.86194	0.00014357	0.00141535	1.12758
KLKB1	KLKB1	4.14517	-1.59246	5.87716	1.77605e-05	0.000300456	3.12478
SLC46A3	SLC46A3	4.14529	0.551972	5.96024	1.50532e-05	0.000264922	3.2817
MYOM2	MYOM2	4.1455	-1.73757	4.09265	0.000748703	0.00481026	-0.453898
SPINK5	SPINK5	4.14804	2.51957	3.95082	0.00101904	0.00607847	-0.991182
LOC100288911	LOC100288911	4.14888	-1.71504	4.5272	0.000292958	0.0023966	0.444171
GAS2L2	GAS2L2	4.15038	-1.11838	2.87196	0.010516	0.0360674	-2.96234
PTGER4	PTGER4	4.15058	2.94576	4.56603	0.000269565	0.0022586	0.345533
PLEKHG4B	PLEKHG4B	4.1512	1.13025	4.77295	0.000173374	0.0016185	0.906349
HYDIN2	HYDIN2	4.152	-0.920923	4.85506	0.000145673	0.0014312	1.10144
SULT1A2	SULT1A2	4.15375	1.54987	4.06891	0.00078831	0.00499712	-0.572311
PTP4A3	PTP4A3	4.15821	2.98093	2.73969	0.0139016	0.0446151	-3.69552
NHLRC1	NHLRC1	4.16205	0.29819	8.35791	1.8974e-07	1.07266e-05	7.43822
PAX4	PAX4	4.16832	-3.08485	3.73945	0.00161466	0.00861563	-1.18714
GOLGA8B	GOLGA8B	4.1698	5.46365	12.3729	5.75677e-10	1.53304e-07	13.1234
SPECC1L-ADORA2A	SPECC1L-ADORA2A	4.17019	-1.31317	3.14703	0.0058406	0.022798	-2.40349
DIRAS2	DIRAS2	4.17055	-1.90679	3.19531	0.00526335	0.021015	-2.31022
PPM1E	PPM1E	4.17072	0.803967	3.33796	0.0038663	0.016603	-2.09874
MPV17L	MPV17L	4.17525	-1.74179	5.38532	4.81452e-05	0.00062663	2.16789
ANKRD18A	ANKRD18A	4.17546	-0.315359	6.14794	1.03942e-05	0.000201781	3.63109
MTL5	MTL5	4.17762	-0.365675	3.80192	0.00140921	0.00778199	-1.1356
MAL	MAL	4.17789	3.03669	13.2371	2.01007e-10	6.66916e-08	14.2111
CASP1	CASP1	4.17981	-0.268378	7.26605	1.26357e-06	4.17867e-05	5.62161
TCF4	TCF4	4.18349	2.03913	5.67567	2.66246e-05	0.000403033	2.68351
C5orf49	C5orf49	4.18417	0.121427	2.36806	0.0299067	0.0796633	-3.98012
ATP13A5	ATP13A5	4.18882	-1.65821	7.54252	7.70285e-07	2.88166e-05	6.08313
CYP4X1	CYP4X1	4.18967	4.02918	8.2766	2.17354e-07	1.18572e-05	7.15313
PPP1R3C	PPP1R3C	4.19471	2.08102	7.92765	3.93163e-07	1.82087e-05	6.75717
FAM153C	FAM153C	4.19796	-2.11169	3.3461	0.00379863	0.0163749	-1.99856
PRG2	PRG2	4.19943	-2.09964	3.53435	0.00252372	0.0120608	-1.61162
BMX	BMX	4.2057	-2.49679	4.05104	0.000819501	0.00514929	-0.540486
GPR85	GPR85	4.20723	0.369341	6.70499	3.56131e-06	9.00966e-05	4.65875
CLGN	CLGN	4.21069	1.51431	4.20274	0.00058969	0.00400092	-0.368524
ASXL3	ASXL3	4.21069	-0.43092	2.59037	0.0189798	0.0565434	-3.55946
LOC101927793	LOC101927793	4.21455	-2.30947	4.27719	0.000501948	0.0035397	-0.0859592
GNAZ	GNAZ	4.21753	0.551514	3.97375	0.000969444	0.00584294	-0.780538
APELA	APELA	4.22378	-1.65643	4.86084	0.000143903	0.00141794	1.11881
PLA2R1	PLA2R1	4.22406	0.23701	7.13456	1.60471e-06	4.88387e-05	5.42139
KCTD14	KCTD14	4.22846	0.260729	5.53738	3.52576e-05	0.000495541	2.45732
PLCL1	PLCL1	4.22882	0.7473	3.42287	0.00321582	0.0144473	-1.91225
C1orf87	C1orf87	4.22929	-2.5246	3.64957	0.00196386	0.00998657	-1.38138
DUOXA2	DUOXA2	4.23591	-0.280942	3.60263	0.00217519	0.0108086	-1.50013
LOC101929837	LOC101929837	4.24042	1.45838	6.31982	7.43551e-06	0.000158597	3.94572
C9orf173	C9orf173	4.25056	-0.442022	4.33575	0.000442303	0.00323285	0.0157515
AL132709.5	AL132709.5	4.25077	-2.74191	4.57671	0.000263468	0.00221903	0.545407
SERPING1	SERPING1	4.25294	1.18614	4.77845	0.00017136	0.00160563	0.937054
LOC101060391	LOC101060391	4.25367	-2.63904	2.61488	0.0180395	0.0543224	-3.45879
SOX1	SOX1	4.2562	-2.69564	2.87586	0.0104295	0.0358313	-2.95736
BAI1	BAI1	4.2571	-0.934161	3.25048	0.00467226	0.0192473	-2.21156
SEMA4F	SEMA4F	4.25982	2.80635	11.2506	2.47579e-09	4.72711e-07	11.7179
PRR4	PRR4	4.26548	-3.03136	3.88638	0.00117244	0.00674892	-0.882818
UBXN10	UBXN10	4.26661	-0.135946	2.23174	0.0392778	0.0973123	-4.20743
TCEA3	TCEA3	4.27047	-0.0309755	7.05879	1.84364e-06	5.40775e-05	5.27421
LOC440602	LOC440602	4.27549	-1.23993	2.37848	0.0292843	0.0785265	-3.96217
ROS1	ROS1	4.2765	3.69793	3.04076	0.0073379	0.0272899	-3.03179
EFCAB10	EFCAB10	4.27878	-1.49537	3.52466	0.00257748	0.0122541	-1.6322
TDRD5	TDRD5	4.28027	-2.43949	4.31976	0.00045784	0.0033141	0.0157878
ACTL6B	ACTL6B	4.28109	-2.34663	3.11094	0.00631212	0.0242709	-2.47729
ZDHHC15	ZDHHC15	4.28269	-1.50771	3.40762	0.00332407	0.0148149	-1.87344
ADH1C	ADH1C	4.29194	-0.458172	4.31602	0.000461553	0.00333501	0.00808062
GRAMD1C	GRAMD1C	4.29491	1.84429	6.70005	3.59461e-06	9.08255e-05	4.64354
MEX3B	MEX3B	4.29994	1.91668	4.67106	0.000215357	0.00191251	0.566018
PNMA2	PNMA2	4.30001	3.83565	7.23483	1.33707e-06	4.30907e-05	5.5062
ZNF257	ZNF257	4.30052	-0.999045	4.4958	0.000313382	0.00252068	0.359862
PNPO	PNPO	4.30179	4.18362	13.3316	1.79787e-10	6.36354e-08	14.237
LOC388820	LOC388820	4.30314	-2.086	3.63493	0.00202746	0.0102252	-1.40468
MB	MB	4.3033	-2.16158	3.52977	0.00254902	0.0121559	-1.62216
NFASC	NFASC	4.30978	-0.719677	2.20186	0.0416666	0.101982	-4.24497
RP11-109J4.1	RP11-109J4.1	4.31475	-2.07742	6.90319	2.45762e-06	6.76732e-05	4.99856
IQSEC2	IQSEC2	4.3196	2.73864	9.78337	1.99486e-08	2.12495e-06	9.68023
ADCY4	ADCY4	4.32016	-1.71011	8.767	9.69794e-08	6.50219e-06	7.99012
LRRC31	LRRC31	4.32178	0.0895943	4.00064	0.000914376	0.00557579	-0.680774
SSTR5	SSTR5	4.32505	-2.90989	3.43909	0.00310446	0.0140804	-1.80929
ABCC3	ABCC3	4.3314	5.65195	9.68533	2.31172e-08	2.3277e-06	9.39885
LTK	LTK	4.33353	-1.02688	3.90369	0.00112909	0.00657222	-0.870583
CXCL13	CXCL13	4.3349	-1.13192	3.37793	0.0035453	0.0155445	-1.94633
EXOC3L4	EXOC3L4	4.33542	-1.7619	5.26758	6.13965e-05	0.000749459	1.93804
FSTL5	FSTL5	4.3364	-0.759852	2.6515	0.016717	0.051294	-3.45303
GABRB3	GABRB3	4.33885	-0.0333506	4.36549	0.000414815	0.00309453	0.0830514
RP4-565E6.1	RP4-565E6.1	4.34213	-1.96109	4.6394	0.000230417	0.0020075	0.673011
LAMA4	LAMA4	4.34357	1.41953	4.21297	0.00057677	0.00392966	-0.305982
SLC16A2	SLC16A2	4.34471	0.160813	3.64641	0.00197739	0.0100428	-1.42647
CACNA1B	CACNA1B	4.34714	-2.52149	3.56344	0.00236894	0.0114893	-1.5604
THBS4	THBS4	4.34835	0.653688	4.87329	0.000140165	0.00139332	1.1025
WDR86	WDR86	4.34949	2.67923	5.18283	7.32101e-05	0.000850573	1.42989
CELF3	CELF3	4.35315	1.04272	2.16634	0.0446791	0.107076	-4.41564
GNG2	GNG2	4.3533	-0.158964	2.52699	0.021632	0.0624016	-3.65128
ROPN1L	ROPN1L	4.36345	-0.998891	2.17195	0.0441905	0.10634	-4.28346
EDN2	EDN2	4.3647	-0.0300869	6.52757	4.98636e-06	0.000116266	4.33555
CCDC67	CCDC67	4.36895	-1.03427	3.0648	0.00696944	0.0262671	-2.62394
SLC52A3	SLC52A3	4.37142	-1.00888	2.97347	0.00847355	0.0304449	-2.75421
MAPT	MAPT	4.37314	1.92111	4.28528	0.000493243	0.00349658	-0.136311
FAM95C	FAM95C	4.37529	-0.0552551	7.41351	9.69178e-07	3.45338e-05	5.90421
APOL6	APOL6	4.37683	2.90856	5.94598	1.54855e-05	0.000270182	3.23038
ST6GALNAC5	ST6GALNAC5	4.37899	-1.13666	3.2135	0.00506084	0.0203955	-2.28076
LOC150051	LOC150051	4.37908	-2.64069	7.21856	1.37713e-06	4.38234e-05	5.55001
SNCG	SNCG	4.38898	-1.99168	3.82012	0.00135445	0.00755924	-1.0572
C2CD4C	C2CD4C	4.3938	-1.91898	4.36088	0.000418966	0.0031163	0.0854749
CRTAC1	CRTAC1	4.4032	1.66692	2.80464	0.0121253	0.0402496	-3.13857
LOC100507353	LOC100507353	4.40761	-2.44482	3.31928	0.00402596	0.0171045	-2.05638
CHKB-AS1	CHKB-AS1	4.41163	-1.94173	9.08193	5.8656e-08	4.41315e-06	8.4592
SFTPC	SFTPC	4.4155	12.0377	5.24437	6.44231e-05	0.000774723	0.824957
TSPO	TSPO	4.41729	5.12578	15.0911	2.52093e-11	1.34266e-08	16.2712
ABTB1	ABTB1	4.42301	2.50072	10.2015	1.07632e-08	1.34467e-06	10.2715
LIMS2	LIMS2	4.42624	-1.09074	3.2319	0.00486361	0.0197898	-2.23483
AOC1	AOC1	4.42648	-1.66497	3.09197	0.00657465	0.0250639	-2.51858
PTPRU	PTPRU	4.42691	4.77139	11.1476	2.84669e-09	5.09852e-07	11.5507
ZBTB7C	ZBTB7C	4.43134	1.37785	4.76948	0.000174656	0.00162747	0.890922
PI3	PI3	4.43269	-1.60907	3.47249	0.00288713	0.0133774	-1.74253
ANKRD34B	ANKRD34B	4.43357	0.0680204	5.51168	3.71569e-05	0.000514024	2.37109
SLPI	SLPI	4.43373	4.41999	2.89714	0.0099689	0.034628	-3.48667
JAK3	JAK3	4.43566	-0.321165	3.78625	0.00145813	0.00797598	-1.09286
ZDHHC11B	ZDHHC11B	4.44219	0.247849	5.51588	3.68392e-05	0.000510328	2.41516
LMO3	LMO3	4.45629	5.19566	8.22416	2.37366e-07	1.25915e-05	7.12329
CRYGN	CRYGN	4.45804	-2.27035	7.26735	1.26062e-06	4.17571e-05	5.63111
SPDEF	SPDEF	4.4605	3.21036	4.53838	0.000286018	0.00235123	0.0819743
MAPK8IP2	MAPK8IP2	4.4647	0.973739	3.01942	0.00768099	0.0283264	-2.7659
GRIA2	GRIA2	4.46704	-0.670821	2.34978	0.0310298	0.0818671	-3.98393
SULF1	SULF1	4.47317	2.69372	5.68435	2.61617e-05	0.00039901	2.57318
ASIC1	ASIC1	4.47527	1.01104	5.65887	2.75451e-05	0.000412646	2.64013
PRKG2	PRKG2	4.47946	1.22816	3.58611	0.00225488	0.0110853	-1.64342
LOC728392	LOC728392	4.48019	0.812778	4.89613	0.000133561	0.00134686	1.13844
TMEM176A	TMEM176A	4.48512	-0.356261	2.31791	0.0330811	0.0858479	-4.0516
RP11-503N18.1	RP11-503N18.1	4.48695	-2.09691	2.94755	0.00895512	0.0317802	-2.80797
BPIFB2	BPIFB2	4.49205	-1.89133	2.92805	0.00933464	0.0328392	-2.84684
CADPS	CADPS	4.49518	-1.11037	2.61469	0.0180465	0.0543274	-3.48641
LINC01018	LINC01018	4.4962	-1.30857	8.27866	2.16604e-07	1.18482e-05	7.29385
ALDH3B1	ALDH3B1	4.50476	5.07724	8.07204	3.0707e-07	1.51848e-05	6.88978
BAALC	BAALC	4.50688	1.62805	4.10771	0.000724616	0.00468546	-0.570222
TUBA3FP	TUBA3FP	4.51893	-1.36105	3.93557	0.00105341	0.00622847	-0.814025
ZSCAN1	ZSCAN1	4.52406	-1.78343	4.41626	0.000371834	0.00284197	0.197763
CDK5R2	CDK5R2	4.52574	-0.861772	2.27394	0.0361202	0.091885	-4.12317
TMEM173	TMEM173	4.52809	3.51805	6.57833	4.52658e-06	0.000107907	4.25735
XKR6	XKR6	4.52932	1.33937	8.75473	9.8922e-08	6.60753e-06	8.05389
GOLT1A	GOLT1A	4.53489	-0.68221	2.26607	0.0366902	0.0929261	-4.10425
AGR3	AGR3	4.53778	1.09656	3.52589	0.00257058	0.0122299	-1.69458
FAM155B	FAM155B	4.53826	-0.983025	4.73499	0.000187942	0.00172651	0.851343
KCNIP3	KCNIP3	4.54011	-0.90569	5.18165	7.3391e-05	0.000850713	1.75385
ZNF667	ZNF667	4.54046	0.90395	7.4389	9.26175e-07	3.3473e-05	5.95541
FUT6	FUT6	4.54114	-0.274896	6.73583	3.36036e-06	8.59803e-05	4.71144
MT1F	MT1F	4.54587	-0.994132	5.71907	2.43905e-05	0.000378849	2.81875
CHRNB2	CHRNB2	4.54599	1.16085	2.80926	0.0120077	0.0399718	-3.17253
RARRES2	RARRES2	4.54648	-1.04221	5.91575	1.64452e-05	0.000282783	3.1982
FHIT	FHIT	4.54657	1.42418	10.2435	1.01265e-08	1.28094e-06	10.2201
NFIC	NFIC	4.5503	4.73359	16.4691	6.18805e-12	4.7809e-09	17.5686
MEIOB	MEIOB	4.55197	-0.809579	6.83567	2.78699e-06	7.45123e-05	4.8917
TRIM47	TRIM47	4.55526	1.1738	6.21157	9.1778e-06	0.000184825	3.74969
SLC19A3	SLC19A3	4.55958	0.18695	5.18235	7.32833e-05	0.000850682	1.7551
NRTN	NRTN	4.56401	0.946571	5.83119	1.947e-05	0.000321481	2.99749
C6	C6	4.569	-1.47667	3.11978	0.00619326	0.023889	-2.46543
BTBD11	BTBD11	4.56906	0.167559	3.0318	0.00748016	0.0277324	-2.71714
HFM1	HFM1	4.57527	-1.32506	7.67122	6.13914e-07	2.44314e-05	6.31725
RP1-63G5.5	RP1-63G5.5	4.57687	-2.70456	6.89607	2.49036e-06	6.8377e-05	4.99153
PGC	PGC	4.57757	8.25826	3.70882	0.00172604	0.00904307	-2.3556
RYR1	RYR1	4.58617	-0.266783	5.94063	1.5651e-05	0.000272366	3.23756
MDGA1	MDGA1	4.58723	-1.18349	5.08831	8.91731e-05	0.000986754	1.58061
TAP1	TAP1	4.59259	3.80506	9.28737	4.25204e-08	3.47004e-06	8.95398
HLA-DRA	HLA-DRA	4.59862	1.73009	3.50644	0.00268169	0.0126544	-1.67674
ARMC4	ARMC4	4.59882	-2.34751	3.39696	0.00340187	0.0150624	-1.90128
PREX1	PREX1	4.59882	-0.98155	2.98775	0.00821904	0.0297736	-2.753
PKIG	PKIG	4.60469	-0.0413048	3.89064	0.00116164	0.00671534	-0.920036
HEPH	HEPH	4.61245	-0.991435	3.34309	0.00382349	0.0164611	-2.04695
DAW1	DAW1	4.62073	-1.67082	2.78593	0.0126134	0.0414981	-3.14035
GPR27	GPR27	4.62378	-1.75398	3.54283	0.00247761	0.0119108	-1.61993
KAZN	KAZN	4.62491	3.85797	3.80772	0.00139151	0.0077053	-1.34168
CCDC108	CCDC108	4.62635	-0.639781	2.40383	0.0278193	0.0754131	-3.89605
IGFBP6	IGFBP6	4.63362	0.782775	4.46331	0.000336036	0.00265147	0.259822
MUC3A	MUC3A	4.63641	-2.73439	3.25034	0.00467372	0.0192494	-2.204
PHYHIP	PHYHIP	4.63651	-1.17007	3.98103	0.000954219	0.00575975	-0.713863
SCGB3A2	SCGB3A2	4.63798	4.88095	3.75627	0.00155655	0.00838517	-1.7662
FAM66B	FAM66B	4.64307	-1.71431	9.80862	1.92088e-08	2.0679e-06	9.45837
ADARB2	ADARB2	4.64579	-1.9909	3.88813	0.001168	0.00673894	-0.910747
LRFN2	LRFN2	4.64898	-2.09173	3.45274	0.00301377	0.013801	-1.78888
FMN2	FMN2	4.6525	-0.0970645	2.8582	0.0108271	0.0369019	-3.07323
NMU	NMU	4.65733	2.77053	4.18771	0.000609202	0.00410168	-0.789478
FAM166B	FAM166B	4.66207	-1.03736	3.52252	0.00258951	0.0122968	-1.65885
FAM201A	FAM201A	4.66207	1.19582	10.0148	1.41439e-08	1.6397e-06	9.8796
RP4-669L17.10	RP4-669L17.10	4.66547	-2.29308	4.08744	0.000757213	0.00485437	-0.496327
LOC100996695	LOC100996695	4.66598	-1.24866	5.05236	9.61438e-05	0.00104391	1.49304
RUNDC3A	RUNDC3A	4.67045	1.66113	2.34146	0.0315532	0.0829482	-4.0846
LOC100233156	LOC100233156	4.67126	-0.296233	5.79338	2.10035e-05	0.000341392	2.95947
BHLHE41	BHLHE41	4.67392	1.16789	4.48303	0.000322094	0.00256951	0.295378
PRDM8	PRDM8	4.67416	-0.38063	5.96749	1.4838e-05	0.000262047	3.28998
CDK18	CDK18	4.6749	2.89506	13.5897	1.32993e-10	5.54959e-08	14.4693
GRIA3	GRIA3	4.68021	-1.57724	3.73436	0.00163266	0.00867052	-1.20715
RNASE1	RNASE1	4.68338	7.3537	5.58202	3.21933e-05	0.000461118	1.86298
RAC2	RAC2	4.68828	-0.716436	4.77868	0.000171275	0.00160563	0.953005
C3orf55	C3orf55	4.69058	-0.273102	4.94828	0.000119647	0.00123611	1.27317
TCEAL7	TCEAL7	4.69598	-1.77647	4.78688	0.000168319	0.0015889	0.9625
CDHR3	CDHR3	4.69672	0.307195	2.14958	0.0461693	0.109661	-4.38781
TSPAN1	TSPAN1	4.69959	3.79737	2.5935	0.0188572	0.0562488	-3.88342
AQP6	AQP6	4.70254	-1.23689	6.16747	1.00041e-05	0.000196767	3.67034
MORN5	MORN5	4.70449	-1.82546	2.83358	0.0114062	0.0384623	-3.05698
SYN1	SYN1	4.70774	-0.24896	3.48792	0.00279191	0.0130263	-1.75626
SLITRK6	SLITRK6	4.7108	2.94272	4.45525	0.00034191	0.00268345	-0.105151
LOC101929536	LOC101929536	4.72211	-2.65377	10.0069	1.43094e-08	1.6397e-06	9.74612
PAIP2B	PAIP2B	4.7234	3.5452	14.6764	3.93248e-11	1.98974e-08	15.6939
SIX2	SIX2	4.73547	-1.50529	5.61075	3.03678e-05	0.000443418	2.60308
CYP7B1	CYP7B1	4.74279	-0.511795	6.10883	1.12238e-05	0.000210917	3.55978
LOC100128885	LOC100128885	4.74922	-2.2552	6.11278	1.1137e-05	0.000210337	3.56694
KCNMA1	KCNMA1	4.75683	4.12926	7.35534	1.07571e-06	3.75369e-05	5.57211
SIMC1	SIMC1	4.75807	2.22947	9.60793	2.59898e-08	2.52888e-06	9.36378
FCRLB	FCRLB	4.75879	-2.11815	4.3747	0.000406658	0.00305053	0.121311
GLB1L2	GLB1L2	4.76067	3.71738	9.6362	2.48995e-08	2.4703e-06	9.45729
CYMP	CYMP	4.77912	-2.85388	2.80971	0.0119962	0.0399525	-3.10715
LINC00599	LINC00599	4.78188	-2.29863	3.52613	0.00256929	0.0122266	-1.6414
TAPSAR1	TAPSAR1	4.7904	1.12446	7.587	7.12017e-07	2.71385e-05	6.17324
MANEAL	MANEAL	4.79185	2.45687	5.35787	5.0946e-05	0.000652824	2.03756
FAM92B	FAM92B	4.79452	-1.99882	2.4949	0.0231054	0.0656704	-3.69247
AP000330.8	AP000330.8	4.79532	0.336273	5.25667	6.27998e-05	0.000759716	1.8923
2004-03-01	2004-03-01	4.80109	-1.49075	3.92074	0.00108796	0.00638978	-0.837956
HMGCS2	HMGCS2	4.8031	-1.46561	2.75698	0.0134058	0.0434321	-3.19413
CDC42EP5	CDC42EP5	4.80736	0.101966	4.64824	0.000226109	0.00198362	0.661995
C4orf19	C4orf19	4.81927	1.12894	6.65346	3.92531e-06	9.74778e-05	4.56544
TCEAL2	TCEAL2	4.82759	-1.75718	7.01975	1.9809e-06	5.67451e-05	5.20698
RASGEF1A	RASGEF1A	4.82883	1.35693	7.2291	1.35103e-06	4.32292e-05	5.58886
NKX2-2	NKX2-2	4.82975	-2.04108	3.57042	0.00233322	0.0113771	-1.55247
KCNS1	KCNS1	4.83171	0.598833	4.96187	0.000116272	0.00120942	1.28546
DRD2	DRD2	4.84199	-1.41933	3.70985	0.00172218	0.00902749	-1.29259
PCSK6	PCSK6	4.84737	1.23812	2.90429	0.00981862	0.0342147	-3.05745
KLK13	KLK13	4.85152	-0.867583	3.73971	0.00161374	0.00861299	-1.20054
2005-09-01	2005-09-01	4.8526	1.26841	4.57471	0.0002646	0.00222764	0.419461
MALL	MALL	4.85697	5.46769	6.42623	6.05494e-06	0.000135111	3.69853
WNT5B	WNT5B	4.86217	-0.745504	3.6577	0.00192937	0.0098491	-1.37219
LOC390937	LOC390937	4.86456	-0.764669	4.24487	0.000538292	0.00372971	-0.177428
LOC100507642	LOC100507642	4.86569	-0.664687	6.99803	2.06184e-06	5.83632e-05	5.17364
SLC6A17	SLC6A17	4.87178	-0.650859	2.55136	0.0205731	0.0600575	-3.61804
SEC14L6	SEC14L6	4.87359	-1.05925	4.25973	0.000521264	0.00363914	-0.120095
RIMBP2	RIMBP2	4.87706	-1.28737	3.25017	0.0046754	0.0192524	-2.24406
ICOSLG	ICOSLG	4.88375	0.42655	4.04184	0.000836061	0.00521932	-0.624762
RP11-16E12.2	RP11-16E12.2	4.88553	-1.26346	11.4582	1.87456e-09	3.87136e-07	11.5064
MT2A	MT2A	4.90603	2.76348	3.64738	0.00197321	0.0100266	-1.61667
H2BFXP	H2BFXP	4.90744	-2.05202	7.16601	1.51524e-06	4.70503e-05	5.46706
MC4R	MC4R	4.91107	-1.95376	9.3668	3.75969e-08	3.21065e-06	8.89166
ZNF492	ZNF492	4.91489	-1.48965	6.25341	8.45902e-06	0.000174518	3.83016
SULT1A3	SULT1A3	4.92114	-2.13475	2.30726	0.033795	0.0871418	-4.0475
DLGAP3	DLGAP3	4.9238	-1.99715	9.53363	2.91011e-08	2.7317e-06	9.10352
RET	RET	4.92406	3.53231	4.3952	0.000389085	0.00294161	-0.447173
MATN2	MATN2	4.92848	1.54518	6.04593	1.27041e-05	0.000233109	3.42963
FAM183A	FAM183A	4.93516	-2.16072	3.01478	0.00775768	0.0285261	-2.68898
PLAT	PLAT	4.94194	2.55639	6.1067	1.12708e-05	0.000211408	3.52511
TMEM121	TMEM121	4.94277	-1.73977	4.03214	0.000853858	0.00530524	-0.619673
PSMB9	PSMB9	4.94381	-0.0399909	6.16888	9.97654e-06	0.000196416	3.67346
CECR1	CECR1	4.94824	3.68576	4.63383	0.000233175	0.00202803	0.399902
FHAD1	FHAD1	4.94828	-1.66514	3.31472	0.00406591	0.0172552	-2.08104
BCHE	BCHE	4.94974	-1.02426	3.70823	0.00172826	0.00905102	-1.30766
STX11	STX11	4.97018	2.20801	4.77469	0.000172734	0.00161551	0.862038
ZNF667-AS1	ZNF667-AS1	4.97409	1.37018	9.82012	1.88812e-08	2.04351e-06	9.68812
KRBOX1	KRBOX1	4.97545	-1.49753	3.70197	0.00175202	0.00914837	-1.28398
NOL4	NOL4	4.98049	0.298578	2.83727	0.0113177	0.0382227	-3.14578
PCDP1	PCDP1	4.98248	-0.110775	3.33125	0.0039229	0.0167784	-2.07671
KIF19	KIF19	4.98956	2.84596	2.63294	0.0173751	0.052706	-3.92775
VILL	VILL	4.99783	3.49207	7.15036	1.55909e-06	4.77756e-05	5.35432
AMPH	AMPH	4.99915	1.4963	6.25851	8.37549e-06	0.000173325	3.76891
MAP3K7CL	MAP3K7CL	5.00751	-0.443254	6.2023	9.34541e-06	0.000187641	3.73414
KIRREL	KIRREL	5.00848	2.91205	4.23812	0.000546214	0.00376783	-0.45478
TNFSF12	TNFSF12	5.01473	2.00468	8.067	3.09721e-07	1.52455e-05	7.00549
SYNE3	SYNE3	5.01516	-0.841545	4.36384	0.000416296	0.00309986	0.0790537
AZGP1	AZGP1	5.01676	1.22274	2.79833	0.0122878	0.0406894	-3.15608
EPHA8	EPHA8	5.02067	-2.05372	3.5524	0.00242653	0.0117125	-1.59601
HCN4	HCN4	5.0327	-1.7575	4.52686	0.000293173	0.00239739	0.429066
KCNH3	KCNH3	5.03383	1.0421	4.66839	0.000216591	0.0019201	0.674369
LOC100996662	LOC100996662	5.03431	-0.902696	6.10229	1.13689e-05	0.000212854	3.54591
STXBP6	STXBP6	5.03664	-0.0959315	5.85313	1.86339e-05	0.000312973	3.07195
WFDC2	WFDC2	5.03673	4.82533	7.01632	1.99346e-06	5.67451e-05	4.93725
TMEM139	TMEM139	5.03964	2.26271	5.45055	4.21078e-05	0.000563638	2.23034
SHC2	SHC2	5.04139	1.49448	6.56147	4.67422e-06	0.000110645	4.39444
IFITM2	IFITM2	5.04874	2.02822	2.66945	0.0161028	0.0498098	-3.46658
ARHGEF10	ARHGEF10	5.04944	2.05995	3.8694	0.0012166	0.00694775	-1.04608
HTRA1	HTRA1	5.0519	0.640778	3.56278	0.00237231	0.0114974	-1.63631
ATOH8	ATOH8	5.05523	4.36986	4.95802	0.000117217	0.00121456	0.905922
CBFA2T3	CBFA2T3	5.06298	2.1041	3.74174	0.00160662	0.00859311	-1.61764
SNTN	SNTN	5.06813	-1.0402	2.52977	0.0215088	0.0621793	-3.63819
ESRRG	ESRRG	5.07499	-0.305457	4.11387	0.000715003	0.00463961	-0.463267
WDR49	WDR49	5.0814	-1.39581	4.40044	0.000384719	0.00291187	0.167315
POU2F3	POU2F3	5.08406	-0.891774	7.30146	1.18529e-06	4.02695e-05	5.69436
LOC102723804	LOC102723804	5.09104	0.710184	8.86517	8.28043e-08	5.71971e-06	8.23142
LOC729732	LOC729732	5.0927	0.923434	3.65906	0.00192368	0.0098267	-1.42242
UBA7	UBA7	5.09385	2.53864	8.24989	2.27317e-07	1.22034e-05	7.29748
SGSM1	SGSM1	5.0962	0.447966	7.82773	4.67244e-07	2.01224e-05	6.59851
LRRC16B	LRRC16B	5.09959	0.77228	4.4494	0.000346238	0.00270456	0.21734
VEPH1	VEPH1	5.10384	4.32091	5.7998	2.07345e-05	0.000338152	2.64246
ZNF454	ZNF454	5.10453	-1.00631	7.59549	7.01416e-07	2.67848e-05	6.20931
DOK7	DOK7	5.11259	2.48742	6.13011	1.07642e-05	0.000205139	3.5002
GJA4	GJA4	5.11459	-2.3116	3.33482	0.00389269	0.016688	-2.04821
KCNJ6	KCNJ6	5.11518	-2.0492	4.49372	0.000314783	0.00252914	0.358522
RP11-695J4.2	RP11-695J4.2	5.12123	-1.39787	10.8914	4.04547e-09	6.55011e-07	10.8659
EFCAB1	EFCAB1	5.12153	-1.69564	2.75427	0.0134823	0.0436379	-3.21142
SVOP	SVOP	5.12286	-1.71751	4.53748	0.000286574	0.00235398	0.448226
NLGN4X	NLGN4X	5.1259	-0.569947	3.2439	0.00473921	0.0194518	-2.26802
FBXO32	FBXO32	5.14079	1.53049	4.69315	0.000205454	0.00184726	0.723936
ADD2	ADD2	5.14229	-1.13392	3.12066	0.00618151	0.0238527	-2.49959
ICAM2	ICAM2	5.14233	-0.424466	5.77804	2.16607e-05	0.000348482	2.93169
SLC24A3	SLC24A3	5.14744	0.396203	2.4134	0.0272845	0.0743218	-3.89648
NKAPL	NKAPL	5.16043	-1.31897	13.0388	2.54595e-10	7.60117e-08	13.2608
S100A14	S100A14	5.16976	5.4326	6.41311	6.20977e-06	0.000138414	3.80413
XAGE2	XAGE2	5.17093	-2.01798	3.76889	0.00151434	0.00822245	-1.15154
DLL1	DLL1	5.17158	2.75643	4.08514	0.000760997	0.00486937	-0.88407
SYNPO	SYNPO	5.1718	3.02063	3.81482	0.00137016	0.00761622	-1.35937
LEPREL2	LEPREL2	5.17779	1.62618	4.56006	0.000273036	0.00227739	0.41818
DTX1	DTX1	5.18659	-0.407961	3.86336	0.00123272	0.00700702	-0.987697
DENND2D	DENND2D	5.19565	4.01108	10.8297	4.40688e-09	6.91402e-07	11.1487
B4GALNT2	B4GALNT2	5.19887	-2.03515	6.14063	1.05443e-05	0.000202472	3.62071
LOC102723630	LOC102723630	5.22539	-2.60135	3.17654	0.00548078	0.021693	-2.37554
FAM226A	FAM226A	5.22647	-0.768779	3.58073	0.00228141	0.0111773	-1.5961
PRUNE2	PRUNE2	5.23394	2.49356	2.20313	0.0415625	0.101764	-4.34275
EPHB2	EPHB2	5.23487	2.19875	4.36842	0.000412203	0.00308072	-0.00777769
KCNK16	KCNK16	5.25746	-1.49117	2.89694	0.00997314	0.034628	-2.95891
IL33	IL33	5.26236	-0.725345	5.55271	3.41731e-05	0.000484335	2.4778
SLC7A14	SLC7A14	5.26852	0.0556659	2.12159	0.0487601	0.114431	-4.45746
ST8SIA2	ST8SIA2	5.27181	-1.65558	5.28252	5.95251e-05	0.000735031	1.94668
MYT1	MYT1	5.27499	-0.783993	2.67522	0.0159102	0.049327	-3.41475
SLC18A1	SLC18A1	5.275	-1.5387	3.90654	0.0011221	0.00654474	-0.868213
ERC2	ERC2	5.27838	-1.46887	7.41824	9.61003e-07	3.43635e-05	5.8952
RAB37	RAB37	5.27862	1.2823	3.595	0.00221166	0.0109469	-1.58778
CIDEB	CIDEB	5.27997	2.69477	7.72765	5.56156e-07	2.28317e-05	6.438
HIVEP3	HIVEP3	5.29139	1.56095	4.52373	0.00029515	0.00240897	0.365243
GCK	GCK	5.29467	-1.126	3.75385	0.00156477	0.00841828	-1.21166
RIC3	RIC3	5.2947	0.0221458	7.24303	1.31736e-06	4.29339e-05	5.60365
CAMK1D	CAMK1D	5.29715	4.71952	9.76656	2.04577e-08	2.1453e-06	9.56781
XKR7	XKR7	5.30065	-1.87946	4.55401	0.000276593	0.00229896	0.47821
SLC22A3	SLC22A3	5.3109	3.4954	4.79896	0.000164061	0.00155378	0.884135
ENPP2	ENPP2	5.31586	-0.803774	5.2421	6.47263e-05	0.000777907	1.87716
GPR6	GPR6	5.31871	-1.93235	3.48566	0.00280568	0.0130779	-1.74513
PSMB8	PSMB8	5.31951	3.15867	9.09793	5.71938e-08	4.33538e-06	8.64597
RASD2	RASD2	5.32705	-1.49499	3.19886	0.00522323	0.0208877	-2.36875
SCML4	SCML4	5.32819	-1.33285	2.2483	0.0380093	0.0950757	-4.20268
SLC2A10	SLC2A10	5.32902	-0.755327	3.52189	0.00259307	0.012308	-1.67084
PLEKHA6	PLEKHA6	5.3402	1.82708	2.2388	0.0387325	0.0962675	-4.27207
CNR1	CNR1	5.35521	0.754288	4.21305	0.000576676	0.00392966	-0.265034
SLFN11	SLFN11	5.35758	-0.0305846	6.27544	8.10419e-06	0.000169585	3.87203
IFI27L2	IFI27L2	5.36976	0.311182	6.24809	8.54705e-06	0.000175975	3.81745
MESP1	MESP1	5.37003	0.0850586	8.65268	1.16742e-07	7.43002e-06	7.9031
TRIM61	TRIM61	5.37354	-0.583972	4.51543	0.000300451	0.00244112	0.377222
FLT4	FLT4	5.38457	2.67983	2.41615	0.0271326	0.0740177	-4.02754
UNC80	UNC80	5.39429	-0.927566	3.66315	0.00190659	0.00976156	-1.3989
AATK	AATK	5.39496	3.61303	4.89369	0.000134251	0.00135314	1.02714
DNAJA4	DNAJA4	5.40673	3.30406	7.83916	4.58079e-07	1.99378e-05	6.63609
RP11-465B22.5	RP11-465B22.5	5.41707	-2.3228	8.92947	7.47107e-08	5.28696e-06	8.29049
SLC51B	SLC51B	5.42216	-0.872748	4.65643	0.000222187	0.00195771	0.670731
UBE2QL1	UBE2QL1	5.42411	-0.981483	2.30809	0.0337385	0.087085	-4.09731
TRPV6	TRPV6	5.43402	0.0882229	5.26524	6.16949e-05	0.000752608	1.89745
NPTXR	NPTXR	5.44153	1.40038	3.45271	0.00301396	0.013801	-1.88584
HS3ST6	HS3ST6	5.44919	0.985399	5.01535	0.000103907	0.00110566	1.33247
ANTXR1	ANTXR1	5.45155	3.99311	5.77908	2.16153e-05	0.000348029	2.70898
DUSP26	DUSP26	5.45679	-1.27627	4.46221	0.000336835	0.00265674	0.273052
NFATC2	NFATC2	5.46147	-0.30621	5.30523	5.67935e-05	0.00070735	1.98632
RAB9B	RAB9B	5.48276	-1.29977	6.19988	9.38962e-06	0.000187969	3.72824
CNTN3	CNTN3	5.49133	0.8933	3.48106	0.00283387	0.0131673	-1.82325
NIPAL2	NIPAL2	5.49556	3.2911	13.0708	2.45011e-10	7.60117e-08	13.5779
PLEKHA4	PLEKHA4	5.49624	0.938673	4.66431	0.000218483	0.0019301	0.667864
SLC34A3	SLC34A3	5.49992	-0.928295	9.35333	3.83877e-08	3.2589e-06	8.88745
RTN4RL1	RTN4RL1	5.5015	0.485321	5.47103	4.03776e-05	0.000545073	2.31801
IL2RB	IL2RB	5.5017	-2.02685	6.27632	8.09037e-06	0.000169504	3.87212
KRTAP5-AS1	KRTAP5-AS1	5.51163	0.13353	7.10102	1.70623e-06	5.07085e-05	5.36495
PRKG1	PRKG1	5.52384	1.5059	12.0121	9.09194e-10	2.03487e-07	12.3547
LOC283070	LOC283070	5.53668	2.16949	7.03447	1.92793e-06	5.57069e-05	5.19168
SNAP25	SNAP25	5.53729	-1.21479	3.49388	0.00275597	0.0129137	-1.73687
PNMA6A	PNMA6A	5.54797	-0.0339423	6.29697	7.7724e-06	0.000164202	3.90656
SLC39A4	SLC39A4	5.54862	4.01258	14.0723	7.66581e-11	3.5261e-08	14.9857
THNSL2	THNSL2	5.5514	1.83362	6.14725	1.04083e-05	0.000201781	3.60852
ALOX15B	ALOX15B	5.56174	5.37271	7.47172	8.73534e-07	3.20149e-05	5.76606
NOVA1	NOVA1	5.56378	-0.334792	3.63982	0.00200599	0.0101473	-1.47072
PLLP	PLLP	5.57648	4.40011	8.01798	3.36739e-07	1.63828e-05	6.86476
LOC100996290	LOC100996290	5.57992	-1.83557	3.56968	0.00233695	0.0113915	-1.58078
FAM218A	FAM218A	5.58096	-0.609893	7.82703	4.67811e-07	2.01224e-05	6.59494
PTPRG	PTPRG	5.58399	3.52986	3.41451	0.00327472	0.0146598	-2.06296
ASS1	ASS1	5.60788	3.13843	5.60751	3.05679e-05	0.000444962	2.54959
LOC389834	LOC389834	5.60991	0.674597	4.90978	0.000129765	0.00131843	1.17655
CBX7	CBX7	5.61212	1.58116	6.893	2.50463e-06	6.85942e-05	4.99665
HPGD	HPGD	5.6189	3.88543	8.92135	7.56857e-08	5.31034e-06	8.3903
KLK10	KLK10	5.62075	0.253726	3.61792	0.00210399	0.010537	-1.50178
ANO5	ANO5	5.62781	1.05248	8.91023	7.70412e-08	5.3582e-06	8.29989
C16orf45	C16orf45	5.63218	0.188605	4.38928	0.000394082	0.00297162	0.097449
CSH2	CSH2	5.63567	-2.68972	3.88811	0.00116805	0.00673894	-0.91854
PTPN20B	PTPN20B	5.64142	-0.895477	5.4739	4.01411e-05	0.000543263	2.33199
SYT5	SYT5	5.64431	-1.03928	3.777	0.00148784	0.00810997	-1.1783
PPP2R2B	PPP2R2B	5.64454	-1.13582	4.40396	0.000381815	0.00289421	0.156531
C21orf119	C21orf119	5.64606	0.74263	11.0784	3.1284e-09	5.45825e-07	11.2445
ABCC9	ABCC9	5.65216	-0.322638	6.37525	6.67979e-06	0.000145681	4.05636
IL15RA	IL15RA	5.65556	0.263234	8.25932	2.23746e-07	1.2108e-05	7.28179
KLHL29	KLHL29	5.67263	2.78415	5.69078	2.58236e-05	0.000395642	2.73041
LRRC26	LRRC26	5.67974	0.802181	2.59018	0.0189873	0.0565539	-3.67342
CAMK2B	CAMK2B	5.68665	1.59926	4.59319	0.000254341	0.00216454	0.326745
WNT9A	WNT9A	5.68735	0.430407	5.31522	5.56332e-05	0.000695897	1.98666
FOXN4	FOXN4	5.69245	-2.8449	3.11267	0.00628859	0.0242057	-2.5218
CES1	CES1	5.70338	3.55603	2.50956	0.0224209	0.0641608	-3.95474
PITX1	PITX1	5.71889	-1.01645	4.8349	0.000152027	0.00146797	1.04453
NPY1R	NPY1R	5.7194	0.370302	6.95086	2.24964e-06	6.3149e-05	5.09977
CBLN1	CBLN1	5.72107	-2.42163	3.82803	0.00133131	0.00744938	-1.04898
BEX4	BEX4	5.73276	3.17859	17.5495	2.20853e-12	2.1285e-09	17.9829
UBE2L6	UBE2L6	5.74491	2.77136	7.30707	1.17335e-06	4.00463e-05	5.72728
GATM	GATM	5.74571	1.86935	7.98578	3.55811e-07	1.70243e-05	6.86884
ALB	ALB	5.74822	-1.87042	2.85321	0.0109421	0.0372136	-3.0872
KCNE4	KCNE4	5.74854	1.09995	4.12871	0.000692337	0.00454351	-0.469732
SEMA5B	SEMA5B	5.74917	-1.72187	4.48892	0.000318048	0.00254627	0.321557
CSF3R	CSF3R	5.7568	3.1652	3.0754	0.00681272	0.0258304	-2.67081
GNAO1	GNAO1	5.76833	0.549389	3.31682	0.0040475	0.0171807	-2.15379
CFH	CFH	5.77964	3.57344	5.89994	1.69717e-05	0.000289904	2.98809
TTC22	TTC22	5.78184	0.440569	10.1377	1.18111e-08	1.42289e-06	10.0207
ZNF572	ZNF572	5.79131	-0.468855	8.66868	1.13741e-07	7.28483e-06	7.93308
PLCH2	PLCH2	5.79838	1.13567	9.61664	2.56487e-08	2.51993e-06	9.32976
SLC7A4	SLC7A4	5.79845	-1.75872	7.24312	1.31714e-06	4.29339e-05	5.6056
NR0B1	NR0B1	5.80399	-0.881082	3.61928	0.00209776	0.0105117	-1.52777
CALML3	CALML3	5.80807	-0.254605	2.74789	0.0136643	0.0440791	-3.32658
AP3B2	AP3B2	5.80872	-0.585856	4.29435	0.000483672	0.00344927	-0.0886219
INPP4B	INPP4B	5.81104	0.0124869	6.75601	3.23534e-06	8.33061e-05	4.75088
NNAT	NNAT	5.81814	2.69036	4.56164	0.000272109	0.00227289	0.36464
DCX	DCX	5.82327	-0.919968	2.56605	0.0199587	0.0587896	-3.63613
FAM19A5	FAM19A5	5.83346	-0.0797285	2.4485	0.0254042	0.0706548	-3.85621
KCNK17	KCNK17	5.83463	-1.4868	3.39054	0.00344959	0.0152271	-1.96348
FOXF2	FOXF2	5.85278	-0.953588	2.75561	0.0134444	0.0435405	-3.24444
EVPLL	EVPLL	5.85812	0.603813	9.97345	1.50342e-08	1.69043e-06	9.82149
TMOD2	TMOD2	5.86879	1.82733	7.85368	4.46699e-07	1.96538e-05	6.65422
CASP4	CASP4	5.86952	3.64957	12.8382	3.24336e-10	9.37749e-08	13.5605
BEND7	BEND7	5.87496	0.22528	4.26639	0.000513809	0.00360803	-0.155065
LINC00654	LINC00654	5.88155	0.119087	7.12153	1.6434e-06	4.95481e-05	5.4011
PAK3	PAK3	5.88271	0.15449	4.67788	0.000212248	0.00188988	0.696481
RP11-392P7.6	RP11-392P7.6	5.89283	1.03324	10.2616	9.86434e-09	1.26357e-06	10.2045
PDK4	PDK4	5.90195	2.71453	5.18514	7.28588e-05	0.000847906	1.71961
TAPBPL	TAPBPL	5.9043	3.03432	10.3548	8.62416e-09	1.12609e-06	10.3526
AGPAT4	AGPAT4	5.90552	3.01625	4.17655	0.000624124	0.0041896	-0.385936
FAM81A	FAM81A	5.90562	-1.63508	5.52825	3.59207e-05	0.000501092	2.43506
RGS11	RGS11	5.90766	-0.247611	4.09411	0.000746328	0.00479674	-0.525637
CCNA1	CCNA1	5.91181	-1.77015	4.13638	0.000680909	0.00448305	-0.408177
PHACTR3	PHACTR3	5.93078	2.10269	3.47833	0.00285073	0.013236	-1.90117
LINC00957	LINC00957	5.93801	1.11044	9.38259	3.66916e-08	3.16105e-06	8.99685
TBX1	TBX1	5.95133	2.94823	12.1846	7.29718e-10	1.76525e-07	12.9074
SH3RF2	SH3RF2	5.95166	1.51373	8.16075	2.64165e-07	1.3552e-05	7.15253
TNFAIP2	TNFAIP2	5.95536	3.06624	2.9629	0.00866665	0.0309792	-2.90422
SPHKAP	SPHKAP	5.96438	-1.29865	4.05449	0.000813385	0.00511881	-0.595488
CCDC3	CCDC3	5.96455	0.0193111	6.89551	2.49297e-06	6.8377e-05	5.00114
PEBP4	PEBP4	5.97163	2.64385	3.56263	0.0023731	0.0114985	-1.67812
GRIA1	GRIA1	5.97579	-1.48036	6.18467	9.67294e-06	0.000191932	3.69917
ARSE	ARSE	5.97905	-0.0690134	5.17448	7.44941e-05	0.00085908	1.72017
ATP13A4	ATP13A4	5.9812	3.69401	5.17727	7.40636e-05	0.000855091	1.56232
MS4A8	MS4A8	5.99356	-0.432209	4.7432	0.000184686	0.00170523	0.847887
MMEL1	MMEL1	6.01961	1.14107	10.8519	4.27315e-09	6.75659e-07	10.9438
CAPSL	CAPSL	6.02212	-1.53788	4.046	0.000828538	0.00518515	-0.601378
GPR162	GPR162	6.03058	0.401735	5.25014	6.36557e-05	0.000768234	1.86424
PCSK5	PCSK5	6.03128	1.79589	9.27144	4.3587e-08	3.52863e-06	8.84665
LHX2	LHX2	6.03639	-1.30114	2.9926	0.00813431	0.0295195	-2.80003
CDRT4	CDRT4	6.05954	-0.62442	3.28288	0.00435608	0.0182154	-2.24125
DNAAF3	DNAAF3	6.06746	-0.188938	3.58437	0.00226343	0.0111161	-1.59062
MS4A15	MS4A15	6.07436	1.41255	4.42909	0.000361704	0.0027909	0.170964
HDX	HDX	6.07542	0.562629	10.2336	1.0273e-08	1.29139e-06	10.1704
FGG	FGG	6.0821	-0.58584	3.04018	0.00734702	0.0273188	-2.71053
MIRLET7BHG	MIRLET7BHG	6.09191	0.142413	6.60472	4.30516e-06	0.000103729	4.47448
LOC101928123	LOC101928123	6.10423	-1.17872	10.0001	1.44543e-08	1.64348e-06	9.83418
DTNA	DTNA	6.11176	2.02209	6.19206	9.53417e-06	0.00019011	3.69395
ZP3	ZP3	6.11847	-0.915527	6.82169	2.86074e-06	7.60821e-05	4.86855
REC8	REC8	6.12282	5.44324	20.8535	1.30611e-13	2.20286e-10	21.1965
BEX5	BEX5	6.1229	-0.690866	15.5768	1.51773e-11	9.59917e-09	15.6505
MT1E	MT1E	6.13314	0.649729	4.43362	0.000358199	0.00277337	0.183705
AQP4	AQP4	6.13728	4.20674	7.04404	1.89429e-06	5.51633e-05	5.1913
TTLL6	TTLL6	6.13822	-0.368991	5.616	3.0046e-05	0.000439755	2.59399
TEKT4P2	TEKT4P2	6.17078	-0.470275	7.87211	4.32692e-07	1.93101e-05	6.66636
FAM85A	FAM85A	6.17401	-0.757012	8.19523	2.49222e-07	1.29754e-05	7.19371
PHGR1	PHGR1	6.1999	-1.20254	7.77253	5.14275e-07	2.1505e-05	6.50845
PINLYP	PINLYP	6.209	-0.749568	12.2059	7.10358e-10	1.75328e-07	12.5223
ATP1A3	ATP1A3	6.20942	-1.35548	5.32902	5.40695e-05	0.000681815	2.03269
DLL3	DLL3	6.21347	1.43746	2.271	0.036332	0.0922846	-4.32129
UNC13A	UNC13A	6.22967	-0.279991	3.54495	0.00246617	0.0118671	-1.67954
C8orf47	C8orf47	6.23054	-0.921122	4.54456	0.000282252	0.00232973	0.430265
IL17REL	IL17REL	6.24268	0.0625738	4.96179	0.000116291	0.00120942	1.26392
BRINP2	BRINP2	6.24986	-0.406634	3.72775	0.00165633	0.00875944	-1.30769
RCSD1	RCSD1	6.25266	0.287788	4.92203	0.000126455	0.00129324	1.18625
TCERG1L	TCERG1L	6.27971	-1.57409	4.49736	0.000312333	0.00251344	0.328761
KIAA1456	KIAA1456	6.30485	1.7424	3.50084	0.00271455	0.0127589	-1.79767
TNFRSF14	TNFRSF14	6.30856	2.53264	6.07925	1.18963e-05	0.000221031	3.48781
RERG	RERG	6.30874	-0.152963	10.6958	5.31334e-09	7.79251e-07	10.775
IL18	IL18	6.31066	0.900072	6.65178	3.9378e-06	9.7668e-05	4.56101
CYBRD1	CYBRD1	6.31142	3.5627	2.82468	0.0116231	0.039005	-3.30112
TMEM61	TMEM61	6.31296	1.09397	5.48117	3.95485e-05	0.000537556	2.31247
SCG3	SCG3	6.31566	1.2553	2.22611	0.0397185	0.0980798	-4.30834
DPY19L2P2	DPY19L2P2	6.34042	0.44254	4.54332	0.000283006	0.00233405	0.399938
OAS1	OAS1	6.34806	1.81447	5.60517	3.07137e-05	0.000445921	2.56573
LGI3	LGI3	6.36523	4.77065	4.75436	0.000180358	0.00166983	0.466829
NUPR1L	NUPR1L	6.38975	-1.02615	11.2409	2.50842e-09	4.74467e-07	11.4066
B3GNT3	B3GNT3	6.41186	1.27323	5.08238	9.02865e-05	0.000996023	1.5197
GPM6A	GPM6A	6.42479	0.768723	6.397	6.40549e-06	0.000141529	4.08891
ZMAT4	ZMAT4	6.44228	-0.763617	4.14285	0.000671425	0.00442773	-0.416509
GPR133	GPR133	6.45362	2.70195	3.82231	0.00134799	0.00753048	-1.14644
CD74	CD74	6.4569	6.11737	8.5556	1.3683e-07	8.34128e-06	7.81018
GLDN	GLDN	6.46124	1.32039	3.39099	0.00344624	0.0152156	-2.01084
DMRTA1	DMRTA1	6.46765	0.728266	14.5095	4.71774e-11	2.32884e-08	14.8867
IFIT3	IFIT3	6.48043	2.22653	6.51275	5.12956e-06	0.000118784	4.30374
KCNK1	KCNK1	6.48689	1.7203	3.99959	0.000916459	0.00558681	-0.744632
SFRP1	SFRP1	6.49469	0.0810409	5.39248	4.74414e-05	0.000618664	2.13729
GABRE	GABRE	6.49852	0.132256	4.51979	0.000297652	0.00242324	0.35486
LINC00899	LINC00899	6.50155	-0.127732	12.3	6.3079e-10	1.65799e-07	12.6587
LOC100506870	LOC100506870	6.51345	-0.983105	12.2522	6.69953e-10	1.73836e-07	12.5806
NUPR1	NUPR1	6.52002	1.42921	6.74732	3.28856e-06	8.43563e-05	4.73495
MEG9	MEG9	6.52746	-1.62529	5.05051	9.6517e-05	0.00104718	1.46119
NEUROD1	NEUROD1	6.53125	-0.273481	2.70271	0.0150219	0.047305	-3.40581
TTLL10	TTLL10	6.53363	-1.40616	4.96009	0.000116707	0.00121174	1.27109
TTC40	TTC40	6.53424	-0.496019	4.7586	0.000178738	0.00165703	0.856317
C11orf63	C11orf63	6.54375	0.573108	10.4293	7.74974e-09	1.03872e-06	10.4341
AC097468.4	AC097468.4	6.57713	-0.857924	5.00713	0.000105715	0.00112254	1.37282
TMEM176B	TMEM176B	6.58588	-0.171961	3.65679	0.00193322	0.00986297	-1.44296
ERN2	ERN2	6.59428	0.99251	3.8527	0.00126167	0.00712667	-1.03033
SV2B	SV2B	6.60636	0.427002	2.59487	0.0188038	0.0561066	-3.62132
LCN2	LCN2	6.62306	1.31127	3.255	0.00462682	0.0190951	-2.28954
SFTPA2	SFTPA2	6.65524	7.90919	4.88973	0.000135378	0.00136111	0.538826
ZNF835	ZNF835	6.65784	-1.03717	9.46867	3.21413e-08	2.91708e-06	9.11306
MGLL	MGLL	6.66066	3.7057	4.60337	0.000248858	0.00213056	0.511126
TIMP2	TIMP2	6.66933	3.38922	7.18492	1.46395e-06	4.57309e-05	5.51387
FGF14	FGF14	6.67333	-0.343833	3.94809	0.00102511	0.00609208	-0.834812
TUB	TUB	6.67652	0.212061	6.18962	9.57982e-06	0.000190458	3.6979
SOGA3	SOGA3	6.68193	2.25076	4.64169	0.000229289	0.00200025	0.596123
DUOX1	DUOX1	6.68778	5.77884	4.64283	0.000228733	0.00199798	0.377632
MMP28	MMP28	6.69702	2.46356	4.38287	0.000399563	0.00300288	0.0488919
HUNK	HUNK	6.7023	0.53421	10.5857	6.20461e-09	8.75419e-07	10.6528
THBS2	THBS2	6.70387	0.287205	7.29502	1.19915e-06	4.05168e-05	5.70366
MCIDAS	MCIDAS	6.71962	-0.16521	4.04994	0.000821474	0.00515369	-0.636149
ATP6V1B1	ATP6V1B1	6.72033	0.266395	5.05764	9.50864e-05	0.00103632	1.4582
RNF130	RNF130	6.75838	4.04965	13.1846	2.13923e-10	6.87235e-08	13.8145
EVA1C	EVA1C	6.77224	0.994587	11.0665	3.1794e-09	5.49982e-07	11.2269
ACTR3C	ACTR3C	6.81076	0.870874	11.4261	1.95633e-09	3.99941e-07	11.6865
ST18	ST18	6.8176	0.206098	2.73514	0.0140349	0.0448955	-3.34915
WSCD1	WSCD1	6.84931	-0.181554	4.71739	0.000195113	0.00177224	0.759014
WDR86-AS1	WDR86-AS1	6.86351	0.123901	4.65382	0.000223428	0.00196607	0.625795
HSD17B7P2	HSD17B7P2	6.87043	0.880889	9.7701	2.03492e-08	2.1453e-06	9.56485
DNER	DNER	6.87162	0.261463	3.98263	0.000950905	0.00574489	-0.784149
CACNA2D2	CACNA2D2	6.87368	6.13226	3.79261	0.00143808	0.00790122	-1.54611
COL4A6	COL4A6	6.87585	0.894322	7.38168	1.02603e-06	3.62055e-05	5.85622
CD38	CD38	6.91681	0.0162823	7.42368	9.51704e-07	3.41517e-05	5.92649
PEG3	PEG3	6.92145	0.468107	8.07101	3.07612e-07	1.51848e-05	7.00964
PAX8-AS1	PAX8-AS1	6.92156	2.1582	3.16674	0.00559775	0.0220114	-2.49162
SYT13	SYT13	6.93208	0.468171	2.19952	0.0418588	0.102329	-4.35509
FAM24B	FAM24B	6.93251	-0.557461	21.0159	1.14907e-13	2.11418e-10	19.431
LOC389332	LOC389332	6.95141	-0.981739	4.35633	0.000423094	0.00313778	0.0138213
RP6-109B7.3	RP6-109B7.3	6.96699	-0.290972	16.4383	6.37799e-12	4.7809e-09	16.4962
BEX1	BEX1	6.99329	-0.600629	3.6642	0.00190226	0.0097443	-1.44406
SLC44A4	SLC44A4	6.99696	3.61415	4.40148	0.000383857	0.00290751	0.0753227
WNT7B	WNT7B	7.0073	2.68072	7.81591	4.76924e-07	2.03162e-05	6.59344
SLC47A1	SLC47A1	7.00938	1.49929	9.11663	5.55346e-08	4.24138e-06	8.62746
MAGEH1	MAGEH1	7.0193	2.26944	7.86677	4.367e-07	1.93824e-05	6.67741
MAFIP	MAFIP	7.02491	1.3053	7.80033	4.90004e-07	2.07473e-05	6.56515
CAPN9	CAPN9	7.02965	0.689727	6.5305	4.95851e-06	0.00011575	4.33331
VSTM4	VSTM4	7.02974	1.58308	4.61571	0.000242378	0.0020919	0.542259
SYT4	SYT4	7.04157	1.02912	2.53828	0.0211352	0.0613005	-3.74031
PODN	PODN	7.0484	0.255093	7.93428	3.88708e-07	1.80437e-05	6.78552
KLK11	KLK11	7.05212	1.59642	3.27068	0.00447257	0.018584	-2.2768
KBTBD11	KBTBD11	7.05737	0.691705	4.3069	0.000470734	0.00338203	-0.103979
CYP2B7P	CYP2B7P	7.06064	3.39276	2.78649	0.0125985	0.0414724	-3.26775
CSH1	CSH1	7.10912	-1.98344	3.78056	0.00147634	0.00805599	-1.20262
NEUROG3	NEUROG3	7.11044	0.794613	2.20413	0.0414801	0.101593	-4.35918
HP	HP	7.11596	0.372882	3.64177	0.00199746	0.0101244	-1.49659
GALNT12	GALNT12	7.13062	3.28301	8.34483	1.93921e-07	1.09325e-05	7.45462
GNG11	GNG11	7.15937	0.783754	2.56253	0.0201045	0.0591418	-3.69576
ADCY2	ADCY2	7.17561	-0.356947	4.23923	0.000544895	0.0037613	-0.240344
LINC00865	LINC00865	7.18413	1.54411	9.72599	2.17434e-08	2.23383e-06	9.51023
CCDC152	CCDC152	7.19789	3.37837	4.64695	0.000226729	0.00198734	0.603376
ATF7IP2	ATF7IP2	7.22478	0.846345	11.1411	2.87184e-09	5.09852e-07	11.3666
ZNF300P1	ZNF300P1	7.22561	-0.94056	13.679	1.19953e-10	5.16537e-08	14.1368
SFTPA1	SFTPA1	7.23018	8.27219	4.77076	0.000174181	0.00162529	0.202545
LRRN1	LRRN1	7.24626	1.8524	5.06657	9.33249e-05	0.0010243	1.4694
LYSMD2	LYSMD2	7.26509	0.465702	10.5998	6.08235e-09	8.66907e-07	10.6739
ALDH1L1	ALDH1L1	7.27359	-0.449204	5.61692	2.999e-05	0.000439755	2.58262
GGT6	GGT6	7.28188	1.43959	6.52126	5.04681e-06	0.000117405	4.31538
CAPN6	CAPN6	7.28573	1.24562	5.60734	3.05786e-05	0.000444962	2.55929
TGFBI	TGFBI	7.33712	4.8607	11.3065	2.29638e-09	4.51228e-07	11.7722
TMEM246	TMEM246	7.35792	0.744099	5.94283	1.55827e-05	0.00027141	3.21751
PTGFR	PTGFR	7.37548	2.52064	4.21859	0.000569793	0.00389333	-0.298676
RORC	RORC	7.41971	2.78821	9.28171	4.2896e-08	3.48663e-06	8.88144
IQGAP2	IQGAP2	7.44955	1.78408	11.8816	1.07567e-09	2.32017e-07	12.2589
ELFN2	ELFN2	7.45512	2.39519	6.47204	5.54523e-06	0.000126527	4.19859
F11	F11	7.49732	0.768633	6.62328	4.15621e-06	0.000102208	4.50267
TDRD10	TDRD10	7.50768	0.636428	10.0819	1.28157e-08	1.52575e-06	10.0068
KRT4	KRT4	7.54139	1.04481	3.293	0.00426172	0.0178967	-2.24064
FUT3	FUT3	7.56247	3.01176	10.9071	3.95848e-09	6.46095e-07	11.1117
COL14A1	COL14A1	7.58798	1.08871	8.12174	2.82206e-07	1.42789e-05	7.09646
LOC283788	LOC283788	7.63963	1.60439	8.32286	2.01164e-07	1.12609e-05	7.41959
CLDN5	CLDN5	7.6542	1.49469	3.91599	0.00109927	0.00644125	-0.942821
AP000688.14	AP000688.14	7.67166	1.93487	9.29301	4.21495e-08	3.45737e-06	8.89947
CYP4B1	CYP4B1	7.68365	4.04214	7.24496	1.31276e-06	4.29339e-05	5.60343
GKN2	GKN2	7.71679	1.80642	5.56678	3.32073e-05	0.000472964	2.47524
PDGFB	PDGFB	7.75389	0.373135	6.29497	7.80253e-06	0.000164469	3.88816
SLFN12	SLFN12	7.75969	1.17845	9.62764	2.52246e-08	2.49035e-06	9.38356
DUOXA1	DUOXA1	7.8099	4.28897	4.71403	0.000196512	0.00178031	0.73566
ZNF662	ZNF662	7.8242	1.43136	13.305	1.85508e-10	6.36354e-08	13.8196
ASRGL1	ASRGL1	7.86052	0.491239	7.34497	1.09594e-06	3.79807e-05	5.7933
LOC101927318	LOC101927318	7.86621	-0.465773	7.59573	7.01129e-07	2.67848e-05	6.224
VSTM2L	VSTM2L	7.93148	3.57138	5.12375	8.28061e-05	0.000934177	1.508
APBB1IP	APBB1IP	7.93448	1.55439	5.2796	5.98863e-05	0.000738148	1.89417
KCNK3	KCNK3	7.968	0.19019	4.44216	0.000351671	0.00273539	0.163338
MIR4458HG	MIR4458HG	8.00608	0.960024	13.1225	2.3032e-10	7.2835e-08	13.6484
KHDRBS2	KHDRBS2	8.00693	0.244423	15.4709	1.69321e-11	1.03845e-08	15.8623
ZNF37A	ZNF37A	8.03293	2.71587	8.61323	1.24506e-07	7.71238e-06	7.87805
LOC100134868	LOC100134868	8.06397	-0.480732	13.4739	1.52153e-10	6.03807e-08	14.0104
PTCHD3P1	PTCHD3P1	8.09258	1.73789	11.0001	3.48244e-09	5.97298e-07	11.2167
NGF	NGF	8.09899	-0.512847	6.55641	4.71953e-06	0.000111327	4.37583
SCGN	SCGN	8.10944	0.433818	2.52084	0.0219076	0.0630529	-3.80012
CCNO	CCNO	8.12293	1.31263	3.16929	0.00556712	0.0219208	-2.50476
ARMCX1	ARMCX1	8.13605	2.36184	12.24	6.80339e-10	1.74296e-07	12.6842
TIAM1	TIAM1	8.15676	1.64314	9.39692	3.58891e-08	3.11742e-06	9.05577
CPPED1	CPPED1	8.16144	1.74601	12.2119	7.04988e-10	1.75328e-07	12.6628
SHE	SHE	8.208	2.92593	6.5095	5.16147e-06	0.000119082	4.2905
SLC17A9	SLC17A9	8.2181	0.761547	11.6559	1.44338e-09	3.04299e-07	12.0277
FOLH1	FOLH1	8.24513	-0.495382	9.25835	4.44838e-08	3.57265e-06	8.85875
KIAA0408	KIAA0408	8.27032	2.16477	5.71099	2.47912e-05	0.000383096	2.7588
RASAL1	RASAL1	8.3096	1.16604	6.12562	1.08596e-05	0.000206761	3.56393
ZC4H2	ZC4H2	8.38772	0.59264	20.6163	1.5774e-13	2.45577e-10	19.5301
RPS6KA6	RPS6KA6	8.39	1.62211	18.9921	6.08006e-13	6.83635e-10	18.5063
TMSB15B	TMSB15B	8.40275	-0.493225	19.0384	5.84222e-13	6.83635e-10	18.5678
ZBED6CL	ZBED6CL	8.5627	1.79239	13.0488	2.51562e-10	7.60117e-08	13.5856
BCRP3	BCRP3	8.56858	1.44282	9.96762	1.51642e-08	1.69563e-06	9.86991
PNMAL1	PNMAL1	8.6152	0.788482	7.91976	3.98539e-07	1.83561e-05	6.76979
GOLGA7B	GOLGA7B	8.62733	1.46497	6.14626	1.04285e-05	0.000201781	3.59927
COBL	COBL	8.71432	2.35186	6.89161	2.51108e-06	6.86779e-05	4.98816
KCNH6	KCNH6	8.73219	0.0343027	4.18889	0.000607649	0.00409324	-0.388029
PCSK1N	PCSK1N	8.7705	2.56375	3.9871	0.000941707	0.00570464	-0.79531
FXYD2	FXYD2	8.7958	-0.273945	5.92785	1.60541e-05	0.000277235	3.17238
MAGED4	MAGED4	8.79772	0.00262181	3.52025	0.00260235	0.0123462	-1.80096
ETS1	ETS1	8.8289	1.32092	10.5282	6.73155e-09	9.26801e-07	10.6388
C17orf51	C17orf51	8.87022	1.67647	11.8802	1.0776e-09	2.32017e-07	12.3112
TGFA	TGFA	8.97999	2.08451	12.0072	9.14932e-10	2.03487e-07	12.4656
SLFN13	SLFN13	8.99202	2.36317	9.98023	1.48845e-08	1.68295e-06	9.88731
AQP5	AQP5	9.41573	3.88215	4.64206	0.00022911	0.00200025	0.571606
H2AFY2	H2AFY2	9.42762	1.97692	11.5921	1.56991e-09	3.2756e-07	11.9756
PDPN	PDPN	9.4411	1.35527	10.9108	3.93857e-09	6.46095e-07	11.1487
SEPP1	SEPP1	9.51131	4.68955	4.68076	0.000210949	0.00188328	0.661162
CTSF	CTSF	9.58661	1.54374	10.583	6.22858e-09	8.75419e-07	10.7256
LRRC61	LRRC61	9.59403	2.84935	16.2302	7.83409e-12	5.66265e-09	16.565
SCGB3A1	SCGB3A1	9.61204	4.59047	3.35353	0.00373796	0.0161754	-2.14624
FAM50B	FAM50B	9.65786	1.71894	28.4074	7.57437e-16	6.36715e-12	23.2078
KLK12	KLK12	9.69603	1.55987	4.4614	0.000337417	0.00265822	0.171583
SDR42E1	SDR42E1	9.7088	1.30818	28.0374	9.43795e-16	6.36715e-12	23.0872
MYH14	MYH14	9.73074	4.92595	4.81202	0.000159577	0.0015214	0.933563
RRAGB	RRAGB	9.73544	1.6718	22.416	3.95092e-14	1.14232e-10	20.6809
ZNF248	ZNF248	9.77446	2.508	15.3752	1.87026e-11	1.06767e-08	15.8359
CACNA1A	CACNA1A	9.87396	1.02549	2.77563	0.0128898	0.0422061	-3.34785
IFT27	IFT27	9.94719	1.47518	16.4738	6.15943e-12	4.7809e-09	16.8411
KIAA1211L	KIAA1211L	10.0604	1.65492	6.33306	7.24733e-06	0.000156374	3.94232
ZNF558	ZNF558	10.1005	2.45739	16.6897	4.98982e-12	4.20788e-09	16.9459
PNLIPRP3	PNLIPRP3	10.5347	1.70411	6.8463	2.73224e-06	7.33392e-05	4.89912
COL4A5	COL4A5	10.536	3.01694	12.9127	2.96327e-10	8.69183e-08	13.4763
GRP	GRP	10.9478	1.54463	2.88878	0.0101473	0.0350897	-3.13506
MYADM	MYADM	11.1137	3.60304	13.0362	2.55388e-10	7.60117e-08	13.6478
NLRP2	NLRP2	11.4582	2.41648	19.5442	3.79951e-13	4.80614e-10	19.1167
LY6E	LY6E	11.5815	4.65159	15.3887	1.8442e-11	1.06767e-08	15.8637
MEG3	MEG3	11.9576	2.28712	6.34371	7.09948e-06	0.000153347	3.96033
CHCHD2	CHCHD2	13.7953	4.94284	37.2672	7.78923e-18	1.57646e-13	25.8796
