# Supplementary material for: A novel human fetal lung-derived alveolar organoid model reveals mechanisms of surfactant protein C maturation relevant to interstitial lung disease
Source: EMBO J. 2025 Jan 15;44(3):639–64. doi: 10.1038/s44318-024-00328-6 (PMC11790967; doi:10.1038/s44318-024-00328-6)
Supplement: Supplementary file 6 — Dataset EV4 [file 44318_2024_328_MOESM6_ESM.xlsx]

## Sheet: Summary
Gene	Function	Biological outcome	Subcellular location
ITCH	E3 Ubiquitin Protein Ligase	Regulation of receptor trafficking and signalling, immune response, and cell death	Perinuclear, TGN, early and late endosomes, lysosomes
RABGEF1	Rab5 GDP/GTP exchange factor	Endocytic membrane fusion and membrane trafficking of recycling endosomes	Cytoplasm, early and recycling endosomes
UBE2N	Ubiquitin-conjugating enzyme	Catalyzes the synthesis of non-canonical 'Lys-63'-linked polyubiquitin chains	Nucleus, cytoplasm
HRS	Protein of the endocytic machinery	Component of ESCRT-0 complex, regulation of cargo sorting	Cytoplasm, endosome
VPS28	Regulator of vesicular trafficking	Component of the ESCRT-I complex, a regulator of vesicular trafficking	Cell membrane, lysosome membrane
UBAP1	Regulator of vesicular trafficking	Component of the ESCRT-I complex required for the sorting of endocytic ubiquitinated cargos into multivesicular bodies	Cytoplasm, endosome
USP8	Ubiquitin carboxyl-terminal hydrolase	Pleiotropic functions including regulation of endosomal sorting through interactions with ESCRT machinery	Cytoplasm, nucleus, cell membrane, endosome
SOCS3	Suppressor of cytokine signaling	Negative regulation of cytokines that signal through the JAK/STAT pathway	Cytosol
UBE2I	SUMO-conjugating enzyme	Catalyses the covalent attachmetn of SUMO proteins to targets with help of SUMO E3 ligase	Nucleus, cytoplasm
UBA2	SUMO-activating enzyme	Mediates ATP-dependent activation of SUMO proteins	Nucleus, cytoplasm
PIAS1	E3 SUMO-protein ligase	Transcriptional regulation, DNA damage response and repair, role in proliferation, migration and motility	Nucleus, PML body, cytoplasm
TRIM33	E3 ubiquitin-protein ligase	Transcriptional regulation, chromatin organisation, SMAD4 ubiquitination	Nucleus, cytoplasm
CUL2	Scaffold protein	Core component of multiple cullin-RING-based ECS E3 ubiquitin-protein ligase complexes	Nucleus
BAP1	Ubiquitin carboxyl-terminal hydrolase	Modulates gene transcription, cellular differentiation, DNA damage repair, apoptosis and cell metabolism	Nucleus, cytoplasm
OTUD6B	Deubiquitinase	Regulation of protein and DNA synthesis, proteasome assembly and function	Nucleoplasm, Golgi, Cytosol
PHF10	Regulation of transcriptional activity	Neural progenitors-specific chromatin remodeling complex (npBAF complex) and is required for the proliferation of neural progenitors	Nucleus

## Sheet: Legend
Dataset EV4. Full list of enriched genes in ubiquitome forward genetic screens at day 7 and day 14.

## Sheet: Lib vs cell surface SFTPC enric
id	num	neg|score	neg|p-value	neg|fdr	neg|rank	neg|goodsgrna	neg|lfc	pos|score	pos|p-value	pos|fdr	pos|rank	pos|goodsgrna	pos|lfc		-LOG(score)		p<-4	p>-4
ITCH	10	1	1	1	1083	0	2.5766	1.18e-12	4.57e-06	0.000619	1	10	2.5766		11.9294		11.9294	#N/A
UBE2I	10	0.99734	0.99721	1	1071	0	2.5141	1.3e-11	4.57e-06	0.000619	2	8	2.5141		10.8853		10.8853	#N/A
UBA2	10	0.71822	0.88052	1	922	1	2.5509	4.01e-11	4.57e-06	0.000619	3	9	2.5509		10.3971		10.3971	#N/A
TRIM33	10	0.88696	0.9495	1	1004	2	1.792	2.65e-09	4.57e-06	0.000619	4	8	1.792		8.57682		8.57682	#N/A
RABGEF1	10	0.41535	0.68876	1	730	3	2.0849	1.39e-08	4.57e-06	0.000619	5	7	2.0849		7.85717		7.85717	#N/A
CUL2	10	0.99143	0.99147	1	1060	0	1.9576	1.46e-07	4.57e-06	0.000619	6	7	1.9576		6.8349		6.8349	#N/A
UBE2N	10	0.99928	0.99934	1	1081	0	1.5301	1.99e-07	4.57e-06	0.000619	7	9	1.5301		6.70062		6.70062	#N/A
SOCS3	9	0.83275	0.91843	1	976	1	1.6699	4.63e-07	4.57e-06	0.000619	8	8	1.6699		6.33409		6.33409	#N/A
PIAS1	10	0.98489	0.98601	1	1051	1	1.6365	1.15e-06	1.37e-05	0.00165	9	9	1.6365		5.9384		5.9384	#N/A
BAP1	10	0.74344	0.894	1	939	2	1.4293	5.2e-06	3.2e-05	0.003465	10	7	1.4293		5.28376		5.28376	#N/A
RNF113A	10	0.29592	0.58384	1	611	3	1.6324	3.06e-05	0.000242	0.023852	11	7	1.6324		4.51372		#N/A	4.51372
UBL5	10	0.80521	0.92252	1	967	2	1.057	3.9e-05	0.000343	0.030941	12	7	1.057		4.4086		#N/A	4.4086
RNF40	10	0.99055	0.99057	1	1058	1	1.2447	7.76e-05	0.000681	0.051815	13	9	1.2447		4.11018		#N/A	4.11018
PPIL2	10	0.45541	0.72162	1	755	2	1.3839	9.04e-05	0.000718	0.051815	14	8	1.3839		4.04389		#N/A	4.04389
UBE2K	10	0.96688	0.97786	1	1040	1	1.0135	9.22e-05	0.000718	0.051815	15	8	1.0135		4.03527		#N/A	4.03527
PSMD4	10	0.061745	0.20608	0.938716	237	6	-0.6061	0.000118	0.000946	0.063774	16	4	-0.6061		3.92716		#N/A	3.92716
HACE1	10	0.94074	0.97167	1	1029	1	0.62447	0.000129	0.001001	0.063774	17	7	0.62447		3.88961		#N/A	3.88961
VPS28	10	0.95879	0.97568	1	1036	1	1.2859	0.000172	0.001358	0.081683	18	8	1.2859		3.76558		#N/A	3.76558
UBAP1	10	0.99705	0.99681	1	1070	0	0.91656	0.00022	0.001659	0.091832	19	9	0.91656		3.65831		#N/A	3.65831
PSMG1	10	0.99952	0.99951	1	1082	0	1.0485	0.000226	0.001696	0.091832	20	8	1.0485		3.6451		#N/A	3.6451
PRPF19	10	0.9969	0.99667	1	1069	0	0.84801	0.000415	0.00304	0.156766	21	9	0.84801		3.38167		#N/A	3.38167
SF3B3	10	0.99501	0.99466	1	1064	0	1.194	0.000807	0.005609	0.276103	22	6	1.194		3.09321		#N/A	3.09321
LRR1	10	0.99775	0.99781	1	1073	0	0.96042	0.000878	0.006102	0.285272	23	8	0.96042		3.05653		#N/A	3.05653
SOCS1	10	0.95481	0.97467	1	1035	1	0.93489	0.000903	0.006322	0.285272	24	7	0.93489		3.0445		#N/A	3.0445
WWP1	10	0.50576	0.76159	1	803	1	0.80694	0.001333	0.008827	0.373001	25	7	0.80694		2.8752		#N/A	2.8752
TRIM56	10	0.97699	0.9817	1	1047	1	0.15291	0.001362	0.008955	0.373001	26	3	0.15291		2.86585		#N/A	2.86585
NSD1	10	0.8369	0.9323	1	979	1	0.72628	0.001745	0.010948	0.439127	27	7	0.72628		2.75823		#N/A	2.75823
CHFR	10	0.77827	0.91239	1	955	2	0.47631	0.001885	0.011661	0.43957	28	7	0.47631		2.72471		#N/A	2.72471
ZBTB24	10	0.69659	0.86923	1	913	1	0.72492	0.001906	0.011771	0.43957	29	8	0.72492		2.71981		#N/A	2.71981
TCEB2	10	0.22852	0.49526	1	530	4	0.65414	0.002259	0.013508	0.487624	30	6	0.65414		2.64612		#N/A	2.64612
KCTD5	10	0.2329	0.50102	1	533	2	0.93895	0.002602	0.015217	0.531619	31	7	0.93895		2.58468		#N/A	2.58468
USP16	10	0.41383	0.68735	1	728	1	0.63277	0.002747	0.015994	0.533603	32	8	0.63277		2.56121		#N/A	2.56121
TSG101	10	0.99805	0.99808	1	1076	0	0.97297	0.002817	0.016259	0.533603	33	7	0.97297		2.5502		#N/A	2.5502
OTUD6A	10	0.94608	0.97274	1	1031	1	0.66677	0.003201	0.018289	0.57907	34	7	0.66677		2.49476		#N/A	2.49476
USP39	10	0.61014	0.82522	1	863	2	0.64918	0.003354	0.019093	0.57907	35	7	0.64918		2.47441		#N/A	2.47441
UBE2J1	10	0.20305	0.45994	1	488	2	0.69951	0.003396	0.019249	0.57907	36	6	0.69951		2.46898		#N/A	2.46898
USP25	10	0.9466	0.97282	1	1032	1	0.60979	0.004028	0.022266	0.612521	37	8	0.60979		2.39492		#N/A	2.39492
CRY1	10	0.79042	0.91828	1	960	2	0.74761	0.004117	0.022732	0.612521	38	8	0.74761		2.38542		#N/A	2.38542
PHF5A	10	0.11569	0.32546	0.973675	361	1	0.60838	0.004153	0.022915	0.612521	39	8	0.60838		2.38166		#N/A	2.38166
CDC20	10	0.15141	0.38561	0.982022	423	3	1.082	0.004297	0.023674	0.612521	40	7	1.082		2.36688		#N/A	2.36688
UBE4B	10	0.467	0.731	1	765	2	0.79976	0.004557	0.024908	0.612521	41	7	0.79976		2.34134		#N/A	2.34134
BRCA1	10	0.99818	0.99818	1	1077	0	0.8088	0.004638	0.025438	0.612521	42	7	0.8088		2.33365		#N/A	2.33365
KCNF1	10	0.86907	0.94251	1	996	2	0.41828	0.004764	0.026115	0.612521	43	6	0.41828		2.322		#N/A	2.322
RNF217	10	0.99923	0.99929	1	1080	0	0.66919	0.004895	0.026727	0.612521	44	8	0.66919		2.31024		#N/A	2.31024
KLHL23	10	0.26036	0.53677	1	571	1	0.67951	0.004947	0.026937	0.612521	45	7	0.67951		2.30566		#N/A	2.30566
OPTN	10	0.57388	0.80798	1	843	2	0.053633	0.004986	0.027148	0.612521	46	3	0.053633		2.30228		#N/A	2.30228
SPSB3	9	0.9591	0.96886	1	1037	1	0.80822	0.005105	0.026718	0.612521	47	6	0.80822		2.29199		#N/A	2.29199
PHF7	10	0.74696	0.89576	1	940	3	0.56399	0.005294	0.028775	0.635987	48	6	0.56399		2.27624		#N/A	2.27624
TRIM64C	7	0.9827	0.98234	1	1048	0	0.62791	0.005638	0.026124	0.612521	49	5	0.62791		2.24884		#N/A	2.24884
RAD23B	10	0.8768	0.94535	1	999	1	0.78271	0.005712	0.030795	0.653951	50	7	0.78271		2.24321		#N/A	2.24321
RNF150	9	0.9697	0.97362	1	1043	1	0.93024	0.005794	0.029653	0.642277	51	6	0.93024		2.23703		#N/A	2.23703
SIAH1	10	0.98625	0.98697	1	1053	1	0.94369	0.005865	0.031563	0.657369	52	6	0.94369		2.23171		#N/A	2.23171
PHF6	10	0.048046	0.17281	0.924757	200	4	0.016626	0.005992	0.032313	0.660284	53	4	0.016626		2.22246		#N/A	2.22246
ZBTB21	10	0.90116	0.95513	1	1013	1	1.0602	0.006281	0.033465	0.660441	54	7	1.0602		2.20195		#N/A	2.20195
VHL	10	0.76501	0.9054	1	948	3	0.75222	0.006739	0.035833	0.660441	55	6	0.75222		2.17141		#N/A	2.17141
CXXC1	10	0.99607	0.99572	1	1068	0	0.60598	0.006775	0.03597	0.660441	56	6	0.60598		2.16906		#N/A	2.16906
ZBTB32	10	0.55122	0.79717	1	835	2	0.67034	0.00686	0.036326	0.660441	57	8	0.67034		2.16365		#N/A	2.16365
UBE2L3	10	0.9607	0.97623	1	1038	1	0.3702	0.006932	0.036747	0.660441	58	8	0.3702		2.15912		#N/A	2.15912
BACH2	10	0.99799	0.99805	1	1075	0	0.79674	0.007078	0.037497	0.660441	59	8	0.79674		2.1501		#N/A	2.1501
OTUD6B	10	0.86941	0.94263	1	997	2	0.73943	0.007112	0.037652	0.660441	60	7	0.73943		2.14802		#N/A	2.14802
RNF166	10	0.97343	0.98019	1	1045	1	0.78616	0.007234	0.038255	0.660441	61	6	0.78616		2.14062		#N/A	2.14062
PHF12	10	0.798	0.92044	1	963	2	0.54188	0.007333	0.038722	0.660441	62	7	0.54188		2.13471		#N/A	2.13471
FEM1C	10	0.24744	0.51985	1	554	2	0.4999	0.00739	0.038978	0.660441	63	7	0.4999		2.13134		#N/A	2.13134
PRPF8	10	0.21922	0.48248	1	514	3	0.91889	0.007517	0.039462	0.660441	64	6	0.91889		2.12397		#N/A	2.12397
FAF2	10	0.16562	0.40615	0.996091	441	4	-0.10468	0.007622	0.039846	0.660441	65	4	-0.10468		2.11794		#N/A	2.11794
SPSB2	10	0.99908	0.99917	1	1079	0	0.68114	0.007699	0.040248	0.660441	66	8	0.68114		2.11358		#N/A	2.11358
AREL1	10	0.6881	0.8645	1	908	1	0.93578	0.008111	0.042296	0.683686	67	7	0.93578		2.09094		#N/A	2.09094
MAEA	10	0.14848	0.38142	0.982022	416	1	0.87231	0.008449	0.043851	0.6919	68	7	0.87231		2.0732		#N/A	2.0732
HGS	10	0.20305	0.45994	1	489	2	0.63664	0.008635	0.044682	0.6919	69	6	0.63664		2.06373		#N/A	2.06373
PHF1	10	0.59571	0.81838	1	855	3	0.063585	0.008746	0.045066	0.6919	70	3	0.063585		2.05819		#N/A	2.05819
UCHL1	10	0.62036	0.83034	1	872	3	0.66941	0.008831	0.045368	0.6919	71	7	0.66941		2.05397		#N/A	2.05397
TRIM37	10	0.37429	0.65432	1	683	2	0.49933	0.008955	0.045999	0.6919	72	7	0.49933		2.04793		#N/A	2.04793
UBXN11	10	0.99601	0.99567	1	1066	0	0.64466	0.009208	0.047078	0.698427	73	5	0.64466		2.03582		#N/A	2.03582
BMI1	10	0.22694	0.49305	1	529	4	0.30431	0.009444	0.047955	0.700528	74	5	0.30431		2.02486		#N/A	2.02486
PSMB1	10	0.89375	0.95203	1	1008	2	0.69502	0.009572	0.048513	0.700528	75	7	0.69502		2.01898		#N/A	2.01898
ZBTB20	10	0.25083	0.52433	1	559	3	1.0337	0.009795	0.049263	0.701993	76	7	1.0337		2.009		#N/A	2.009
ZBTB7A	10	0.46814	0.73191	1	766	4	0.18077	0.010084	0.050497	0.703785	77	4	0.18077		1.99637		#N/A	1.99637
SPOP	10	0.25013	0.52334	1	557	4	-0.00808	0.010222	0.050981	0.703785	78	4	-0.00808		1.99046		#N/A	1.99046
FEM1B	10	0.0712	0.22793	0.938716	255	3	0.78103	0.010571	0.052398	0.704721	79	6	0.78103		1.97588		#N/A	1.97588
PHF3	10	0.98926	0.9894	1	1055	1	0.41624	0.010773	0.053048	0.704721	80	7	0.41624		1.96766		#N/A	1.96766
RNF125	10	0.9098	0.95876	1	1017	1	0.6549	0.010836	0.053358	0.704721	81	6	0.6549		1.96513		#N/A	1.96513
UBE2E3	10	0.4002	0.67623	1	711	4	0.005179	0.011085	0.054382	0.709591	82	4	0.005179		1.95526		#N/A	1.95526
LRSAM1	9	0.89876	0.94989	1	1012	1	0.62208	0.011107	0.051338	0.703785	83	6	0.62208		1.9544		#N/A	1.9544
MNAT1	10	0.54235	0.79071	1	826	3	0.71139	0.011294	0.055196	0.711634	84	6	0.71139		1.94715		#N/A	1.94715
IBTK	10	0.70517	0.87373	1	918	1	0.61646	0.012537	0.059877	0.7629	85	6	0.61646		1.90181		#N/A	1.90181
TCEB1	10	0.49824	0.75584	1	796	3	0.68225	0.012827	0.060919	0.767154	86	7	0.68225		1.89187		#N/A	1.89187
TOPORS	10	0.8543	0.93757	1	988	1	0.6064	0.013073	0.061632	0.767213	87	7	0.6064		1.88363		#N/A	1.88363
ANAPC11	10	0.38116	0.66006	1	696	3	0.17724	0.013292	0.062629	0.770758	88	4	0.17724		1.87641		#N/A	1.87641
PARP11	10	0.33782	0.62315	1	652	2	0.69889	0.014493	0.067072	0.802033	89	7	0.69889		1.83884		#N/A	1.83884
CUL9	10	0.35095	0.63427	1	665	3	0.45781	0.014525	0.067191	0.802033	90	7	0.45781		1.83788		#N/A	1.83788
PHF20L1	10	0.92151	0.96427	1	1021	1	0.64148	0.014653	0.067657	0.802033	91	7	0.64148		1.83407		#N/A	1.83407
VPS8	10	0.007887	0.041044	0.838834	51	5	-0.54038	0.01489	0.068544	0.802033	92	4	-0.54038		1.8271		#N/A	1.8271
ATRX	10	0.99575	0.99542	1	1065	0	0.35826	0.014995	0.068873	0.802033	93	5	0.35826		1.82405		#N/A	1.82405
BIRC6	10	0.48088	0.74194	1	782	2	0.50662	0.015675	0.071314	0.816878	94	5	0.50662		1.80479		#N/A	1.80479
RNF212	10	0.58489	0.81293	1	850	2	0.60251	0.01603	0.072731	0.816878	95	6	0.60251		1.79507		#N/A	1.79507
UBR2	10	0.2926	0.57949	1	605	2	0.034329	0.016217	0.073279	0.816878	96	4	0.034329		1.79003		#N/A	1.79003
TNIP3	10	0.007696	0.040248	0.838834	50	4	0.17789	0.016507	0.074367	0.816878	97	3	0.17789		1.78233		#N/A	1.78233
KCTD17	10	0.67532	0.85793	1	896	2	0.79245	0.017277	0.077329	0.816878	98	6	0.79245		1.76253		#N/A	1.76253
SOCS5	10	0.86797	0.94216	1	995	2	0.24142	0.01728	0.077329	0.816878	99	5	0.24142		1.76246		#N/A	1.76246
FBXO42	10	0.61402	0.82709	1	866	3	0.32256	0.017645	0.078573	0.816878	100	5	0.32256		1.75338		#N/A	1.75338
RNF114	10	0.25515	0.52995	1	563	3	0.3212	0.017792	0.07913	0.816878	101	5	0.3212		1.74978		#N/A	1.74978
ZNRF1	10	0.24144	0.5121	1	548	2	0.61734	0.017986	0.079779	0.816878	102	7	0.61734		1.74507		#N/A	1.74507
TRIM39	10	0.044977	0.16502	0.916502	196	4	0.27426	0.018089	0.080145	0.816878	103	5	0.27426		1.74259		#N/A	1.74259
UBE2T	10	0.32772	0.61436	1	646	2	0.52216	0.01826	0.080822	0.816878	104	7	0.52216		1.7385		#N/A	1.7385
UBE2V2	10	0.87737	0.94559	1	1000	2	0.48961	0.018469	0.081452	0.816878	105	6	0.48961		1.73356		#N/A	1.73356
TRAF6	10	0.25908	0.53535	1	567	5	-0.07465	0.018473	0.081461	0.816878	106	4	-0.07465		1.73346		#N/A	1.73346
RNF4	9	0.71851	0.87471	1	923	2	0.84173	0.018615	0.079862	0.816878	107	6	0.84173		1.73014		#N/A	1.73014
NSFL1C	10	0.61294	0.82653	1	865	3	0.71624	0.018696	0.082339	0.818103	108	6	0.71624		1.72825		#N/A	1.72825
TRIM64	10	0.2329	0.50102	1	535	2	0.43899	0.019075	0.083646	0.823537	109	7	0.43899		1.71954		#N/A	1.71954
38047	10	0.36368	0.64522	1	675	2	0.58627	0.019369	0.084798	0.827026	110	7	0.58627		1.71289		#N/A	1.71289
RAD23A	10	0.036191	0.14184	0.900655	162	3	0.62733	0.019861	0.086398	0.827026	111	6	0.62733		1.702		#N/A	1.702
DCUN1D4	10	0.31296	0.60155	1	631	4	0.31454	0.020168	0.087495	0.827026	112	5	0.31454		1.69534		#N/A	1.69534
PSMA6	10	0.020201	0.087367	0.838834	112	7	-0.95942	0.020255	0.087806	0.827026	113	2	-0.95942		1.69347		#N/A	1.69347
UBA1	10	0.96459	0.97727	1	1039	1	0.57916	0.020641	0.089086	0.827026	114	6	0.57916		1.68527		#N/A	1.68527
RNF103	10	0.88405	0.94839	1	1003	1	0.57223	0.020722	0.089369	0.827026	115	7	0.57223		1.68357		#N/A	1.68357
RNF216	10	0.30787	0.59709	1	626	4	0.20924	0.020729	0.089397	0.827026	116	5	0.20924		1.68342		#N/A	1.68342
NHLRC1	10	0.13547	0.36206	0.97784	402	2	0.28197	0.020972	0.09011	0.827026	117	6	0.28197		1.67836		#N/A	1.67836
MKRN2	10	0.7309	0.88734	1	930	2	0.636	0.022353	0.09544	0.868583	118	7	0.636		1.65066		#N/A	1.65066
UBE2Z	10	0.99797	0.99803	1	1074	0	0.68921	0.022887	0.097195	0.874745	119	6	0.68921		1.64041		#N/A	1.64041
BIN1	10	0.94322	0.97221	1	1030	1	0.59125	0.023293	0.098631	0.874745	120	7	0.59125		1.63278		#N/A	1.63278
STAMBP	10	0.49038	0.74945	1	790	3	0.50743	0.023456	0.099298	0.874745	121	6	0.50743		1.62975		#N/A	1.62975
CDC27	10	0.5477	0.79479	1	834	4	0.23323	0.023708	0.1001	0.874745	122	4	0.23323		1.62511		#N/A	1.62511
MAP3K1	10	0.26828	0.54743	1	581	2	0.12475	0.024167	0.10166	0.874745	123	4	0.12475		1.61678		#N/A	1.61678
FSD1L	10	0.31027	0.59918	1	628	4	0.058741	0.02419	0.10173	0.874745	124	5	0.058741		1.61636		#N/A	1.61636
FBXO15	10	0.52299	0.77549	1	812	4	-0.19381	0.024705	0.10352	0.874745	125	3	-0.19381		1.60722		#N/A	1.60722
KBTBD7	10	0.041145	0.15561	0.900655	186	3	0.40108	0.024722	0.10361	0.874745	126	5	0.40108		1.60692		#N/A	1.60692
PELI1	10	0.67572	0.85811	1	898	3	0.36297	0.024973	0.10444	0.874745	127	5	0.36297		1.60253		#N/A	1.60253
TRIM14	10	0.14848	0.38142	0.982022	417	5	-0.29079	0.025169	0.10509	0.874745	128	4	-0.29079		1.59913		#N/A	1.59913
UBE3D	10	0.34513	0.62949	1	660	2	0.55406	0.025227	0.10529	0.874745	129	7	0.55406		1.59813		#N/A	1.59813
ZBTB10	10	0.18509	0.43412	1	464	4	0.34286	0.025514	0.10633	0.874745	130	5	0.34286		1.59322		#N/A	1.59322
VPRBP	4	0.11745	0.24443	0.938716	364	1	0.65812	0.025731	0.075062	0.816878	131	2	0.65812		1.58954		#N/A	1.58954
IPP	10	0.75173	0.89817	1	941	2	0.40232	0.026103	0.10858	0.874745	132	7	0.40232		1.58331		#N/A	1.58331
DTX3	10	0.45541	0.72162	1	754	3	0.31508	0.026189	0.10881	0.874745	133	5	0.31508		1.58188		#N/A	1.58188
RNF11	10	0.77769	0.91208	1	954	2	0.54838	0.026297	0.10917	0.874745	134	7	0.54838		1.58009		#N/A	1.58009
40603	10	0.40935	0.6838	1	723	3	0.21357	0.026359	0.10935	0.874745	135	4	0.21357		1.57907		#N/A	1.57907
KCNB1	10	0.008987	0.045688	0.838834	55	6	-2.4308	0.02648	0.10985	0.874745	136	2	-2.4308		1.57708		#N/A	1.57708
TRIM24	10	0.85837	0.93906	1	991	2	0.44043	0.027122	0.11191	0.878282	137	7	0.44043		1.56668		#N/A	1.56668
KCTD20	10	0.46506	0.72954	1	764	4	0.22853	0.027707	0.11393	0.881365	138	5	0.22853		1.55741		#N/A	1.55741
RNF121	10	0.96965	0.97889	1	1042	1	0.55109	0.02809	0.11529	0.885507	139	7	0.55109		1.55145		#N/A	1.55145
USP19	10	0.31393	0.60238	1	636	1	0.33109	0.028418	0.11635	0.887359	140	7	0.33109		1.54641		#N/A	1.54641
USP30	10	0.67743	0.85913	1	901	1	0.57879	0.028658	0.11726	0.888077	141	6	0.57879		1.54275		#N/A	1.54275
USP15	10	0.71932	0.88117	1	924	2	0.63561	0.029499	0.12	0.90238	142	7	0.63561		1.53019		#N/A	1.53019
DTL	9	0.069312	0.21974	0.938716	251	2	0.22998	0.029719	0.11299	0.880369	143	5	0.22998		1.52697		#N/A	1.52697
BTBD6	10	0.60609	0.82325	1	861	3	0.55707	0.029891	0.12124	0.90238	144	6	0.55707		1.52446		#N/A	1.52446
RSPRY1	10	0.001362	0.008873	0.662083	14	6	-0.64637	0.030009	0.12165	0.90238	145	4	-0.64637		1.52275		#N/A	1.52275
USP29	10	0.28121	0.56433	1	593	2	0.49931	0.030887	0.12484	0.914114	146	7	0.49931		1.51022		#N/A	1.51022
RNF39	10	0.29281	0.57977	1	606	4	0.31515	0.031275	0.12576	0.914114	147	5	0.31515		1.5048		#N/A	1.5048
DCAF12	10	0.012197	0.058167	0.838834	70	3	0.32826	0.031275	0.12576	0.914114	148	5	0.32826		1.5048		#N/A	1.5048
KCTD19	10	0.93162	0.96891	1	1026	2	0.47622	0.032768	0.13075	0.940728	149	6	0.47622		1.48455		#N/A	1.48455
FAF1	10	0.96738	0.97807	1	1041	1	0.50635	0.033161	0.13221	0.940728	150	5	0.50635		1.47937		#N/A	1.47937
DCAF16	10	0.14278	0.37286	0.982022	409	5	-0.22618	0.033552	0.13338	0.940728	151	4	-0.22618		1.47428		#N/A	1.47428
TTC3	10	0.52493	0.77695	1	815	2	0.4462	0.034122	0.13527	0.940728	152	6	0.4462		1.46697		#N/A	1.46697
RNF122	10	0.003175	0.018143	0.677535	30	2	0.74701	0.034814	0.13738	0.940728	153	6	0.74701		1.45825		#N/A	1.45825
CCNF	10	0.24869	0.52138	1	555	4	0.20751	0.035312	0.139	0.940728	154	4	0.20751		1.45208		#N/A	1.45208
MIB2	10	0.13085	0.35523	0.97784	392	4	-0.17718	0.035513	0.13957	0.940728	155	4	-0.17718		1.44961		#N/A	1.44961
KLHL2	10	0.31393	0.60238	1	634	2	0.43972	0.035523	0.1396	0.940728	156	7	0.43972		1.44949		#N/A	1.44949
PSMG2	10	0.7872	0.91717	1	958	2	0.53928	0.035908	0.14075	0.940728	157	6	0.53928		1.44481		#N/A	1.44481
SYVN1	10	0.055429	0.19066	0.933302	221	5	0.20581	0.03592	0.14079	0.940728	158	5	0.20581		1.44466		#N/A	1.44466
SCAF11	10	0.010649	0.052216	0.838834	65	4	-0.03031	0.036066	0.14133	0.940728	159	4	-0.03031		1.4429		#N/A	1.4429
OTUD4	10	0.43074	0.7017	1	740	1	0.30957	0.036191	0.14185	0.940728	160	5	0.30957		1.4414		#N/A	1.4414
USP38	10	0.85253	0.93698	1	987	2	0.31429	0.036411	0.1426	0.940728	161	7	0.31429		1.43877		#N/A	1.43877
LRRC29	10	0.17712	0.42294	1	458	2	0.36986	0.036861	0.14429	0.940728	162	7	0.36986		1.43343		#N/A	1.43343
CDCA3	10	0.31393	0.60238	1	635	3	0.6026	0.037028	0.14482	0.940728	163	5	0.6026		1.43147		#N/A	1.43147
TRIM52	10	0.25332	0.52764	1	562	5	-0.33189	0.0371	0.14501	0.940728	164	2	-0.33189		1.43063		#N/A	1.43063
VPS11	5	0.23328	0.42393	1	538	1	0.63762	0.037974	0.11169	0.878282	165	4	0.63762		1.42051		#N/A	1.42051
ASB13	10	0.37953	0.65874	1	692	4	0.079767	0.037997	0.14769	0.940728	166	5	0.079767		1.42025		#N/A	1.42025
SQSTM1	10	0.1105	0.31559	0.970531	352	3	0.40594	0.038443	0.14889	0.940728	167	7	0.40594		1.41518		#N/A	1.41518
ZNRF2	10	0.13414	0.35989	0.97784	398	4	-0.19103	0.038566	0.14936	0.940728	168	3	-0.19103		1.41379		#N/A	1.41379
EEA1	10	0.095801	0.28276	0.951525	321	6	-0.3895	0.038681	0.14971	0.940728	169	3	-0.3895		1.4125		#N/A	1.4125
NSMCE1	10	0.93151	0.96887	1	1025	1	0.38484	0.038948	0.1506	0.940728	170	6	0.38484		1.40952		#N/A	1.40952
KCTD12	10	0.87652	0.94526	1	998	1	0.67451	0.039256	0.15166	0.940728	171	5	0.67451		1.40609		#N/A	1.40609
RNF220	10	0.069846	0.22492	0.938716	252	5	0.093455	0.039334	0.15186	0.940728	172	5	0.093455		1.40523		#N/A	1.40523
TRIM41	10	0.52337	0.77575	1	813	2	0.39391	0.040348	0.15461	0.940728	173	6	0.39391		1.39418		#N/A	1.39418
RNF165	10	0.17712	0.42294	1	459	4	0.075767	0.04042	0.15483	0.940728	174	4	0.075767		1.3934		#N/A	1.3934
FBXL18	10	0.10389	0.30077	0.969135	336	5	-0.4088	0.040577	0.15527	0.940728	175	3	-0.4088		1.39172		#N/A	1.39172
RTEL1	10	0.8412	0.93355	1	983	2	0.72072	0.04066	0.15548	0.940728	176	6	0.72072		1.39083		#N/A	1.39083
PHF21B	10	0.32379	0.61077	1	644	4	0.037387	0.040938	0.15625	0.940728	177	4	0.037387		1.38787		#N/A	1.38787
TRIM11	10	0.73197	0.88794	1	933	3	-0.17846	0.041206	0.15698	0.940728	178	4	-0.17846		1.38504		#N/A	1.38504
HERC5	10	0.76739	0.90648	1	950	3	0.065599	0.041841	0.15858	0.940728	179	4	0.065599		1.3784		#N/A	1.3784
UBE2H	10	0.051028	0.18017	0.924757	211	2	0.39466	0.041995	0.15896	0.940728	180	6	0.39466		1.3768		#N/A	1.3768
FBXL12	10	0.325	0.61188	1	645	3	0.14297	0.042182	0.15944	0.940728	181	4	0.14297		1.37487		#N/A	1.37487
KCNA2	10	0.37699	0.65672	1	688	3	0.47313	0.042602	0.1603	0.940728	182	5	0.47313		1.37057		#N/A	1.37057
UBA6	10	0.73112	0.88743	1	931	2	0.60869	0.042766	0.1607	0.940728	183	6	0.60869		1.3689		#N/A	1.3689
RNF10	10	0.040118	0.15287	0.900655	182	4	0.63637	0.043578	0.1628	0.946762	184	6	0.63637		1.36073		#N/A	1.36073
MEX3A	10	0.98283	0.98468	1	1049	1	0.27181	0.043863	0.16348	0.946762	185	5	0.27181		1.3579		#N/A	1.3579
BIRC8	10	0.2329	0.50102	1	532	2	0.62985	0.044376	0.16474	0.948994	186	5	0.62985		1.35285		#N/A	1.35285
TRIM25	10	0.27802	0.55995	1	588	3	0.68054	0.045113	0.16643	0.953664	187	6	0.68054		1.3457		#N/A	1.3457
PSMD2	9	0.004482	0.023345	0.715146	38	6	-1.0432	0.045261	0.1567	0.940728	188	1	-1.0432		1.34428		#N/A	1.34428
PHF10	10	0.82661	0.92875	1	973	2	0.098935	0.046216	0.1691	0.958421	189	5	0.098935		1.33521		#N/A	1.33521
TRIM29	10	0.11176	0.31802	0.970531	354	5	-0.36567	0.046515	0.16979	0.958421	190	3	-0.36567		1.33241		#N/A	1.33241
KCNS3	9	0.1218	0.31939	0.970531	371	4	-0.44579	0.046635	0.16029	0.940728	191	4	-0.44579		1.33129		#N/A	1.33129
HERC2	10	0.013073	0.061276	0.838834	76	5	-0.42215	0.046642	0.17016	0.958421	192	4	-0.42215		1.33122		#N/A	1.33122
AIRE	10	0.001287	0.008516	0.662083	11	6	-1.7394	0.048046	0.17389	0.969629	193	3	-1.7394		1.31834		#N/A	1.31834
TRIM40	10	0.10588	0.3055	0.969135	339	3	0.67232	0.049175	0.17647	0.969629	194	6	0.67232		1.30826		#N/A	1.30826
HERC1	10	0.21076	0.47094	1	502	4	-0.13122	0.049343	0.17695	0.969629	195	4	-0.13122		1.30677		#N/A	1.30677
FBXL22	10	0.34994	0.63345	1	663	2	0.32998	0.049946	0.17841	0.969629	196	5	0.32998		1.3015		#N/A	1.3015
OTUD1	10	0.25762	0.53343	1	565	4	0.15186	0.050169	0.179	0.969629	197	5	0.15186		1.29957		#N/A	1.29957
TRAIP	10	0.20305	0.45994	1	490	2	0.37297	0.050208	0.17906	0.969629	198	5	0.37297		1.29923		#N/A	1.29923
UBE2E1	9	0.20768	0.45949	1	493	2	0.41459	0.050551	0.1708	0.958421	199	6	0.41459		1.29627		#N/A	1.29627
TRAF5	10	0.55122	0.79717	1	836	3	0.30619	0.051989	0.18351	0.985459	200	5	0.30619		1.28409		#N/A	1.28409
SH3KBP1	10	0.096475	0.28428	0.953177	323	6	-0.49373	0.052258	0.18407	0.985459	201	4	-0.49373		1.28185		#N/A	1.28185
KCNG4	10	0.30064	0.58986	1	617	4	0.50228	0.053371	0.1865	0.985459	202	6	0.50228		1.27269		#N/A	1.27269
LONRF1	9	0.15813	0.38122	0.982022	431	4	-0.16127	0.053436	0.17862	0.969629	203	3	-0.16127		1.27217		#N/A	1.27217
UBE2C	10	0.14256	0.37264	0.982022	408	1	0.52997	0.053993	0.18813	0.985459	204	6	0.52997		1.26766		#N/A	1.26766
KLHL20	10	0.2329	0.50102	1	534	3	0.40453	0.054321	0.18901	0.985459	205	6	0.40453		1.26503		#N/A	1.26503
KCNB2	10	0.31393	0.60238	1	633	2	0.30357	0.054937	0.19051	0.985459	206	4	0.30357		1.26014		#N/A	1.26014
KLHL40	10	0.57551	0.80859	1	846	3	-0.0742	0.055532	0.19194	0.985459	207	4	-0.0742		1.25546		#N/A	1.25546
KCNA5	10	0.067153	0.21886	0.938716	247	4	0.51552	0.055534	0.19194	0.985459	208	5	0.51552		1.25544		#N/A	1.25544
ZNF547	10	0.10304	0.29886	0.969067	334	6	-0.44041	0.056216	0.19346	0.985459	209	3	-0.44041		1.25014		#N/A	1.25014
TRIM55	10	0.088396	0.26633	0.945674	301	4	-0.07891	0.056515	0.19415	0.985459	210	4	-0.07891		1.24784		#N/A	1.24784
RMND5A	10	0.5724	0.80732	1	842	1	0.51242	0.057127	0.19582	0.985459	211	5	0.51242		1.24316		#N/A	1.24316
USP9Y	10	0.38023	0.65927	1	695	4	0.072831	0.057203	0.19602	0.985459	212	5	0.072831		1.24258		#N/A	1.24258
PHF20	10	0.53802	0.78744	1	823	2	0.51321	0.057433	0.19656	0.985459	213	6	0.51321		1.24084		#N/A	1.24084
WSB1	10	0.065659	0.21536	0.938716	245	2	0.078093	0.057939	0.19778	0.985459	214	3	0.078093		1.23703		#N/A	1.23703
MID2	10	0.46108	0.72636	1	759	4	-0.20498	0.058206	0.19853	0.985459	215	4	-0.20498		1.23503		#N/A	1.23503
FBXL16	10	0.73386	0.88911	1	934	3	0.047518	0.058915	0.19995	0.985459	216	4	0.047518		1.22977		#N/A	1.22977
NEMF	10	0.4638	0.72866	1	761	4	0.5295	0.059015	0.20024	0.985459	217	6	0.5295		1.22904		#N/A	1.22904
FBXW8	10	0.46418	0.72888	1	762	3	0.06441	0.05939	0.20115	0.985459	218	4	0.06441		1.22629		#N/A	1.22629
VPS36	10	0.057939	0.19684	0.938716	226	5	-0.10692	0.059549	0.20147	0.985459	219	4	-0.10692		1.22513		#N/A	1.22513
PSMD10	10	0.12546	0.34637	0.977375	381	4	0.086703	0.05955	0.20147	0.985459	220	5	0.086703		1.22512		#N/A	1.22512
PHF19	10	0.16712	0.40831	0.996091	442	5	-0.18403	0.059657	0.2017	0.985459	221	4	-0.18403		1.22434		#N/A	1.22434
ASB11	10	0.83978	0.93318	1	982	2	0.40538	0.05993	0.2025	0.985459	222	6	0.40538		1.22236		#N/A	1.22236
FBXL6	10	0.14041	0.36929	0.982022	407	3	0.14818	0.060105	0.20292	0.985459	223	3	0.14818		1.22109		#N/A	1.22109
DTX4	10	0.057078	0.19472	0.937024	223	4	-0.20405	0.062235	0.20812	0.999712	224	3	-0.20405		1.20596		#N/A	1.20596
KLHL22	10	0.54695	0.79421	1	832	2	0.41807	0.062504	0.20886	0.999712	225	4	0.41807		1.20409		#N/A	1.20409
TRIM42	10	0.62927	0.83506	1	876	3	0.42062	0.062756	0.20931	0.999712	226	6	0.42062		1.20234		#N/A	1.20234
KCTD13	10	0.11365	0.32172	0.970531	358	4	0.03823	0.063483	0.21111	0.999712	227	4	0.03823		1.19734		#N/A	1.19734
TRIM60	10	0.3756	0.65552	1	686	3	0.33748	0.063654	0.21154	0.999712	228	6	0.33748		1.19617		#N/A	1.19617
PJA1	10	0.19747	0.45185	1	487	2	0.38331	0.064396	0.21326	0.999712	229	6	0.38331		1.19114		#N/A	1.19114
PSME3	10	0.03267	0.13036	0.900655	150	5	0.036146	0.064706	0.21395	0.999712	230	4	0.036146		1.18905		#N/A	1.18905
NEURL	10	0.44293	0.71129	1	747	4	-0.1169	0.066345	0.21768	0.999712	231	4	-0.1169		1.17819		#N/A	1.17819
ASB1	10	0.49111	0.75018	1	791	3	0.60367	0.066487	0.2182	0.999712	232	6	0.60367		1.17726		#N/A	1.17726
PATZ1	10	0.033132	0.13211	0.900655	153	3	0.51605	0.066514	0.21829	0.999712	233	6	0.51605		1.17709		#N/A	1.17709
FBXL17	10	0.27579	0.55713	1	585	2	0.77909	0.067037	0.21944	0.999712	234	6	0.77909		1.17369		#N/A	1.17369
USP34	10	0.72696	0.88514	1	929	3	0.44546	0.067066	0.21949	0.999712	235	5	0.44546		1.1735		#N/A	1.1735
KCNC4	10	0.36484	0.64625	1	677	4	-0.31628	0.067367	0.22008	0.999712	236	2	-0.31628		1.17155		#N/A	1.17155
ASB3	10	0.45183	0.71855	1	752	2	0.48005	0.068064	0.22175	0.999712	237	6	0.48005		1.16708		#N/A	1.16708
KLHL26	10	0.29857	0.58688	1	615	3	-0.12437	0.06822	0.22206	0.999712	238	2	-0.12437		1.16609		#N/A	1.16609
GGA3	10	0.58779	0.81428	1	852	3	0.084237	0.068676	0.22305	0.999712	239	4	0.084237		1.16319		#N/A	1.16319
CRBN	10	0.21003	0.46989	1	499	4	-0.3576	0.069072	0.22392	0.999712	240	3	-0.3576		1.1607		#N/A	1.1607
KMT2D	10	0.018551	0.081498	0.838834	103	5	-0.69008	0.070186	0.22637	0.999712	241	5	-0.69008		1.15375		#N/A	1.15375
ZBTB48	10	0.037497	0.14622	0.900655	174	3	0.36887	0.070775	0.22756	0.999712	242	5	0.36887		1.15012		#N/A	1.15012
ASB2	10	0.64312	0.84189	1	878	3	0.010214	0.071495	0.22929	0.999712	243	4	0.010214		1.14572		#N/A	1.14572
USP45	10	0.72585	0.88445	1	928	3	0.45793	0.072498	0.23155	0.999712	244	6	0.45793		1.13967		#N/A	1.13967
RNF167	10	0.4743	0.73683	1	774	2	0.24654	0.073323	0.23337	0.999712	245	4	0.24654		1.13476		#N/A	1.13476
CDC23	10	0.40563	0.68083	1	718	4	0.27436	0.074171	0.2354	0.999712	246	5	0.27436		1.12977		#N/A	1.12977
LNX2	10	0.24144	0.5121	1	550	1	0.52788	0.074339	0.23581	0.999712	247	6	0.52788		1.12878		#N/A	1.12878
IRF2BPL	10	0.27282	0.55344	1	582	4	0.062882	0.075018	0.23741	0.999712	248	4	0.062882		1.12484		#N/A	1.12484
RNF175	10	0.50501	0.7611	1	802	4	-0.03249	0.075865	0.23934	0.999712	249	4	-0.03249		1.11996		#N/A	1.11996
RUFY1	10	0.54388	0.79186	1	828	1	0.52681	0.076285	0.2402	0.999712	250	6	0.52681		1.11756		#N/A	1.11756
FBXL3	10	0.38366	0.66213	1	698	4	0.28813	0.077465	0.24273	0.999712	251	5	0.28813		1.11089		#N/A	1.11089
SIAH2	9	0.67655	0.84965	1	900	3	0.27507	0.077508	0.24019	0.999712	252	4	0.27507		1.11065		#N/A	1.11065
DCAF17	10	0.20776	0.46652	1	494	5	-0.5048	0.077556	0.2429	0.999712	253	3	-0.5048		1.11038		#N/A	1.11038
PRICKLE1	10	0.47476	0.7372	1	776	3	0.16883	0.077664	0.24311	0.999712	254	4	0.16883		1.10978		#N/A	1.10978
KEAP1	10	0.15709	0.39369	0.991538	430	5	-0.18079	0.078172	0.24427	0.999712	255	3	-0.18079		1.10695		#N/A	1.10695
BTBD16	10	0.61786	0.82895	1	871	2	0.40908	0.078914	0.24587	0.999712	256	6	0.40908		1.10285		#N/A	1.10285
BTBD7	10	0.16275	0.4017	0.996091	434	5	-0.17597	0.080017	0.24822	0.999712	257	2	-0.17597		1.09682		#N/A	1.09682
DZIP3	10	0.48902	0.7484	1	787	3	0.33939	0.08059	0.24949	0.999712	258	5	0.33939		1.09372		#N/A	1.09372
UBE2F	10	0.40702	0.68198	1	719	3	0.31706	0.081748	0.25218	0.999712	259	6	0.31706		1.08752		#N/A	1.08752
RAPSN	10	0.93327	0.96971	1	1028	2	0.24383	0.081876	0.25243	0.999712	260	5	0.24383		1.08684		#N/A	1.08684
USP4	10	0.8592	0.93931	1	992	1	0.39464	0.082138	0.25307	0.999712	261	6	0.39464		1.08546		#N/A	1.08546
FBXO9	10	0.036902	0.14438	0.900655	169	4	0.19864	0.082711	0.25426	0.999712	262	5	0.19864		1.08244		#N/A	1.08244
ASB9	10	0.61209	0.82615	1	864	3	0.38613	0.083117	0.25514	0.999712	263	6	0.38613		1.08031		#N/A	1.08031
KLHL21	10	0.84355	0.93426	1	984	2	0.16883	0.083511	0.25619	0.999712	264	4	0.16883		1.07826		#N/A	1.07826
RFWD3	10	0.21956	0.483	1	516	2	0.2897	0.08397	0.25709	0.999712	265	5	0.2897		1.07588		#N/A	1.07588
ZBTB42	10	0.69022	0.86589	1	909	3	0.067425	0.084292	0.25778	0.999712	266	5	0.067425		1.07421		#N/A	1.07421
ARIH1	10	0.078113	0.24348	0.938716	277	5	-0.4721	0.085131	0.25972	0.999712	267	1	-0.4721		1.06991		#N/A	1.06991
UBR7	10	0.10962	0.31354	0.970531	349	3	-0.00923	0.086807	0.26342	0.999712	268	3	-0.00923		1.06144		#N/A	1.06144
C6orf106	10	0.45873	0.72442	1	757	4	0.17482	0.087558	0.26497	0.999712	269	5	0.17482		1.0577		#N/A	1.0577
TMEM129	10	0.33889	0.62407	1	653	4	0.43714	0.088437	0.26695	0.999712	270	6	0.43714		1.05337		#N/A	1.05337
USP9X	10	0.69239	0.86696	1	910	3	0.38936	0.088539	0.2672	0.999712	271	6	0.38936		1.05286		#N/A	1.05286
ZBTB12	10	0.92364	0.96528	1	1022	1	0.41465	0.088816	0.26776	0.999712	272	5	0.41465		1.05151		#N/A	1.05151
HLTF	10	0.017796	0.078865	0.838834	95	7	-0.61786	0.089316	0.26902	0.999712	273	3	-0.61786		1.04907		#N/A	1.04907
KBTBD8	10	0.016233	0.073042	0.838834	87	4	-0.15181	0.090508	0.27163	0.999712	274	4	-0.15181		1.04331		#N/A	1.04331
NLRC5	10	0.53802	0.78744	1	824	3	0.34238	0.090898	0.27254	0.999712	275	5	0.34238		1.04145		#N/A	1.04145
UEVLD	10	0.83458	0.93147	1	977	2	0.37177	0.090918	0.27259	0.999712	276	6	0.37177		1.04135		#N/A	1.04135
ANAPC4	10	0.0099	0.049354	0.838834	61	6	-1.5313	0.090984	0.27273	0.999712	277	2	-1.5313		1.04103		#N/A	1.04103
RHOBTB1	10	0.001603	0.010107	0.662083	16	7	-1.0762	0.091108	0.2729	0.999712	278	3	-1.0762		1.04044		#N/A	1.04044
KLHL32	10	0.49713	0.75486	1	793	3	0.44663	0.092492	0.27583	0.999712	279	6	0.44663		1.0339		#N/A	1.0339
KLHL42	10	0.40478	0.68013	1	716	3	0.46378	0.092597	0.27603	0.999712	280	6	0.46378		1.0334		#N/A	1.0334
ERCC8	10	0.21116	0.47153	1	503	4	-0.11175	0.09332	0.27763	0.999712	281	4	-0.11175		1.03002		#N/A	1.03002
UBE2NL	10	0.24085	0.51123	1	546	4	0.30718	0.095585	0.28253	0.999712	282	6	0.30718		1.01961		#N/A	1.01961
39873	10	0.36956	0.65031	1	680	2	0.39773	0.095801	0.28312	0.999712	283	6	0.39773		1.01863		#N/A	1.01863
TAB3	10	0.3661	0.64732	1	678	3	0.36765	0.095909	0.28333	0.999712	284	6	0.36765		1.01814		#N/A	1.01814
ANKIB1	10	0.99843	0.99851	1	1078	0	0.46902	0.096017	0.28358	0.999712	285	6	0.46902		1.01765		#N/A	1.01765
KLHL36	10	0.59072	0.81591	1	853	3	-0.1777	0.096406	0.2844	0.999712	286	4	-0.1777		1.0159		#N/A	1.0159
STAMBPL1	10	0.73819	0.89135	1	936	1	0.32769	0.098855	0.28991	0.999712	287	6	0.32769		1.005		#N/A	1.005
PSMA2	9	0.24139	0.49925	1	547	3	0.21368	0.09955	0.28127	0.999712	288	4	0.21368		1.00196		#N/A	1.00196
TRIM23	10	0.67013	0.85497	1	892	3	0.4302	0.10018	0.29267	0.999712	289	6	0.4302		0.999219		#N/A	0.999219
ZBTB47	10	0.20615	0.46416	1	492	4	-0.05054	0.10151	0.29569	0.999712	290	4	-0.05054		0.993491		#N/A	0.993491
ZBTB2	9	0.085984	0.25408	0.945674	298	3	0.29965	0.1017	0.2853	0.999712	291	5	0.29965		0.992679		#N/A	0.992679
FBXL21	5	0.63462	0.75761	1	877	1	0.47676	0.10187	0.23734	0.999712	292	3	0.47676		0.991954		#N/A	0.991954
TNIP1	10	0.60412	0.82246	1	859	3	0.11264	0.10288	0.29875	0.999712	293	5	0.11264		0.987669		#N/A	0.987669
FBXW11	10	0.1353	0.36183	0.97784	400	3	0.18217	0.10424	0.30191	0.999712	294	5	0.18217		0.981966		#N/A	0.981966
PSMG3	10	0.38814	0.66581	1	702	4	-0.04131	0.1049	0.30343	0.999712	295	5	-0.04131		0.979225		#N/A	0.979225
RHOBTB3	10	0.28762	0.57265	1	601	4	0.15489	0.10506	0.3038	0.999712	296	5	0.15489		0.978563		#N/A	0.978563
KCNC2	10	0.030697	0.12399	0.900655	145	6	-0.67687	0.10588	0.30576	0.999712	297	3	-0.67687		0.975186		#N/A	0.975186
FBXO48	10	0.081351	0.25077	0.945674	285	4	-0.06228	0.10613	0.30636	0.999712	298	4	-0.06228		0.974162		#N/A	0.974162
ZBTB39	10	0.41063	0.68487	1	726	3	0.036898	0.1067	0.3076	0.999712	299	5	0.036898		0.971836		#N/A	0.971836
RNF146	10	0.67818	0.85947	1	902	3	-0.08546	0.1067	0.3076	0.999712	300	3	-0.08546		0.971836		#N/A	0.971836
USP47	10	0.028518	0.11659	0.900655	138	6	-0.59469	0.10728	0.30895	0.999712	301	2	-0.59469		0.969481		#N/A	0.969481
KBTBD4	10	0.61402	0.82709	1	867	3	0.23183	0.10752	0.3097	0.999712	302	4	0.23183		0.968511		#N/A	0.968511
ZFAND3	10	0.076212	0.23941	0.938716	270	5	-0.32367	0.10834	0.31124	0.999712	303	2	-0.32367		0.965211		#N/A	0.965211
UBE2QL1	10	0.15979	0.3977	0.996091	433	3	0.31537	0.10875	0.312	0.999712	304	5	0.31537		0.963571		#N/A	0.963571
TRIM26	10	0.34654	0.6306	1	662	2	0.38507	0.10939	0.3133	0.999712	305	5	0.38507		0.961022		#N/A	0.961022
UBTD2	10	0.00589	0.031673	0.821445	42	2	0.12599	0.10958	0.31368	0.999712	306	5	0.12599		0.960269		#N/A	0.960269
UBE2V1	10	0.98502	0.98614	1	1052	1	0.51602	0.1098	0.31417	0.999712	307	6	0.51602		0.959398		#N/A	0.959398
ZNF592	10	0.80862	0.92359	1	969	2	0.45889	0.11016	0.315	0.999712	308	6	0.45889		0.957976		#N/A	0.957976
CACUL1	10	0.027803	0.11412	0.900655	137	6	-0.85505	0.11133	0.31741	0.999712	309	3	-0.85505		0.953388		#N/A	0.953388
GAN	10	0.68093	0.86089	1	905	3	0.16265	0.11161	0.318	0.999712	310	4	0.16265		0.952297		#N/A	0.952297
KBTBD13	10	0.009663	0.048394	0.838834	58	5	-0.36754	0.1121	0.3188	0.999712	311	4	-0.36754		0.950394		#N/A	0.950394
MEX3D	10	0.009712	0.04855	0.838834	59	6	-1.0242	0.11325	0.32108	0.999712	312	3	-1.0242		0.945962		#N/A	0.945962
PSMD13	10	0.15141	0.38561	0.982022	421	4	0.22205	0.11357	0.3217	0.999712	313	5	0.22205		0.944736		#N/A	0.944736
FBXO43	10	0.39184	0.66918	1	704	2	0.27075	0.11406	0.32262	0.999712	314	4	0.27075		0.942867		#N/A	0.942867
MSL2	10	0.98971	0.98972	1	1056	1	0.37936	0.11422	0.32295	0.999712	315	6	0.37936		0.942258		#N/A	0.942258
FBXO16	10	0.32835	0.61497	1	647	3	0.18992	0.11523	0.32486	0.999712	316	4	0.18992		0.938434		#N/A	0.938434
TRIM50	10	0.76519	0.90549	1	949	3	0.41486	0.11604	0.32622	0.999712	317	6	0.41486		0.935392		#N/A	0.935392
CBLB	10	0.04336	0.16107	0.903837	194	6	-0.53739	0.11612	0.32636	0.999712	318	3	-0.53739		0.935093		#N/A	0.935093
PSMA4	10	0.037207	0.14529	0.900655	173	4	-0.09343	0.11724	0.32879	0.999712	319	4	-0.09343		0.930924		#N/A	0.930924
BTBD11	10	0.088396	0.26633	0.945674	303	4	0.032096	0.11771	0.32981	0.999712	320	5	0.032096		0.929187		#N/A	0.929187
RNF5	10	0.18937	0.44043	1	472	4	0.19731	0.11853	0.33152	0.999712	321	4	0.19731		0.926172		#N/A	0.926172
KCTD9	10	0.18216	0.42992	1	462	3	0.094704	0.11971	0.33402	0.999712	322	5	0.094704		0.92187		#N/A	0.92187
SKP1	10	0.25908	0.53535	1	569	3	0.29003	0.12012	0.33497	0.999712	323	6	0.29003		0.920385		#N/A	0.920385
RNF14	10	0.99465	0.99443	1	1063	0	0.4872	0.12037	0.33542	0.999712	324	6	0.4872		0.919482		#N/A	0.919482
UHRF2	10	0.5314	0.78223	1	817	3	0.31095	0.12096	0.33704	0.999712	325	4	0.31095		0.917358		#N/A	0.917358
RNF41	10	0.81279	0.92462	1	970	2	-0.06737	0.12245	0.34009	0.999712	326	4	-0.06737		0.912041		#N/A	0.912041
ZBTB8A	10	0.018864	0.082595	0.838834	106	6	-0.84545	0.12298	0.34118	0.999712	327	2	-0.84545		0.910166		#N/A	0.910166
VCPIP1	10	0.70001	0.87101	1	914	3	0.007899	0.12303	0.34126	0.999712	328	4	0.007899		0.909989		#N/A	0.909989
BTBD8	10	0.042182	0.15827	0.900655	189	4	-0.08097	0.12379	0.34278	0.999712	329	4	-0.08097		0.907314		#N/A	0.907314
ZBTB1	10	0.91956	0.96322	1	1020	2	0.34734	0.12518	0.34576	0.999712	330	5	0.34734		0.902465		#N/A	0.902465
NSMCE2	10	0.60131	0.82128	1	858	2	0.31062	0.12697	0.34945	0.999712	331	6	0.31062		0.896299		#N/A	0.896299
KLHL13	10	0.74173	0.89311	1	937	3	0.18458	0.12723	0.35011	0.999712	332	6	0.18458		0.89541		#N/A	0.89541
USP48	10	0.16364	0.4031	0.996091	436	4	0.24655	0.12771	0.35109	0.999712	333	5	0.24655		0.893775		#N/A	0.893775
NFX1	10	0.16485	0.40499	0.996091	440	5	-0.07357	0.12839	0.35256	0.999712	334	5	-0.07357		0.891469		#N/A	0.891469
FBXO28	10	0.14489	0.37592	0.982022	413	4	0.012883	0.12862	0.35304	0.999712	335	3	0.012883		0.890691		#N/A	0.890691
UFD1L	10	0.83662	0.9322	1	978	2	0.25951	0.12895	0.35365	0.999712	336	5	0.25951		0.889579		#N/A	0.889579
USP10	10	0.049294	0.17573	0.924757	204	5	-0.30688	0.12942	0.35471	0.999712	337	3	-0.30688		0.887999		#N/A	0.887999
GGA1	10	0.048998	0.17498	0.924757	203	6	-0.70801	0.13022	0.35631	0.999712	338	3	-0.70801		0.885322		#N/A	0.885322
KBTBD3	10	0.87761	0.94566	1	1001	2	0.2656	0.13049	0.3568	0.999712	339	6	0.2656		0.884423		#N/A	0.884423
USP17L5	5	0.2816	0.48441	1	594	2	0.40896	0.13092	0.28008	0.999712	340	3	0.40896		0.882994		#N/A	0.882994
PSME2	9	0.1314	0.33646	0.975248	393	5	-0.41514	0.13108	0.33716	0.999712	341	2	-0.41514		0.882464		#N/A	0.882464
KDM5D	10	0.12788	0.35069	0.97784	387	4	0.26753	0.13125	0.35836	0.999712	342	5	0.26753		0.881901		#N/A	0.881901
PCGF1	10	0.62487	0.83268	1	875	3	0.064586	0.13136	0.35853	0.999712	343	4	0.064586		0.881537		#N/A	0.881537
KCNG2	10	0.76489	0.90533	1	947	2	0.14278	0.13142	0.35867	0.999712	344	5	0.14278		0.881339		#N/A	0.881339
DCAF6	10	0.58696	0.81392	1	851	3	0.10667	0.13142	0.35867	0.999712	345	4	0.10667		0.881339		#N/A	0.881339
RNF144B	10	0.26212	0.53904	1	574	5	-0.37943	0.13342	0.36142	0.999712	346	4	-0.37943		0.874779		#N/A	0.874779
BTRC	10	0.66447	0.85207	1	887	2	0.23246	0.13422	0.36267	0.999712	347	5	0.23246		0.872183		#N/A	0.872183
NEURL3	10	0.14489	0.37592	0.982022	411	4	0.22703	0.13469	0.36342	0.999712	348	5	0.22703		0.870665		#N/A	0.870665
KCTD7	10	0.002104	0.012557	0.662083	17	5	-0.65776	0.13502	0.36395	0.999712	349	2	-0.65776		0.869602		#N/A	0.869602
UIMC1	10	0.47461	0.73711	1	775	3	0.13689	0.13514	0.36412	0.999712	350	5	0.13689		0.869216		#N/A	0.869216
CCIN	10	0.39187	0.66919	1	707	4	-0.00981	0.13578	0.36495	0.999712	351	3	-0.00981		0.867164		#N/A	0.867164
UBE2Q2	10	0.073323	0.23268	0.938716	260	5	-0.37653	0.13657	0.36607	0.999712	352	3	-0.37653		0.864645		#N/A	0.864645
RNF112	10	0.3121	0.6008	1	630	3	0.50336	0.13681	0.36641	0.999712	353	5	0.50336		0.863882		#N/A	0.863882
KLHL24	10	0.22397	0.48906	1	520	4	0.053661	0.13741	0.36738	0.999712	354	4	0.053661		0.861982		#N/A	0.861982
RHBDD1	10	0.65441	0.84734	1	882	2	0.27189	0.13859	0.36905	0.999712	355	5	0.27189		0.858268		#N/A	0.858268
UBL3	10	0.57915	0.81033	1	848	3	0.28213	0.13949	0.3703	0.999712	356	5	0.28213		0.855457		#N/A	0.855457
UBFD1	10	0.67971	0.86023	1	904	3	0.0958	0.13998	0.37107	0.999712	357	3	0.0958		0.853934		#N/A	0.853934
ZMYND11	10	0.98973	0.98973	1	1057	1	0.15813	0.14058	0.37199	0.999712	358	5	0.15813		0.852076		#N/A	0.852076
OTUD7B	10	0.26735	0.54632	1	579	4	-0.03403	0.14217	0.37437	0.999712	359	4	-0.03403		0.847192		#N/A	0.847192
CUL3	9	0.79398	0.90237	1	962	2	0.45661	0.14478	0.36044	0.999712	360	5	0.45661		0.839291		#N/A	0.839291
UBE2O	10	0.40344	0.67894	1	713	4	-0.12036	0.1456	0.37943	0.999712	361	3	-0.12036		0.836839		#N/A	0.836839
RNF139	10	0.21687	0.47946	1	508	5	-0.42111	0.14769	0.38261	0.999712	362	3	-0.42111		0.830649		#N/A	0.830649
FBXW9	10	0.83955	0.9331	1	981	2	0.37236	0.14804	0.38317	0.999712	363	5	0.37236		0.829621		#N/A	0.829621
RNF168	10	0.012912	0.060791	0.838834	73	4	0.1674	0.14875	0.3842	0.999712	364	4	0.1674		0.827543		#N/A	0.827543
RBBP6	10	0.283	0.56669	1	595	4	-0.11927	0.1495	0.38525	0.999712	365	4	-0.11927		0.825359		#N/A	0.825359
FBXO36	10	0.27688	0.55845	1	587	2	0.090266	0.15143	0.38785	0.999712	366	4	0.090266		0.819788		#N/A	0.819788
ANAPC10	10	0.056216	0.19251	0.934933	222	2	0.2248	0.15162	0.38817	0.999712	367	5	0.2248		0.819244		#N/A	0.819244
CPSF1	9	0.18726	0.42857	1	469	4	-0.13389	0.15229	0.37287	0.999712	368	4	-0.13389		0.817329		#N/A	0.817329
TRIM9	9	0.17203	0.40419	0.996091	446	5	-0.43853	0.1526	0.37335	0.999712	369	3	-0.43853		0.816445		#N/A	0.816445
PSMD3	10	0.018451	0.081151	0.838834	102	6	-0.92539	0.15264	0.38984	0.999712	370	4	-0.92539		0.816332		#N/A	0.816332
RNF6	10	0.29157	0.57789	1	604	5	-0.07103	0.15366	0.39116	0.999712	371	4	-0.07103		0.813439		#N/A	0.813439
MDM2	10	0.67557	0.85805	1	897	2	0.27434	0.15425	0.39198	0.999712	372	5	0.27434		0.811775		#N/A	0.811775
KCND1	10	0.028902	0.11803	0.900655	139	5	-0.18812	0.15553	0.3937	0.999712	373	2	-0.18812		0.808186		#N/A	0.808186
FAM115C	10	0.27282	0.55344	1	583	3	0.078736	0.15575	0.39399	0.999712	374	5	0.078736		0.807572		#N/A	0.807572
ZBTB4	10	0.4713	0.7344	1	768	4	0.24242	0.15576	0.39401	0.999712	375	4	0.24242		0.807544		#N/A	0.807544
ZFYVE19	10	0.31048	0.59935	1	629	4	0.1773	0.1563	0.3947	0.999712	376	4	0.1773		0.806041		#N/A	0.806041
SARS2	10	0.071827	0.22919	0.938716	256	6	-0.42161	0.15752	0.39641	0.999712	377	4	-0.42161		0.802664		#N/A	0.802664
BARD1	10	0.44293	0.71129	1	749	3	0.25466	0.15885	0.39857	0.999712	378	5	0.25466		0.799013		#N/A	0.799013
ASB6	10	0.70354	0.87292	1	916	2	0.21082	0.15963	0.39955	0.999712	379	4	0.21082		0.796885		#N/A	0.796885
BIRC7	10	0.05278	0.18425	0.92892	214	5	-0.11071	0.1617	0.40241	0.999712	380	4	-0.11071		0.79129		#N/A	0.79129
RNF224	10	0.91025	0.95897	1	1018	2	0.33163	0.16198	0.40283	0.999712	381	4	0.33163		0.790539		#N/A	0.790539
USP44	10	0.47379	0.73643	1	773	3	-0.03128	0.16208	0.40296	0.999712	382	4	-0.03128		0.790271		#N/A	0.790271
PHF13	10	0.41858	0.69132	1	731	2	0.032049	0.16272	0.40379	0.999712	383	3	0.032049		0.788559		#N/A	0.788559
LRRC41	10	0.36097	0.64297	1	672	2	0.22676	0.16321	0.40462	0.999712	384	4	0.22676		0.787253		#N/A	0.787253
ECT2L	10	0.050504	0.17863	0.924757	209	4	0.04561	0.16346	0.40489	0.999712	385	4	0.04561		0.786589		#N/A	0.786589
KDM1B	10	0.89863	0.95405	1	1011	2	0.31709	0.16369	0.40527	0.999712	386	5	0.31709		0.785978		#N/A	0.785978
UBOX5	10	0.67639	0.85858	1	899	3	0.22141	0.16439	0.40631	0.999712	387	5	0.22141		0.784125		#N/A	0.784125
HERC6	10	0.085969	0.26121	0.945674	297	3	0.15639	0.16533	0.40775	0.999712	388	5	0.15639		0.781648		#N/A	0.781648
SPSB1	10	0.22281	0.48737	1	518	5	-0.29061	0.16578	0.40845	0.999712	389	4	-0.29061		0.780468		#N/A	0.780468
POLI	10	0.87776	0.94575	1	1002	2	0.30973	0.16602	0.40872	0.999712	390	5	0.30973		0.77984		#N/A	0.77984
UBE2E2	10	0.49752	0.75517	1	794	4	-0.06977	0.16653	0.40939	0.999712	391	4	-0.06977		0.778508		#N/A	0.778508
MUL1	10	0.35974	0.64183	1	670	3	0.011194	0.16696	0.4101	0.999712	392	3	0.011194		0.777388		#N/A	0.777388
CCL18	10	0.52026	0.77316	1	809	3	0.1222	0.16793	0.41149	0.999712	393	4	0.1222		0.774872		#N/A	0.774872
FBXO3	10	0.058369	0.19793	0.938716	228	5	-0.7097	0.16825	0.41186	0.999712	394	4	-0.7097		0.774045		#N/A	0.774045
ALG13	10	0.9304	0.96837	1	1023	2	0.15053	0.16947	0.41392	0.999712	395	4	0.15053		0.770907		#N/A	0.770907
ZBTB34	10	0.03182	0.12757	0.900655	147	7	-0.65719	0.16991	0.41457	0.999712	396	3	-0.65719		0.769781		#N/A	0.769781
TRIM35	10	0.012662	0.060023	0.838834	72	3	0.16975	0.17195	0.41767	0.999712	397	5	0.16975		0.764598		#N/A	0.764598
KCTD10	10	0.14867	0.38175	0.982022	418	3	0.35807	0.17228	0.41802	0.999712	398	5	0.35807		0.763765		#N/A	0.763765
PDC	10	0.26524	0.54341	1	577	3	0.10837	0.17267	0.4185	0.999712	399	5	0.10837		0.762783		#N/A	0.762783
FBXO21	10	0.27579	0.55713	1	584	4	0.26777	0.17407	0.4205	0.999712	400	5	0.26777		0.759276		#N/A	0.759276
KLHL38	10	0.51833	0.77145	1	806	2	0.14396	0.17452	0.42109	0.999712	401	5	0.14396		0.758155		#N/A	0.758155
RBX1	10	0.018611	0.081717	0.838834	104	6	-0.94202	0.17453	0.42111	0.999712	402	3	-0.94202		0.75813		#N/A	0.75813
RNF170	10	0.47334	0.73606	1	772	4	0.28438	0.17495	0.4216	0.999712	403	5	0.28438		0.757086		#N/A	0.757086
ANAPC5	10	0.48952	0.74878	1	788	4	-0.28711	0.17788	0.42583	0.999712	404	3	-0.28711		0.749873		#N/A	0.749873
RNF133	10	0.31702	0.60479	1	639	4	0.17803	0.17944	0.42794	0.999712	405	5	0.17803		0.746081		#N/A	0.746081
KCNA3	10	0.85574	0.93815	1	989	2	0.02665	0.17951	0.428	0.999712	406	4	0.02665		0.745911		#N/A	0.745911
PJA2	10	0.99151	0.99154	1	1061	0	0.22139	0.18064	0.42953	0.999712	407	5	0.22139		0.743186		#N/A	0.743186
PDZRN3	10	0.42441	0.69601	1	736	3	-0.26686	0.18251	0.43195	0.999712	408	3	-0.26686		0.738713		#N/A	0.738713
UBR4	10	0.11975	0.33404	0.975248	368	3	-0.06407	0.18327	0.43299	0.999712	409	4	-0.06407		0.736909		#N/A	0.736909
ZNRF4	10	0.45269	0.7192	1	753	3	0.24635	0.18357	0.43337	0.999712	410	5	0.24635		0.736198		#N/A	0.736198
KLHL12	10	0.22092	0.48481	1	517	5	-0.1429	0.18396	0.43395	0.999712	411	4	-0.1429		0.735277		#N/A	0.735277
PML	10	0.47525	0.73754	1	777	2	0.22169	0.18618	0.43718	0.999712	412	5	0.22169		0.730067		#N/A	0.730067
DCAF4	9	0.12817	0.33102	0.975248	388	3	-0.11956	0.18646	0.4277	0.999712	413	3	-0.11956		0.729414		#N/A	0.729414
KLHL18	10	0.11041	0.31542	0.970531	351	4	0.096735	0.18698	0.43829	0.999712	414	4	0.096735		0.728205		#N/A	0.728205
UHRF1BP1	10	0.80031	0.92114	1	964	2	0.1937	0.18704	0.43834	0.999712	415	5	0.1937		0.728066		#N/A	0.728066
USP26	10	0.083873	0.25634	0.945674	288	3	0.029809	0.18799	0.43976	0.999712	416	5	0.029809		0.725865		#N/A	0.725865
KDM2A	10	0.59988	0.82043	1	856	2	0.045146	0.18999	0.44293	0.999712	417	3	0.045146		0.721269		#N/A	0.721269
ZBTB40	10	0.30301	0.59257	1	623	5	-0.04798	0.19038	0.44351	0.999712	418	5	-0.04798		0.720379		#N/A	0.720379
STAM	10	0.076349	0.23965	0.938716	272	4	-0.24586	0.19089	0.44419	0.999712	419	2	-0.24586		0.719217		#N/A	0.719217
USP13	10	0.12701	0.34918	0.97784	384	2	0.2308	0.19215	0.44592	0.999712	420	5	0.2308		0.71636		#N/A	0.71636
UBE2J2	10	0.67114	0.85546	1	893	3	0.33002	0.19224	0.44604	0.999712	421	4	0.33002		0.716156		#N/A	0.716156
PSMB6	10	0.012913	0.060791	0.838834	75	6	-1.3874	0.19299	0.44715	0.999712	422	2	-1.3874		0.714465		#N/A	0.714465
PAAF1	10	0.078172	0.24362	0.938716	278	3	0.23561	0.19304	0.44719	0.999712	423	5	0.23561		0.714353		#N/A	0.714353
TRIM10	10	0.21827	0.48144	1	510	5	-0.39901	0.19415	0.44879	0.999712	424	4	-0.39901		0.711863		#N/A	0.711863
RNF149	10	0.43019	0.70118	1	739	3	-0.09791	0.19561	0.45087	0.999712	425	1	-0.09791		0.708609		#N/A	0.708609
KLHL14	10	0.22852	0.49526	1	531	3	0.20677	0.19747	0.45325	0.999712	426	5	0.20677		0.704499		#N/A	0.704499
LZTR1	10	0.13302	0.35836	0.97784	395	3	-0.08155	0.19764	0.45348	0.999712	427	3	-0.08155		0.704125		#N/A	0.704125
USP14	10	0.125	0.34538	0.977375	379	3	0.12041	0.19768	0.45352	0.999712	428	5	0.12041		0.704037		#N/A	0.704037
NBR1	10	0.29625	0.58423	1	613	5	-0.31576	0.19849	0.45463	0.999712	429	2	-0.31576		0.702261		#N/A	0.702261
PSMB7	10	0.10863	0.31159	0.970531	347	6	-0.59723	0.19851	0.45465	0.999712	430	4	-0.59723		0.702218		#N/A	0.702218
DDI1	10	0.125	0.34538	0.977375	380	3	0.31338	0.19878	0.45509	0.999712	431	5	0.31338		0.701627		#N/A	0.701627
MKRN1	10	0.22499	0.49046	1	524	3	0.033617	0.20045	0.45748	0.999712	432	5	0.033617		0.697994		#N/A	0.697994
ISL1	10	0.56751	0.80501	1	840	3	-0.01632	0.20108	0.45839	0.999712	433	4	-0.01632		0.696631		#N/A	0.696631
TRIM46	10	0.89717	0.95327	1	1010	2	0.004913	0.20119	0.4586	0.999712	434	3	0.004913		0.696394		#N/A	0.696394
ABTB1	10	0.24144	0.5121	1	549	2	0.32727	0.20193	0.45966	0.999712	435	5	0.32727		0.694799		#N/A	0.694799
ANAPC7	10	0.34443	0.62883	1	659	3	0.22008	0.20401	0.46269	0.999712	436	5	0.22008		0.690349		#N/A	0.690349
VPS18	10	0.76141	0.90353	1	946	3	0.37345	0.2041	0.46284	0.999712	437	4	0.37345		0.690157		#N/A	0.690157
USPL1	10	0.36483	0.64624	1	676	3	0.054486	0.20488	0.46397	0.999712	438	4	0.054486		0.6885		#N/A	0.6885
UBE3B	10	0.11134	0.31726	0.970531	353	6	-0.43236	0.20637	0.46576	0.999712	439	2	-0.43236		0.685353		#N/A	0.685353
ASB12	10	0.15656	0.39289	0.991538	429	4	0.054576	0.20725	0.46699	0.999712	440	4	0.054576		0.683505		#N/A	0.683505
PRICKLE4	10	0.023672	0.09981	0.869426	125	4	-0.04638	0.20858	0.46897	0.999712	441	3	-0.04638		0.680727		#N/A	0.680727
RNF169	10	0.1687	0.41053	0.996091	444	3	0.050871	0.20858	0.46897	0.999712	442	4	0.050871		0.680727		#N/A	0.680727
FBXO32	10	0.17712	0.42294	1	457	1	0.2883	0.20905	0.46969	0.999712	443	5	0.2883		0.67975		#N/A	0.67975
FBXO40	10	0.86266	0.94043	1	993	2	0.40968	0.20942	0.47022	0.999712	444	5	0.40968		0.678982		#N/A	0.678982
ZBTB45	9	0.040148	0.14219	0.900655	183	3	0.35571	0.20949	0.46236	0.999712	445	5	0.35571		0.678837		#N/A	0.678837
KCND3	10	0.074492	0.23553	0.938716	264	4	0.051118	0.21079	0.47219	0.999712	446	4	0.051118		0.67615		#N/A	0.67615
MYCBP2	1	0.78891	0.79061	1	959	0	0.83229	0.21109	0.21121	0.999712	447	1	0.83229		0.675532		#N/A	0.675532
TRIM49B	10	0.2329	0.50102	1	537	2	0.29913	0.21372	0.47642	0.999712	448	5	0.29913		0.670155		#N/A	0.670155
TMEM189	10	0.7559	0.90044	1	943	3	-0.12544	0.21382	0.47659	0.999712	449	3	-0.12544		0.669952		#N/A	0.669952
TMEM189-UBE2V1	10	0.78328	0.91497	1	956	2	0.026481	0.21382	0.47659	0.999712	450	4	0.026481		0.669952		#N/A	0.669952
NEDD4L	10	0.36088	0.64288	1	671	3	0.2647	0.21471	0.47788	0.999712	451	5	0.2647		0.668148		#N/A	0.668148
KLHL33	10	0.31438	0.60277	1	637	3	0.17331	0.21545	0.47879	0.999712	452	5	0.17331		0.666654		#N/A	0.666654
ZBTB26	10	0.35839	0.6407	1	667	3	0.0486	0.21565	0.47906	0.999712	453	5	0.0486		0.666251		#N/A	0.666251
ZFAND6	10	0.93304	0.96959	1	1027	2	0.24226	0.21669	0.4804	0.999712	454	4	0.24226		0.664161		#N/A	0.664161
RNF2	10	0.045815	0.16696	0.917852	197	5	-0.40812	0.21737	0.48131	0.999712	455	3	-0.40812		0.6628		#N/A	0.6628
PSMD12	10	0.064069	0.21167	0.938716	242	5	-0.42395	0.2181	0.48225	0.999712	456	2	-0.42395		0.661344		#N/A	0.661344
RNF157	9	0.33192	0.59422	1	649	3	0.078426	0.2182	0.47519	0.999712	457	4	0.078426		0.661145		#N/A	0.661145
KCNA10	10	0.29809	0.58637	1	614	2	0.17807	0.21858	0.48287	0.999712	458	4	0.17807		0.66039		#N/A	0.66039
39142	10	0.20804	0.46699	1	495	5	-0.31794	0.21987	0.48447	0.999712	459	3	-0.31794		0.657834		#N/A	0.657834
TULP4	10	0.094583	0.28007	0.951525	315	4	0.21662	0.22016	0.48484	0.999712	460	5	0.21662		0.657262		#N/A	0.657262
PHF21A	10	0.054489	0.18843	0.933302	218	4	-0.10707	0.22028	0.48502	0.999712	461	2	-0.10707		0.657025		#N/A	0.657025
PSMB10	10	0.74338	0.89396	1	938	3	0.099475	0.22246	0.48788	0.999712	462	4	0.099475		0.652748		#N/A	0.652748
KLHL17	10	0.13302	0.35836	0.97784	396	3	0.268	0.22275	0.48835	0.999712	463	4	0.268		0.652182		#N/A	0.652182
TRIM51	2	0.47313	0.48064	1	770	1	-0.48563	0.22395	0.29013	0.999712	464	1	-0.48563		0.649849		#N/A	0.649849
PEX2	10	0.085969	0.26121	0.945674	296	2	0.18686	0.22472	0.49106	0.999712	465	5	0.18686		0.648358		#N/A	0.648358
KLHL28	10	0.3788	0.65816	1	690	4	0.42645	0.22491	0.49138	0.999712	466	5	0.42645		0.647991		#N/A	0.647991
PSMD14	10	0.39467	0.67171	1	708	4	-0.09356	0.2254	0.492	0.999712	467	4	-0.09356		0.647046		#N/A	0.647046
TRIM43	10	0.5225	0.77514	1	811	4	-0.05468	0.22592	0.49264	0.999712	468	3	-0.05468		0.646045		#N/A	0.646045
TRIM74	10	0.35394	0.63676	1	666	1	0.22953	0.22642	0.49334	0.999712	469	5	0.22953		0.645085		#N/A	0.645085
RNF115	10	0.99116	0.99117	1	1059	0	0.16654	0.22644	0.49336	0.999712	470	5	0.16654		0.645047		#N/A	0.645047
USP17L2	10	0.030624	0.12372	0.900655	144	7	-0.50893	0.22644	0.49337	0.999712	471	3	-0.50893		0.645047		#N/A	0.645047
USP41	5	0.61584	0.75109	1	870	2	0.30804	0.22673	0.41562	0.999712	472	3	0.30804		0.644491		#N/A	0.644491
RNF212B	10	0.14356	0.37381	0.982022	410	5	-0.4995	0.22679	0.49372	0.999712	473	2	-0.4995		0.644376		#N/A	0.644376
ZBTB8B	10	0.60102	0.82118	1	857	2	0.31514	0.2273	0.4945	0.999712	474	5	0.31514		0.643401		#N/A	0.643401
TRIM64B	10	0.21774	0.48073	1	509	5	-0.13799	0.22884	0.49668	0.999712	475	3	-0.13799		0.640468		#N/A	0.640468
CDC34	10	0.64998	0.84537	1	881	3	0.14007	0.23047	0.49898	0.999712	476	5	0.14007		0.637386		#N/A	0.637386
FBXL15	10	0.048555	0.17382	0.924757	201	6	-1.0153	0.2306	0.49917	0.999712	477	3	-1.0153		0.637141		#N/A	0.637141
RNF19A	10	0.47802	0.73967	1	780	3	0.11025	0.23241	0.50133	0.999712	478	4	0.11025		0.633745		#N/A	0.633745
PSMD5	10	0.38716	0.66487	1	701	4	0.024043	0.23254	0.50156	0.999712	479	5	0.024043		0.633502		#N/A	0.633502
RNF138	10	0.80607	0.92273	1	968	2	0.17637	0.23395	0.50339	0.999712	480	4	0.17637		0.630877		#N/A	0.630877
POLH	10	0.31877	0.60639	1	641	1	0.25486	0.23408	0.50351	0.999712	481	5	0.25486		0.630636		#N/A	0.630636
USP21	10	0.13547	0.36206	0.97784	401	3	0.11935	0.23434	0.50387	0.999712	482	5	0.11935		0.630154		#N/A	0.630154
UBXN2A	10	0.55699	0.79994	1	837	2	0.1301	0.23668	0.50686	0.999712	483	5	0.1301		0.625838		#N/A	0.625838
TRIM58	10	0.0712	0.22793	0.938716	254	2	0.1794	0.23697	0.50723	0.999712	484	5	0.1794		0.625307		#N/A	0.625307
PHF16	10	0.11333	0.32106	0.970531	356	4	-0.14398	0.23721	0.50753	0.999712	485	3	-0.14398		0.624867		#N/A	0.624867
TRIM73	10	0.83113	0.93035	1	975	1	0.22953	0.23854	0.50928	0.999712	486	5	0.22953		0.622439		#N/A	0.622439
KCNS2	10	0.2937	0.58085	1	608	5	-0.34077	0.2393	0.51026	0.999712	487	3	-0.34077		0.621057		#N/A	0.621057
KAT6A	10	0.71512	0.8789	1	920	3	0.24817	0.23936	0.51032	0.999712	488	5	0.24817		0.620948		#N/A	0.620948
ASB15	10	0.37918	0.65848	1	691	4	0.20743	0.2402	0.51128	0.999712	489	5	0.20743		0.619427		#N/A	0.619427
AMFR	9	0.040151	0.1422	0.900655	184	6	-0.57971	0.2405	0.50081	0.999712	490	3	-0.57971		0.618885		#N/A	0.618885
RNF24	10	0.21034	0.4704	1	500	4	-0.02582	0.24109	0.51232	0.999712	491	3	-0.02582		0.617821		#N/A	0.617821
UBR5	10	0.65948	0.84973	1	885	3	0.018932	0.24181	0.51333	0.999712	492	3	0.018932		0.616526		#N/A	0.616526
PHF15	10	0.1174	0.32896	0.975207	363	4	0.10117	0.24349	0.51554	0.999712	493	3	0.10117		0.613519		#N/A	0.613519
IRF2BP1	10	0.15494	0.39068	0.98907	426	4	-0.0175	0.24357	0.51571	0.999712	494	4	-0.0175		0.613376		#N/A	0.613376
PHF11	10	0.094861	0.28061	0.951525	318	4	0.12728	0.24454	0.51691	0.999712	495	5	0.12728		0.61165		#N/A	0.61165
TRIM5	10	0.29597	0.58392	1	612	4	-0.00569	0.24468	0.51704	0.999712	496	4	-0.00569		0.611402		#N/A	0.611402
CDC26	10	0.22471	0.49005	1	523	4	0.22695	0.24533	0.51795	0.999712	497	5	0.22695		0.610249		#N/A	0.610249
KLHL8	10	0.041813	0.15729	0.900655	188	4	-0.07064	0.24578	0.51843	0.999712	498	4	-0.07064		0.609453		#N/A	0.609453
USP7	10	0.44124	0.71011	1	745	2	0.21475	0.24604	0.51868	0.999712	499	5	0.21475		0.608994		#N/A	0.608994
TRIM32	10	0.28565	0.56999	1	596	5	-0.07698	0.24609	0.51875	0.999712	500	5	-0.07698		0.608906		#N/A	0.608906
PHF17	10	0.34188	0.62656	1	654	3	0.1597	0.2461	0.51878	0.999712	501	4	0.1597		0.608888		#N/A	0.608888
MLLT6	10	0.42118	0.69339	1	734	3	0.2317	0.24672	0.51962	0.999712	502	5	0.2317		0.607796		#N/A	0.607796
DCUN1D2	10	0.51836	0.7715	1	807	4	0.23897	0.24744	0.52064	0.999712	503	4	0.23897		0.60653		#N/A	0.60653
ZBTB6	10	0.65701	0.84856	1	884	2	0.2072	0.24772	0.52096	0.999712	504	5	0.2072		0.606039		#N/A	0.606039
BTBD1	10	0.81722	0.92599	1	971	2	0.080022	0.24815	0.52149	0.999712	505	3	0.080022		0.605286		#N/A	0.605286
MEX3C	10	0.62202	0.83118	1	873	3	0.3442	0.24931	0.52299	0.999712	506	5	0.3442		0.60326		#N/A	0.60326
BRPF3	10	0.30139	0.59066	1	619	5	-0.17119	0.24947	0.5231	0.999712	507	4	-0.17119		0.602982		#N/A	0.602982
TRIM69	10	0.2329	0.50102	1	536	2	0.1429	0.24951	0.52317	0.999712	508	5	0.1429		0.602912		#N/A	0.602912
TRIM61	10	0.27952	0.56202	1	592	3	-0.11474	0.25311	0.52807	0.999712	509	3	-0.11474		0.596691		#N/A	0.596691
SKP2	10	0.18704	0.43675	1	468	4	-0.04895	0.25434	0.52981	0.999712	510	2	-0.04895		0.594585		#N/A	0.594585
TNFAIP3	10	0.53587	0.78576	1	821	4	-0.18282	0.25469	0.53014	0.999712	511	4	-0.18282		0.593988		#N/A	0.593988
OTUB2	10	0.91737	0.96202	1	1019	2	0.2401	0.25493	0.53042	0.999712	512	5	0.2401		0.593579		#N/A	0.593579
PCGF3	10	0.078548	0.24436	0.938716	280	5	-0.42601	0.25497	0.5305	0.999712	513	4	-0.42601		0.593511		#N/A	0.593511
USP50	10	0.3706	0.65124	1	681	3	0.19966	0.25549	0.53117	0.999712	514	4	0.19966		0.592626		#N/A	0.592626
OIT3	10	0.75902	0.90227	1	944	2	0.07911	0.25654	0.53267	0.999712	515	3	0.07911		0.590845		#N/A	0.590845
LTN1	10	0.99739	0.99725	1	1072	0	0.20169	0.25674	0.53294	0.999712	516	5	0.20169		0.590506		#N/A	0.590506
CISH	10	0.20959	0.46925	1	498	4	0.11056	0.25695	0.53311	0.999712	517	4	0.11056		0.590151		#N/A	0.590151
KLHL15	10	0.31456	0.6029	1	638	4	0.079801	0.25707	0.53322	0.999712	518	5	0.079801		0.589949		#N/A	0.589949
ATXN3	9	0.33491	0.59717	1	650	4	0.095548	0.25724	0.51833	0.999712	519	4	0.095548		0.589661		#N/A	0.589661
ZMIZ2	9	0.80197	0.90547	1	965	2	0.59938	0.25729	0.51841	0.999712	520	4	0.59938		0.589577		#N/A	0.589577
CBLL1	10	0.03707	0.14489	0.900655	172	5	-0.30642	0.25862	0.53548	0.999712	521	2	-0.30642		0.587338		#N/A	0.587338
ASB16	10	0.75231	0.89853	1	942	3	0.035626	0.25891	0.53584	0.999712	522	4	0.035626		0.586851		#N/A	0.586851
UBE2D2	10	0.40818	0.68288	1	721	2	0.24176	0.25897	0.53586	0.999712	523	5	0.24176		0.586751		#N/A	0.586751
UBQLN2	10	0.73156	0.88771	1	932	2	0.1793	0.25932	0.53626	0.999712	524	4	0.1793		0.586164		#N/A	0.586164
RNF183	10	0.41896	0.69166	1	732	2	0.17794	0.26001	0.53699	0.999712	525	5	0.17794		0.58501		#N/A	0.58501
USP8	10	0.21116	0.47153	1	504	3	0.14864	0.26066	0.53777	0.999712	526	4	0.14864		0.583926		#N/A	0.583926
FBXO39	10	0.48074	0.74181	1	781	3	0.22412	0.2612	0.53849	0.999712	527	5	0.22412		0.583027		#N/A	0.583027
UBE2Q1	10	0.2391	0.50919	1	543	3	0.021866	0.2621	0.53964	0.999712	528	4	0.021866		0.581533		#N/A	0.581533
UBE4A	10	0.018022	0.079624	0.838834	99	4	0.070694	0.26263	0.54046	0.999712	529	5	0.070694		0.580656		#N/A	0.580656
RBCK1	10	0.77741	0.91184	1	953	3	0.34038	0.26508	0.54379	0.999712	530	5	0.34038		0.576623		#N/A	0.576623
RNF222	10	0.041452	0.15635	0.900655	187	4	-0.15167	0.26559	0.54456	0.999712	531	2	-0.15167		0.575788		#N/A	0.575788
USP20	10	0.35974	0.64183	1	668	3	0.35268	0.2657	0.54475	0.999712	532	5	0.35268		0.575608		#N/A	0.575608
RNF7	10	0.014434	0.066505	0.838834	79	7	-0.84707	0.26622	0.54531	0.999712	533	2	-0.84707		0.574759		#N/A	0.574759
PIAS3	10	0.02648	0.10967	0.893136	133	6	-0.31282	0.2667	0.5461	0.999712	534	4	-0.31282		0.573977		#N/A	0.573977
RNFT2	10	0.25908	0.53535	1	570	3	-0.12994	0.26682	0.54623	0.999712	535	4	-0.12994		0.573782		#N/A	0.573782
RNF152	10	0.39184	0.66918	1	705	4	-0.1641	0.26947	0.54959	0.999712	536	4	-0.1641		0.56949		#N/A	0.56949
USP42	10	0.10352	0.29994	0.969135	335	4	-0.10404	0.26965	0.54991	0.999712	537	2	-0.10404		0.5692		#N/A	0.5692
TRIM38	10	0.16866	0.41042	0.996091	443	5	-0.23802	0.27052	0.5509	0.999712	538	3	-0.23802		0.567801		#N/A	0.567801
USP33	10	0.54577	0.79335	1	830	4	-0.2123	0.27055	0.55093	0.999712	539	3	-0.2123		0.567752		#N/A	0.567752
TRIM36	10	0.10596	0.30566	0.969135	340	4	-0.05684	0.27084	0.5514	0.999712	540	5	-0.05684		0.567287		#N/A	0.567287
PSMF1	10	0.024769	0.10354	0.873321	128	6	-1.1004	0.27088	0.55143	0.999712	541	3	-1.1004		0.567223		#N/A	0.567223
TRIM4	10	0.030162	0.122	0.900655	143	4	0.10742	0.2709	0.55146	0.999712	542	4	0.10742		0.567191		#N/A	0.567191
TNFRSF25	10	0.078113	0.24348	0.938716	276	4	-0.08303	0.27122	0.55192	0.999712	543	3	-0.08303		0.566678		#N/A	0.566678
TRIM68	10	0.42067	0.69293	1	733	3	-0.08178	0.27239	0.55337	0.999712	544	4	-0.08178		0.564809		#N/A	0.564809
PSME1	10	0.56751	0.80501	1	839	3	0.07403	0.27299	0.55418	0.999712	545	3	0.07403		0.563853		#N/A	0.563853
YOD1	10	0.41061	0.68486	1	725	4	0.12074	0.27311	0.5543	0.999712	546	5	0.12074		0.563662		#N/A	0.563662
KCNG3	10	0.31393	0.60238	1	632	3	0.08519	0.27321	0.55443	0.999712	547	3	0.08519		0.563503		#N/A	0.563503
BTBD10	10	0.057203	0.19508	0.937024	224	5	-0.06503	0.27519	0.55691	0.999712	548	5	-0.06503		0.560367		#N/A	0.560367
IKBKG	10	0.37708	0.65681	1	689	4	-0.17122	0.27568	0.5574	0.999712	549	4	-0.17122		0.559595		#N/A	0.559595
SPSB4	9	0.1271	0.32891	0.975207	385	2	0.30269	0.27632	0.53917	0.999712	550	4	0.30269		0.558588		#N/A	0.558588
RNF32	10	0.089729	0.26937	0.949744	306	4	0.10917	0.27739	0.55949	0.999712	551	4	0.10917		0.556909		#N/A	0.556909
USP27X	1	0.7214	0.72238	1	926	0	0.4456	0.2786	0.27942	0.999712	552	1	0.4456		0.555019		#N/A	0.555019
TOM1	10	0.15509	0.39088	0.98907	427	5	-0.45359	0.27918	0.56194	0.999712	553	1	-0.45359		0.554116		#N/A	0.554116
ZBTB3	10	0.44384	0.71193	1	751	4	0.23607	0.27967	0.56264	0.999712	554	5	0.23607		0.553354		#N/A	0.553354
TAB2	10	0.32117	0.60838	1	642	4	0.054391	0.28019	0.56331	0.999712	555	5	0.054391		0.552547		#N/A	0.552547
JOSD2	10	0.43786	0.70766	1	744	3	0.061709	0.28103	0.56446	0.999712	556	5	0.061709		0.551247		#N/A	0.551247
RNF26	10	0.25052	0.5239	1	558	4	0.25072	0.28145	0.56506	0.999712	557	5	0.25072		0.550599		#N/A	0.550599
CDC16	10	0.050942	0.17984	0.924757	210	5	-0.83241	0.28298	0.56701	0.999712	558	3	-0.83241		0.548244		#N/A	0.548244
RAG1	10	0.84958	0.9362	1	985	1	0.28119	0.28407	0.56826	0.999712	559	5	0.28119		0.546575		#N/A	0.546575
TRIM2	10	0.00028	0.002098	0.486139	4	5	-1.0311	0.285	0.56948	0.999712	560	2	-1.0311		0.545155		#N/A	0.545155
CYLD	10	0.8898	0.95046	1	1007	2	0.3486	0.28523	0.56981	0.999712	561	5	0.3486		0.544805		#N/A	0.544805
BTBD3	10	0.49875	0.75619	1	798	4	0.12567	0.28525	0.56981	0.999712	562	4	0.12567		0.544774		#N/A	0.544774
CALCOCO2	10	0.016264	0.073179	0.838834	88	6	-0.86461	0.28592	0.5706	0.999712	563	3	-0.86461		0.543755		#N/A	0.543755
RFPL3	10	0.35095	0.63427	1	664	3	0.1754	0.28649	0.57146	0.999712	564	5	0.1754		0.542891		#N/A	0.542891
MIB1	10	0.036961	0.14452	0.900655	170	7	-0.75055	0.28659	0.57159	0.999712	565	2	-0.75055		0.542739		#N/A	0.542739
USP12	10	0.06855	0.22195	0.938716	250	5	-0.16803	0.28927	0.57505	0.999712	566	4	-0.16803		0.538697		#N/A	0.538697
TRIM34	10	0.40554	0.68076	1	717	4	-0.01387	0.2906	0.57688	0.999712	567	3	-0.01387		0.536704		#N/A	0.536704
MGRN1	10	0.18967	0.44088	1	473	4	0.11126	0.29194	0.57854	0.999712	568	4	0.11126		0.534706		#N/A	0.534706
ASB18	10	0.64576	0.84325	1	880	3	0.305	0.29221	0.57898	0.999712	569	5	0.305		0.534305		#N/A	0.534305
LNX1	10	0.2127	0.47384	1	506	4	-0.13871	0.29459	0.58219	0.999712	570	2	-0.13871		0.530782		#N/A	0.530782
DDB2	10	0.43156	0.70236	1	741	4	-0.12121	0.29526	0.58307	0.999712	571	3	-0.12121		0.529795		#N/A	0.529795
36951	10	0.78683	0.91692	1	957	3	0.12665	0.29711	0.58532	0.999712	572	5	0.12665		0.527083		#N/A	0.527083
TRIM48	10	0.86477	0.94111	1	994	2	0.29633	0.29724	0.58542	0.999712	573	4	0.29633		0.526893		#N/A	0.526893
KCNV1	9	0.016323	0.071515	0.838834	90	4	0.17821	0.2987	0.56176	0.999712	574	4	0.17821		0.524765		#N/A	0.524765
KLHL30	10	0.70752	0.87487	1	919	3	0.14838	0.29985	0.58885	0.999712	575	5	0.14838		0.523096		#N/A	0.523096
HECW1	10	0.66743	0.85352	1	890	3	0.32177	0.30139	0.59075	0.999712	576	5	0.32177		0.520871		#N/A	0.520871
MPND	10	0.19357	0.44655	1	478	5	-0.30891	0.30204	0.59137	0.999712	577	4	-0.30891		0.519936		#N/A	0.519936
UBAC1	9	0.079573	0.24179	0.938716	282	3	-0.40843	0.30235	0.56519	0.999712	578	3	-0.40843		0.51949		#N/A	0.51949
PSMC4	10	0.17354	0.41783	1	450	4	0.16643	0.30268	0.59221	0.999712	579	5	0.16643		0.519016		#N/A	0.519016
GMCL1	10	0.47754	0.73917	1	779	4	-0.17303	0.30283	0.59238	0.999712	580	3	-0.17303		0.518801		#N/A	0.518801
FAM175B	10	0.1098	0.31396	0.970531	350	6	-0.40837	0.30383	0.5936	0.999712	581	2	-0.40837		0.517369		#N/A	0.517369
KRTAP5-9	10	0.16435	0.40418	0.996091	439	5	-0.13116	0.30449	0.59438	0.999712	582	3	-0.13116		0.516427		#N/A	0.516427
KCNC1	10	0.16883	0.41074	0.996091	445	4	0.11641	0.30776	0.59852	0.999712	583	3	0.11641		0.511788		#N/A	0.511788
RNF17	10	0.61562	0.82787	1	869	3	0.28628	0.30851	0.59942	0.999712	584	5	0.28628		0.510731		#N/A	0.510731
KLHL1	10	0.66576	0.8526	1	889	2	0.08637	0.31019	0.60149	0.999712	585	4	0.08637		0.508372		#N/A	0.508372
KCNA7	10	0.031788	0.12746	0.900655	146	4	0.005064	0.31036	0.60171	0.999712	586	3	0.005064		0.508134		#N/A	0.508134
IVNS1ABP	9	0.22672	0.48293	1	527	3	-0.02099	0.31146	0.57445	0.999712	587	4	-0.02099		0.506598		#N/A	0.506598
ABTB2	10	0.22553	0.49108	1	526	3	0.13667	0.31332	0.60518	0.999712	588	4	0.13667		0.504012		#N/A	0.504012
CUL7	10	0.31739	0.60508	1	640	3	-0.11643	0.31473	0.6063	0.999712	589	4	-0.11643		0.502062		#N/A	0.502062
WWP2	10	0.60858	0.8244	1	862	2	0.092848	0.31748	0.60847	0.999712	590	4	0.092848		0.498284		#N/A	0.498284
NACC1	10	0.008743	0.044628	0.838834	54	4	0.026768	0.31784	0.60879	0.999712	591	4	0.026768		0.497791		#N/A	0.497791
PSMC2	10	0.023672	0.09981	0.869426	124	7	-1.1265	0.31792	0.60885	0.999712	592	2	-1.1265		0.497682		#N/A	0.497682
GPR75-ASB3	10	0.17709	0.42291	1	456	4	0.091537	0.31812	0.60903	0.999712	593	4	0.091537		0.497409		#N/A	0.497409
UBXN7	10	0.36956	0.65031	1	679	4	-0.00545	0.32005	0.61062	0.999712	594	4	-0.00545		0.494782		#N/A	0.494782
TRIM54	10	0.3425	0.62702	1	657	4	-0.15579	0.32141	0.6118	0.999712	595	4	-0.15579		0.492941		#N/A	0.492941
ZBTB16	10	0.40855	0.68318	1	722	4	-0.0755	0.32223	0.61251	0.999712	596	4	-0.0755		0.491834		#N/A	0.491834
40238	10	0.29086	0.57702	1	603	4	-0.30913	0.32252	0.61274	0.999712	597	3	-0.30913		0.491443		#N/A	0.491443
MEX3B	10	0.15187	0.38628	0.982022	424	5	-0.19951	0.32262	0.61284	0.999712	598	3	-0.19951		0.491309		#N/A	0.491309
LGALS3BP	10	0.30252	0.59189	1	620	3	-0.07086	0.32326	0.61347	0.999712	599	4	-0.07086		0.490448		#N/A	0.490448
DTX1	10	0.057382	0.19554	0.937024	225	5	-0.36791	0.32535	0.61529	0.999712	600	3	-0.36791		0.487649		#N/A	0.487649
FBXL19	10	0.27882	0.56101	1	590	5	-0.26572	0.3257	0.61549	0.999712	601	3	-0.26572		0.487182		#N/A	0.487182
KLHL4	10	0.32976	0.61616	1	648	4	0.080249	0.3258	0.61559	0.999712	602	3	0.080249		0.487049		#N/A	0.487049
MED8	10	0.019064	0.083308	0.838834	107	7	-1.0921	0.32677	0.61648	0.999712	603	2	-1.0921		0.485758		#N/A	0.485758
RNF141	10	0.12298	0.34113	0.975248	376	2	0.15666	0.32708	0.61678	0.999712	604	4	0.15666		0.485346		#N/A	0.485346
ASB4	10	0.032849	0.13098	0.900655	151	4	0.07521	0.3291	0.61868	0.999712	605	4	0.07521		0.482672		#N/A	0.482672
37316	10	0.016281	0.073224	0.838834	89	5	-0.35276	0.33057	0.61976	0.999712	606	2	-0.35276		0.480737		#N/A	0.480737
KMT2B	10	0.063849	0.21121	0.938716	241	5	-0.31984	0.33066	0.61986	0.999712	607	2	-0.31984		0.480618		#N/A	0.480618
CUL4A	10	0.24026	0.5105	1	545	3	-0.08234	0.33084	0.62007	0.999712	608	4	-0.08234		0.480382		#N/A	0.480382
ASB5	10	0.063081	0.20918	0.938716	239	6	-0.54059	0.33215	0.62119	0.999712	609	2	-0.54059		0.478666		#N/A	0.478666
ZNF185	10	0.02735	0.11253	0.900655	135	6	-0.82701	0.33279	0.6217	0.999712	610	2	-0.82701		0.47783		#N/A	0.47783
BRE	9	0.30626	0.56742	1	625	4	0.13114	0.33432	0.59794	0.999712	611	4	0.13114		0.475838		#N/A	0.475838
ASB7	10	0.95229	0.9741	1	1034	1	0.12556	0.33444	0.62321	0.999712	612	4	0.12556		0.475682		#N/A	0.475682
COPS6	10	0.1276	0.35019	0.97784	386	5	-0.42571	0.33613	0.62458	0.999712	613	2	-0.42571		0.473493		#N/A	0.473493
FBXO5	10	0.018436	0.081087	0.838834	101	7	-1.3823	0.33772	0.62603	0.999712	614	2	-1.3823		0.471443		#N/A	0.471443
VPS41	10	0.004081	0.022513	0.715146	32	7	-0.60848	0.33782	0.62609	0.999712	615	1	-0.60848		0.471315		#N/A	0.471315
KCNG1	10	0.23651	0.50571	1	541	4	-0.04423	0.33913	0.62716	0.999712	616	4	-0.04423		0.469634		#N/A	0.469634
CUL1	10	0.021146	0.090622	0.838834	118	5	-0.42874	0.34106	0.62871	0.999712	617	4	-0.42874		0.467169		#N/A	0.467169
NA	336	0.001047	1	1	9	153	-0.28691	0.3417	1	1	618	112	-0.28691		0.466355		#N/A	0.466355
TRIM49C	10	0.88896	0.95022	1	1005	2	0.19259	0.34347	0.63088	0.999712	619	4	0.19259		0.464111		#N/A	0.464111
FBXL7	10	0.40715	0.6821	1	720	4	0.030262	0.34371	0.63106	0.999712	620	4	0.030262		0.463808		#N/A	0.463808
EPS15	10	0.000454	0.003305	0.596535	6	4	0.13016	0.34675	0.63356	0.999712	621	4	0.13016		0.459984		#N/A	0.459984
PRICKLE2	10	0.3905	0.66791	1	703	3	-0.1613	0.34758	0.63421	0.999712	622	4	-0.1613		0.458945		#N/A	0.458945
MYLIP	10	0.020337	0.087815	0.838834	113	7	-0.64692	0.34869	0.63528	0.999712	623	3	-0.64692		0.457561		#N/A	0.457561
KCTD14	10	0.4997	0.75689	1	800	2	0.071066	0.35148	0.63748	0.999712	624	3	0.071066		0.454099		#N/A	0.454099
KCNS1	10	0.021112	0.090494	0.838834	117	5	-0.99804	0.35359	0.63916	0.999712	625	4	-0.99804		0.4515		#N/A	0.4515
TRAF3	10	0.37953	0.65874	1	693	3	0.074585	0.35451	0.63998	0.999712	626	4	0.074585		0.450372		#N/A	0.450372
ENC1	10	0.036796	0.14405	0.900655	168	5	-0.41969	0.35645	0.64159	0.999712	627	3	-0.41969		0.448001		#N/A	0.448001
CYHR1	10	0.004409	0.024259	0.715146	36	5	-0.55588	0.35921	0.64401	0.999712	628	3	-0.55588		0.444652		#N/A	0.444652
USP5	10	0.39518	0.67217	1	709	2	0.083457	0.35944	0.64424	0.999712	629	3	0.083457		0.444374		#N/A	0.444374
DCUN1D3	10	0.17242	0.41629	1	448	3	0.002239	0.36094	0.64553	0.999712	630	4	0.002239		0.442565		#N/A	0.442565
RNF215	10	0.19633	0.45028	1	482	5	-0.61117	0.36216	0.64647	0.999712	631	4	-0.61117		0.4411		#N/A	0.4411
FBXL14	10	0.042812	0.15967	0.900655	192	5	-0.57446	0.36313	0.64728	0.999712	632	4	-0.57446		0.439938		#N/A	0.439938
PHF23	10	0.72494	0.88398	1	927	3	0.10694	0.36343	0.64754	0.999712	633	3	0.10694		0.439579		#N/A	0.439579
KCNA6	10	0.042812	0.15967	0.900655	193	5	-0.2976	0.36368	0.64777	0.999712	634	3	-0.2976		0.439281		#N/A	0.439281
TRIM21	10	0.42573	0.69704	1	737	4	0.095682	0.36394	0.64798	0.999712	635	4	0.095682		0.43897		#N/A	0.43897
STAM2	10	0.49775	0.75539	1	795	2	0.032899	0.36477	0.6487	0.999712	636	4	0.032899		0.437981		#N/A	0.437981
PEX10	10	0.66222	0.85099	1	886	3	0.10151	0.36518	0.64905	0.999712	637	4	0.10151		0.437493		#N/A	0.437493
FBXO2	10	0.21919	0.48245	1	512	3	0.1784	0.36582	0.6496	0.999712	638	4	0.1784		0.436733		#N/A	0.436733
KLHL25	10	0.24674	0.51885	1	553	2	0.11643	0.3661	0.64982	0.999712	639	2	0.11643		0.4364		#N/A	0.4364
ANKRD13A	10	0.038572	0.149	0.900655	177	6	-0.95252	0.36869	0.65183	0.999712	640	3	-0.95252		0.433339		#N/A	0.433339
FBXW5	9	0.40951	0.67239	1	724	4	-0.3483	0.36869	0.63201	0.999712	641	3	-0.3483		0.433339		#N/A	0.433339
UBE2W	10	0.61402	0.82709	1	868	1	0.17628	0.37114	0.65414	0.999712	642	4	0.17628		0.430462		#N/A	0.430462
RAB40A	10	0.76808	0.90686	1	951	3	0.043427	0.37184	0.65477	0.999712	643	3	0.043427		0.429644		#N/A	0.429644
MID1	10	0.90453	0.95666	1	1014	2	0.33078	0.37324	0.65587	0.999712	644	3	0.33078		0.428012		#N/A	0.428012
EIF3F	10	0.29882	0.5872	1	616	5	-0.13023	0.37538	0.65764	0.999712	645	4	-0.13023		0.425529		#N/A	0.425529
CAND1	10	0.19732	0.45172	1	486	5	-0.36688	0.37588	0.65816	0.999712	646	3	-0.36688		0.424951		#N/A	0.424951
SH3RF2	10	0.049866	0.17715	0.924757	206	4	0.276	0.37644	0.65864	0.999712	647	4	0.276		0.424304		#N/A	0.424304
TRIM13	10	0.17534	0.42029	1	453	4	0.023629	0.37708	0.65917	0.999712	648	4	0.023629		0.423567		#N/A	0.423567
LPXN	10	0.14723	0.37962	0.982022	414	5	-0.01996	0.37757	0.65952	0.999712	649	4	-0.01996		0.423003		#N/A	0.423003
FBXW2	10	0.28714	0.57199	1	600	4	-0.23764	0.37778	0.65972	0.999712	650	3	-0.23764		0.422761		#N/A	0.422761
CUL4B	10	0.67413	0.85725	1	894	3	0.072529	0.37904	0.66069	0.999712	651	4	0.072529		0.421315		#N/A	0.421315
WRNIP1	10	0.65598	0.84808	1	883	2	-0.07551	0.37983	0.66132	0.999712	652	2	-0.07551		0.420411		#N/A	0.420411
PRICKLE3	10	0.10527	0.30421	0.969135	338	6	-0.50485	0.38061	0.66185	0.999712	653	3	-0.50485		0.41952		#N/A	0.41952
UBA3	10	0.0016	0.010098	0.662083	15	6	-0.76949	0.3816	0.66263	0.999712	654	2	-0.76949		0.418392		#N/A	0.418392
ZNF131	9	0.60442	0.80539	1	860	2	-0.04533	0.38203	0.64558	0.999712	655	3	-0.04533		0.417903		#N/A	0.417903
ZBTB49	10	0.053672	0.18633	0.933302	216	4	-0.18939	0.38302	0.66382	0.999712	656	3	-0.18939		0.416779		#N/A	0.416779
RFPL4B	10	0.46948	0.73297	1	767	2	0.24799	0.38506	0.66546	0.999712	657	4	0.24799		0.414472		#N/A	0.414472
NEURL1	4	0.36177	0.50844	1	673	2	-0.16826	0.38522	0.53235	0.999712	658	1	-0.16826		0.414291		#N/A	0.414291
BCL6	10	0.33709	0.6224	1	651	3	-0.21395	0.38563	0.66591	0.999712	659	3	-0.21395		0.413829		#N/A	0.413829
RFPL2	10	0.76091	0.90326	1	945	2	-0.05581	0.38688	0.6669	0.999712	660	3	-0.05581		0.412424		#N/A	0.412424
KCTD8	10	0.13302	0.35836	0.97784	394	3	0.057627	0.38716	0.66708	0.999712	661	4	0.057627		0.41211		#N/A	0.41211
UBE2D1	10	0.022037	0.094041	0.848721	121	7	-0.7784	0.38863	0.66851	0.999712	662	2	-0.7784		0.410464		#N/A	0.410464
KLHL35	10	0.13509	0.36151	0.97784	399	4	-0.18133	0.38922	0.66903	0.999712	663	3	-0.18133		0.409805		#N/A	0.409805
SHPRH	10	0.24419	0.51572	1	551	3	0.088323	0.38928	0.66909	0.999712	664	2	0.088323		0.409738		#N/A	0.409738
TRIL	10	0.20858	0.46773	1	497	3	-0.13196	0.39038	0.67002	0.999712	665	3	-0.13196		0.408512		#N/A	0.408512
DCAF10	10	0.12607	0.3475	0.977511	383	5	-0.14243	0.39312	0.67253	0.999712	666	3	-0.14243		0.405475		#N/A	0.405475
FBXO38	10	0.22436	0.48965	1	522	4	-0.11586	0.39356	0.67292	0.999712	667	4	-0.11586		0.404989		#N/A	0.404989
NEURL2	9	0.036594	0.13224	0.900655	166	3	0.2682	0.39442	0.65779	0.999712	668	4	0.2682		0.404041		#N/A	0.404041
RAB40B	10	0.32294	0.61	1	643	3	-0.15695	0.39451	0.67371	0.999712	669	3	-0.15695		0.403942		#N/A	0.403942
PCGF6	10	0.098236	0.28813	0.953438	326	5	-0.58901	0.39701	0.67589	0.999712	670	4	-0.58901		0.401199		#N/A	0.401199
39508	10	0.004409	0.024259	0.715146	35	4	-0.24145	0.39795	0.67654	0.999712	671	2	-0.24145		0.400171		#N/A	0.400171
KCNRG	10	0.06184	0.20635	0.938716	238	6	-0.6735	0.39848	0.67692	0.999712	672	3	-0.6735		0.399593		#N/A	0.399593
FBXO6	10	0.081106	0.25011	0.945674	284	5	-0.29165	0.39905	0.67729	0.999712	673	4	-0.29165		0.398973		#N/A	0.398973
SPOPL	10	0.90473	0.95676	1	1015	2	0.022731	0.4002	0.67833	0.999712	674	4	0.022731		0.397723		#N/A	0.397723
USP3	10	0.73408	0.8892	1	935	2	0.16039	0.40072	0.67877	0.999712	675	4	0.16039		0.397159		#N/A	0.397159
DCAF11	10	0.093247	0.27709	0.951525	313	5	-0.20605	0.40208	0.6798	0.999712	676	4	-0.20605		0.395688		#N/A	0.395688
PARK2	10	0.44293	0.71129	1	748	3	0.002096	0.40306	0.68066	0.999712	677	4	0.002096		0.39463		#N/A	0.39463
OSTM1	10	0.18548	0.4346	1	466	5	-0.36228	0.40556	0.68283	0.999712	678	2	-0.36228		0.391945		#N/A	0.391945
SOCS6	10	0.44343	0.71169	1	750	2	0.099052	0.40762	0.68447	0.999712	679	3	0.099052		0.389745		#N/A	0.389745
PSMA8	10	0.1008	0.2938	0.961278	330	3	0.21126	0.40987	0.6862	0.999712	680	4	0.21126		0.387354		#N/A	0.387354
KCND2	10	0.10834	0.31103	0.970531	346	3	-0.0227	0.41107	0.68714	0.999712	681	2	-0.0227		0.386084		#N/A	0.386084
UBE2R2	10	0.03186	0.12768	0.900655	148	6	-0.57705	0.4116	0.68758	0.999712	682	4	-0.57705		0.385525		#N/A	0.385525
ZFPL1	10	0.83865	0.93283	1	980	2	0.29254	0.41258	0.68818	0.999712	683	3	0.29254		0.384492		#N/A	0.384492
TRIM7	10	0.8951	0.95257	1	1009	2	0.19119	0.41439	0.68966	0.999712	684	4	0.19119		0.382591		#N/A	0.382591
RLIM	10	0.09825	0.28815	0.953438	327	6	-0.42848	0.41519	0.69041	0.999712	685	2	-0.42848		0.381753		#N/A	0.381753
DCAF5	10	0.19127	0.44315	1	477	5	-0.23081	0.41646	0.69153	0.999712	686	4	-0.23081		0.380427		#N/A	0.380427
CCNB1IP1	10	0.093001	0.27653	0.951525	312	4	-0.05705	0.4173	0.69213	0.999712	687	3	-0.05705		0.379552		#N/A	0.379552
PHF14	10	0.67505	0.8578	1	895	3	-0.06479	0.41755	0.69238	0.999712	688	4	-0.06479		0.379292		#N/A	0.379292
TRIM72	10	0.078313	0.24385	0.938716	279	6	-0.3523	0.41775	0.69253	0.999712	689	4	-0.3523		0.379084		#N/A	0.379084
KCTD2	10	0.68691	0.86391	1	907	2	0.066266	0.41793	0.69268	0.999712	690	2	0.066266		0.378896		#N/A	0.378896
KDM5B	10	0.021816	0.093301	0.848721	119	4	0.04127	0.41878	0.6933	0.999712	691	4	0.04127		0.378014		#N/A	0.378014
WHSC1L1	10	0.049963	0.17745	0.924757	207	6	-0.53251	0.41942	0.69381	0.999712	692	3	-0.53251		0.377351		#N/A	0.377351
UBE2L6	10	0.37627	0.6561	1	687	3	-0.10149	0.41998	0.69419	0.999712	693	3	-0.10149		0.376771		#N/A	0.376771
WHSC1	10	0.004446	0.024432	0.715146	37	5	-0.68709	0.42102	0.69498	0.999712	694	4	-0.68709		0.375697		#N/A	0.375697
RNF20	10	0.042326	0.15863	0.900655	191	4	0.21842	0.42109	0.69504	0.999712	695	4	0.21842		0.375625		#N/A	0.375625
OTUD7A	10	0.54746	0.79466	1	833	4	0.12091	0.42126	0.69519	0.999712	696	4	0.12091		0.37545		#N/A	0.37545
RNF213	10	0.002689	0.015674	0.662083	25	3	-0.08973	0.42213	0.69598	0.999712	697	4	-0.08973		0.374554		#N/A	0.374554
USP54	10	0.048626	0.17393	0.924757	202	6	-0.68431	0.42213	0.69598	0.999712	698	4	-0.68431		0.374554		#N/A	0.374554
FBXL4	10	0.10424	0.30164	0.969135	337	6	-0.56998	0.42272	0.69648	0.999712	699	2	-0.56998		0.373947		#N/A	0.373947
KDM5C	10	0.073897	0.23401	0.938716	261	6	-0.94163	0.42298	0.69667	0.999712	700	3	-0.94163		0.37368		#N/A	0.37368
RNF223	10	0.85073	0.93642	1	986	1	0.20132	0.423	0.69667	0.999712	701	4	0.20132		0.37366		#N/A	0.37366
RNF145	10	0.015081	0.0688	0.838834	80	5	-0.50399	0.42443	0.69773	0.999712	702	2	-0.50399		0.372194		#N/A	0.372194
UBE2B	10	0.19673	0.45087	1	484	5	-0.20073	0.42496	0.69825	0.999712	703	3	-0.20073		0.371652		#N/A	0.371652
RCBTB1	10	0.99603	0.99568	1	1067	0	0.14902	0.42548	0.69859	0.999712	704	4	0.14902		0.371121		#N/A	0.371121
FBXO47	10	0.033422	0.13288	0.900655	154	7	-0.38435	0.42717	0.70017	0.999712	705	2	-0.38435		0.369399		#N/A	0.369399
TRIML1	10	0.62431	0.83238	1	874	2	0.34684	0.42821	0.7011	0.999712	706	4	0.34684		0.368343		#N/A	0.368343
RNF148	10	0.47525	0.73754	1	778	2	0.055117	0.42945	0.70223	0.999712	707	4	0.055117		0.367087		#N/A	0.367087
38777	10	0.020103	0.087047	0.838834	111	5	-0.43558	0.43168	0.70409	0.999712	708	4	-0.43558		0.364838		#N/A	0.364838
HR	10	0.020563	0.088592	0.838834	114	6	-1.1093	0.43673	0.70841	0.999712	709	2	-1.1093		0.359787		#N/A	0.359787
TRIM49	10	0.88896	0.95022	1	1006	2	0.17305	0.43714	0.70873	0.999712	710	4	0.17305		0.359379		#N/A	0.359379
SCEL	10	0.072553	0.231	0.938716	258	5	-0.53262	0.43739	0.70893	0.999712	711	4	-0.53262		0.359131		#N/A	0.359131
BAHD1	10	0.11365	0.32172	0.970531	357	4	0.052644	0.43937	0.71025	0.999712	712	4	0.052644		0.35717		#N/A	0.35717
FAM115A	10	0.049529	0.17637	0.924757	205	5	-0.39351	0.44028	0.71093	0.999712	713	3	-0.39351		0.356271		#N/A	0.356271
HDAC6	10	0.80521	0.92252	1	966	1	-0.15373	0.44039	0.711	0.999712	714	3	-0.15373		0.356163		#N/A	0.356163
RCHY1	10	0.011299	0.05483	0.838834	67	5	-0.25659	0.44056	0.71118	0.999712	715	3	-0.25659		0.355995		#N/A	0.355995
KCTD21	10	0.66508	0.85235	1	888	2	0.16813	0.44086	0.71137	0.999712	716	4	0.16813		0.355699		#N/A	0.355699
TRIM47	10	0.25908	0.53535	1	568	3	0.25015	0.44263	0.71263	0.999712	717	4	0.25015		0.353959		#N/A	0.353959
BACH1	10	0.57458	0.80833	1	844	3	0.082038	0.44263	0.71263	0.999712	718	4	0.082038		0.353959		#N/A	0.353959
FZR1	10	0.17254	0.41642	1	449	3	0.0248	0.44377	0.71339	0.999712	719	3	0.0248		0.352842		#N/A	0.352842
WDSUB1	10	0.70224	0.87208	1	915	3	0.029488	0.4441	0.71365	0.999712	720	3	0.029488		0.352519		#N/A	0.352519
BAZ1A	10	0.53338	0.78369	1	820	3	0.13129	0.44433	0.71383	0.999712	721	4	0.13129		0.352294		#N/A	0.352294
FBXW12	10	0.05276	0.18418	0.92892	213	4	-0.1609	0.44442	0.71387	0.999712	722	3	-0.1609		0.352206		#N/A	0.352206
RNF181	10	0.34565	0.62992	1	661	4	-0.12523	0.44497	0.71438	0.999712	723	4	-0.12523		0.351669		#N/A	0.351669
MYSM1	10	0.18509	0.43412	1	465	3	-0.02431	0.44732	0.71635	0.999712	724	3	-0.02431		0.349382		#N/A	0.349382
DEF8	10	0.53209	0.78269	1	818	3	0.15792	0.44854	0.71719	0.999712	725	3	0.15792		0.348199		#N/A	0.348199
FBXL2	10	0.40443	0.67979	1	714	4	0.098049	0.45324	0.72131	0.999712	726	4	0.098049		0.343672		#N/A	0.343672
TRIM62	10	0.033132	0.13211	0.900655	152	5	-0.26077	0.45384	0.72189	0.999712	727	4	-0.26077		0.343097		#N/A	0.343097
USP18	10	0.57178	0.80709	1	841	3	0.093168	0.45736	0.7246	0.999712	728	4	0.093168		0.339742		#N/A	0.339742
ASB8	10	0.56751	0.80501	1	838	3	-0.01957	0.45777	0.7249	0.999712	729	3	-0.01957		0.339353		#N/A	0.339353
PSMB11	10	0.57522	0.8085	1	845	2	0.22205	0.45934	0.72635	0.999712	730	4	0.22205		0.337866		#N/A	0.337866
KIAA0226L	10	0.53223	0.7828	1	819	4	-0.38895	0.46066	0.72731	0.999712	731	3	-0.38895		0.336619		#N/A	0.336619
BTBD18	10	0.34219	0.62682	1	656	3	-0.10159	0.46219	0.72878	0.999712	732	4	-0.10159		0.335179		#N/A	0.335179
ZBTB22	10	0.1008	0.2938	0.961278	331	3	-0.23837	0.46269	0.72911	0.999712	733	4	-0.23837		0.33471		#N/A	0.33471
KCNV2	10	0.53604	0.78594	1	822	4	0.12694	0.46293	0.7293	0.999712	734	4	0.12694		0.334485		#N/A	0.334485
UBR3	10	0.19074	0.44247	1	476	2	-0.0139	0.46381	0.73	0.999712	735	3	-0.0139		0.33366		#N/A	0.33366
TRIM77	7	0.018788	0.071707	0.838834	105	5	-1.1449	0.46389	0.68204	0.999712	736	2	-1.1449		0.333585		#N/A	0.333585
UBE2D3	10	0.30501	0.59456	1	624	4	-0.07106	0.46393	0.73004	0.999712	737	4	-0.07106		0.333548		#N/A	0.333548
ZBTB9	10	0.10711	0.30837	0.969135	343	6	-0.46156	0.46422	0.73025	0.999712	738	4	-0.46156		0.333276		#N/A	0.333276
PSME4	10	0.036316	0.14225	0.900655	163	5	-0.35545	0.46661	0.732	0.999712	739	4	-0.35545		0.331046		#N/A	0.331046
ANAPC16	10	0.48384	0.7443	1	783	4	0.033958	0.4669	0.73223	0.999712	740	4	0.033958		0.330776		#N/A	0.330776
DCST1	10	0.28924	0.57476	1	602	5	0.009593	0.46867	0.73354	0.999712	741	4	0.009593		0.329133		#N/A	0.329133
ZBTB43	10	0.40478	0.68013	1	715	4	-0.22322	0.46962	0.73433	0.999712	742	4	-0.22322		0.328253		#N/A	0.328253
USP53	10	0.23686	0.50624	1	542	4	-0.32127	0.48394	0.74539	0.999712	743	3	-0.32127		0.315208		#N/A	0.315208
RNF219	10	0.029696	0.1206	0.900655	142	6	-0.58895	0.48459	0.74592	0.999712	744	3	-0.58895		0.314626		#N/A	0.314626
CAND2	10	0.075406	0.23761	0.938716	267	6	-0.74849	0.4854	0.74663	0.999712	745	2	-0.74849		0.3139		#N/A	0.3139
RNF111	10	0.017359	0.077238	0.838834	93	6	-0.64329	0.48544	0.74667	0.999712	746	4	-0.64329		0.313864		#N/A	0.313864
PSMD6	10	0.12942	0.35315	0.97784	390	4	-0.33132	0.4859	0.74706	0.999712	747	3	-0.33132		0.313453		#N/A	0.313453
ZNF330	10	0.037057	0.14485	0.900655	171	5	-0.2001	0.48668	0.74757	0.999712	748	4	-0.2001		0.312757		#N/A	0.312757
PAN2	10	0.097698	0.28702	0.953438	325	5	-0.2063	0.48685	0.7477	0.999712	749	4	-0.2063		0.312605		#N/A	0.312605
PSMB3	10	0.059798	0.20117	0.938716	229	6	-0.71308	0.48689	0.74772	0.999712	750	3	-0.71308		0.312569		#N/A	0.312569
RNF144A	10	0.010399	0.051219	0.838834	63	4	-0.08027	0.48769	0.74832	0.999712	751	4	-0.08027		0.311856		#N/A	0.311856
JOSD1	10	0.99252	0.99248	1	1062	0	0.13682	0.48964	0.74976	0.999712	752	4	0.13682		0.310123		#N/A	0.310123
RNF151	10	0.26322	0.54066	1	575	4	-0.4024	0.49254	0.75215	0.999712	753	3	-0.4024		0.307558		#N/A	0.307558
BFAR	10	0.21518	0.47725	1	507	3	-0.03417	0.49334	0.75279	0.999712	754	4	-0.03417		0.306854		#N/A	0.306854
37681	10	0.060703	0.20344	0.938716	230	4	-0.22989	0.49579	0.75462	0.999712	755	3	-0.22989		0.304702		#N/A	0.304702
TRIM45	10	0.35974	0.64183	1	669	2	0.1791	0.49604	0.75484	0.999712	756	4	0.1791		0.304483		#N/A	0.304483
SH3RF1	10	0.06129	0.20487	0.938716	233	5	-0.5811	0.49726	0.75585	0.999712	757	3	-0.5811		0.303416		#N/A	0.303416
UCK2	10	0.020847	0.089479	0.838834	115	6	-0.6796	0.4974	0.75593	0.999712	758	4	-0.6796		0.303294		#N/A	0.303294
RNF38	10	0.016089	0.072621	0.838834	85	5	-0.33338	0.49849	0.75681	0.999712	759	2	-0.33338		0.302344		#N/A	0.302344
HIC1	10	0.11975	0.33404	0.975248	367	2	-0.14157	0.49903	0.75711	0.999712	760	2	-0.14157		0.301873		#N/A	0.301873
PHF2	10	0.046976	0.17007	0.924757	198	6	-0.64767	0.49983	0.75772	0.999712	761	3	-0.64767		0.301178		#N/A	0.301178
FBXL20	10	0.19669	0.45078	1	483	4	-0.09497	0.50015	0.75796	0.999712	762	3	-0.09497		0.3009		#N/A	0.3009
GTF2H2	10	0.98795	0.98823	1	1054	1	0.04628	0.50068	0.75844	0.999712	763	2	0.04628		0.30044		#N/A	0.30044
HECTD4	1	0.49882	0.4987	1	799	0	-0.00757	0.50118	0.50126	0.999712	764	0	-0.00757		0.300006		#N/A	0.300006
UNKL	10	0.59097	0.81605	1	854	3	0.19294	0.50194	0.75951	0.999712	765	4	0.19294		0.299348		#N/A	0.299348
KMT2C	10	0.4617	0.72699	1	760	4	-0.09968	0.50214	0.75967	0.999712	766	4	-0.09968		0.299175		#N/A	0.299175
WSB2	10	0.12176	0.33849	0.975248	370	5	-0.38028	0.5031	0.76036	0.999712	767	2	-0.38028		0.298346		#N/A	0.298346
PIAS4	10	0.019233	0.084021	0.838834	108	5	-0.63023	0.50696	0.76308	0.999712	768	1	-0.63023		0.295026		#N/A	0.295026
FBXO31	10	0.093923	0.27869	0.951525	314	6	-0.69961	0.50696	0.76308	0.999712	769	2	-0.69961		0.295026		#N/A	0.295026
PDZRN4	10	0.53102	0.78192	1	816	4	-0.35324	0.51003	0.76537	0.999712	770	3	-0.35324		0.292404		#N/A	0.292404
UCHL3	9	0.071979	0.22651	0.938716	257	6	-0.55828	0.51033	0.74941	0.999712	771	2	-0.55828		0.292149		#N/A	0.292149
TAX1BP1	10	0.13875	0.36675	0.980724	405	2	0.11391	0.51244	0.76745	0.999712	772	3	0.11391		0.290357		#N/A	0.290357
FBXO46	10	0.08569	0.26044	0.945674	294	4	0.053193	0.51494	0.7693	0.999712	773	4	0.053193		0.288243		#N/A	0.288243
ANAPC2	10	0.095799	0.28275	0.951525	320	5	-0.16465	0.51579	0.77011	0.999712	774	3	-0.16465		0.287527		#N/A	0.287527
KCNA1	10	0.85721	0.93867	1	990	2	0.086814	0.51958	0.77311	0.999712	775	4	0.086814		0.284348		#N/A	0.284348
RNF186	10	0.023816	0.10035	0.869426	126	6	-0.87126	0.52071	0.77401	0.999712	776	4	-0.87126		0.283404		#N/A	0.283404
FBXO22	10	0.66879	0.8542	1	891	3	0.021473	0.52213	0.77532	0.999712	777	1	0.021473		0.282221		#N/A	0.282221
DTX3L	10	0.47328	0.73602	1	771	3	0.049414	0.52238	0.7755	0.999712	778	4	0.049414		0.282013		#N/A	0.282013
FBXO27	10	0.088396	0.26633	0.945674	304	5	-0.36908	0.52349	0.77631	0.999712	779	3	-0.36908		0.281092		#N/A	0.281092
KBTBD2	10	0.18054	0.42771	1	460	4	-0.06243	0.52494	0.77743	0.999712	780	4	-0.06243		0.27989		#N/A	0.27989
ZNF598	3	0.6438	0.65654	1	879	1	0.10882	0.52494	0.57339	0.999712	781	1	0.10882		0.27989		#N/A	0.27989
PSMD9	10	0.6939	0.86774	1	911	3	-0.14849	0.5254	0.77793	0.999712	782	2	-0.14849		0.27951		#N/A	0.27951
UBXN2B	10	0.010279	0.050716	0.838834	62	4	-0.10343	0.52651	0.77874	0.999712	783	3	-0.10343		0.278593		#N/A	0.278593
USP1	10	0.30862	0.59767	1	627	4	-0.43109	0.52713	0.77923	0.999712	784	4	-0.43109		0.278082		#N/A	0.278082
UBE2S	10	0.003414	0.019258	0.695215	31	8	-0.98193	0.5291	0.78084	0.999712	785	1	-0.98193		0.276462		#N/A	0.276462
KBTBD12	10	0.013808	0.064146	0.838834	77	6	-0.72953	0.52956	0.78114	0.999712	786	1	-0.72953		0.276085		#N/A	0.276085
ZC3HC1	10	0.17401	0.41853	1	451	5	-0.22672	0.53182	0.78286	0.999712	787	3	-0.22672		0.274235		#N/A	0.274235
RNF8	10	0.30118	0.59038	1	618	5	-0.0791	0.53308	0.78381	0.999712	788	4	-0.0791		0.273208		#N/A	0.273208
RFFL	10	0.90853	0.95828	1	1016	2	0.18251	0.53563	0.78584	0.999712	789	4	0.18251		0.271135		#N/A	0.271135
AKTIP	10	0.084557	0.25785	0.945674	291	4	-0.1706	0.5363	0.78636	0.999712	790	4	-0.1706		0.270592		#N/A	0.270592
TRIML2	10	0.10218	0.29683	0.966744	332	5	-0.44566	0.53684	0.7868	0.999712	791	4	-0.44566		0.270155		#N/A	0.270155
CHD4	9	0.52222	0.7541	1	810	3	0.2185	0.53727	0.76617	0.999712	792	3	0.2185		0.269807		#N/A	0.269807
FBXO11	10	0.039608	0.15171	0.900655	180	4	-0.21833	0.53762	0.78738	0.999712	793	3	-0.21833		0.269525		#N/A	0.269525
HECTD3	10	0.18999	0.44139	1	474	4	0.018786	0.5384	0.78805	0.999712	794	3	0.018786		0.268895		#N/A	0.268895
PSMB9	10	0.006212	0.033136	0.821445	44	4	0.12123	0.5388	0.78837	0.999712	795	3	0.12123		0.268572		#N/A	0.268572
NFXL1	10	0.09015	0.27029	0.949744	307	6	-0.52593	0.5405	0.78959	0.999712	796	3	-0.52593		0.267204		#N/A	0.267204
NEDD4	9	0.068439	0.21749	0.938716	249	5	-1.218	0.54073	0.76831	0.999712	797	2	-1.218		0.26702		#N/A	0.26702
DDB1	10	0.002726	0.015821	0.662083	26	7	-1.3967	0.54141	0.79023	0.999712	798	1	-1.3967		0.266474		#N/A	0.266474
TRIM3	10	0.10237	0.29725	0.966744	333	6	-0.46669	0.54231	0.79087	0.999712	799	2	-0.46669		0.265752		#N/A	0.265752
RAB40C	10	0.83101	0.9303	1	974	2	0.20184	0.54938	0.79614	0.999712	800	3	0.20184		0.260127		#N/A	0.260127
DCAF7	3	0.083235	0.16626	0.917852	286	2	-0.764	0.55004	0.58984	0.999712	801	1	-0.764		0.259606		#N/A	0.259606
HECTD2	10	0.2044	0.462	1	491	5	-0.18446	0.55034	0.79676	0.999712	802	3	-0.18446		0.259369		#N/A	0.259369
CCL20	10	0.21138	0.47192	1	505	4	-0.20224	0.55119	0.79732	0.999712	803	4	-0.20224		0.258699		#N/A	0.258699
USP51	10	0.97423	0.98059	1	1046	1	0.020491	0.55167	0.7978	0.999712	804	4	0.020491		0.258321		#N/A	0.258321
KLHL7	10	0.94976	0.97343	1	1033	1	0.1381	0.55167	0.7978	0.999712	805	4	0.1381		0.258321		#N/A	0.258321
SOCS7	10	0.15187	0.38628	0.982022	425	4	0.025284	0.55203	0.79808	0.999712	806	4	0.025284		0.258037		#N/A	0.258037
REV1	10	0.26036	0.53677	1	572	4	-0.02013	0.55371	0.79925	0.999712	807	4	-0.02013		0.256718		#N/A	0.256718
BTBD9	10	0.38688	0.66469	1	700	3	0.010038	0.55778	0.80215	0.999712	808	4	0.010038		0.253537		#N/A	0.253537
RNF123	10	0.52348	0.77582	1	814	4	-0.26793	0.5587	0.80286	0.999712	809	3	-0.26793		0.252821		#N/A	0.252821
FAM175A	10	0.12184	0.33883	0.975248	372	3	-0.13672	0.56091	0.80443	0.999712	810	2	-0.13672		0.251107		#N/A	0.251107
ANAPC1	10	0.18485	0.4337	1	463	3	0.005695	0.56128	0.80457	0.999712	811	1	0.005695		0.25082		#N/A	0.25082
KCTD15	10	0.25717	0.53273	1	564	4	0.084479	0.56301	0.80526	0.999712	812	2	0.084479		0.249484		#N/A	0.249484
ZBTB37	10	0.97059	0.97916	1	1044	1	-0.0171	0.56644	0.80705	0.999712	813	3	-0.0171		0.246846		#N/A	0.246846
RC3H2	10	0.063521	0.21032	0.938716	240	2	-0.12883	0.5678	0.80777	0.999712	814	2	-0.12883		0.245805		#N/A	0.245805
KLHL5	10	0.14955	0.38305	0.982022	420	5	-0.32109	0.57051	0.80896	0.999712	815	3	-0.32109		0.243737		#N/A	0.243737
RCBTB2	10	0.22433	0.48962	1	521	5	-0.32763	0.57155	0.80952	0.999712	816	2	-0.32763		0.242946		#N/A	0.242946
ZBTB5	10	0.040948	0.15508	0.900655	185	6	-0.47932	0.5724	0.80987	0.999712	817	3	-0.47932		0.2423		#N/A	0.2423
KCTD1	10	0.58314	0.81221	1	849	3	0.10517	0.57367	0.81046	0.999712	818	2	0.10517		0.241338		#N/A	0.241338
USP24	10	0.026486	0.10968	0.893136	134	6	-0.69302	0.57682	0.81171	0.999712	819	1	-0.69302		0.23896		#N/A	0.23896
USP35	10	0.27829	0.56027	1	589	3	0.00447	0.57712	0.81188	0.999712	820	3	0.00447		0.238734		#N/A	0.238734
HERC3	10	0.41157	0.6856	1	727	4	-0.20531	0.58022	0.81335	0.999712	821	3	-0.20531		0.236407		#N/A	0.236407
PEX12	10	0.019646	0.085438	0.838834	109	7	-1.2763	0.58168	0.81404	0.999712	822	2	-1.2763		0.235316		#N/A	0.235316
OTUD3	10	0.18937	0.44043	1	471	5	-0.23067	0.58751	0.81655	0.999712	823	2	-0.23067		0.230985		#N/A	0.230985
KLHL3	10	0.30274	0.59224	1	622	4	-0.11649	0.58771	0.81659	0.999712	824	3	-0.11649		0.230837		#N/A	0.230837
PSMA1	10	0.28646	0.57108	1	598	4	-0.03624	0.58847	0.81697	0.999712	825	3	-0.03624		0.230276		#N/A	0.230276
NACC2	10	0.21879	0.48201	1	511	4	-0.09993	0.58947	0.81754	0.999712	826	3	-0.09993		0.229538		#N/A	0.229538
PSMC3IP	10	0.079666	0.24686	0.941378	283	3	-0.10181	0.59156	0.81867	0.999712	827	3	-0.10181		0.228001		#N/A	0.228001
KBTBD6	10	0.26553	0.54389	1	578	4	-0.09324	0.59371	0.81962	0.999712	828	3	-0.09324		0.226426		#N/A	0.226426
UBA7	10	0.061185	0.20461	0.938716	232	6	-0.81544	0.59608	0.82082	0.999712	829	3	-0.81544		0.224695		#N/A	0.224695
SENP2	10	0.092651	0.27571	0.951525	311	3	-0.01301	0.59631	0.82095	0.999712	830	3	-0.01301		0.224528		#N/A	0.224528
ZSWIM2	10	0.28691	0.57169	1	599	5	-0.12466	0.59711	0.82136	0.999712	831	2	-0.12466		0.223946		#N/A	0.223946
BIRC3	10	0.69409	0.86788	1	912	1	0.18757	0.59732	0.82146	0.999712	832	3	0.18757		0.223793		#N/A	0.223793
CUL5	10	0.57814	0.80976	1	847	3	-0.08421	0.59845	0.82193	0.999712	833	2	-0.08421		0.222972		#N/A	0.222972
ZBTB33	10	0.011791	0.056759	0.838834	68	7	-0.98222	0.60042	0.82294	0.999712	834	3	-0.98222		0.221545		#N/A	0.221545
FEM1A	10	0.020917	0.089699	0.838834	116	7	-0.89682	0.60189	0.82372	0.999712	835	2	-0.89682		0.220483		#N/A	0.220483
FBXO4	10	0.3027	0.59218	1	621	3	0.000616	0.60805	0.82632	0.999712	836	3	0.000616		0.216061		#N/A	0.216061
PHRF1	10	0.004186	0.023006	0.715146	33	6	-0.61239	0.60854	0.82649	0.999712	837	3	-0.61239		0.215711		#N/A	0.215711
SYTL4	10	0.11229	0.319	0.970531	355	5	-0.50346	0.60937	0.82691	0.999712	838	2	-0.50346		0.215119		#N/A	0.215119
WDTC1	10	0.22325	0.48802	1	519	4	-0.06692	0.61014	0.82733	0.999712	839	1	-0.06692		0.214571		#N/A	0.214571
TRIM22	10	0.26806	0.5472	1	580	2	0.18821	0.61221	0.82825	0.999712	840	3	0.18821		0.2131		#N/A	0.2131
USP37	10	0.27933	0.56174	1	591	5	-0.19677	0.6151	0.82965	0.999712	841	2	-0.19677		0.211054		#N/A	0.211054
FBXL5	10	0.022032	0.094023	0.848721	120	6	-0.74154	0.61574	0.82994	0.999712	842	3	-0.74154		0.210603		#N/A	0.210603
ZNF645	9	0.39625	0.65907	1	710	2	0.089527	0.61643	0.81377	0.999712	843	3	0.089527		0.210116		#N/A	0.210116
CHD5	10	0.050504	0.17863	0.924757	208	4	-0.01419	0.61998	0.83209	0.999712	844	3	-0.01419		0.207622		#N/A	0.207622
PSMD8	10	0.029108	0.11861	0.900655	141	5	-1.1014	0.62072	0.83247	0.999712	845	3	-1.1014		0.207104		#N/A	0.207104
SMURF1	10	0.1219	0.3389	0.975248	373	5	-0.19044	0.62227	0.83331	0.999712	846	3	-0.19044		0.206021		#N/A	0.206021
TRIM31	10	0.008597	0.044061	0.838834	53	5	-0.42189	0.62393	0.83413	0.999712	847	3	-0.42189		0.204864		#N/A	0.204864
SOCS4	10	0.009516	0.047873	0.838834	57	6	-1.4763	0.62843	0.83645	0.999712	848	3	-1.4763		0.201743		#N/A	0.201743
KCNA4	10	0.15942	0.39715	0.996091	432	1	-0.02427	0.62862	0.83656	0.999712	849	3	-0.02427		0.201612		#N/A	0.201612
ATXN3L	10	0.003048	0.01742	0.673798	29	6	-0.99094	0.63053	0.8376	0.999712	850	3	-0.99094		0.200294		#N/A	0.200294
KCTD6	10	0.39184	0.66918	1	706	3	0.081006	0.63552	0.83994	0.999712	851	3	0.081006		0.196871		#N/A	0.196871
ZBTB17	10	0.090762	0.27186	0.949744	309	6	-0.49096	0.63581	0.8401	0.999712	852	3	-0.49096		0.196673		#N/A	0.196673
CBL	9	0.36359	0.62611	1	674	4	-0.3376	0.63608	0.82513	0.999712	853	3	-0.3376		0.196488		#N/A	0.196488
ZBTB44	10	0.017978	0.079459	0.838834	98	4	-0.18052	0.63873	0.84132	0.999712	854	1	-0.18052		0.194683		#N/A	0.194683
MDM4	10	0.03967	0.15185	0.900655	181	5	-0.20349	0.63912	0.84156	0.999712	855	2	-0.20349		0.194418		#N/A	0.194418
UHRF1	10	0.47134	0.73441	1	769	3	0.081439	0.63946	0.84176	0.999712	856	2	0.081439		0.194187		#N/A	0.194187
SMURF2	10	0.034676	0.13688	0.900655	156	7	-1.4554	0.64091	0.84251	0.999712	857	2	-1.4554		0.193203		#N/A	0.193203
KLHL41	10	0.5424	0.79078	1	827	4	-0.13046	0.64118	0.84265	0.999712	858	3	-0.13046		0.19302		#N/A	0.19302
UNK	10	0.035255	0.13883	0.900655	157	7	-0.62729	0.64125	0.84269	0.999712	859	2	-0.62729		0.192973		#N/A	0.192973
XIAP	10	0.060852	0.20386	0.938716	231	4	-0.15392	0.64343	0.84373	0.999712	860	2	-0.15392		0.191499		#N/A	0.191499
SYTL3	10	0.25806	0.53399	1	566	5	-0.42868	0.64558	0.84484	0.999712	861	1	-0.42868		0.19005		#N/A	0.19005
USP31	10	0.67872	0.85977	1	903	3	0.10069	0.64819	0.84605	0.999712	862	3	0.10069		0.188298		#N/A	0.188298
KLHL10	10	0.28592	0.57027	1	597	3	-0.0957	0.64945	0.84664	0.999712	863	2	-0.0957		0.187454		#N/A	0.187454
KCTD18	10	0.70426	0.87331	1	917	2	0.047318	0.65055	0.84724	0.999712	864	3	0.047318		0.186719		#N/A	0.186719
LGR6	10	0.012389	0.058889	0.838834	71	7	-0.7899	0.65336	0.84846	0.999712	865	2	-0.7899		0.184847		#N/A	0.184847
NEURL1B	10	0.37389	0.65405	1	682	4	0.013354	0.65364	0.84858	0.999712	866	3	0.013354		0.184661		#N/A	0.184661
KLHL31	10	0.18871	0.43931	1	470	4	-0.1418	0.6565	0.84988	0.999712	867	3	-0.1418		0.182765		#N/A	0.182765
ASB14	10	0.007887	0.041044	0.838834	52	4	0.081282	0.65742	0.85024	0.999712	868	3	0.081282		0.182157		#N/A	0.182157
UCHL5	10	0.079224	0.246	0.941378	281	5	-0.27668	0.66064	0.85181	0.999712	869	2	-0.27668		0.180035		#N/A	0.180035
TRIM71	10	0.083707	0.25601	0.945674	287	5	-0.16903	0.66098	0.852	0.999712	870	3	-0.16903		0.179812		#N/A	0.179812
ARIH2	10	0.43664	0.7067	1	743	4	0.049924	0.66313	0.8529	0.999712	871	3	0.049924		0.178401		#N/A	0.178401
TRAF2	9	0.17619	0.41113	0.996091	455	3	-0.2703	0.66502	0.84296	0.999712	872	2	-0.2703		0.177165		#N/A	0.177165
FBXO10	10	0.06822	0.22131	0.938716	248	4	-0.1756	0.66664	0.85449	0.999712	873	3	-0.1756		0.176109		#N/A	0.176109
PSMA5	10	0.01513	0.068973	0.838834	81	6	-0.53347	0.66745	0.85495	0.999712	874	3	-0.53347		0.175581		#N/A	0.175581
NOSIP	10	0.48989	0.74902	1	789	4	-0.123	0.66889	0.85563	0.999712	875	3	-0.123		0.174645		#N/A	0.174645
PELI2	10	0.066514	0.2175	0.938716	246	3	0.073753	0.66968	0.85614	0.999712	876	3	0.073753		0.174133		#N/A	0.174133
SHKBP1	10	0.16435	0.40418	0.996091	438	3	0.044878	0.67114	0.85679	0.999712	877	2	0.044878		0.173187		#N/A	0.173187
TRIP12	10	0.41535	0.68876	1	729	3	0.15534	0.67181	0.85726	0.999712	878	3	0.15534		0.172754		#N/A	0.172754
OTUB1	10	0.022478	0.095641	0.856027	122	5	-0.50355	0.6726	0.8577	0.999712	879	3	-0.50355		0.172243		#N/A	0.172243
PSMB5	10	0.095872	0.28291	0.951525	322	5	-0.55436	0.67314	0.85795	0.999712	880	3	-0.55436		0.171895		#N/A	0.171895
PELI3	10	0.012912	0.060791	0.838834	74	7	-1.0426	0.67512	0.85911	0.999712	881	2	-1.0426		0.170619		#N/A	0.170619
ZBTB38	10	0.50116	0.75807	1	801	2	0.14038	0.67681	0.86006	0.999712	882	3	0.14038		0.169533		#N/A	0.169533
SPRTN	10	0.010598	0.052088	0.838834	64	5	-0.609	0.67806	0.86069	0.999712	883	3	-0.609		0.168732		#N/A	0.168732
BRPF1	10	0.21956	0.483	1	515	5	-0.57415	0.67949	0.86138	0.999712	884	3	-0.57415		0.167817		#N/A	0.167817
E4F1	10	0.6852	0.86308	1	906	3	0.056129	0.68192	0.86262	0.999712	885	3	0.056129		0.166267		#N/A	0.166267
CNOT4	10	0.000582	0.004274	0.661245	7	7	-1.6794	0.68275	0.86298	0.999712	886	2	-1.6794		0.165738		#N/A	0.165738
HRC	10	0.29338	0.58045	1	607	5	-0.19533	0.68346	0.86332	0.999712	887	3	-0.19533		0.165287		#N/A	0.165287
ZBTB41	10	0.16308	0.40232	0.996091	435	5	-0.32875	0.68522	0.86432	0.999712	888	1	-0.32875		0.16417		#N/A	0.16417
UBL4A	10	0.71605	0.87931	1	921	3	-0.07279	0.68979	0.86682	0.999712	889	3	-0.07279		0.161283		#N/A	0.161283
CGRRF1	10	0.085299	0.25953	0.945674	292	6	-0.62727	0.69296	0.86838	0.999712	890	2	-0.62727		0.159292		#N/A	0.159292
RNF135	9	0.07735	0.23777	0.938716	273	5	-0.53147	0.693	0.85975	0.999712	891	1	-0.53147		0.159267		#N/A	0.159267
KLHL9	10	0.45946	0.72503	1	758	4	-0.01541	0.69344	0.86865	0.999712	892	3	-0.01541		0.158991		#N/A	0.158991
RNF43	10	0.53802	0.78744	1	825	4	-0.14886	0.69347	0.86866	0.999712	893	3	-0.14886		0.158972		#N/A	0.158972
MYNN	10	0.51897	0.77197	1	808	4	0.23097	0.69412	0.86902	0.999712	894	3	0.23097		0.158565		#N/A	0.158565
GGA2	10	0.37449	0.65449	1	684	2	0.13419	0.69905	0.8716	0.999712	895	3	0.13419		0.155492		#N/A	0.155492
FBXW4	10	0.51555	0.76931	1	805	1	0.084482	0.6999	0.87202	0.999712	896	3	0.084482		0.154964		#N/A	0.154964
RNF126	10	0.074171	0.23471	0.938716	262	6	-0.55548	0.70022	0.8722	0.999712	897	3	-0.55548		0.154765		#N/A	0.154765
MLLT10	10	0.11764	0.32957	0.975207	365	6	-0.55003	0.70047	0.87233	0.999712	898	3	-0.55003		0.15461		#N/A	0.15461
UBE2G2	10	0.38575	0.66376	1	699	4	-0.11763	0.70083	0.87254	0.999712	899	3	-0.11763		0.154387		#N/A	0.154387
MKRN3	10	0.052864	0.18441	0.92892	215	6	-1.0966	0.70177	0.87295	0.999712	900	3	-1.0966		0.153805		#N/A	0.153805
RNF19B	10	0.12387	0.34295	0.977375	378	4	-0.5278	0.70213	0.87307	0.999712	901	3	-0.5278		0.153582		#N/A	0.153582
ZNRF3	10	0.000182	0.001403	0.486139	2	7	-1.9329	0.70396	0.87414	0.999712	902	1	-1.9329		0.152452		#N/A	0.152452
USP11	10	0.075789	0.23847	0.938716	269	6	-0.368	0.70487	0.8746	0.999712	903	3	-0.368		0.151891		#N/A	0.151891
MEFV	10	0.23499	0.50376	1	539	4	-0.13894	0.70588	0.87507	0.999712	904	2	-0.13894		0.151269		#N/A	0.151269
OTUD5	10	0.21062	0.47072	1	501	5	-0.11849	0.70615	0.87523	0.999712	905	3	-0.11849		0.151103		#N/A	0.151103
UBA5	10	0.002759	0.015967	0.662083	27	7	-1.219	0.70968	0.87708	0.999712	906	1	-1.219		0.148937		#N/A	0.148937
TRIM6-TRIM34	10	0.98379	0.98533	1	1050	1	0.1176	0.71263	0.8785	0.999712	907	3	0.1176		0.147136		#N/A	0.147136
WDR24	10	0.07791	0.24301	0.938716	275	5	-0.3984	0.71294	0.87874	0.999712	908	2	-0.3984		0.146947		#N/A	0.146947
KCTD4	10	0.036106	0.1415	0.900655	161	5	-0.41686	0.71336	0.87886	0.999712	909	3	-0.41686		0.146691		#N/A	0.146691
ZBTB7C	10	0.10728	0.30873	0.969135	344	5	-0.15341	0.71357	0.87901	0.999712	910	3	-0.15341		0.146563		#N/A	0.146563
UBE2M	10	0.1904	0.44199	1	475	3	-0.22355	0.71691	0.88065	0.999712	911	2	-0.22355		0.144535		#N/A	0.144535
DCAF8	10	0.71996	0.88152	1	925	2	0.005742	0.71975	0.88224	0.999712	912	3	0.005742		0.142818		#N/A	0.142818
HIC2	10	0.37953	0.65874	1	694	4	-0.30421	0.72112	0.8828	0.999712	913	2	-0.30421		0.141992		#N/A	0.141992
RNF208	10	0.12238	0.3399	0.975248	375	6	-0.4454	0.7227	0.88358	0.999712	914	2	-0.4454		0.141042		#N/A	0.141042
POLK	10	0.42275	0.69478	1	735	3	0.006316	0.72464	0.8846	0.999712	915	3	0.006316		0.139878		#N/A	0.139878
FBXO17	10	0.035831	0.14054	0.900655	159	5	-0.44482	0.72545	0.88504	0.999712	916	3	-0.44482		0.139393		#N/A	0.139393
ASB17	10	0.084294	0.25722	0.945674	290	6	-0.39044	0.72787	0.8864	0.999712	917	3	-0.39044		0.137946		#N/A	0.137946
TNIP2	10	0.40228	0.67792	1	712	4	0.025575	0.72963	0.88742	0.999712	918	2	0.025575		0.136897		#N/A	0.136897
UBQLN1	10	0.15141	0.38561	0.982022	422	5	-0.20597	0.73227	0.88879	0.999712	919	3	-0.20597		0.135329		#N/A	0.135329
STUB1	10	0.07016	0.22563	0.938716	253	4	-0.09251	0.73247	0.88893	0.999712	920	3	-0.09251		0.13521		#N/A	0.13521
PHF8	10	0.22499	0.49046	1	525	3	0.000781	0.73307	0.88931	0.999712	921	3	0.000781		0.134855		#N/A	0.134855
RFPL4A	10	0.025834	0.10746	0.893136	131	7	-0.64642	0.73352	0.88962	0.999712	922	2	-0.64642		0.134588		#N/A	0.134588
RNF180	10	0.4885	0.74802	1	785	3	-0.0604	0.73418	0.88992	0.999712	923	2	-0.0604		0.134197		#N/A	0.134197
TRPC4AP	10	0.37508	0.65492	1	685	4	0.016043	0.73505	0.89043	0.999712	924	3	0.016043		0.133683		#N/A	0.133683
PCGF5	10	0.26172	0.53856	1	573	3	0.089383	0.73683	0.89132	0.999712	925	3	0.089383		0.132633		#N/A	0.132633
DCUN1D5	9	0.81744	0.91167	1	972	2	0.025477	0.73712	0.88345	0.999712	926	2	0.025477		0.132462		#N/A	0.132462
DCAF13	10	0.12142	0.33786	0.975248	369	5	-0.71601	0.73846	0.89207	0.999712	927	2	-0.71601		0.131673		#N/A	0.131673
RC3H1	10	0.18081	0.42803	1	461	5	-0.2772	0.74212	0.89391	0.999712	928	3	-0.2772		0.129526		#N/A	0.129526
RNF34	10	0.17233	0.41611	1	447	5	-0.26956	0.74348	0.89461	0.999712	929	3	-0.26956		0.128731		#N/A	0.128731
TRIM8	10	0.044508	0.16392	0.915102	195	4	-0.11952	0.74384	0.89482	0.999712	930	3	-0.11952		0.12852		#N/A	0.12852
ARMC5	10	0.20841	0.46747	1	496	5	-0.21344	0.74638	0.89606	0.999712	931	2	-0.21344		0.12704		#N/A	0.12704
VCP	10	0.12556	0.34655	0.977375	382	6	-0.33848	0.7465	0.89609	0.999712	932	2	-0.33848		0.12697		#N/A	0.12697
SLX4	10	0.075739	0.23837	0.938716	268	4	-0.06687	0.74659	0.89613	0.999712	933	2	-0.06687		0.126918		#N/A	0.126918
SOCS2	10	0.061304	0.20495	0.938716	234	6	-1.0684	0.74983	0.89778	0.999712	934	2	-1.0684		0.125037		#N/A	0.125037
LONRF2	10	0.19374	0.44686	1	479	3	-0.00314	0.75025	0.89803	0.999712	935	2	-0.00314		0.124794		#N/A	0.124794
FBXO24	10	0.002407	0.014047	0.662083	22	4	-0.25679	0.75041	0.8981	0.999712	936	3	-0.25679		0.124701		#N/A	0.124701
SIRT1	10	0.51102	0.76556	1	804	4	-0.24563	0.75174	0.89868	0.999712	937	3	-0.24563		0.123932		#N/A	0.123932
PSMG4	10	0.065018	0.21381	0.938716	244	4	-0.0614	0.75251	0.89913	0.999712	938	2	-0.0614		0.123488		#N/A	0.123488
USP36	10	0.19571	0.44954	1	481	5	-0.46195	0.75276	0.89922	0.999712	939	1	-0.46195		0.123343		#N/A	0.123343
ZFP91	10	0.46492	0.72936	1	763	4	-0.12903	0.75387	0.89978	0.999712	940	2	-0.12903		0.122704		#N/A	0.122704
FBXO34	10	0.017978	0.079459	0.838834	97	5	-0.25967	0.76252	0.90459	0.999712	941	3	-0.25967		0.117749		#N/A	0.117749
AUP1	10	0.54409	0.79205	1	829	4	-0.19552	0.76541	0.90598	0.999712	942	2	-0.19552		0.116106		#N/A	0.116106
UBR1	10	0.4849	0.74518	1	784	3	-0.28313	0.76881	0.90749	0.999712	943	2	-0.28313		0.114181		#N/A	0.114181
TRIM27	10	0.002212	0.013178	0.662083	20	7	-2.3029	0.76929	0.90773	0.999712	944	1	-2.3029		0.11391		#N/A	0.11391
FBXW10	10	0.02648	0.10967	0.893136	132	4	-0.20821	0.77336	0.90986	0.999712	945	3	-0.20821		0.111618		#N/A	0.111618
RNF187	3	0.79201	0.79305	1	961	0	-0.03823	0.77401	0.77513	0.999712	946	0	-0.03823		0.111253		#N/A	0.111253
UBE3C	10	0.29455	0.58195	1	609	5	-0.23926	0.77482	0.91055	0.999712	947	3	-0.23926		0.110799		#N/A	0.110799
AP1G2	10	0.018231	0.080438	0.838834	100	7	-0.70148	0.77505	0.91069	0.999712	948	1	-0.70148		0.11067		#N/A	0.11067
RNFT1	10	0.011858	0.056979	0.838834	69	6	-1.0242	0.77515	0.91078	0.999712	949	3	-1.0242		0.110614		#N/A	0.110614
ZBTB18	10	0.18626	0.43576	1	467	5	-0.20151	0.77635	0.91146	0.999712	950	3	-0.20151		0.109942		#N/A	0.109942
TRIM59	10	0.051789	0.18211	0.92892	212	6	-0.76271	0.77846	0.91263	0.999712	951	2	-0.76271		0.108764		#N/A	0.108764
TRIM17	10	0.007201	0.038027	0.838834	48	8	-0.7893	0.77884	0.91284	0.999712	952	2	-0.7893		0.108552		#N/A	0.108552
TRAF4	10	0.061676	0.20592	0.938716	236	5	-0.5335	0.77941	0.91311	0.999712	953	3	-0.5335		0.108234		#N/A	0.108234
TRAF7	10	0.14489	0.37592	0.982022	412	4	-0.0846	0.78394	0.91538	0.999712	954	2	-0.0846		0.105717		#N/A	0.105717
MTMR8	10	0.21922	0.48248	1	513	4	-0.36269	0.78423	0.91557	0.999712	955	3	-0.36269		0.105557		#N/A	0.105557
FBXO33	10	0.039263	0.15087	0.900655	179	4	-0.09114	0.78466	0.91575	0.999712	956	3	-0.09114		0.105318		#N/A	0.105318
RNF214	10	0.11473	0.32369	0.973163	359	4	-0.15845	0.78487	0.91582	0.999712	957	2	-0.15845		0.105202		#N/A	0.105202
ANKFY1	10	0.024667	0.10317	0.873321	127	7	-0.53017	0.79097	0.91961	0.999712	958	2	-0.53017		0.10184		#N/A	0.10184
TRIM67	9	0.14765	0.36453	0.979621	415	5	-0.51508	0.79335	0.90344	0.999712	959	2	-0.51508		0.100535		#N/A	0.100535
RNF44	10	0.44293	0.71129	1	746	3	0.22837	0.79374	0.92094	0.999712	960	3	0.22837		0.100322		#N/A	0.100322
KLHL29	10	0.93094	0.96862	1	1024	2	-0.07339	0.79405	0.9211	0.999712	961	2	-0.07339		0.100152		#N/A	0.100152
ZNF280B	10	0.10728	0.30873	0.969135	345	4	-0.17538	0.79617	0.92175	0.999712	962	2	-0.17538		0.098994		#N/A	0.098994
ZFAND4	10	0.035312	0.13898	0.900655	158	6	-0.80512	0.79833	0.9223	0.999712	963	2	-0.80512		0.097818		#N/A	0.097818
BCL6B	9	0.032011	0.11902	0.900655	149	6	-0.51356	0.79924	0.90573	0.999712	964	1	-0.51356		0.097323		#N/A	0.097323
PCGF2	10	0.1063	0.30653	0.969135	342	6	-0.4502	0.80322	0.92367	0.999712	965	2	-0.4502		0.095165		#N/A	0.095165
FBXO18	10	0.017882	0.079121	0.838834	96	7	-0.66413	0.80573	0.9243	0.999712	966	1	-0.66413		0.09381		#N/A	0.09381
DPF2	10	0.000302	0.002244	0.486139	5	7	-2.081	0.80656	0.92445	0.999712	967	2	-2.081		0.093363		#N/A	0.093363
DPF3	10	0.54674	0.79409	1	831	4	-0.24267	0.80739	0.92471	0.999712	968	2	-0.24267		0.092917		#N/A	0.092917
BTBD2	10	0.037628	0.1465	0.900655	175	6	-0.89693	0.80848	0.92512	0.999712	969	2	-0.89693		0.092331		#N/A	0.092331
FBXO41	10	0.072601	0.23112	0.938716	259	5	-0.42899	0.80995	0.9255	0.999712	970	1	-0.42899		0.091542		#N/A	0.091542
UBE2U	10	0.13844	0.36638	0.980724	404	5	-0.37453	0.81103	0.92577	0.999712	971	2	-0.37453		0.090963		#N/A	0.090963
DPF1	10	0.12862	0.35191	0.97784	389	4	-0.13878	0.81127	0.92582	0.999712	972	1	-0.13878		0.090835		#N/A	0.090835
PSMD1	10	0.08579	0.26072	0.945674	295	4	-0.12352	0.81498	0.92683	0.999712	973	2	-0.12352		0.088853		#N/A	0.088853
TRIM65	10	0.088396	0.26633	0.945674	302	5	-0.52094	0.82116	0.92855	0.999712	974	2	-0.52094		0.085572		#N/A	0.085572
RNF31	10	0.16435	0.40418	0.996091	437	5	-0.32393	0.82308	0.92911	0.999712	975	1	-0.32393		0.084558		#N/A	0.084558
ANKRD13B	9	0.17465	0.40858	0.996091	452	5	-0.68033	0.82527	0.91598	0.999712	976	2	-0.68033		0.083404		#N/A	0.083404
LMO7	10	0.005012	0.027257	0.776837	39	8	-1.2247	0.82583	0.92989	0.999712	977	1	-1.2247		0.083109		#N/A	0.083109
38412	10	0.009432	0.047526	0.838834	56	7	-1.1582	0.83149	0.93183	0.999712	978	2	-1.1582		0.080143		#N/A	0.080143
RNF25	10	0.17615	0.42158	1	454	3	-0.1176	0.83225	0.93204	0.999712	979	2	-0.1176		0.079746		#N/A	0.079746
ZMIZ1	10	0.34419	0.6286	1	658	4	0.033122	0.83271	0.9322	0.999712	980	2	0.033122		0.079506		#N/A	0.079506
BRAP	10	0.017073	0.076287	0.838834	91	7	-1.2026	0.83295	0.93228	0.999712	981	2	-1.2026		0.079381		#N/A	0.079381
FBXO30	10	0.76903	0.90734	1	952	3	-0.23822	0.83422	0.93267	0.999712	982	1	-0.23822		0.078719		#N/A	0.078719
ASB10	10	0.022927	0.097131	0.862238	123	4	-0.21766	0.83458	0.9328	0.999712	983	1	-0.21766		0.078532		#N/A	0.078532
USP43	10	0.10029	0.2926	0.961278	329	6	-0.53032	0.8394	0.93426	0.999712	984	2	-0.53032		0.076031		#N/A	0.076031
TOM1L1	10	0.036625	0.14337	0.900655	167	5	-0.32871	0.84193	0.93504	0.999712	985	2	-0.32871		0.074724		#N/A	0.074724
COPS5	10	0.11975	0.33404	0.975248	366	5	-0.37213	0.84428	0.93569	0.999712	986	2	-0.37213		0.073513		#N/A	0.073513
ZBTB46	10	0.49854	0.75606	1	797	3	-0.26082	0.84443	0.93573	0.999712	987	2	-0.26082		0.073436		#N/A	0.073436
PSMC3	10	0.016019	0.072411	0.838834	84	7	-1.026	0.84595	0.93622	0.999712	988	2	-1.026		0.072655		#N/A	0.072655
USP6	10	0.006071	0.032688	0.821445	43	6	-0.48818	0.84876	0.93715	0.999712	989	2	-0.48818		0.071215		#N/A	0.071215
ADRM1	9	5.31e-05	0.000343	0.371287	1	5	-2.7872	0.84998	0.92701	0.999712	990	2	-2.7872		0.070591		#N/A	0.070591
KDM7A	4	0.34212	0.4889	1	655	2	-0.19322	0.85352	0.85489	0.999712	991	0	-0.19322		0.068786		#N/A	0.068786
PSMA7	10	0.42784	0.69909	1	738	3	-0.26894	0.85622	0.93935	0.999712	992	1	-0.26894		0.067415		#N/A	0.067415
NPLOC4	10	0.14031	0.3691	0.982022	406	4	-0.03629	0.86039	0.94069	0.999712	993	2	-0.03629		0.065305		#N/A	0.065305
TRIM15	10	0.27664	0.5581	1	586	5	-0.21573	0.86183	0.94111	0.999712	994	1	-0.21573		0.064578		#N/A	0.064578
PSMD7	10	0.017498	0.077814	0.838834	94	5	-0.33684	0.86332	0.94164	0.999712	995	2	-0.33684		0.063828		#N/A	0.063828
TNFAIP1	10	0.01595	0.072091	0.838834	83	5	-0.33552	0.8635	0.94169	0.999712	996	2	-0.33552		0.063738		#N/A	0.063738
HECW2	10	0.13387	0.35944	0.97784	397	5	-0.5021	0.86478	0.94207	0.999712	997	2	-0.5021		0.063094		#N/A	0.063094
RNF185	10	0.075222	0.23718	0.938716	266	6	-0.33899	0.86664	0.94277	0.999712	998	2	-0.33899		0.062161		#N/A	0.062161
ZRANB1	10	0.002602	0.015135	0.662083	24	7	-1.0304	0.86736	0.94297	0.999712	999	2	-1.0304		0.061801		#N/A	0.061801
KCNC3	10	0.14867	0.38175	0.982022	419	4	-0.19506	0.86936	0.94351	0.999712	1000	2	-0.19506		0.0608		#N/A	0.0608
KLHL11	10	0.047556	0.17161	0.924757	199	4	-0.29793	0.87059	0.94393	0.999712	1001	2	-0.29793		0.060186		#N/A	0.060186
USP49	10	0.033923	0.13454	0.900655	155	5	-0.62456	0.87267	0.94467	0.999712	1002	1	-0.62456		0.05915		#N/A	0.05915
UBE2D4	10	0.097218	0.286	0.953438	324	4	-0.11113	0.87394	0.94512	0.999712	1003	2	-0.11113		0.058518		#N/A	0.058518
KCTD11	9	0.091672	0.26499	0.945674	310	5	-0.44036	0.87587	0.93897	0.999712	1004	1	-0.44036		0.05756		#N/A	0.05756
TRIM6	10	0.25171	0.52542	1	560	5	-0.29303	0.87977	0.94747	0.999712	1005	2	-0.29303		0.055631		#N/A	0.055631
FBXO44	10	0.11507	0.32439	0.973163	360	6	-0.35489	0.88048	0.94776	0.999712	1006	2	-0.35489		0.055281		#N/A	0.055281
RMND5B	10	0.24971	0.52261	1	556	5	-0.42081	0.88181	0.94822	0.999712	1007	2	-0.42081		0.054625		#N/A	0.054625
RAD18	10	0.10605	0.30586	0.969135	341	5	-0.27269	0.88405	0.94911	0.999712	1008	1	-0.27269		0.053523		#N/A	0.053523
LMTK3	10	0.24419	0.51572	1	552	5	-0.5228	0.88857	0.95068	0.999712	1009	2	-0.5228		0.051308		#N/A	0.051308
TRIM63	10	0.45544	0.72163	1	756	4	-0.17431	0.88891	0.95084	0.999712	1010	2	-0.17431		0.051142		#N/A	0.051142
NCCRP1	10	0.002104	0.012557	0.662083	18	7	-1.8406	0.88991	0.95111	0.999712	1011	2	-1.8406		0.050654		#N/A	0.050654
FAN1	10	0.49605	0.75402	1	792	3	0.020111	0.89321	0.95236	0.999712	1012	2	0.020111		0.049046		#N/A	0.049046
PSMB2	10	0.006267	0.033374	0.821445	45	7	-0.61297	0.89373	0.95257	0.999712	1013	1	-0.61297		0.048794		#N/A	0.048794
RNF130	10	0.12307	0.34129	0.975248	377	6	-0.32446	0.89463	0.95299	0.999712	1014	1	-0.32446		0.048357		#N/A	0.048357
HERC4	10	0.43212	0.70287	1	742	3	0.031476	0.89675	0.95369	0.999712	1015	2	0.031476		0.047329		#N/A	0.047329
USP46	9	0.058246	0.19131	0.933302	227	5	-0.26831	0.89755	0.94945	0.999712	1016	2	-0.26831		0.046941		#N/A	0.046941
FBXO7	10	0.10958	0.31347	0.970531	348	5	-0.48399	0.89915	0.95474	0.999712	1017	2	-0.48399		0.046168		#N/A	0.046168
RING1	10	0.12227	0.33965	0.975248	374	4	-0.01423	0.90493	0.9572	0.999712	1018	2	-0.01423		0.043385		#N/A	0.043385
RNF182	10	0.017145	0.076589	0.838834	92	7	-0.43595	0.90864	0.9586	0.999712	1019	1	-0.43595		0.041608		#N/A	0.041608
UBE2G1	10	0.087812	0.26499	0.945674	299	4	-0.17157	0.90892	0.95865	0.999712	1020	2	-0.17157		0.041474		#N/A	0.041474
GZF1	10	0.054321	0.18803	0.933302	217	6	-0.64756	0.91021	0.95923	0.999712	1021	1	-0.64756		0.040858		#N/A	0.040858
RNF128	10	0.024917	0.10402	0.873321	130	5	-0.54135	0.91072	0.95932	0.999712	1022	2	-0.54135		0.040615		#N/A	0.040615
KLHL34	10	0.13689	0.364	0.979621	403	5	-0.52974	0.91081	0.95936	0.999712	1023	2	-0.52974		0.040572		#N/A	0.040572
CBLC	10	0.094729	0.28036	0.951525	317	5	-0.83414	0.911	0.95944	0.999712	1024	2	-0.83414		0.040482		#N/A	0.040482
DCAF15	10	0.024797	0.10368	0.873321	129	7	-0.85337	0.91216	0.95993	0.999712	1025	1	-0.85337		0.039929		#N/A	0.039929
FBXW7	10	0.014432	0.066496	0.838834	78	7	-0.86394	0.91227	0.95995	0.999712	1026	2	-0.86394		0.039877		#N/A	0.039877
KCTD3	10	0.19731	0.45172	1	485	4	-0.41507	0.913	0.96023	0.999712	1027	2	-0.41507		0.039529		#N/A	0.039529
RFPL1	10	0.084018	0.25662	0.945674	289	4	-0.33099	0.91722	0.96218	0.999712	1028	1	-0.33099		0.037526		#N/A	0.037526
RNF207	10	0.077783	0.24277	0.938716	274	5	-0.16915	0.92173	0.96452	0.999712	1029	2	-0.16915		0.035396		#N/A	0.035396
UBE3A	10	0.005484	0.029698	0.810025	40	5	-0.50776	0.92211	0.96473	0.999712	1030	2	-0.50776		0.035217		#N/A	0.035217
RHOBTB2	10	0.13024	0.35442	0.97784	391	5	-0.59804	0.92469	0.96588	0.999712	1031	2	-0.59804		0.034004		#N/A	0.034004
USP32	10	0.001075	0.007364	0.662083	10	6	-0.49458	0.9262	0.96655	0.999712	1032	1	-0.49458		0.033295		#N/A	0.033295
DTX2	10	0.085399	0.25984	0.945674	293	6	-0.58971	0.92631	0.96662	0.999712	1033	2	-0.58971		0.033244		#N/A	0.033244
MTF2	10	0.11691	0.32798	0.975207	362	4	-0.23204	0.92664	0.96673	0.999712	1034	2	-0.23204		0.033089		#N/A	0.033089
ZFAND5	10	0.000921	0.00645	0.662083	8	8	-1.314	0.92672	0.96677	0.999712	1035	1	-1.314		0.033051		#N/A	0.033051
BTBD17	10	0.061545	0.20556	0.938716	235	6	-0.52389	0.92862	0.96759	0.999712	1036	2	-0.52389		0.032162		#N/A	0.032162
FBXO25	10	0.26502	0.54319	1	576	4	-0.23826	0.92924	0.96785	0.999712	1037	2	-0.23826		0.031872		#N/A	0.031872
BIRC2	10	0.22694	0.49305	1	528	4	-0.18489	0.93011	0.96835	0.999712	1038	1	-0.18489		0.031466		#N/A	0.031466
WDR59	10	0.036316	0.14225	0.900655	164	5	-0.48574	0.93025	0.96837	0.999712	1039	2	-0.48574		0.0314		#N/A	0.0314
BAZ1B	10	0.020103	0.087047	0.838834	110	6	-0.89247	0.93126	0.96879	0.999712	1040	1	-0.89247		0.030929		#N/A	0.030929
PSMC6	10	0.006749	0.035851	0.829893	46	6	-0.96601	0.93331	0.96976	0.999712	1041	1	-0.96601		0.029974		#N/A	0.029974
PIAS2	10	0.001362	0.008863	0.662083	13	8	-1.2651	0.93492	0.9705	0.999712	1042	1	-1.2651		0.029226		#N/A	0.029226
G2E3	10	0.004352	0.023948	0.715146	34	7	-1.055	0.9355	0.97077	0.999712	1043	1	-1.055		0.028956		#N/A	0.028956
ANAPC13	10	0.064642	0.21297	0.938716	243	6	-0.47512	0.9369	0.97149	0.999712	1044	2	-0.47512		0.028307		#N/A	0.028307
FBXL8	10	0.23648	0.50569	1	540	5	-0.35921	0.94381	0.97336	0.999712	1045	1	-0.35921		0.025115		#N/A	0.025115
BAZ2B	10	0.015152	0.069074	0.838834	82	7	-0.82359	0.95419	0.97543	0.999712	1046	1	-0.82359		0.020365		#N/A	0.020365
RAB40AL	10	0.006793	0.036016	0.829893	47	3	0.23158	0.95554	0.97572	0.999712	1047	1	0.23158		0.019751		#N/A	0.019751
FANCL	10	0.094583	0.28007	0.951525	316	3	-0.13672	0.95636	0.97592	0.999712	1048	1	-0.13672		0.019379		#N/A	0.019379
ZBTB11	10	0.07458	0.23574	0.938716	265	6	-0.828	0.9579	0.97632	0.999712	1049	1	-0.828		0.01868		#N/A	0.01868
PSMB4	9	0.002927	0.016506	0.662083	28	6	-1.2344	0.95893	0.96949	0.999712	1050	1	-1.2344		0.018213		#N/A	0.018213
FBXO45	10	0.090485	0.27113	0.949744	308	5	-0.47967	0.96041	0.97692	0.999712	1051	1	-0.47967		0.017543		#N/A	0.017543
HUWE1	10	0.011125	0.054081	0.838834	66	7	-0.96587	0.96519	0.97822	0.999712	1052	1	-0.96587		0.015387		#N/A	0.015387
USP22	10	0.074215	0.23482	0.938716	263	6	-0.45379	0.96909	0.97927	0.999712	1053	1	-0.45379		0.013636		#N/A	0.013636
BRCC3	10	0.19374	0.44686	1	480	4	-0.33599	0.96953	0.97949	0.999712	1054	1	-0.33599		0.013439		#N/A	0.013439
KCTD16	10	0.037948	0.14751	0.900655	176	4	-0.30757	0.97173	0.98026	0.999712	1055	1	-0.30757		0.012454		#N/A	0.012454
ZBTB7B	10	0.039251	0.15086	0.900655	178	6	-0.65702	0.97199	0.98031	0.999712	1056	1	-0.65702		0.012338		#N/A	0.012338
UBTD1	10	0.098525	0.28876	0.953438	328	6	-0.5402	0.97235	0.98044	0.999712	1057	1	-0.5402		0.012177		#N/A	0.012177
KDM2B	10	0.076212	0.23941	0.938716	271	6	-0.56433	0.9767	0.98212	0.999712	1058	1	-0.56433		0.010239		#N/A	0.010239
HECTD1	10	0.055168	0.19004	0.933302	219	4	0.16451	0.97697	0.98221	0.999712	1059	1	0.16451		0.010119		#N/A	0.010119
PSMC5	8	0.007606	0.03544	0.829893	49	3	-0.31012	0.97777	0.97792	0.999712	1060	0	-0.31012		0.009763		#N/A	0.009763
TCEB3	10	0.001345	0.008781	0.662083	12	7	-1.0559	0.97888	0.98311	0.999712	1061	1	-1.0559		0.009271		#N/A	0.009271
INTS12	10	0.089052	0.26787	0.948052	305	4	-0.41902	0.9793	0.98326	0.999712	1062	1	-0.41902		0.009084		#N/A	0.009084
USP28	10	0.095693	0.28245	0.951525	319	6	-0.48308	0.98187	0.98455	0.999712	1063	1	-0.48308		0.007946		#N/A	0.007946
EIF3H	10	0.29476	0.58223	1	610	5	-0.29742	0.98293	0.98508	0.999712	1064	1	-0.29742		0.007477		#N/A	0.007477
ZBTB25	10	0.38346	0.66197	1	697	4	-0.08789	0.98304	0.98516	0.999712	1065	1	-0.08789		0.007429		#N/A	0.007429
KLHL6	10	0.48865	0.74811	1	786	4	-0.38108	0.98357	0.98558	0.999712	1066	1	-0.38108		0.007195		#N/A	0.007195
PSMB8	10	0.25209	0.52589	1	561	3	-0.18399	0.98718	0.98786	0.999712	1067	1	-0.18399		0.005604		#N/A	0.005604
RNF13	10	0.036316	0.14225	0.900655	165	6	-0.59127	0.98773	0.98825	0.999712	1068	1	-0.59127		0.005362		#N/A	0.005362
RSF1	9	0.15618	0.37826	0.982022	428	5	-0.46931	0.9879	0.98706	0.999712	1069	0	-0.46931		0.005287		#N/A	0.005287
PSMA3	10	0.016167	0.07285	0.838834	86	6	-0.70511	0.98896	0.9893	0.999712	1070	1	-0.70511		0.004821		#N/A	0.004821
USP2	10	0.02776	0.11398	0.900655	136	6	-0.6646	0.98898	0.9893	0.999712	1071	1	-0.6646		0.004812		#N/A	0.004812
DCUN1D1	10	0.087812	0.26499	0.945674	300	5	-0.30554	0.99034	0.99041	0.999712	1072	1	-0.30554		0.004216		#N/A	0.004216
USP40	10	0.002443	0.014285	0.662083	23	8	-0.91451	0.99181	0.99183	0.999712	1073	0	-0.91451		0.003572		#N/A	0.003572
FBXO8	10	0.0023	0.013572	0.662083	21	6	-0.44382	0.99407	0.99389	0.999712	1074	0	-0.44382		0.002583		#N/A	0.002583
KBTBD11	10	0.042302	0.15858	0.900655	190	6	-1.0583	0.99431	0.99408	0.999712	1075	0	-1.0583		0.002478		#N/A	0.002478
LONRF3	10	0.23971	0.50986	1	544	5	-0.35816	0.99437	0.99414	0.999712	1076	0	-0.35816		0.002452		#N/A	0.002452
UBE2A	10	0.035959	0.14089	0.900655	160	5	-0.7517	0.99465	0.99443	0.999712	1077	0	-0.7517		0.00233		#N/A	0.00233
PSMD11	10	0.055261	0.1903	0.933302	220	6	-0.69216	0.99513	0.99474	0.999712	1078	0	-0.69216		0.00212		#N/A	0.00212
RFWD2	10	0.005522	0.029918	0.810025	41	8	-2.0977	0.9966	0.99634	0.999712	1079	0	-2.0977		0.001479		#N/A	0.001479
TRIM28	10	0.002136	0.01273	0.662083	19	8	-1.4496	0.99673	0.99647	0.999712	1080	0	-1.4496		0.001422		#N/A	0.001422
PSMC1	10	0.028915	0.11806	0.900655	140	7	-0.99771	0.99733	0.99721	0.999712	1081	0	-0.99771		0.001161		#N/A	0.001161
FBXL13	10	0.009732	0.048641	0.838834	60	7	-0.87231	0.99824	0.99828	0.999712	1082	0	-0.87231		0.000765		#N/A	0.000765
RNF113B	10	0.000212	0.001595	0.486139	3	9	-2.549	0.99866	0.99879	0.999712	1083	0	-2.549		0.000582		#N/A	0.000582

## Sheet: Lib vs cell surface SFTPC sort2
id	num	neg|score	neg|p-value	neg|fdr	neg|rank	neg|goodsgrna	neg|lfc	pos|score	pos|p-value	pos|fdr	pos|rank	pos|goodsgrna	pos|lfc		-LOG(score)		p<-4	p>-4
RABGEF1	10	0.38247	0.71335	0.990169	749	1	6.5563	8.75e-17	4.57e-06	0.002475	1	8	6.5563		16.0578		16.0578	#N/A
ITCH	10	1	1	1	1083	0	4.4455	2.22e-13	4.57e-06	0.002475	2	10	4.4455		12.6537		12.6537	#N/A
UBA2	10	0.83583	0.95739	0.990169	1042	2	-1.2088	9.14e-06	5.94e-05	0.021452	3	5	-1.2088		5.03924		5.03924	#N/A
BAP1	10	0.92515	0.98047	0.993194	1068	3	0.05949	0.000134	0.000718	0.155446	4	5	0.05949		3.8716		#N/A	3.8716
SOCS3	9	0.98592	0.99345	0.998057	1078	1	1.4361	0.000151	0.000709	0.155446	5	5	1.4361		3.82036		#N/A	3.82036
TULP4	10	0.68118	0.89812	0.990169	952	3	0.31825	0.000199	0.001038	0.187294	6	5	0.31825		3.70126		#N/A	3.70126
PIAS1	10	0.18693	0.48239	0.98805	525	1	0.22547	0.000258	0.001358	0.210042	7	5	0.22547		3.58855		#N/A	3.58855
STUB1	10	0.92086	0.97909	0.993194	1066	3	-1.563	0.000554	0.002564	0.347153	8	4	-1.563		3.25668		#N/A	3.25668
UBE2I	10	0.72981	0.91734	0.990169	982	2	-1.6612	0.000822	0.003616	0.435094	9	4	-1.6612		3.08517		#N/A	3.08517
UBE4B	10	0.78912	0.94037	0.990169	1017	3	-0.71432	0.001814	0.007657	0.829208	10	4	-0.71432		2.74139		#N/A	2.74139
UBQLN1	10	0.50379	0.80008	0.990169	848	2	-2.5001	0.002486	0.009759	0.90488	11	3	-2.5001		2.60443		#N/A	2.60443
CYLD	10	0.60219	0.86301	0.990169	916	3	-2.0905	0.002746	0.010555	0.90488	12	4	-2.0905		2.5613		#N/A	2.5613
PHF10	10	0.50173	0.79868	0.990169	846	4	-2.0404	0.002963	0.011112	0.90488	13	4	-2.0404		2.52822		#N/A	2.52822
NSD1	10	0.21628	0.52285	0.990169	554	3	-1.8898	0.003115	0.011697	0.90488	14	3	-1.8898		2.50657		#N/A	2.50657
USP31	10	0.37539	0.70794	0.990169	742	5	-5.4324	0.004089	0.014742	0.966172	15	2	-5.4324		2.38842		#N/A	2.38842
ZNF330	10	0.0268	0.1222	0.866755	149	5	-2.8336	0.004562	0.016031	0.966172	16	3	-2.8336		2.34082		#N/A	2.34082
KLHL32	10	0.23388	0.54514	0.990169	580	4	-2.254	0.004627	0.01636	0.966172	17	4	-2.254		2.33469		#N/A	2.33469
SIAH1	10	0.26471	0.58329	0.990169	617	4	-4.7922	0.004995	0.017448	0.966172	18	3	-4.7922		2.30146		#N/A	2.30146
RNF214	10	0.18105	0.47416	0.980642	519	3	-1.3787	0.005176	0.018015	0.966172	19	4	-1.3787		2.28599		#N/A	2.28599
KLHL7	10	0.23092	0.54155	0.990169	575	5	-5.2105	0.00544	0.018874	0.966172	20	2	-5.2105		2.26438		#N/A	2.26438
FBXW2	10	0.04808	0.19316	0.889737	226	5	-4.7296	0.005754	0.019743	0.966172	21	3	-4.7296		2.24002		#N/A	2.24002
ARIH2	10	0.39879	0.72588	0.990169	764	3	-3.6245	0.006415	0.021717	0.966172	22	3	-3.6245		2.1928		#N/A	2.1928
PHF3	10	0.22225	0.53038	0.990169	561	4	-1.9199	0.006432	0.0218	0.966172	23	4	-1.9199		2.19167		#N/A	2.19167
HR	10	0.55414	0.83357	0.990169	878	3	-3.7919	0.007161	0.023811	0.966172	24	2	-3.7919		2.14503		#N/A	2.14503
DDB2	10	0.17259	0.46266	0.980092	505	6	-5.2267	0.00771	0.025347	0.966172	25	1	-5.2267		2.11293		#N/A	2.11293
ZNRF1	10	0.81357	0.94979	0.990169	1034	4	-3.0622	0.00797	0.026096	0.966172	26	4	-3.0622		2.09852		#N/A	2.09852
KLHL9	10	0.24296	0.55636	0.990169	585	4	-4.9319	0.008257	0.026965	0.966172	27	2	-4.9319		2.0832		#N/A	2.0832
MNAT1	10	0.54003	0.82456	0.990169	872	5	-5.1921	0.008334	0.027203	0.966172	28	3	-5.1921		2.07913		#N/A	2.07913
UBE2N	10	0.96128	0.98925	0.996615	1074	1	0.27858	0.009508	0.030713	0.966172	29	4	0.27858		2.02193		#N/A	2.02193
POLK	10	0.071312	0.25471	0.935911	291	4	-4.3221	0.009512	0.030731	0.966172	30	3	-4.3221		2.02171		#N/A	2.02171
DTX4	10	0.32633	0.65548	0.990169	692	2	-3.8046	0.009517	0.030741	0.966172	31	2	-3.8046		2.02152		#N/A	2.02152
UBE2H	10	0.30179	0.62762	0.990169	663	5	-4.9023	0.009977	0.032011	0.966172	32	2	-4.9023		2.00099		#N/A	2.00099
RFPL3	10	0.93507	0.98357	0.994587	1071	3	-3.251	0.010206	0.032688	0.966172	33	4	-3.251		1.99114		#N/A	1.99114
TRIM17	10	0.83583	0.95739	0.990169	1041	3	-3.2052	0.010259	0.032825	0.966172	34	4	-3.2052		1.9889		#N/A	1.9889
HIC2	10	0.72965	0.91728	0.990169	978	2	-1.9516	0.01035	0.033163	0.966172	35	3	-1.9516		1.98506		#N/A	1.98506
UBE2J1	10	0.11386	0.34968	0.938528	395	4	-2.8885	0.010419	0.033364	0.966172	36	2	-2.8885		1.98217		#N/A	1.98217
SHPRH	10	0.7543	0.92685	0.990169	996	3	-2.1852	0.01227	0.038868	0.966172	37	4	-2.1852		1.91115		#N/A	1.91115
TRIM33	10	0.7929	0.94179	0.990169	1019	2	-0.00275	0.012913	0.04076	0.966172	38	4	-0.00275		1.88897		#N/A	1.88897
FBXL8	10	0.46918	0.77679	0.990169	821	5	-4.5823	0.013121	0.0413	0.966172	39	3	-4.5823		1.88203		#N/A	1.88203
USP11	10	0.49402	0.79324	0.990169	838	3	-2.8408	0.013942	0.043604	0.966172	40	3	-2.8408		1.85567		#N/A	1.85567
PIAS2	10	0.031477	0.13852	0.87086	168	6	-6.3845	0.014071	0.043978	0.966172	41	3	-6.3845		1.85167		#N/A	1.85167
MPND	10	0.17453	0.46516	0.980092	509	4	-4.5364	0.014857	0.046237	0.966172	42	3	-4.5364		1.82807		#N/A	1.82807
FBXO5	10	0.23092	0.54155	0.990169	576	5	-5.3142	0.014918	0.046346	0.966172	43	1	-5.3142		1.82629		#N/A	1.82629
RNF19B	10	0.81454	0.95023	0.990169	1035	1	-2.942	0.015125	0.046785	0.966172	44	3	-2.942		1.82031		#N/A	1.82031
UBE2QL1	10	0.72781	0.91653	0.990169	976	4	-3.4506	0.01526	0.047096	0.966172	45	3	-3.4506		1.81645		#N/A	1.81645
KCNG2	10	0.6268	0.87665	0.990169	932	4	-3.7647	0.015594	0.047773	0.966172	46	3	-3.7647		1.80704		#N/A	1.80704
ZBTB26	10	0.95999	0.98902	0.996615	1073	2	-1.052	0.015669	0.047919	0.966172	47	3	-1.052		1.80496		#N/A	1.80496
USP46	9	0.03148	0.13092	0.87086	170	4	-1.9984	0.015958	0.043741	0.966172	48	3	-1.9984		1.79702		#N/A	1.79702
PSME4	10	0.29341	0.61775	0.990169	652	4	-4.6328	0.016287	0.049208	0.966172	49	2	-4.6328		1.78816		#N/A	1.78816
BAHD1	10	0.15931	0.4386	0.972457	484	6	-5.2509	0.016713	0.050049	0.966172	50	2	-5.2509		1.77695		#N/A	1.77695
KLHL3	10	0.40879	0.73345	0.990169	775	4	-4.5894	0.017078	0.050936	0.966172	51	3	-4.5894		1.76756		#N/A	1.76756
RNF212	10	0.166	0.45076	0.972457	499	5	-5.3118	0.017609	0.052051	0.966172	52	1	-5.3118		1.75426		#N/A	1.75426
VPRBP	4	0.82959	0.86737	0.990169	1038	1	-4.0282	0.017901	0.034599	0.966172	53	1	-4.0282		1.74712		#N/A	1.74712
PSMG2	10	0.10823	0.33857	0.938528	380	3	-4.765	0.018002	0.052801	0.966172	54	2	-4.765		1.74468		#N/A	1.74468
TRIM50	10	0.098834	0.3171	0.938528	361	5	-5.3932	0.018257	0.05334	0.966172	55	3	-5.3932		1.73857		#N/A	1.73857
KDM2A	10	0.58312	0.85089	0.990169	907	3	-2.8002	0.018443	0.05366	0.966172	56	2	-2.8002		1.73417		#N/A	1.73417
TRIM45	10	0.57296	0.84491	0.990169	898	3	-3.0691	0.019399	0.055525	0.966172	57	2	-3.0691		1.71222		#N/A	1.71222
KLHL38	10	0.35755	0.68975	0.990169	724	5	-4.1929	0.019489	0.05568	0.966172	58	2	-4.1929		1.71021		#N/A	1.71021
USP34	10	0.69792	0.90508	0.990169	958	4	-1.2011	0.019796	0.056211	0.966172	59	3	-1.2011		1.70342		#N/A	1.70342
UBOX5	10	0.020174	0.097012	0.866755	115	7	-6.3581	0.020098	0.056869	0.966172	60	2	-6.3581		1.69685		#N/A	1.69685
STAM2	10	0.075866	0.26548	0.935911	294	6	-6.0865	0.020431	0.057564	0.966172	61	3	-6.0865		1.68971		#N/A	1.68971
RNF181	10	0.21914	0.52633	0.990169	560	3	-3.2056	0.02056	0.057811	0.966172	62	2	-3.2056		1.68698		#N/A	1.68698
PHF20	10	0.26298	0.58118	0.990169	613	2	-4.6359	0.021498	0.059703	0.966172	63	2	-4.6359		1.6676		#N/A	1.6676
TAB2	10	0.65828	0.88877	0.990169	941	3	-0.7015	0.021904	0.060654	0.966172	64	3	-0.7015		1.65948		#N/A	1.65948
CCNB1IP1	10	0.016713	0.083701	0.866755	101	5	-5.276	0.022079	0.061084	0.966172	65	2	-5.276		1.65602		#N/A	1.65602
ANAPC10	10	0.20625	0.509	0.990169	543	3	-4.4509	0.02297	0.062912	0.966172	66	2	-4.4509		1.63884		#N/A	1.63884
FBXO16	10	0.31121	0.63811	0.990169	677	5	-5.3342	0.023861	0.064795	0.966172	67	1	-5.3342		1.62231		#N/A	1.62231
HDAC6	10	0.26298	0.58118	0.990169	614	3	-3.9463	0.02396	0.064987	0.966172	68	3	-3.9463		1.62051		#N/A	1.62051
ISL1	10	0.28302	0.60525	0.990169	633	4	-4.5759	0.024752	0.066477	0.966172	69	1	-4.5759		1.60639		#N/A	1.60639
TRIM11	10	0.8515	0.96111	0.990169	1047	3	-4.8391	0.024847	0.066688	0.966172	70	3	-4.8391		1.60473		#N/A	1.60473
USP25	10	0.32812	0.6576	0.990169	696	4	-2.4129	0.025117	0.067172	0.966172	71	3	-2.4129		1.60003		#N/A	1.60003
FBXO27	10	0.57254	0.84472	0.990169	897	4	-4.9592	0.025641	0.068416	0.966172	72	1	-4.9592		1.59106		#N/A	1.59106
USP16	10	0.41517	0.73817	0.990169	776	3	-0.33634	0.026029	0.069248	0.966172	73	3	-0.33634		1.58454		#N/A	1.58454
NEDD4L	10	0.13614	0.39545	0.960773	436	6	-5.6628	0.026121	0.069485	0.966172	74	3	-5.6628		1.58301		#N/A	1.58301
KCNC2	10	0.72981	0.91734	0.990169	981	3	-3.4244	0.02653	0.070271	0.966172	75	1	-3.4244		1.57626		#N/A	1.57626
NHLRC1	10	0.028749	0.12917	0.87086	156	1	-3.3374	0.026771	0.070756	0.966172	76	3	-3.3374		1.57234		#N/A	1.57234
ZBTB2	9	0.63771	0.86422	0.990169	934	2	-3.9499	0.028096	0.068534	0.966172	77	3	-3.9499		1.55136		#N/A	1.55136
RNF123	10	0.75668	0.9278	0.990169	999	4	-3.6323	0.028306	0.073764	0.966172	78	3	-3.6323		1.54812		#N/A	1.54812
KCTD16	10	0.67037	0.89349	0.990169	947	2	-4.4377	0.028582	0.074349	0.966172	79	3	-4.4377		1.54391		#N/A	1.54391
UBE3B	10	0.066224	0.24256	0.921799	278	7	-5.6072	0.029192	0.075382	0.966172	80	2	-5.6072		1.53474		#N/A	1.53474
KBTBD2	10	0.080475	0.27561	0.935911	309	4	-3.1308	0.029274	0.075565	0.966172	81	2	-3.1308		1.53352		#N/A	1.53352
RNF183	10	0.22771	0.53736	0.990169	572	6	-5.5879	0.029816	0.076516	0.966172	82	2	-5.5879		1.52555		#N/A	1.52555
RNF166	10	0.51719	0.80941	0.990169	857	2	-2.4106	0.030078	0.077028	0.966172	83	2	-2.4106		1.52175		#N/A	1.52175
RNF167	10	0.86225	0.96366	0.990169	1052	3	-3.5477	0.03018	0.077201	0.966172	84	2	-3.5477		1.52028		#N/A	1.52028
TMEM189	10	0.18124	0.47448	0.980642	521	4	-1.2511	0.030712	0.078381	0.966172	85	3	-1.2511		1.51269		#N/A	1.51269
FBXL13	10	0.15253	0.42638	0.96282	472	5	-5.3492	0.030729	0.078426	0.966172	86	3	-5.3492		1.51245		#N/A	1.51245
KCTD2	10	0.98663	0.99558	0.999271	1079	2	-3.372	0.031681	0.080063	0.966172	87	3	-3.372		1.4992		#N/A	1.4992
RNF130	10	0.43397	0.75209	0.990169	796	4	-3.7033	0.032587	0.081983	0.966172	88	3	-3.7033		1.48696		#N/A	1.48696
KBTBD3	10	0.005628	0.033712	0.708689	48	7	-6.6372	0.032732	0.082266	0.966172	89	3	-6.6372		1.48503		#N/A	1.48503
TRIML1	10	0.082159	0.27961	0.935911	317	4	-4.7064	0.032823	0.082476	0.966172	90	3	-4.7064		1.48382		#N/A	1.48382
PARP11	10	0.77451	0.93465	0.990169	1011	4	-2.1654	0.033721	0.084268	0.966172	91	3	-2.1654		1.4721		#N/A	1.4721
RNF187	3	0.080739	0.18379	0.889737	310	1	-1.684	0.034148	0.056668	0.966172	92	1	-1.684		1.46663		#N/A	1.46663
OTUD4	9	0.35973	0.66916	0.990169	726	5	-5.2977	0.034298	0.081041	0.966172	93	3	-5.2977		1.46473		#N/A	1.46473
BTBD8	10	0.60089	0.86218	0.990169	913	3	-4.6157	0.034849	0.086343	0.966172	94	3	-4.6157		1.45781		#N/A	1.45781
BIRC7	10	0.19146	0.48856	0.990169	529	6	-5.4061	0.035379	0.087395	0.966172	95	1	-5.4061		1.45125		#N/A	1.45125
TRIM31	10	0.55942	0.83661	0.990169	887	5	-4.4448	0.035612	0.087815	0.966172	96	3	-4.4448		1.4484		#N/A	1.4484
UBE2D2	10	0.057374	0.22066	0.921799	255	5	-5.4064	0.03585	0.088309	0.966172	97	2	-5.4064		1.44551		#N/A	1.44551
ZBTB48	10	0.034877	0.15058	0.879529	183	6	-5.4145	0.03626	0.089141	0.966172	98	2	-5.4145		1.44057		#N/A	1.44057
ATRX	10	0.79684	0.94345	0.990169	1021	2	-0.97484	0.036384	0.089415	0.966172	99	3	-0.97484		1.43909		#N/A	1.43909
REV1	10	0.65453	0.88719	0.990169	938	3	-2.8948	0.036636	0.089973	0.966172	100	2	-2.8948		1.43609		#N/A	1.43609
KCTD20	10	0.012221	0.066221	0.843739	85	5	-4.7406	0.036834	0.090366	0.966172	101	2	-4.7406		1.43375		#N/A	1.43375
TRIM55	10	0.36424	0.69632	0.990169	728	3	-4.9073	0.037166	0.090997	0.966172	102	3	-4.9073		1.42985		#N/A	1.42985
EPS15	10	0.12809	0.37991	0.960773	423	5	-4.8898	0.038019	0.092533	0.969129	103	2	-4.8898		1.42		#N/A	1.42
SOCS2	10	0.57439	0.8458	0.990169	901	5	-4.0276	0.038833	0.093995	0.969129	104	2	-4.0276		1.4108		#N/A	1.4108
JOSD1	10	0.18975	0.48643	0.990169	527	4	-4.9169	0.038898	0.094142	0.969129	105	1	-4.9169		1.41007		#N/A	1.41007
SENP2	10	0.45606	0.76785	0.990169	812	4	-4.554	0.039217	0.094855	0.969129	106	3	-4.554		1.40653		#N/A	1.40653
PHF2	10	0.97219	0.99141	0.997861	1076	2	-4.3535	0.040053	0.096363	0.97534	107	2	-4.3535		1.39736		#N/A	1.39736
RNF115	10	0.002324	0.015345	0.575608	27	5	-4.2183	0.041529	0.099206	0.980507	108	1	-4.2183		1.38165		#N/A	1.38165
PARK2	10	0.72468	0.91519	0.990169	973	4	-5.0675	0.042405	0.10103	0.980507	109	1	-5.0675		1.37258		#N/A	1.37258
OSTM1	10	0.40594	0.73156	0.990169	771	5	-5.2081	0.042538	0.10125	0.980507	110	2	-5.2081		1.37122		#N/A	1.37122
KCTD19	10	0.16397	0.44692	0.972457	493	4	-3.8462	0.042648	0.1014	0.980507	111	3	-3.8462		1.3701		#N/A	1.3701
HRC	10	0.36714	0.69925	0.990169	733	6	-5.2509	0.04328	0.10257	0.983046	112	2	-5.2509		1.36371		#N/A	1.36371
TRAF2	9	0.054348	0.19895	0.89225	249	4	-4.7758	0.043521	0.10035	0.980507	113	3	-4.7758		1.3613		#N/A	1.3613
GGA3	10	0.10211	0.32453	0.938528	366	6	-5.6432	0.043867	0.1037	0.985192	114	3	-5.6432		1.35786		#N/A	1.35786
TRIM68	10	0.80701	0.94746	0.990169	1031	3	-4.1007	0.045028	0.10597	0.99598	115	1	-4.1007		1.34652		#N/A	1.34652
UBAP1	10	0.85623	0.96226	0.990169	1049	2	-1.4142	0.045512	0.10688	0.99598	116	2	-1.4142		1.34187		#N/A	1.34187
KMT2D	10	0.78347	0.93826	0.990169	1014	4	-4.6854	0.045901	0.1076	0.99598	117	1	-4.6854		1.33818		#N/A	1.33818
ALG13	10	0.080804	0.27637	0.935911	312	6	-5.7145	0.047465	0.11079	1	118	2	-5.7145		1.32363		#N/A	1.32363
WDTC1	10	0.45606	0.76785	0.990169	813	4	-4.6134	0.047645	0.11115	1	119	1	-4.6134		1.32198		#N/A	1.32198
WHSC1	10	0.61315	0.86909	0.990169	924	5	-4.554	0.048928	0.11336	1	120	3	-4.554		1.31044		#N/A	1.31044
39508	10	0.14886	0.41992	0.96282	462	6	-5.8837	0.049386	0.11426	1	121	1	-5.8837		1.3064		#N/A	1.3064
HECTD1	10	0.94071	0.98518	0.995285	1072	2	-1.7274	0.04945	0.11434	1	122	3	-1.7274		1.30583		#N/A	1.30583
HECTD2	10	0.80388	0.94641	0.990169	1028	3	-4.362	0.049844	0.11514	1	123	3	-4.362		1.30239		#N/A	1.30239
KDM1B	10	0.49121	0.79134	0.990169	837	4	-4.8629	0.050255	0.1158	1	124	1	-4.8629		1.29882		#N/A	1.29882
ANAPC7	10	0.17453	0.46516	0.980092	511	5	-5.1766	0.05124	0.11771	1	125	2	-5.1766		1.29039		#N/A	1.29039
PHF19	10	0.73438	0.91925	0.990169	986	1	-1.6926	0.051568	0.11842	1	126	3	-1.6926		1.28762		#N/A	1.28762
BIRC2	10	0.44034	0.75666	0.990169	801	2	-2.6146	0.051992	0.11906	1	127	2	-2.6146		1.28406		#N/A	1.28406
CCL18	10	0.054751	0.21381	0.918268	250	7	-6.1957	0.053512	0.12192	1	128	2	-6.1957		1.27155		#N/A	1.27155
PSMF1	10	0.058523	0.22355	0.921799	257	5	-5.299	0.053725	0.1223	1	129	1	-5.299		1.26982		#N/A	1.26982
FAF1	10	0.062713	0.23383	0.921799	265	6	-5.6371	0.053971	0.12278	1	130	2	-5.6371		1.26784		#N/A	1.26784
FBXL5	10	0.15253	0.42638	0.96282	474	5	-5.3352	0.055456	0.1254	1	131	1	-5.3352		1.25605		#N/A	1.25605
USP48	10	0.1606	0.44107	0.972457	485	5	-5.1326	0.05632	0.12701	1	132	1	-5.1326		1.24934		#N/A	1.24934
CUL4B	10	0.42837	0.74784	0.990169	791	3	-3.5734	0.056645	0.12773	1	133	3	-3.5734		1.24684		#N/A	1.24684
RHOBTB3	10	0.044441	0.18182	0.889737	215	3	-4.3113	0.057209	0.1289	1	134	3	-4.3113		1.24254		#N/A	1.24254
KLHL18	10	0.71532	0.91168	0.990169	967	2	-3.1405	0.059204	0.13247	1	135	3	-3.1405		1.22765		#N/A	1.22765
BTBD17	10	0.79439	0.94244	0.990169	1020	4	-4.8305	0.060071	0.13421	1	136	2	-4.8305		1.22134		#N/A	1.22134
USP15	10	0.29806	0.62327	0.990169	658	4	-3.0435	0.060797	0.13554	1	137	3	-3.0435		1.21612		#N/A	1.21612
PRPF19	10	0.86005	0.96317	0.990169	1051	2	-4.2138	0.061491	0.13689	1	138	1	-4.2138		1.21119		#N/A	1.21119
TOM1L1	10	0.19707	0.49648	0.990169	534	6	-5.7124	0.061528	0.13693	1	139	3	-5.7124		1.21093		#N/A	1.21093
TRIM74	10	0.001365	0.010034	0.575608	14	4	-2.0733	0.061822	0.1375	1	140	3	-2.0733		1.20886		#N/A	1.20886
RNF220	10	0.91855	0.97841	0.993194	1064	2	-3.538	0.062351	0.13855	1	141	2	-3.538		1.20516		#N/A	1.20516
STAMBP	10	0.57439	0.8458	0.990169	899	5	-4.3514	0.062411	0.13869	1	142	3	-4.3514		1.20474		#N/A	1.20474
RNF170	10	0.25865	0.57622	0.990169	611	5	-5.2124	0.062707	0.13913	1	143	3	-5.2124		1.20268		#N/A	1.20268
GGA2	10	0.20944	0.51342	0.990169	550	3	-0.09862	0.063152	0.13995	1	144	3	-0.09862		1.19961		#N/A	1.19961
ZBTB1	10	0.41556	0.73845	0.990169	781	3	-2.1317	0.063748	0.14121	1	145	3	-2.1317		1.19553		#N/A	1.19553
TRIM48	10	0.08367	0.28303	0.935911	324	6	-5.7981	0.064496	0.14249	1	146	1	-5.7981		1.19047		#N/A	1.19047
TRIM49B	10	0.71676	0.91219	0.990169	969	3	-4.5894	0.064496	0.14249	1	147	2	-4.5894		1.19047		#N/A	1.19047
KCTD18	10	0.1639	0.4468	0.972457	490	6	-5.8019	0.064497	0.14249	1	148	3	-5.8019		1.19046		#N/A	1.19046
KBTBD7	10	0.021406	0.10157	0.866755	123	4	-4.96	0.065099	0.14359	1	149	3	-4.96		1.18643		#N/A	1.18643
SKP2	10	0.11427	0.35052	0.938528	399	4	-4.2313	0.065552	0.14463	1	150	3	-4.2313		1.18341		#N/A	1.18341
RNF148	10	0.006305	0.037003	0.708689	54	5	-5.6802	0.065781	0.14499	1	151	2	-5.6802		1.1819		#N/A	1.1819
PCGF3	10	0.79741	0.94365	0.990169	1023	3	-3.4059	0.066464	0.14609	1	152	3	-3.4059		1.17741		#N/A	1.17741
PHF12	10	0.27824	0.59958	0.990169	629	5	-5.2389	0.066617	0.14642	1	153	3	-5.2389		1.17641		#N/A	1.17641
KLHL33	10	0.30103	0.62678	0.990169	661	5	-5.2824	0.067654	0.14816	1	154	2	-5.2824		1.16971		#N/A	1.16971
SH3KBP1	10	0.51593	0.80841	0.990169	855	5	-4.2587	0.067904	0.14865	1	155	2	-4.2587		1.1681		#N/A	1.1681
ASB4	10	0.73342	0.91884	0.990169	984	3	-2.3268	0.068927	0.15034	1	156	3	-2.3268		1.16161		#N/A	1.16161
USP22	10	0.046678	0.18866	0.889737	221	5	-5.3639	0.0692	0.15076	1	157	1	-5.3639		1.15989		#N/A	1.15989
NBR1	10	0.30531	0.63156	0.990169	666	4	-2.9211	0.069706	0.15168	1	158	3	-2.9211		1.15673		#N/A	1.15673
TRIM72	10	0.72965	0.91728	0.990169	979	3	-2.4969	0.070489	0.15306	1	159	3	-2.4969		1.15188		#N/A	1.15188
ZBTB8A	10	0.068782	0.2487	0.925572	288	5	-5.2848	0.071751	0.15544	1	160	3	-5.2848		1.14417		#N/A	1.14417
FBXL3	10	0.006285	0.036921	0.708689	53	7	-6.5919	0.071757	0.15544	1	161	1	-6.5919		1.14414		#N/A	1.14414
TNFAIP3	10	0.42917	0.74847	0.990169	792	3	-0.65676	0.073986	0.15979	1	162	3	-0.65676		1.13085		#N/A	1.13085
KCNA2	10	0.88202	0.96874	0.991638	1057	2	-3.2984	0.07447	0.16078	1	163	3	-3.2984		1.12802		#N/A	1.12802
ZFYVE19	10	0.078312	0.27097	0.935911	301	5	-5.6739	0.074631	0.16107	1	164	3	-5.6739		1.12708		#N/A	1.12708
FBXW10	10	0.006806	0.039682	0.728394	57	5	-3.862	0.075297	0.16243	1	165	2	-3.862		1.12322		#N/A	1.12322
KCTD13	10	0.56695	0.84129	0.990169	891	2	-3.7309	0.075816	0.16349	1	166	2	-3.7309		1.12024		#N/A	1.12024
UBE2B	10	0.1088	0.33971	0.938528	381	5	-3.5069	0.076582	0.1647	1	167	3	-3.5069		1.11587		#N/A	1.11587
USP9Y	10	0.23114	0.54186	0.990169	577	3	-1.2915	0.076598	0.16474	1	168	2	-1.2915		1.11578		#N/A	1.11578
TOM1	10	0.74611	0.92394	0.990169	991	4	-5.0015	0.076852	0.16525	1	169	2	-5.0015		1.11434		#N/A	1.11434
AUP1	10	0.67562	0.89602	0.990169	949	4	-4.6155	0.07691	0.16533	1	170	3	-4.6155		1.11402		#N/A	1.11402
RFPL4B	10	0.11111	0.34449	0.938528	387	6	-5.7112	0.077121	0.16575	1	171	2	-5.7112		1.11283		#N/A	1.11283
WWP1	10	0.92788	0.98127	0.993194	1069	2	-1.129	0.077383	0.16624	1	172	2	-1.129		1.11135		#N/A	1.11135
FBXO21	10	0.40014	0.72695	0.990169	765	4	-5.165	0.07817	0.16793	1	173	2	-5.165		1.10696		#N/A	1.10696
PJA1	10	0.15046	0.42255	0.96282	468	7	-5.6616	0.078545	0.16844	1	174	2	-5.6616		1.10488		#N/A	1.10488
PHF16	10	0.1855	0.48056	0.98805	523	6	-5.6443	0.078558	0.16848	1	175	3	-5.6443		1.10481		#N/A	1.10481
USP29	10	0.018826	0.091682	0.866755	103	6	-5.458	0.081078	0.17123	1	176	2	-5.458		1.0911		#N/A	1.0911
TRIM28	10	0.37803	0.71028	0.990169	746	4	-4.9436	0.082764	0.17334	1	177	1	-4.9436		1.08216		#N/A	1.08216
SYTL4	10	0.35586	0.68796	0.990169	723	6	-5.393	0.084567	0.17535	1	178	2	-5.393		1.0728		#N/A	1.0728
RFPL2	10	0.004089	0.025155	0.658876	40	5	-5.202	0.084837	0.1757	1	179	2	-5.202		1.07142		#N/A	1.07142
ABTB1	10	0.082416	0.28019	0.935911	318	4	-4.165	0.085288	0.1762	1	180	1	-4.165		1.06911		#N/A	1.06911
38047	10	0.28373	0.60593	0.990169	636	6	-5.6038	0.085379	0.17634	1	181	2	-5.6038		1.06865		#N/A	1.06865
MID1	10	0.54794	0.82969	0.990169	874	3	-3.8019	0.08565	0.17663	1	182	2	-3.8019		1.06727		#N/A	1.06727
FBXO38	10	0.35185	0.68383	0.990169	720	3	0.15054	0.086465	0.17747	1	183	2	0.15054		1.06316		#N/A	1.06316
USP6	10	0.56048	0.83737	0.990169	889	4	-4.6128	0.086737	0.1778	1	184	2	-4.6128		1.0618		#N/A	1.0618
RMND5A	10	0.1639	0.4468	0.972457	489	6	-5.8662	0.086966	0.17802	1	185	1	-5.8662		1.06065		#N/A	1.06065
PHF20L1	10	0.42642	0.74622	0.990169	789	4	-5.1264	0.087829	0.17883	1	186	2	-5.1264		1.05636		#N/A	1.05636
UCHL1	10	0.12206	0.36708	0.948806	416	4	-4.9043	0.088642	0.17962	1	187	2	-4.9043		1.05236		#N/A	1.05236
UBE2E1	9	0.44295	0.74415	0.990169	802	3	-4.116	0.090122	0.16884	1	188	2	-4.116		1.04517		#N/A	1.04517
MSL2	10	0.86225	0.96366	0.990169	1053	3	-3.3057	0.090578	0.18182	1	189	2	-3.3057		1.04298		#N/A	1.04298
ANAPC1	10	0.076385	0.26656	0.935911	297	5	-5.7259	0.091151	0.18252	1	190	1	-5.7259		1.04024		#N/A	1.04024
LTN1	10	0.043697	0.17946	0.889737	211	7	-5.5638	0.093654	0.18536	1	191	1	-5.5638		1.02847		#N/A	1.02847
TRAF3	10	0.19312	0.49086	0.990169	530	6	-5.6439	0.094193	0.18606	1	192	2	-5.6439		1.02598		#N/A	1.02598
BAZ2B	10	0.42837	0.74784	0.990169	790	3	-4.6953	0.094486	0.18635	1	193	1	-4.6953		1.02463		#N/A	1.02463
PSMB9	10	0.4613	0.77153	0.990169	814	2	-4.4921	0.094753	0.1866	1	194	2	-4.4921		1.02341		#N/A	1.02341
PSMA8	10	0.069664	0.25074	0.929964	289	4	-4.5036	0.095319	0.18726	1	195	2	-4.5036		1.02082		#N/A	1.02082
PEX12	10	0.064926	0.23935	0.921799	274	6	-5.4689	0.09615	0.18821	1	196	1	-5.4689		1.01705		#N/A	1.01705
ASB2	10	0.36714	0.69925	0.990169	734	6	-5.2743	0.096981	0.18917	1	197	2	-5.2743		1.01331		#N/A	1.01331
ZMYND11	10	0.022951	0.10777	0.866755	130	7	-5.8768	0.097811	0.19021	1	198	2	-5.8768		1.00961		#N/A	1.00961
ZBTB3	10	0.20564	0.5081	0.990169	542	6	-5.7397	0.09864	0.19104	1	199	1	-5.7397		1.00595		#N/A	1.00595
TRIM14	10	0.41669	0.7393	0.990169	782	5	-5.3039	0.1003	0.19289	1	200	1	-5.3039		0.998699		#N/A	0.998699
KCNG3	10	0.43974	0.75621	0.990169	800	3	-4.1449	0.1007	0.19342	1	201	2	-4.1449		0.996971		#N/A	0.996971
BTBD7	10	0.42185	0.74294	0.990169	783	5	-4.0421	0.10112	0.19397	1	202	2	-4.0421		0.995163		#N/A	0.995163
BTBD3	10	0.23861	0.55086	0.990169	581	5	-5.0043	0.1036	0.19685	1	203	1	-5.0043		0.98464		#N/A	0.98464
TRIM61	10	0.11452	0.35097	0.938528	403	5	-5.6738	0.10525	0.19896	1	204	1	-5.6738		0.977778		#N/A	0.977778
KLHL14	10	0.52607	0.81533	0.990169	864	4	-4.607	0.10607	0.19995	1	205	1	-4.607		0.974407		#N/A	0.974407
KLHL24	10	0.3076	0.63398	0.990169	673	5	-5.3388	0.1069	0.20101	1	206	1	-5.3388		0.971022		#N/A	0.971022
UCK2	10	0.09226	0.30249	0.935911	345	6	-5.9728	0.10792	0.20217	1	207	2	-5.9728		0.966898		#N/A	0.966898
KLHL29	10	0.69792	0.90508	0.990169	957	4	-3.4018	0.10968	0.2041	1	208	2	-3.4018		0.959873		#N/A	0.959873
MLLT10	10	0.34242	0.67319	0.990169	711	4	-5.0966	0.10997	0.2044	1	209	2	-5.0966		0.958726		#N/A	0.958726
ZNRF2	10	0.28282	0.60505	0.990169	632	5	-5.329	0.111	0.20554	1	210	1	-5.329		0.954677		#N/A	0.954677
FBXL4	10	0.11182	0.34583	0.938528	388	2	-3.2056	0.11145	0.20604	1	211	2	-3.2056		0.95292		#N/A	0.95292
TRIM62	10	0.03626	0.15532	0.888145	188	4	-5.2023	0.11182	0.20645	1	212	1	-5.2023		0.951481		#N/A	0.951481
UBFD1	10	0.75668	0.9278	0.990169	998	3	-2.8683	0.11233	0.207	1	213	2	-2.8683		0.949504		#N/A	0.949504
RAB40C	10	0.079463	0.27337	0.935911	306	6	-5.8058	0.11263	0.20736	1	214	1	-5.8058		0.948346		#N/A	0.948346
RAB40AL	10	0.47782	0.78238	0.990169	826	4	-4.8888	0.11345	0.20832	1	215	2	-4.8888		0.945195		#N/A	0.945195
FSD1L	10	0.032732	0.14309	0.872316	176	2	-4.7754	0.11352	0.20835	1	216	2	-4.7754		0.944928		#N/A	0.944928
KLHL13	10	0.24016	0.55283	0.990169	584	5	-4.4519	0.115	0.20999	1	217	2	-4.4519		0.939302		#N/A	0.939302
PML	10	0.40324	0.72924	0.990169	768	5	-5.3178	0.11679	0.212	1	218	2	-5.3178		0.932594		#N/A	0.932594
KBTBD13	10	0.79684	0.94345	0.990169	1022	3	-4.0063	0.11709	0.21225	1	219	2	-4.0063		0.93148		#N/A	0.93148
ZNF131	9	0.12608	0.36094	0.942324	421	2	-0.3237	0.11748	0.20101	1	220	2	-0.3237		0.930036		#N/A	0.930036
WDR59	10	0.076256	0.26631	0.935911	295	5	-5.1888	0.11753	0.21264	1	221	2	-5.1888		0.929851		#N/A	0.929851
UBE2G2	10	0.57073	0.84362	0.990169	896	4	-2.8978	0.11799	0.21326	1	222	2	-2.8978		0.928155		#N/A	0.928155
PSMB1	10	0.71264	0.91077	0.990169	966	4	-4.5923	0.11834	0.21368	1	223	2	-4.5923		0.926868		#N/A	0.926868
FEM1C	10	0.45282	0.7654	0.990169	808	5	-5.2751	0.11889	0.21438	1	224	2	-5.2751		0.924855		#N/A	0.924855
KCNA4	10	0.68331	0.89887	0.990169	954	4	-2.0143	0.11915	0.21465	1	225	2	-2.0143		0.923906		#N/A	0.923906
FEM1B	10	0.57976	0.84905	0.990169	904	4	-4.3196	0.12159	0.21763	1	226	2	-4.3196		0.915102		#N/A	0.915102
FBXL7	10	0.18994	0.48661	0.990169	528	3	-4.2181	0.12191	0.21805	1	227	2	-4.2181		0.913961		#N/A	0.913961
NA	336	0.98812	1	1	1080	133	-4.7758	0.12393	1	1	228	33	-4.7758		0.906824		#N/A	0.906824
LRRC29	10	0.50173	0.79868	0.990169	845	4	-2.7802	0.12401	0.22055	1	229	2	-2.7802		0.906543		#N/A	0.906543
RING1	10	0.68695	0.90047	0.990169	956	2	-3.5924	0.12556	0.22252	1	230	2	-3.5924		0.901149		#N/A	0.901149
ASB12	10	0.39068	0.71961	0.990169	760	2	-4.5878	0.12724	0.22454	1	231	1	-4.5878		0.895376		#N/A	0.895376
ZBTB37	10	0.67562	0.89602	0.990169	950	4	-4.2166	0.12885	0.22643	1	232	2	-4.2166		0.889916		#N/A	0.889916
ZBTB42	10	0.3301	0.65981	0.990169	698	5	-5.1472	0.13046	0.22823	1	233	2	-5.1472		0.884523		#N/A	0.884523
CUL5	10	0.34832	0.67995	0.990169	716	4	-4.7129	0.13139	0.22921	1	234	2	-4.7129		0.881438		#N/A	0.881438
KCNRG	10	0.48681	0.78837	0.990169	831	4	-4.835	0.13263	0.23052	1	235	2	-4.835		0.877358		#N/A	0.877358
TRIM37	10	0.7069	0.90853	0.990169	960	4	-4.1622	0.13286	0.2308	1	236	1	-4.1622		0.876606		#N/A	0.876606
SQSTM1	10	0.75853	0.92859	0.990169	1001	3	-4.8378	0.13294	0.2309	1	237	2	-4.8378		0.876344		#N/A	0.876344
SOCS1	8	0.79285	0.92453	0.990169	1018	2	-4.6495	0.1338	0.21676	1	238	1	-4.6495		0.873544		#N/A	0.873544
XIAP	10	0.11793	0.35801	0.942324	408	6	-5.6973	0.13446	0.23241	1	239	1	-5.6973		0.871407		#N/A	0.871407
PHF8	10	0.14185	0.40643	0.960773	452	7	-5.4786	0.13606	0.2341	1	240	1	-5.4786		0.86627		#N/A	0.86627
KCTD5	10	0.6103	0.86753	0.990169	920	3	-3.5913	0.13636	0.23443	1	241	2	-3.5913		0.865313		#N/A	0.865313
UHRF1BP1	10	0.044194	0.18104	0.889737	214	5	-4.268	0.13924	0.23782	1	242	2	-4.268		0.856236		#N/A	0.856236
SHKBP1	10	0.039726	0.16671	0.889737	198	7	-5.8466	0.14013	0.23884	1	243	2	-5.8466		0.853469		#N/A	0.853469
KCNF1	10	0.55677	0.83503	0.990169	883	4	-3.0469	0.14083	0.23948	1	244	1	-3.0469		0.851305		#N/A	0.851305
UBE2V2	9	0.00646	0.03565	0.708689	55	5	-6.1319	0.1421	0.23083	1	245	2	-6.1319		0.847406		#N/A	0.847406
TNIP2	10	0.080804	0.27637	0.935911	313	5	-4.9352	0.14265	0.2416	1	246	2	-4.9352		0.845728		#N/A	0.845728
CXXC1	10	0.29574	0.62055	0.990169	657	3	-3.737	0.14296	0.24182	1	247	2	-3.737		0.844785		#N/A	0.844785
UBE2E3	10	0.003822	0.023591	0.649629	38	7	-5.9377	0.14321	0.24214	1	248	2	-5.9377		0.844027		#N/A	0.844027
KLHL21	10	0.42185	0.74294	0.990169	784	4	-5.1774	0.14559	0.24489	1	249	1	-5.1774		0.836868		#N/A	0.836868
LONRF2	10	0.51068	0.80474	0.990169	851	5	-5.0689	0.14638	0.24573	1	250	1	-5.0689		0.834518		#N/A	0.834518
RNF217	10	0.000446	0.003725	0.575608	6	6	-6.2426	0.14716	0.24658	1	251	1	-6.2426		0.83221		#N/A	0.83221
VPS11	5	0.19651	0.42226	0.96282	533	2	-5.0738	0.14726	0.18909	1	252	1	-5.0738		0.831915		#N/A	0.831915
USP8	10	0.17723	0.46898	0.980642	514	6	-5.4865	0.14874	0.2486	1	253	2	-5.4865		0.827572		#N/A	0.827572
RNF103	10	0.3669	0.69904	0.990169	730	4	-5.19	0.14953	0.24944	1	254	2	-5.19		0.825272		#N/A	0.825272
KCNG1	10	0.7069	0.90853	0.990169	962	4	-4.5711	0.15028	0.2501	1	255	2	-4.5711		0.823099		#N/A	0.823099
NPLOC4	10	0.024847	0.11494	0.866755	137	6	-5.5349	0.1506	0.25044	1	256	2	-5.5349		0.822175		#N/A	0.822175
RAB40B	10	0.72781	0.91653	0.990169	975	4	-4.9436	0.1511	0.25098	1	257	2	-4.9436		0.820736		#N/A	0.820736
RNF165	10	0.58042	0.84946	0.990169	905	5	-4.7572	0.15188	0.25201	1	258	2	-4.7572		0.818499		#N/A	0.818499
RNF32	10	0.52607	0.81533	0.990169	865	5	-5.1412	0.15317	0.25325	1	259	2	-5.1412		0.814826		#N/A	0.814826
FBXO47	10	0.089159	0.29539	0.935911	338	6	-5.6107	0.15424	0.25443	1	260	2	-5.6107		0.811803		#N/A	0.811803
CGRRF1	10	0.9035	0.97417	0.993194	1062	3	-1.9931	0.15502	0.25533	1	261	1	-1.9931		0.809612		#N/A	0.809612
AKTIP	10	0.008863	0.050725	0.762995	71	6	-5.4384	0.15639	0.25692	1	262	2	-5.4384		0.805791		#N/A	0.805791
ZBTB18	10	0.65917	0.88916	0.990169	942	3	-4.0136	0.15736	0.25801	1	263	1	-4.0136		0.803106		#N/A	0.803106
TMEM189-UBE2V1	10	0.18124	0.47448	0.980642	520	4	-1.2511	0.15947	0.26064	1	264	2	-1.2511		0.797321		#N/A	0.797321
FBXO9	10	0.11427	0.35052	0.938528	400	6	-5.6225	0.1597	0.26086	1	265	1	-5.6225		0.796695		#N/A	0.796695
ZBTB12	10	0.20564	0.5081	0.990169	541	6	-5.6328	0.16028	0.26156	1	266	2	-5.6328		0.795121		#N/A	0.795121
USP19	10	0.60697	0.8655	0.990169	919	2	-0.17183	0.16126	0.26273	1	267	2	-0.17183		0.792473		#N/A	0.792473
TRIM36	10	0.40324	0.72924	0.990169	769	4	-3.7038	0.16159	0.26305	1	268	2	-3.7038		0.791586		#N/A	0.791586
TRAF4	10	0.60219	0.86301	0.990169	917	4	-4.6849	0.16191	0.26343	1	269	2	-4.6849		0.790726		#N/A	0.790726
USP53	10	0.089859	0.29695	0.935911	339	6	-4.982	0.16203	0.26364	1	270	1	-4.982		0.790405		#N/A	0.790405
KLHL31	10	0.76518	0.93115	0.990169	1006	2	-3.4136	0.16224	0.2639	1	271	2	-3.4136		0.789842		#N/A	0.789842
CCL20	10	0.46323	0.77292	0.990169	817	5	-5.0174	0.16354	0.26537	1	272	2	-5.0174		0.786376		#N/A	0.786376
MYLIP	10	0.42338	0.74413	0.990169	788	2	-4.5711	0.16358	0.26541	1	273	2	-4.5711		0.78627		#N/A	0.78627
TRIM35	10	0.065781	0.24156	0.921799	276	6	-6.0379	0.16583	0.26817	1	274	2	-6.0379		0.780337		#N/A	0.780337
KLHL26	10	0.44582	0.76026	0.990169	803	4	-4.781	0.16591	0.26825	1	275	1	-4.781		0.780127		#N/A	0.780127
TRIM25	10	0.085921	0.28831	0.935911	327	4	-5.0424	0.16668	0.26914	1	276	2	-5.0424		0.778117		#N/A	0.778117
KLHL20	10	0.19404	0.49236	0.990169	532	6	-5.5879	0.16745	0.27004	1	277	1	-5.5879		0.776115		#N/A	0.776115
CDC34	10	0.26918	0.58872	0.990169	622	3	-3.7161	0.16899	0.27177	1	278	1	-3.7161		0.772139		#N/A	0.772139
USP12	10	0.061754	0.23164	0.921799	263	4	-4.7899	0.16945	0.27238	1	279	2	-4.7899		0.770958		#N/A	0.770958
KCTD4	10	0.024294	0.11295	0.866755	136	8	-5.9881	0.16976	0.27271	1	280	1	-5.9881		0.770165		#N/A	0.770165
TRIM73	10	0.002273	0.015126	0.575608	26	4	-2.8825	0.17126	0.27459	1	281	2	-2.8825		0.766344		#N/A	0.766344
ASB1	10	0.61332	0.8692	0.990169	926	4	-4.7567	0.17208	0.2755	1	282	2	-4.7567		0.76427		#N/A	0.76427
RNF139	10	0.56945	0.84279	0.990169	895	4	-4.6849	0.17275	0.27627	1	283	2	-4.6849		0.762582		#N/A	0.762582
SIRT1	10	0.11189	0.34596	0.938528	389	5	-3.2365	0.17284	0.27635	1	284	2	-3.2365		0.762356		#N/A	0.762356
ADRM1	9	0.24608	0.55246	0.990169	595	6	-5.2977	0.17304	0.26822	1	285	1	-5.2977		0.761853		#N/A	0.761853
FBXO40	10	0.52213	0.8126	0.990169	860	5	-4.9659	0.17308	0.27661	1	286	2	-4.9659		0.761753		#N/A	0.761753
POLI	10	0.33015	0.65987	0.990169	704	6	-5.3539	0.17341	0.27699	1	287	2	-5.3539		0.760926		#N/A	0.760926
FBXL12	10	0.7059	0.90816	0.990169	959	3	-5.0121	0.17361	0.27718	1	288	1	-5.0121		0.760425		#N/A	0.760425
CDC20	10	0.40668	0.73205	0.990169	772	4	-4.3741	0.17514	0.27888	1	289	1	-4.3741		0.756615		#N/A	0.756615
USPL1	10	0.034109	0.14806	0.879529	180	8	-6.0989	0.17606	0.27998	1	290	2	-6.0989		0.754339		#N/A	0.754339
PSME2	9	0.45286	0.75258	0.990169	810	3	-1.813	0.17658	0.27244	1	291	2	-1.813		0.753058		#N/A	0.753058
RSPRY1	9	0.01988	0.093145	0.866755	112	4	-5.2269	0.17688	0.27285	1	292	2	-5.2269		0.752321		#N/A	0.752321
KDM5B	10	0.38729	0.71674	0.990169	757	5	-4.9827	0.17839	0.28263	1	293	2	-4.9827		0.748629		#N/A	0.748629
ZNF592	10	0.90208	0.97383	0.993194	1060	3	-4.2161	0.18048	0.28498	1	294	1	-4.2161		0.743571		#N/A	0.743571
TRIM5	10	0.13186	0.38759	0.960773	426	4	-4.1332	0.18105	0.28559	1	295	2	-4.1332		0.742201		#N/A	0.742201
TTC3	10	0.75853	0.92859	0.990169	1002	3	-0.15162	0.18124	0.28578	1	296	1	-0.15162		0.741746		#N/A	0.741746
ASB10	10	0.053292	0.20916	0.909718	246	5	-4.996	0.182	0.28636	1	297	1	-4.996		0.739929		#N/A	0.739929
IPP	10	0.52166	0.81226	0.990169	859	3	-3.7344	0.18205	0.28643	1	298	2	-3.7344		0.739809		#N/A	0.739809
OTUB2	10	0.14083	0.40436	0.960773	444	5	-4.5392	0.18406	0.28893	1	299	2	-4.5392		0.735041		#N/A	0.735041
ZBTB22	10	0.008308	0.047517	0.756771	67	6	-5.2743	0.18428	0.28919	1	300	1	-5.2743		0.734522		#N/A	0.734522
HERC6	10	0.12515	0.37364	0.956686	418	6	-5.8148	0.18473	0.28971	1	301	2	-5.8148		0.733463		#N/A	0.733463
CHD4	9	0.21347	0.5046	0.990169	551	5	-5.7826	0.18542	0.2835	1	302	1	-5.7826		0.731843		#N/A	0.731843
KAT6A	10	0.25546	0.57208	0.990169	605	6	-5.5013	0.18579	0.29092	1	303	1	-5.5013		0.730978		#N/A	0.730978
RNF43	10	0.17437	0.46497	0.980092	508	4	-4.5878	0.18675	0.29197	1	304	2	-4.5878		0.728739		#N/A	0.728739
USP35	10	0.32824	0.65775	0.990169	697	4	-3.4455	0.18708	0.29241	1	305	2	-3.4455		0.727973		#N/A	0.727973
UBE2T	10	0.10556	0.33256	0.938528	373	5	-5.1669	0.1873	0.29266	1	306	1	-5.1669		0.727462		#N/A	0.727462
PEX2	10	0.51593	0.80841	0.990169	854	4	-4.2454	0.18775	0.29315	1	307	2	-4.2454		0.72642		#N/A	0.72642
LNX1	10	0.5553	0.83429	0.990169	879	4	-5.1004	0.18957	0.29537	1	308	1	-5.1004		0.72223		#N/A	0.72223
TRIL	10	0.45282	0.7654	0.990169	809	5	-5.1536	0.19146	0.29761	1	309	2	-5.1536		0.717922		#N/A	0.717922
UBL4A	10	0.079252	0.27295	0.935911	303	6	-5.3404	0.19214	0.29833	1	310	2	-5.3404		0.716382		#N/A	0.716382
FBXO6	10	0.6142	0.86978	0.990169	927	4	-4.8245	0.19349	0.30011	1	311	2	-4.8245		0.713341		#N/A	0.713341
ECT2L	10	0.52213	0.8126	0.990169	861	5	-5.2412	0.19417	0.30099	1	312	2	-5.2412		0.711818		#N/A	0.711818
SCAF11	10	0.67534	0.89593	0.990169	948	4	-5.1515	0.19484	0.30179	1	313	2	-5.1515		0.710322		#N/A	0.710322
FBXW11	10	0.045751	0.18573	0.889737	217	8	-6.1314	0.19552	0.30255	1	314	2	-6.1314		0.708809		#N/A	0.708809
USP2	10	0.022029	0.10421	0.866755	126	5	-5.4248	0.19557	0.30256	1	315	1	-5.4248		0.708698		#N/A	0.708698
STAM	10	0.023674	0.1106	0.866755	135	4	-4.7244	0.19586	0.30292	1	316	2	-4.7244		0.708054		#N/A	0.708054
BARD1	10	0.37446	0.70702	0.990169	739	3	-4.4865	0.19632	0.3035	1	317	1	-4.4865		0.707035		#N/A	0.707035
GZF1	10	0.48519	0.78727	0.990169	829	3	-4.1137	0.19707	0.30446	1	318	1	-4.1137		0.705379		#N/A	0.705379
NFX1	10	0.029725	0.13258	0.87086	159	6	-5.5001	0.19782	0.30515	1	319	1	-5.5001		0.70373		#N/A	0.70373
SLX4	10	0.16873	0.45555	0.976953	502	5	-5.1035	0.19856	0.30607	1	320	1	-5.1035		0.702108		#N/A	0.702108
RNF2	10	0.15559	0.43177	0.970143	478	5	-5.5556	0.19925	0.30686	1	321	2	-5.5556		0.700602		#N/A	0.700602
KCNA10	10	0.44775	0.76174	0.990169	804	4	-3.6579	0.19931	0.30689	1	322	2	-3.6579		0.700471		#N/A	0.700471
BACH2	10	0.32409	0.65306	0.990169	689	4	-5.1266	0.2013	0.30924	1	323	2	-5.1266		0.696156		#N/A	0.696156
EIF3F	10	0.001427	0.010418	0.575608	15	6	-6.0641	0.20154	0.3095	1	324	1	-6.0641		0.695639		#N/A	0.695639
ZBTB40	10	0.79741	0.94365	0.990169	1025	3	-2.0279	0.20232	0.31042	1	325	2	-2.0279		0.693961		#N/A	0.693961
DCAF16	10	0.017609	0.087148	0.866755	102	2	-3.9434	0.20368	0.31213	1	326	2	-3.9434		0.691052		#N/A	0.691052
BIRC8	10	0.80489	0.94676	0.990169	1030	4	-4.3906	0.20451	0.31312	1	327	1	-4.3906		0.689285		#N/A	0.689285
IRF2BP1	10	0.38272	0.71352	0.990169	750	4	-4.0678	0.20471	0.31333	1	328	2	-4.0678		0.688861		#N/A	0.688861
TRIM26	10	0.12515	0.37364	0.956686	420	6	-5.9105	0.20599	0.31468	1	329	1	-5.9105		0.686154		#N/A	0.686154
MDM4	10	0.47978	0.78363	0.990169	828	4	-4.5436	0.20673	0.31564	1	330	1	-4.5436		0.684596		#N/A	0.684596
USP43	10	0.10525	0.3319	0.938528	372	5	-5.0643	0.20676	0.31569	1	331	2	-5.0643		0.684533		#N/A	0.684533
FAM115A	10	0.22762	0.53731	0.990169	570	4	-2.917	0.2071	0.31605	1	332	2	-2.917		0.68382		#N/A	0.68382
ASB15	10	0.91877	0.97845	0.993194	1065	1	-0.47242	0.20779	0.31687	1	333	2	-0.47242		0.682375		#N/A	0.682375
PDC	10	0.031731	0.13951	0.87086	172	7	-6.067	0.2082	0.31738	1	334	2	-6.067		0.681519		#N/A	0.681519
DEF8	10	0.56373	0.83922	0.990169	890	3	-3.0927	0.21115	0.32091	1	335	1	-3.0927		0.675409		#N/A	0.675409
UBTD2	10	0.022079	0.10441	0.866755	127	6	-5.3204	0.21122	0.32101	1	336	2	-5.3204		0.675265		#N/A	0.675265
KCND3	10	0.83876	0.95812	0.990169	1043	2	-4.5033	0.21328	0.32357	1	337	2	-4.5033		0.67105		#N/A	0.67105
KLHL15	10	0.046678	0.18866	0.889737	222	5	-5.5654	0.21335	0.32365	1	338	1	-5.5654		0.670907		#N/A	0.670907
BRPF3	10	0.091685	0.3011	0.935911	344	3	-4.9964	0.21409	0.32446	1	339	1	-4.9964		0.669404		#N/A	0.669404
TRPC4AP	10	0.34024	0.67089	0.990169	707	5	-3.7641	0.21431	0.32468	1	340	2	-3.7641		0.668958		#N/A	0.668958
BTBD1	10	0.47782	0.78238	0.990169	825	4	-4.9253	0.21628	0.3268	1	341	1	-4.9253		0.664984		#N/A	0.664984
PCGF5	10	0.035379	0.1523	0.879529	185	5	-5.0334	0.21638	0.32687	1	342	2	-5.0334		0.664783		#N/A	0.664783
PCGF1	10	0.32633	0.65548	0.990169	691	5	-4.9146	0.21672	0.32724	1	343	2	-4.9146		0.664101		#N/A	0.664101
SPOPL	10	0.37714	0.70961	0.990169	745	2	-1.8869	0.21775	0.32827	1	344	2	-1.8869		0.662042		#N/A	0.662042
ZNRF4	10	0.81357	0.94979	0.990169	1033	4	-4.136	0.21879	0.32943	1	345	2	-4.136		0.659973		#N/A	0.659973
RBBP6	10	0.38729	0.71674	0.990169	759	3	-4.424	0.2192	0.3299	1	346	1	-4.424		0.659159		#N/A	0.659159
UBE2K	10	0.40049	0.72727	0.990169	766	2	-0.77775	0.21948	0.33027	1	347	2	-0.77775		0.658605		#N/A	0.658605
RNF121	10	0.064926	0.23935	0.921799	273	3	-4.2881	0.22086	0.3317	1	348	2	-4.2881		0.655883		#N/A	0.655883
DCST1	10	0.096116	0.31101	0.938528	354	5	-5.2691	0.22155	0.33252	1	349	2	-5.2691		0.654528		#N/A	0.654528
UBA3	10	0.008043	0.046099	0.756771	64	7	-6.4549	0.2219	0.33302	1	350	2	-6.4549		0.653843		#N/A	0.653843
RAB40A	10	0.10684	0.33547	0.938528	374	5	-5.7233	0.22242	0.33376	1	351	2	-5.7233		0.652826		#N/A	0.652826
PELI1	10	0.14886	0.41992	0.96282	461	6	-5.4588	0.22429	0.33582	1	352	1	-5.4588		0.64919		#N/A	0.64919
UBE2NL	10	0.38729	0.71674	0.990169	758	4	-1.9327	0.22432	0.33587	1	353	2	-1.9327		0.649132		#N/A	0.649132
BTBD18	10	0.019399	0.09405	0.866755	107	6	-5.5604	0.22501	0.3367	1	354	1	-5.5604		0.647798		#N/A	0.647798
SH3RF2	10	0.064422	0.23822	0.921799	271	5	-5.2945	0.22573	0.33773	1	355	2	-5.2945		0.646411		#N/A	0.646411
USP17L5	5	0.094899	0.24683	0.921799	353	3	-5.6624	0.22592	0.25003	1	356	1	-5.6624		0.646045		#N/A	0.646045
PSMD8	10	0.80701	0.94746	0.990169	1032	3	-4.1007	0.22646	0.33856	1	357	1	-4.1007		0.645008		#N/A	0.645008
MYSM1	10	0.046773	0.18907	0.889737	223	6	-5.3959	0.2279	0.34019	1	358	1	-5.3959		0.642256		#N/A	0.642256
FAF2	10	0.43164	0.75035	0.990169	794	2	-2.4153	0.22953	0.3422	1	359	2	-2.4153		0.639161		#N/A	0.639161
ZFAND4	10	0.25865	0.57622	0.990169	610	5	-4.7782	0.23022	0.34298	1	360	2	-4.7782		0.637857		#N/A	0.637857
40238	10	0.32724	0.65653	0.990169	695	5	-5.0806	0.23078	0.34372	1	361	1	-5.0806		0.636802		#N/A	0.636802
DCAF17	10	0.37539	0.70794	0.990169	743	5	-5.1123	0.23222	0.34562	1	362	1	-5.1123		0.6341		#N/A	0.6341
USP18	10	0.001873	0.012959	0.575608	20	6	-6.6669	0.23231	0.34573	1	363	2	-6.6669		0.633932		#N/A	0.633932
38412	10	0.30569	0.63188	0.990169	668	6	-5.3653	0.23293	0.34651	1	364	1	-5.3653		0.632775		#N/A	0.632775
ATXN3L	10	0.54886	0.83024	0.990169	875	4	-3.3546	0.2337	0.34748	1	365	2	-3.3546		0.631341		#N/A	0.631341
PDZRN4	10	0.1639	0.4468	0.972457	491	6	-5.8454	0.23405	0.34805	1	366	2	-5.8454		0.630691		#N/A	0.630691
KLHL10	10	0.29194	0.61572	0.990169	648	6	-4.8132	0.23437	0.34838	1	367	1	-4.8132		0.630098		#N/A	0.630098
RNF216	10	0.86225	0.96366	0.990169	1054	3	-2.7852	0.23475	0.34882	1	368	2	-2.7852		0.629394		#N/A	0.629394
UBXN2A	10	0.10373	0.32817	0.938528	369	7	-5.5654	0.23508	0.34916	1	369	1	-5.5654		0.628784		#N/A	0.628784
TRIM7	10	0.14185	0.40643	0.960773	450	7	-5.5511	0.2351	0.34918	1	370	2	-5.5511		0.628747		#N/A	0.628747
CPSF1	9	0.3723	0.68061	0.990169	736	4	-4.8085	0.23586	0.34514	1	371	1	-4.8085		0.627346		#N/A	0.627346
BTBD16	10	0.016252	0.081955	0.866755	100	8	-6.2682	0.23651	0.35083	1	372	1	-6.2682		0.62615		#N/A	0.62615
ZBTB33	10	0.41556	0.73845	0.990169	780	3	-5.0165	0.23722	0.35163	1	373	1	-5.0165		0.624849		#N/A	0.624849
GPR75-ASB3	10	0.045901	0.18613	0.889737	220	4	-2.6633	0.23772	0.35219	1	374	2	-2.6633		0.623934		#N/A	0.623934
ASB3	10	0.1506	0.4228	0.96282	471	6	-5.5654	0.23772	0.35219	1	375	2	-5.5654		0.623934		#N/A	0.623934
TNIP3	9	0.078347	0.26431	0.935911	302	4	-5.2269	0.23779	0.34756	1	376	1	-5.2269		0.623806		#N/A	0.623806
UBE2O	10	0.000773	0.006185	0.575608	9	6	-6.0029	0.24007	0.35475	1	377	1	-6.0029		0.619662		#N/A	0.619662
TRIM29	10	0.64237	0.88269	0.990169	936	3	-4.1417	0.2422	0.35728	1	378	1	-4.1417		0.615826		#N/A	0.615826
UBE2C	10	0.65554	0.88758	0.990169	940	4	-4.4398	0.24418	0.35953	1	379	2	-4.4398		0.61229		#N/A	0.61229
FBXO31	10	0.40879	0.73345	0.990169	774	4	-4.8865	0.24574	0.36118	1	380	1	-4.8865		0.609524		#N/A	0.609524
KLHL4	10	0.31646	0.64411	0.990169	684	6	-5.3431	0.24734	0.36306	1	381	2	-5.3431		0.606706		#N/A	0.606706
CBLB	10	0.70691	0.90854	0.990169	964	4	-4.9012	0.24927	0.36518	1	382	1	-4.9012		0.60333		#N/A	0.60333
PSMG1	10	0.26918	0.58872	0.990169	621	5	-5.1766	0.24944	0.36538	1	383	2	-5.1766		0.603034		#N/A	0.603034
UBE4A	10	0.29194	0.61572	0.990169	649	5	-5.3804	0.24979	0.36571	1	384	2	-5.3804		0.602425		#N/A	0.602425
PSMA7	10	0.49574	0.79442	0.990169	839	4	-5.0048	0.25137	0.36771	1	385	1	-5.0048		0.599687		#N/A	0.599687
KCTD17	10	0.21805	0.52509	0.990169	557	6	-5.6243	0.25207	0.36845	1	386	1	-5.6243		0.598479		#N/A	0.598479
ASB14	10	0.10997	0.34198	0.938528	385	6	-5.9442	0.2526	0.36901	1	387	2	-5.9442		0.597567		#N/A	0.597567
RBCK1	10	0.42338	0.74413	0.990169	787	5	-5.2491	0.25436	0.37096	1	388	2	-5.2491		0.594551		#N/A	0.594551
RNF34	10	0.58213	0.85041	0.990169	906	4	-3.086	0.25471	0.37137	1	389	2	-3.086		0.593954		#N/A	0.593954
MGRN1	10	0.50649	0.80187	0.990169	849	4	-4.6725	0.25487	0.37154	1	390	1	-4.6725		0.593681		#N/A	0.593681
RNF146	10	0.11619	0.35425	0.942324	404	6	-5.2887	0.25506	0.37175	1	391	2	-5.2887		0.593358		#N/A	0.593358
RHBDD1	10	0.001774	0.012365	0.575608	18	6	-6.5333	0.25612	0.37292	1	392	2	-6.5333		0.591557		#N/A	0.591557
37681	10	0.11346	0.34893	0.938528	393	6	-5.8389	0.25647	0.37338	1	393	2	-5.8389		0.590963		#N/A	0.590963
MKRN3	10	0.24574	0.55983	0.990169	594	5	-5.2261	0.25682	0.37376	1	394	2	-5.2261		0.590371		#N/A	0.590371
PSMB2	10	0.15267	0.42673	0.96282	476	5	-4.5961	0.25697	0.37396	1	395	1	-4.5961		0.590118		#N/A	0.590118
USP51	10	0.034541	0.14939	0.879529	182	6	-6.189	0.25999	0.3772	1	396	2	-6.189		0.585043		#N/A	0.585043
BTBD11	10	0.51068	0.80474	0.990169	852	5	-4.6899	0.26069	0.37796	1	397	2	-4.6899		0.583876		#N/A	0.583876
TOPORS	10	0.62674	0.87663	0.990169	931	4	-4.6328	0.26246	0.3799	1	398	2	-4.6328		0.580937		#N/A	0.580937
FBXW7	10	0.1335	0.39045	0.960773	430	7	-5.4711	0.26316	0.38077	1	399	2	-5.4711		0.57978		#N/A	0.57978
DCAF8	10	0.36006	0.69209	0.990169	727	5	-5.2438	0.26351	0.38111	1	400	2	-5.2438		0.579203		#N/A	0.579203
PIAS3	10	0.25184	0.56748	0.990169	598	5	-5.2803	0.2639	0.38161	1	401	1	-5.2803		0.578561		#N/A	0.578561
OTUD1	10	0.24007	0.55267	0.990169	582	5	-5.4463	0.26459	0.3824	1	402	1	-5.4463		0.577427		#N/A	0.577427
KCND2	10	0.30564	0.6318	0.990169	667	5	-5.2195	0.26528	0.38318	1	403	2	-5.2195		0.576295		#N/A	0.576295
ASB17	10	0.066312	0.24274	0.921799	279	6	-5.5179	0.26528	0.38319	1	404	1	-5.5179		0.576295		#N/A	0.576295
USP36	10	0.02653	0.12131	0.866755	146	6	-5.8214	0.26666	0.38484	1	405	1	-5.8214		0.574042		#N/A	0.574042
OTUD3	10	0.46546	0.77439	0.990169	819	3	-1.2489	0.26934	0.38819	1	406	2	-1.2489		0.569699		#N/A	0.569699
ASB8	10	0.73958	0.92122	0.990169	989	3	-4.3556	0.26987	0.38892	1	407	2	-4.3556		0.568845		#N/A	0.568845
RNF149	9	0.24484	0.55082	0.990169	587	3	-4.1674	0.27184	0.36822	1	408	1	-4.1674		0.565687		#N/A	0.565687
ZBTB44	10	0.008269	0.047379	0.756771	66	6	-6.3698	0.27215	0.39172	1	409	1	-6.3698		0.565192		#N/A	0.565192
RCBTB1	10	0.002116	0.014202	0.575608	23	8	-6.7858	0.2742	0.39429	1	410	1	-6.7858		0.561933		#N/A	0.561933
KBTBD6	10	0.041529	0.17269	0.889737	204	5	-5.1887	0.27517	0.39527	1	411	2	-5.1887		0.560399		#N/A	0.560399
BRCC3	10	0.46908	0.77671	0.990169	820	4	-2.6032	0.27587	0.39601	1	412	2	-2.6032		0.559296		#N/A	0.559296
RNF24	10	0.15841	0.4369	0.972457	482	5	-5.2458	0.27625	0.39645	1	413	2	-5.2458		0.558698		#N/A	0.558698
UBXN2B	10	0.62615	0.87641	0.990169	930	4	-3.1309	0.27729	0.39765	1	414	2	-3.1309		0.557066		#N/A	0.557066
COPS6	10	0.00344	0.021635	0.616597	37	7	-5.7393	0.27964	0.40054	1	415	1	-5.7393		0.553401		#N/A	0.553401
TCEB2	10	0.36453	0.69658	0.990169	729	4	-4.1922	0.28047	0.40148	1	416	2	-4.1922		0.552114		#N/A	0.552114
KIAA0226L	10	0.16594	0.45067	0.972457	498	6	-5.8015	0.28047	0.40148	1	417	2	-5.8015		0.552114		#N/A	0.552114
KBTBD12	10	0.012814	0.068617	0.849371	87	6	-6.4802	0.28235	0.4036	1	418	1	-6.4802		0.549212		#N/A	0.549212
UBE3D	10	0.002555	0.01668	0.575608	30	7	-5.7147	0.28302	0.40397	1	419	1	-5.7147		0.548183		#N/A	0.548183
RNF144B	10	0.52607	0.81533	0.990169	863	4	-4.074	0.28504	0.40486	1	420	1	-4.074		0.545094		#N/A	0.545094
TRIM38	10	0.27173	0.59207	0.990169	623	5	-5.4789	0.28639	0.40544	1	421	1	-5.4789		0.543042		#N/A	0.543042
TRIM64	10	0.15046	0.42255	0.96282	470	7	-5.3429	0.2964	0.4109	1	422	1	-5.3429		0.528122		#N/A	0.528122
SIAH2	9	0.25245	0.56119	0.990169	600	5	-4.6801	0.29799	0.38261	1	423	1	-4.6801		0.525798		#N/A	0.525798
CALCOCO2	10	0.003879	0.023994	0.649629	39	9	-6.079	0.29971	0.41261	1	424	1	-6.079		0.523299		#N/A	0.523299
KLHL34	10	0.53473	0.82106	0.990169	868	5	-5.2824	0.30103	0.41322	1	425	1	-5.2824		0.52139		#N/A	0.52139
INTS12	10	0.11386	0.34968	0.938528	394	7	-5.5848	0.30235	0.41389	1	426	1	-5.5848		0.51949		#N/A	0.51949
ZBTB5	10	0.30884	0.6354	0.990169	676	4	-5.1107	0.30366	0.41467	1	427	1	-5.1107		0.517612		#N/A	0.517612
FBXO46	10	0.54369	0.82677	0.990169	873	2	-4.299	0.30432	0.41509	1	428	1	-4.299		0.51667		#N/A	0.51667
ZSWIM2	10	0.28632	0.60907	0.990169	641	4	-4.7887	0.30629	0.41603	1	429	1	-4.7887		0.513867		#N/A	0.513867
TRIM51	2	0.58344	0.60334	0.990169	908	1	-3.8378	0.30669	0.30587	1	430	0	-3.8378		0.5133		#N/A	0.5133
USP13	10	0.005697	0.033977	0.708689	49	6	-6.185	0.30694	0.41631	1	431	1	-6.185		0.512947		#N/A	0.512947
USP10	10	0.010362	0.058057	0.801205	76	5	-5.9461	0.30825	0.417	1	432	1	-5.9461		0.511097		#N/A	0.511097
ANKRD13A	10	0.53775	0.82308	0.990169	871	4	-4.4449	0.30956	0.41772	1	433	1	-4.4449		0.509255		#N/A	0.509255
PHF6	10	0.27313	0.59364	0.990169	624	5	-5.4789	0.31021	0.41806	1	434	1	-5.4789		0.508344		#N/A	0.508344
PHF17	10	0.01974	0.095211	0.866755	109	8	-6.0472	0.31151	0.41866	1	435	1	-6.0472		0.506528		#N/A	0.506528
FBXO30	10	0.023494	0.10996	0.866755	134	8	-6.45	0.31281	0.41919	1	436	1	-6.45		0.504719		#N/A	0.504719
USP26	10	0.018826	0.091682	0.866755	104	4	-4.8418	0.31346	0.4195	1	437	1	-4.8418		0.503818		#N/A	0.503818
RAG1	10	0.37539	0.70794	0.990169	741	5	-5.1497	0.31411	0.41978	1	438	1	-5.1497		0.502918		#N/A	0.502918
ASB13	10	0.92788	0.98127	0.993194	1070	2	-2.9245	0.31476	0.42013	1	439	1	-2.9245		0.50202		#N/A	0.50202
UBE2Z	10	0.83312	0.95666	0.990169	1040	2	-3.2805	0.3167	0.4212	1	440	1	-3.2805		0.499352		#N/A	0.499352
IKBKG	10	0.31948	0.64756	0.990169	686	4	-3.0616	0.31734	0.42151	1	441	1	-3.0616		0.498475		#N/A	0.498475
RNF20	10	0.001801	0.012493	0.575608	19	9	-6.543	0.31799	0.42196	1	442	1	-6.543		0.497587		#N/A	0.497587
PSMD9	10	0.6677	0.89234	0.990169	946	4	-4.9512	0.31992	0.42287	1	443	1	-4.9512		0.494959		#N/A	0.494959
ZBTB39	9	0.32352	0.63435	0.990169	688	4	-4.3999	0.32098	0.3954	1	444	1	-4.3999		0.493522		#N/A	0.493522
RNF144A	10	0.83303	0.95665	0.990169	1039	3	-3.3538	0.32185	0.42404	1	445	1	-3.3538		0.492346		#N/A	0.492346
RNF31	10	0.11716	0.35635	0.942324	406	7	-5.6384	0.32313	0.4247	1	446	1	-5.6384		0.490623		#N/A	0.490623
VPS18	10	0.84156	0.95874	0.990169	1044	1	-2.5916	0.32441	0.42548	1	447	1	-2.5916		0.488906		#N/A	0.488906
KRTAP5-9	10	0.04328	0.17826	0.889737	210	4	-3.7748	0.32569	0.4262	1	448	1	-3.7748		0.487196		#N/A	0.487196
AREL1	10	0.39484	0.72292	0.990169	763	4	-4.7407	0.32633	0.42658	1	449	1	-4.7407		0.486343		#N/A	0.486343
UBE3C	10	0.73342	0.91884	0.990169	985	3	-4.4592	0.32824	0.4277	1	450	1	-4.4592		0.483808		#N/A	0.483808
PHF11	10	0.20562	0.50809	0.990169	540	6	-5.6482	0.32887	0.42797	1	451	1	-5.6482		0.482976		#N/A	0.482976
NEURL1B	10	0.042296	0.17537	0.889737	206	8	-5.6713	0.33331	0.43029	1	452	1	-5.6713		0.477152		#N/A	0.477152
CUL9	10	0.21811	0.52516	0.990169	558	3	-3.8783	0.33394	0.43061	1	453	1	-3.8783		0.476332		#N/A	0.476332
UCHL3	9	0.34066	0.65118	0.990169	708	4	-5.2025	0.33422	0.40328	1	454	1	-5.2025		0.475968		#N/A	0.475968
ANAPC4	10	0.33615	0.66637	0.990169	706	3	-4.2996	0.33457	0.43101	1	455	1	-4.2996		0.475513		#N/A	0.475513
TRIM64B	10	0.24016	0.55283	0.990169	583	4	-4.5601	0.33521	0.43139	1	456	1	-4.5601		0.474683		#N/A	0.474683
38777	10	0.78912	0.94037	0.990169	1015	3	-4.4548	0.33646	0.43199	1	457	1	-4.4548		0.473067		#N/A	0.473067
UBAC1	9	0.45227	0.75206	0.990169	807	5	-5.3206	0.33649	0.40446	1	458	1	-5.3206		0.473028		#N/A	0.473028
TRIM40	10	0.30569	0.63188	0.990169	670	6	-5.3869	0.34086	0.43437	1	459	1	-5.3869		0.467424		#N/A	0.467424
MEFV	10	0.43887	0.75567	0.990169	798	4	-4.8773	0.34148	0.43471	1	460	1	-4.8773		0.466635		#N/A	0.466635
PSMC2	10	0.042296	0.17537	0.889737	207	8	-5.4505	0.34211	0.43499	1	461	1	-5.4505		0.465834		#N/A	0.465834
FZR1	10	0.17924	0.47177	0.980642	515	6	-5.8061	0.34646	0.43743	1	462	1	-5.8061		0.460347		#N/A	0.460347
TAB3	10	0.023478	0.10988	0.866755	132	7	-6.3916	0.34709	0.43773	1	463	1	-6.3916		0.459558		#N/A	0.459558
PIAS4	10	0.010419	0.05835	0.801205	77	8	-6.1943	0.34832	0.43849	1	464	1	-6.1943		0.458022		#N/A	0.458022
KLHL23	10	0.083606	0.28289	0.935911	323	5	-5.2389	0.3508	0.4398	1	465	1	-5.2389		0.45494		#N/A	0.45494
FBXW8	10	0.31145	0.63839	0.990169	681	6	-5.0806	0.35141	0.44014	1	466	1	-5.0806		0.454186		#N/A	0.454186
USP54	10	0.22923	0.53943	0.990169	574	5	-5.3123	0.35449	0.4417	1	467	1	-5.3123		0.450396		#N/A	0.450396
UBL3	10	0.34769	0.67915	0.990169	715	3	-4.068	0.3551	0.44204	1	468	1	-4.068		0.449649		#N/A	0.449649
ZC3HC1	10	0.55677	0.83503	0.990169	882	4	-4.7544	0.36303	0.44626	1	469	1	-4.7544		0.440057		#N/A	0.440057
USP45	10	0.03281	0.14337	0.872316	177	6	-6.3302	0.36727	0.44875	1	470	1	-6.3302		0.435015		#N/A	0.435015
RAD18	10	0.031848	0.13992	0.87086	173	6	-5.1541	0.36967	0.45008	1	471	1	-5.1541		0.432186		#N/A	0.432186
KBTBD11	10	0.041453	0.17246	0.889737	203	7	-6.2056	0.37327	0.45225	1	472	1	-6.2056		0.427977		#N/A	0.427977
RHOBTB1	10	0.61302	0.86903	0.990169	921	4	-4.9757	0.37446	0.45299	1	473	1	-4.9757		0.426595		#N/A	0.426595
FBXL19	10	0.50981	0.80423	0.990169	850	4	-4.5227	0.37506	0.45339	1	474	1	-4.5227		0.425899		#N/A	0.425899
USP4	10	0.05746	0.22085	0.921799	256	5	-5.3055	0.37566	0.45385	1	475	1	-5.3055		0.425205		#N/A	0.425205
HECTD3	10	0.7069	0.90853	0.990169	961	4	-4.1834	0.37685	0.4547	1	476	1	-4.1834		0.423831		#N/A	0.423831
TRIM77	7	0.21401	0.48262	0.98805	553	4	-5.3431	0.37886	0.39835	1	477	1	-5.3431		0.421521		#N/A	0.421521
ANKFY1	10	0.17259	0.46266	0.980092	504	5	-5.1277	0.37922	0.456	1	478	1	-5.1277		0.421109		#N/A	0.421109
KCNC3	10	0.30245	0.62832	0.990169	664	4	-4.2136	0.38336	0.45866	1	479	1	-4.2136		0.416393		#N/A	0.416393
ENC1	10	0.015053	0.077256	0.866755	96	7	-6.4331	0.38747	0.46116	1	480	1	-6.4331		0.411762		#N/A	0.411762
DCAF15	10	0.76915	0.93255	0.990169	1008	3	-4.9173	0.39068	0.46311	1	481	1	-4.9173		0.408179		#N/A	0.408179
FBXL15	10	0.99808	0.9984	1	1082	1	-4.1754	0.39185	0.46383	1	482	1	-4.1754		0.40688		#N/A	0.40688
RNF141	10	0.030964	0.13703	0.87086	163	6	-5.8286	0.39446	0.4655	1	483	1	-5.8286		0.403997		#N/A	0.403997
MAEA	10	0.13574	0.39486	0.960773	435	5	-5.3178	0.39504	0.46585	1	484	1	-5.3178		0.403359		#N/A	0.403359
UBA5	10	0.27772	0.59895	0.990169	628	5	-5.3447	0.39562	0.46622	1	485	1	-5.3447		0.402722		#N/A	0.402722
UBR4	10	0.048865	0.19553	0.889737	231	8	-5.633	0.3962	0.46663	1	486	1	-5.633		0.402086		#N/A	0.402086
RUFY1	10	0.15676	0.43395	0.971003	480	6	-5.6479	0.39908	0.46805	1	487	1	-5.6479		0.39894		#N/A	0.39894
USP28	10	0.002116	0.014202	0.575608	22	8	-6.4497	0.40595	0.47225	1	488	1	-6.4497		0.391527		#N/A	0.391527
FBXO36	10	0.057184	0.22011	0.921799	253	4	-5.1367	0.40652	0.47247	1	489	1	-5.1367		0.390918		#N/A	0.390918
USP33	10	0.064422	0.23822	0.921799	270	6	-5.5787	0.40766	0.4732	1	490	1	-5.5787		0.389702		#N/A	0.389702
SPSB3	9	0.068672	0.23867	0.921799	287	4	-1.3097	0.40844	0.44927	1	491	1	-1.3097		0.388872		#N/A	0.388872
40603	10	0.20351	0.50556	0.990169	538	5	-5.2084	0.40879	0.47389	1	492	1	-5.2084		0.3885		#N/A	0.3885
ZBTB38	10	0.7543	0.92685	0.990169	994	4	-4.9345	0.40936	0.47421	1	493	1	-4.9345		0.387895		#N/A	0.387895
ZBTB6	10	0.024976	0.11542	0.866755	138	6	-6.0791	0.40993	0.47453	1	494	1	-6.0791		0.38729		#N/A	0.38729
CDCA3	10	0.48809	0.78921	0.990169	834	5	-5.3118	0.41219	0.47593	1	495	1	-5.3118		0.384903		#N/A	0.384903
KCTD9	10	0.0518	0.20493	0.897058	242	6	-6.0472	0.41444	0.47735	1	496	1	-6.0472		0.382538		#N/A	0.382538
TRIM8	10	0.37313	0.70563	0.990169	737	4	-5.0697	0.415	0.47778	1	497	1	-5.0697		0.381952		#N/A	0.381952
EEA1	10	0.14245	0.40764	0.960773	455	6	-5.7817	0.41556	0.4781	1	498	1	-5.7817		0.381366		#N/A	0.381366
TRIM41	10	0.061162	0.23003	0.921799	262	6	-5.6439	0.41612	0.47849	1	499	1	-5.6439		0.380781		#N/A	0.380781
ANKRD13B	9	0.11416	0.33939	0.938528	396	4	-5.1524	0.41964	0.45684	1	500	1	-5.1524		0.377123		#N/A	0.377123
PCGF2	10	0.057314	0.2205	0.921799	254	7	-5.7147	0.4206	0.48114	1	501	1	-5.7147		0.376131		#N/A	0.376131
TRIM13	10	0.31121	0.63811	0.990169	678	5	-4.858	0.42171	0.48178	1	502	1	-4.858		0.374986		#N/A	0.374986
MIB2	10	0.17453	0.46516	0.980092	510	5	-5.2143	0.42227	0.48216	1	503	1	-5.2143		0.37441		#N/A	0.37441
VPS36	10	0.040463	0.16897	0.889737	202	6	-5.7638	0.42338	0.48283	1	504	1	-5.7638		0.37327		#N/A	0.37327
ZFAND3	10	0.56695	0.84129	0.990169	893	1	-2.7741	0.42614	0.48411	1	505	1	-2.7741		0.370448		#N/A	0.370448
TRIM3	10	0.85954	0.96301	0.990169	1050	3	-4.5981	0.42725	0.4848	1	506	1	-4.5981		0.369318		#N/A	0.369318
FBXO43	10	0.31145	0.63839	0.990169	680	5	-5.1246	0.4278	0.48519	1	507	1	-5.1246		0.368759		#N/A	0.368759
TRIM54	10	0.088254	0.2933	0.935911	336	7	-5.8342	0.42945	0.4862	1	508	1	-5.8342		0.367087		#N/A	0.367087
MEX3D	10	0.050373	0.2002	0.89225	237	7	-5.9746	0.43	0.48651	1	509	1	-5.9746		0.366532		#N/A	0.366532
TRIM63	10	0.15806	0.43623	0.972457	481	7	-5.6288	0.43219	0.4878	1	510	1	-5.6288		0.364325		#N/A	0.364325
UNK	10	0.023478	0.10988	0.866755	133	7	-5.9741	0.43273	0.48817	1	511	1	-5.9741		0.363783		#N/A	0.363783
BTRC	10	0.90208	0.97383	0.993194	1061	3	-3.9487	0.43709	0.49089	1	512	1	-3.9487		0.359429		#N/A	0.359429
RNF112	10	0.15046	0.42255	0.96282	469	7	-5.5754	0.44142	0.49334	1	513	1	-5.5754		0.355148		#N/A	0.355148
FBXL6	10	0.28373	0.60593	0.990169	635	6	-5.4501	0.44303	0.49423	1	514	1	-5.4501		0.353567		#N/A	0.353567
BCL6B	9	0.25768	0.56753	0.990169	608	4	-5.1524	0.44344	0.47271	1	515	1	-5.1524		0.353165		#N/A	0.353165
MDM2	10	0.23388	0.54514	0.990169	579	5	-4.4464	0.44464	0.49531	1	516	1	-4.4464		0.351991		#N/A	0.351991
KLHL12	10	0.41551	0.7384	0.990169	778	4	-3.7838	0.44678	0.49667	1	517	1	-3.7838		0.349906		#N/A	0.349906
PSMB5	10	0.008498	0.048604	0.758062	69	8	-6.2236	0.44998	0.49893	1	518	1	-6.2236		0.346807		#N/A	0.346807
RAD23A	10	0.034541	0.14939	0.879529	181	7	-6.1827	0.45527	0.50245	1	519	1	-6.1827		0.341731		#N/A	0.341731
PSME1	10	0.34762	0.67907	0.990169	713	5	-4.8913	0.4558	0.50272	1	520	1	-4.8913		0.341226		#N/A	0.341226
UBA1	10	0.80042	0.94497	0.990169	1026	3	-4.8238	0.45633	0.50302	1	521	1	-4.8238		0.340721		#N/A	0.340721
ANKIB1	10	0.31121	0.63811	0.990169	679	6	-5.5319	0.45947	0.50497	1	522	1	-5.5319		0.337743		#N/A	0.337743
TRIM10	10	0.3076	0.63398	0.990169	671	3	-4.1376	0.4652	0.50861	1	523	1	-4.1376		0.33236		#N/A	0.33236
ZBTB41	10	0.025741	0.11837	0.866755	142	6	-5.8629	0.4683	0.5105	1	524	1	-5.8629		0.329476		#N/A	0.329476
KDM2B	10	0.16164	0.44284	0.972457	487	6	-5.4126	0.46933	0.51129	1	525	1	-5.4126		0.328522		#N/A	0.328522
MTMR8	10	0.13973	0.40235	0.960773	443	6	-5.7066	0.46985	0.51155	1	526	1	-5.7066		0.328041		#N/A	0.328041
MEX3A	10	0.10127	0.32258	0.938528	364	6	-5.8021	0.47036	0.51191	1	527	1	-5.8021		0.32757		#N/A	0.32757
UBE2D1	10	0.051927	0.20526	0.897058	243	8	-5.6145	0.47139	0.51247	1	528	1	-5.6145		0.32662		#N/A	0.32662
KCTD1	10	0.000248	0.002153	0.575608	3	8	-6.2789	0.47292	0.51354	1	529	1	-6.2789		0.325212		#N/A	0.325212
PRICKLE3	10	0.57976	0.84905	0.990169	903	4	-5.0015	0.47446	0.51461	1	530	1	-5.0015		0.3238		#N/A	0.3238
ATXN3	9	0.72878	0.9105	0.990169	977	4	-4.6729	0.47475	0.49536	1	531	1	-4.6729		0.323535		#N/A	0.323535
OTUD6A	10	0.25785	0.57523	0.990169	609	5	-5.4324	0.47548	0.51529	1	532	1	-5.4324		0.322868		#N/A	0.322868
SCEL	10	0.063527	0.23607	0.921799	268	7	-5.6443	0.47649	0.51593	1	533	1	-5.6443		0.321946		#N/A	0.321946
GMCL1	10	0.020563	0.098402	0.866755	117	7	-6.2114	0.477	0.51625	1	534	1	-6.2114		0.321482		#N/A	0.321482
KCTD8	10	0.36714	0.69925	0.990169	732	6	-4.6568	0.47751	0.51662	1	535	1	-4.6568		0.321018		#N/A	0.321018
HACE1	10	0.78912	0.94037	0.990169	1016	2	-3.9463	0.47802	0.51706	1	536	1	-3.9463		0.320554		#N/A	0.320554
TRIM23	10	0.14245	0.40764	0.960773	453	6	-5.8428	0.48156	0.51939	1	537	1	-5.8428		0.31735		#N/A	0.31735
KCTD12	10	0.70891	0.90935	0.990169	965	4	-4.4966	0.48256	0.52013	1	538	1	-4.4966		0.316449		#N/A	0.316449
ZFPL1	10	0.86817	0.96512	0.990732	1055	3	-3.687	0.48507	0.52195	1	539	1	-3.687		0.314196		#N/A	0.314196
KCTD3	10	0.028749	0.12917	0.87086	155	7	-5.6584	0.48807	0.52403	1	540	1	-5.6584		0.311518		#N/A	0.311518
RFFL	10	0.25259	0.56846	0.990169	601	5	-5.3102	0.48857	0.5244	1	541	1	-5.3102		0.311073		#N/A	0.311073
DCUN1D2	10	0.079252	0.27295	0.935911	305	7	-6.0156	0.48907	0.52465	1	542	1	-6.0156		0.310629		#N/A	0.310629
TNIP1	10	0.29208	0.61598	0.990169	651	5	-4.9149	0.49105	0.52615	1	543	1	-4.9149		0.308874		#N/A	0.308874
DCAF7	3	0.80446	0.81567	0.990169	1029	1	-4.5233	0.49119	0.4898	1	544	0	-4.5233		0.30875		#N/A	0.30875
TRIM4	10	0.48809	0.78921	0.990169	833	5	-5.3369	0.49155	0.52651	1	545	1	-5.3369		0.308432		#N/A	0.308432
TRIM32	10	0.3863	0.71599	0.990169	754	3	-3.6245	0.49204	0.52684	1	546	1	-3.6245		0.308		#N/A	0.308
FBXO41	10	0.28373	0.60593	0.990169	638	6	-5.5174	0.49893	0.53133	1	547	1	-5.5174		0.30196		#N/A	0.30196
USP1	10	0.01974	0.095211	0.866755	110	8	-5.7969	0.50039	0.53242	1	548	1	-5.7969		0.300691		#N/A	0.300691
KLHL1	10	0.25506	0.57156	0.990169	604	5	-5.1766	0.50136	0.53312	1	549	1	-5.1766		0.29985		#N/A	0.29985
RNF169	10	0.70691	0.90854	0.990169	963	4	-5.1121	0.50524	0.53565	1	550	1	-5.1121		0.296502		#N/A	0.296502
FBXO33	10	0.52607	0.81533	0.990169	862	4	-4.9757	0.50765	0.53757	1	551	1	-4.9757		0.294436		#N/A	0.294436
PRICKLE2	10	0.48809	0.78921	0.990169	832	5	-5.2166	0.5091	0.53851	1	552	1	-5.2166		0.293197		#N/A	0.293197
KMT2C	10	0.014859	0.076625	0.866755	95	8	-6.2197	0.50957	0.53888	1	553	1	-6.2197		0.292796		#N/A	0.292796
RNF19A	10	0.33015	0.65987	0.990169	703	6	-5.3429	0.51197	0.54028	1	554	1	-5.3429		0.290755		#N/A	0.290755
TRIM59	10	0.14185	0.40643	0.960773	451	7	-5.3752	0.51244	0.54062	1	555	1	-5.3752		0.290357		#N/A	0.290357
TRIM6	10	0.73342	0.91884	0.990169	983	4	-3.5152	0.51316	0.54114	1	556	1	-3.5152		0.289747		#N/A	0.289747
TRIM6-TRIM34	10	0.004587	0.027943	0.673817	43	7	-5.6449	0.51316	0.54114	1	557	1	-5.6449		0.289747		#N/A	0.289747
MED8	10	0.33015	0.65987	0.990169	702	6	-5.4453	0.51482	0.54237	1	558	1	-5.4453		0.288345		#N/A	0.288345
UBXN11	10	0.034107	0.14805	0.879529	179	7	-5.9514	0.51766	0.54448	1	559	1	-5.9514		0.285955		#N/A	0.285955
LNX2	10	0.058909	0.22437	0.921799	258	5	-4.7929	0.52096	0.54678	1	560	1	-4.7929		0.283196		#N/A	0.283196
UEVLD	10	0.066312	0.24274	0.921799	280	5	-5.3925	0.52143	0.54716	1	561	1	-5.3925		0.282804		#N/A	0.282804
PAN2	10	0.087744	0.29222	0.935911	332	6	-5.9872	0.52423	0.54891	1	562	1	-5.9872		0.280478		#N/A	0.280478
RNF215	10	0.89762	0.97261	0.993194	1059	2	-4.8027	0.52517	0.54977	1	563	1	-4.8027		0.2797		#N/A	0.2797
FBXO28	10	0.49945	0.79701	0.990169	841	5	-5.0965	0.52563	0.55014	1	564	1	-5.0965		0.27932		#N/A	0.27932
PHF1	10	0.51596	0.80842	0.990169	856	4	-5.1245	0.5261	0.55055	1	565	1	-5.1245		0.278932		#N/A	0.278932
RNF8	10	0.20113	0.50195	0.990169	536	3	-4.765	0.5298	0.55327	1	566	1	-4.765		0.275888		#N/A	0.275888
WSB2	10	0.20128	0.50218	0.990169	537	5	-4.9065	0.53211	0.55506	1	567	1	-4.9065		0.273999		#N/A	0.273999
TNFRSF25	10	0.47978	0.78363	0.990169	827	2	-4.5227	0.53485	0.55698	1	568	1	-4.5227		0.271768		#N/A	0.271768
RNF14	10	0.84642	0.95992	0.990169	1046	3	-4.717	0.53531	0.55726	1	569	1	-4.717		0.271395		#N/A	0.271395
AP1G2	10	0.25184	0.56748	0.990169	599	5	-5.0269	0.53759	0.55891	1	570	1	-5.0269		0.269549		#N/A	0.269549
KLHL11	10	0.25546	0.57208	0.990169	606	6	-5.6591	0.5385	0.55957	1	571	1	-5.6591		0.268814		#N/A	0.268814
TRIM52	10	0.25884	0.57642	0.990169	612	6	-4.6596	0.54054	0.56107	1	572	1	-4.6596		0.267172		#N/A	0.267172
CCNF	10	0.14268	0.40808	0.960773	458	5	-4.9505	0.54257	0.56254	1	573	1	-4.9505		0.265544		#N/A	0.265544
NCCRP1	10	0.048865	0.19553	0.889737	232	8	-5.7906	0.54302	0.56288	1	574	1	-5.7906		0.265184		#N/A	0.265184
OPTN	9	0.030703	0.12846	0.87086	161	5	-5.4713	0.54586	0.55211	1	575	1	-5.4713		0.262919		#N/A	0.262919
KLHL35	10	0.42185	0.74294	0.990169	785	3	-4.1449	0.54705	0.56578	1	576	1	-4.1449		0.261973		#N/A	0.261973
TRIM22	10	0.43397	0.75209	0.990169	795	3	-4.7754	0.5475	0.5661	1	577	1	-4.7754		0.261616		#N/A	0.261616
WHSC1L1	10	0.28739	0.6104	0.990169	643	5	-5.1098	0.55061	0.56834	1	578	1	-5.1098		0.259156		#N/A	0.259156
NSMCE1	10	0.019945	0.095952	0.866755	113	6	-5.1446	0.55105	0.56866	1	579	1	-5.1446		0.258809		#N/A	0.258809
RNF11	10	0.36817	0.70023	0.990169	735	5	-5.1487	0.55193	0.56942	1	580	1	-5.1487		0.258116		#N/A	0.258116
LONRF3	10	0.25277	0.56864	0.990169	602	6	-5.5007	0.55282	0.57015	1	581	1	-5.5007		0.257416		#N/A	0.257416
CYHR1	10	0.014448	0.074934	0.863335	94	7	-6.2354	0.55414	0.57109	1	582	1	-6.2354		0.25638		#N/A	0.25638
PHF7	10	0.67636	0.89636	0.990169	951	3	-4.4173	0.55502	0.5717	1	583	1	-4.4173		0.255691		#N/A	0.255691
PDZRN3	10	0.35823	0.69043	0.990169	725	3	-3.65	0.55765	0.57368	1	584	1	-3.65		0.253638		#N/A	0.253638
RNF180	10	0.059474	0.22575	0.921799	260	6	-5.6534	0.55983	0.57551	1	585	1	-5.6534		0.251944		#N/A	0.251944
OTUD6B	10	0.028549	0.12847	0.87086	154	6	-6.3063	0.56113	0.5765	1	586	1	-6.3063		0.250937		#N/A	0.250937
RFPL1	10	0.026368	0.12061	0.866755	145	5	-5.2737	0.56329	0.57818	1	587	1	-5.2737		0.249268		#N/A	0.249268
USP14	10	0.025937	0.11919	0.866755	144	5	-3.9747	0.56373	0.57848	1	588	1	-3.9747		0.248929		#N/A	0.248929
KCTD10	10	0.09864	0.31663	0.938528	358	3	-4.8402	0.56502	0.57935	1	589	1	-4.8402		0.247936		#N/A	0.247936
KCTD21	10	0.054086	0.21171	0.913475	248	6	-5.3429	0.56588	0.58012	1	590	1	-5.3429		0.247276		#N/A	0.247276
UBE2L6	10	0.18314	0.47701	0.983998	522	4	-3.4043	0.56631	0.58052	1	591	1	-3.4043		0.246946		#N/A	0.246946
FBXO4	10	0.2644	0.58295	0.990169	616	5	-5.3634	0.56759	0.58138	1	592	1	-5.3634		0.245965		#N/A	0.245965
USP42	10	0.20887	0.51272	0.990169	544	6	-5.5795	0.56888	0.58243	1	593	1	-5.5795		0.244979		#N/A	0.244979
HERC5	10	0.044155	0.18092	0.889737	213	6	-5.2976	0.5693	0.58273	1	594	1	-5.2976		0.244659		#N/A	0.244659
RNF44	10	0.35177	0.68373	0.990169	719	4	-4.7419	0.56973	0.5831	1	595	1	-4.7419		0.244331		#N/A	0.244331
RLIM	10	0.087419	0.29155	0.935911	330	6	-5.5695	0.57058	0.58385	1	596	1	-5.5695		0.243683		#N/A	0.243683
USP9X	10	0.35265	0.68462	0.990169	721	3	-3.9722	0.57143	0.58456	1	597	1	-3.9722		0.243037		#N/A	0.243037
FBXO8	10	0.020838	0.099353	0.866755	118	7	-6.0506	0.57228	0.58519	1	598	1	-6.0506		0.242391		#N/A	0.242391
KCNS3	9	0.97037	0.98865	0.996615	1075	2	-3.89	0.57236	0.57441	1	599	1	-3.89		0.242331		#N/A	0.242331
TRIM27	10	0.18975	0.48643	0.990169	526	5	-5.4883	0.57608	0.58788	1	600	1	-5.4883		0.239517		#N/A	0.239517
RNF185	10	0.01402	0.073243	0.863335	90	8	-5.8889	0.57692	0.5885	1	601	1	-5.8889		0.238884		#N/A	0.238884
DCAF12	10	0.093929	0.30612	0.936525	351	6	-5.8471	0.57776	0.58915	1	602	1	-5.8471		0.238253		#N/A	0.238253
DCUN1D5	9	0.063944	0.22618	0.921799	269	4	-4.5622	0.5781	0.57966	1	603	1	-4.5622		0.237997		#N/A	0.237997
ZBTB16	10	0.53745	0.82294	0.990169	869	3	-4.9137	0.58026	0.59152	1	604	1	-4.9137		0.236377		#N/A	0.236377
FBXW12	10	0.089859	0.29695	0.935911	340	6	-5.491	0.58276	0.5938	1	605	1	-5.491		0.23451		#N/A	0.23451
USP44	10	0.3863	0.71599	0.990169	753	4	-3.5732	0.58441	0.59508	1	606	1	-3.5732		0.233282		#N/A	0.233282
MTF2	10	0.048739	0.19505	0.889737	228	7	-5.3894	0.58565	0.59598	1	607	1	-5.3894		0.232362		#N/A	0.232362
USP38	10	0.01009	0.056796	0.801205	74	7	-6.1575	0.58729	0.59726	1	608	1	-6.1575		0.231147		#N/A	0.231147
DCUN1D1	10	0.022939	0.10772	0.866755	128	6	-5.6747	0.58811	0.59787	1	609	1	-5.6747		0.230541		#N/A	0.230541
SOCS7	10	0.3409	0.67156	0.990169	710	5	-5.1556	0.58852	0.59821	1	610	1	-5.1556		0.230239		#N/A	0.230239
RNF25	10	0.039243	0.16524	0.889737	197	5	-5.3895	0.58975	0.59911	1	611	1	-5.3895		0.229332		#N/A	0.229332
UBE2D3	10	0.15676	0.43395	0.971003	479	5	-5.3192	0.59057	0.59983	1	612	1	-5.3192		0.228729		#N/A	0.228729
ASB7	10	0.09302	0.30406	0.935911	349	7	-5.6145	0.59097	0.6001	1	613	1	-5.6145		0.228435		#N/A	0.228435
UBA7	10	0.045751	0.18573	0.889737	219	8	-5.3532	0.5926	0.60139	1	614	1	-5.3532		0.227238		#N/A	0.227238
BRCA1	10	0.083574	0.28282	0.935911	322	6	-5.9741	0.593	0.60174	1	615	1	-5.9741		0.226945		#N/A	0.226945
KLHL28	10	0.56695	0.84129	0.990169	892	4	-5.19	0.59381	0.60232	1	616	1	-5.19		0.226352		#N/A	0.226352
G2E3	10	0.019149	0.093045	0.866755	105	6	-6.3365	0.59462	0.60311	1	617	1	-6.3365		0.22576		#N/A	0.22576
UNKL	10	0.086547	0.28955	0.935911	329	6	-5.4223	0.59503	0.60349	1	618	1	-5.4223		0.225461		#N/A	0.225461
39142	10	0.22225	0.53038	0.990169	562	3	-4.679	0.59583	0.60413	1	619	1	-4.679		0.224878		#N/A	0.224878
KLHL5	10	0.61332	0.8692	0.990169	925	4	-2.8626	0.59744	0.60538	1	620	1	-2.8626		0.223706		#N/A	0.223706
CAND1	10	0.16873	0.45555	0.976953	501	6	-5.6334	0.60104	0.60853	1	621	1	-5.6334		0.221097		#N/A	0.221097
ZNF645	9	0.45227	0.75206	0.990169	806	5	-5.3206	0.60256	0.60216	1	622	1	-5.3206		0.22		#N/A	0.22
UBE2V1	10	0.33015	0.65987	0.990169	700	6	-5.4734	0.60421	0.61082	1	623	1	-5.4734		0.218812		#N/A	0.218812
PRICKLE4	10	0.55942	0.83661	0.990169	886	5	-4.99	0.60461	0.61129	1	624	1	-4.99		0.218525		#N/A	0.218525
ZBTB24	10	0.038898	0.16405	0.889737	195	6	-5.6767	0.605	0.61152	1	625	1	-5.6767		0.218245		#N/A	0.218245
IRF2BPL	10	0.008308	0.047517	0.756771	68	4	-4.4783	0.60579	0.61209	1	626	1	-4.4783		0.217678		#N/A	0.217678
CUL7	10	0.077814	0.2699	0.935911	300	5	-5.2598	0.60815	0.61409	1	627	1	-5.2598		0.215989		#N/A	0.215989
FBXO2	10	0.22771	0.53736	0.990169	571	6	-5.5313	0.60971	0.61548	1	628	1	-5.5313		0.214877		#N/A	0.214877
CACUL1	10	0.76915	0.93255	0.990169	1007	3	-3.891	0.61166	0.61719	1	629	1	-3.891		0.21349		#N/A	0.21349
RNF219	10	0.045751	0.18573	0.889737	218	8	-5.916	0.61243	0.61764	1	630	1	-5.916		0.212944		#N/A	0.212944
NSFL1C	10	0.34395	0.67493	0.990169	712	6	-5.3092	0.61282	0.61794	1	631	1	-5.3092		0.212667		#N/A	0.212667
FBXL20	10	0.096874	0.31274	0.938528	357	6	-5.7921	0.6136	0.61866	1	632	1	-5.7921		0.212115		#N/A	0.212115
KCNV2	10	0.16387	0.44671	0.972457	488	5	-4.8352	0.61398	0.61911	1	633	1	-4.8352		0.211846		#N/A	0.211846
RCBTB2	10	0.079463	0.27337	0.935911	307	6	-5.8396	0.61437	0.61942	1	634	1	-5.8396		0.21157		#N/A	0.21157
MEX3C	10	0.17938	0.47195	0.980642	518	5	-5.5625	0.6163	0.62102	1	635	1	-5.5625		0.210208		#N/A	0.210208
KBTBD4	10	0.077699	0.26964	0.935911	299	5	-5.0618	0.61745	0.622	1	636	1	-5.0618		0.209398		#N/A	0.209398
PCGF6	10	0.97864	0.99301	0.998057	1077	2	-3.7537	0.61898	0.62327	1	637	1	-3.7537		0.208323		#N/A	0.208323
RNF128	10	0.13973	0.40235	0.960773	442	6	-5.3959	0.62202	0.62589	1	638	1	-5.3959		0.206196		#N/A	0.206196
DCAF11	10	0.55414	0.83357	0.990169	877	3	-4.6359	0.6224	0.62622	1	639	1	-4.6359		0.20593		#N/A	0.20593
USP3	10	0.039832	0.167	0.889737	199	7	-6.2179	0.62278	0.6266	1	640	1	-6.2179		0.205665		#N/A	0.205665
UBE2D4	10	0.75257	0.92622	0.990169	993	3	-4.1085	0.62316	0.62686	1	641	1	-4.1085		0.2054		#N/A	0.2054
GGA1	10	0.075157	0.26386	0.935911	293	7	-5.8218	0.62354	0.6272	1	642	1	-5.8218		0.205136		#N/A	0.205136
PSMD5	9	0.14156	0.38862	0.960773	447	6	-5.6802	0.62506	0.62417	1	643	1	-5.6802		0.204078		#N/A	0.204078
TMEM129	10	0.076852	0.26757	0.935911	298	4	-4.6141	0.62542	0.62908	1	644	1	-4.6141		0.203828		#N/A	0.203828
FBXO39	10	0.76323	0.93043	0.990169	1004	3	-4.9214	0.6258	0.62944	1	645	1	-4.9214		0.203564		#N/A	0.203564
PRICKLE1	10	0.75515	0.92719	0.990169	997	4	-4.5981	0.62636	0.63007	1	646	1	-4.5981		0.203176		#N/A	0.203176
MYCBP2	1	0.37334	0.37366	0.956686	738	1	-5.7826	0.62666	0.62913	1	647	0	-5.7826		0.202968		#N/A	0.202968
RNFT2	10	0.11427	0.35052	0.938528	398	4	-4.6712	0.6273	0.63082	1	648	1	-4.6712		0.202525		#N/A	0.202525
POLH	10	0.035502	0.15268	0.879529	187	6	-5.7656	0.62767	0.63114	1	649	1	-5.7656		0.202269		#N/A	0.202269
PSMC6	10	0.1857	0.48091	0.98805	524	6	-5.4903	0.62805	0.63146	1	650	1	-5.4903		0.202006		#N/A	0.202006
PPIL2	10	0.1759	0.46704	0.980642	512	5	-5.2382	0.62842	0.63178	1	651	1	-5.2382		0.20175		#N/A	0.20175
FBXO22	10	0.067106	0.2448	0.921799	282	7	-5.9311	0.62954	0.63276	1	652	1	-5.9311		0.200977		#N/A	0.200977
SPSB1	10	0.48992	0.79049	0.990169	835	5	-4.4723	0.63325	0.63605	1	653	1	-4.4723		0.198425		#N/A	0.198425
TRIM39	10	0.13649	0.39614	0.960773	437	6	-5.7659	0.63398	0.63679	1	654	1	-5.7659		0.197924		#N/A	0.197924
RNF17	10	0.080235	0.27505	0.935911	308	5	-5.2692	0.63545	0.63822	1	655	1	-5.2692		0.196919		#N/A	0.196919
RNF157	9	0.11861	0.34733	0.938528	409	4	-4.9025	0.63554	0.63466	1	656	0	-4.9025		0.196857		#N/A	0.196857
USP40	10	0.064738	0.23896	0.921799	272	6	-5.4192	0.63765	0.6402	1	657	1	-5.4192		0.195418		#N/A	0.195418
OTUD7A	10	0.10772	0.33753	0.938528	375	5	-4.664	0.63838	0.64089	1	658	1	-4.664		0.194921		#N/A	0.194921
C6orf106	10	0.10792	0.33798	0.938528	377	6	-5.7805	0.63874	0.6411	1	659	1	-5.7805		0.194676		#N/A	0.194676
LRSAM1	9	0.30839	0.61968	0.990169	674	5	-5.2977	0.6392	0.63807	1	660	0	-5.2977		0.194363		#N/A	0.194363
UBR2	10	0.019279	0.093593	0.866755	106	5	-5.4789	0.64092	0.64314	1	661	1	-5.4789		0.193196		#N/A	0.193196
CUL2	10	0.26473	0.5833	0.990169	618	6	-5.1456	0.64453	0.64658	1	662	1	-5.1456		0.190757		#N/A	0.190757
PJA2	10	0.55631	0.83481	0.990169	881	2	-1.0212	0.64489	0.64687	1	663	1	-1.0212		0.190514		#N/A	0.190514
PSMB8	10	0.71676	0.91219	0.990169	970	4	-2.0327	0.6456	0.6475	1	664	1	-2.0327		0.190036		#N/A	0.190036
LRRC41	10	0.12515	0.37364	0.956686	419	6	-5.838	0.64881	0.65048	1	665	1	-5.838		0.187882		#N/A	0.187882
PSMD6	10	0.010878	0.060572	0.801205	78	6	-6.4313	0.64916	0.65079	1	666	1	-6.4313		0.187648		#N/A	0.187648
YOD1	10	0.021325	0.10122	0.866755	121	8	-5.9666	0.64952	0.65116	1	667	1	-5.9666		0.187407		#N/A	0.187407
RNFT1	10	0.3669	0.69904	0.990169	731	5	-5.3455	0.65129	0.65288	1	668	1	-5.3455		0.186226		#N/A	0.186226
USP37	10	0.051228	0.20308	0.897058	240	6	-6.1378	0.65305	0.65457	1	669	1	-6.1378		0.185054		#N/A	0.185054
ZMIZ1	10	0.71532	0.91168	0.990169	968	4	-4.9891	0.6534	0.65485	1	670	1	-4.9891		0.184821		#N/A	0.184821
TRIM46	10	0.10792	0.33798	0.938528	378	6	-5.7101	0.65375	0.65517	1	671	1	-5.7101		0.184588		#N/A	0.184588
BIRC6	10	0.11081	0.34392	0.938528	386	5	-5.627	0.6541	0.6554	1	672	1	-5.627		0.184356		#N/A	0.184356
KLHL25	10	0.28302	0.60525	0.990169	634	4	-4.7513	0.65619	0.65756	1	673	1	-4.7513		0.18297		#N/A	0.18297
PSMC4	10	0.12937	0.38257	0.960773	425	4	-4.8554	0.65671	0.658	1	674	1	-4.8554		0.182626		#N/A	0.182626
AMFR	9	0.49037	0.78271	0.990169	836	4	-4.7423	0.65764	0.6564	1	675	0	-4.7423		0.182012		#N/A	0.182012
BTBD6	10	0.10195	0.3241	0.938528	365	6	-5.5235	0.65793	0.65906	1	676	1	-5.5235		0.18182		#N/A	0.18182
CNOT4	10	0.17284	0.46291	0.980092	507	6	-5.3724	0.65828	0.65942	1	677	1	-5.3724		0.181589		#N/A	0.181589
RNF39	10	0.74983	0.92529	0.990169	992	2	-3.3582	0.65862	0.6597	1	678	1	-3.3582		0.181365		#N/A	0.181365
TSG101	10	0.14268	0.40808	0.960773	457	6	-5.6883	0.65897	0.65994	1	679	1	-5.6883		0.181134		#N/A	0.181134
HECW2	10	0.11427	0.35052	0.938528	397	5	-5.3529	0.65931	0.66031	1	680	1	-5.3529		0.18091		#N/A	0.18091
MKRN1	10	0.030078	0.13368	0.87086	160	5	-4.9788	0.66	0.66087	1	681	1	-4.9788		0.180456		#N/A	0.180456
TRIM15	10	0.056224	0.21739	0.921799	252	6	-5.9091	0.66138	0.66234	1	682	1	-5.9091		0.179549		#N/A	0.179549
KDM5D	10	0.22247	0.53064	0.990169	564	4	-4.7905	0.66172	0.66268	1	683	1	-4.7905		0.179326		#N/A	0.179326
TRIM60	10	0.042524	0.17596	0.889737	208	6	-6.1634	0.66207	0.66311	1	684	1	-6.1634		0.179096		#N/A	0.179096
DTL	9	0.24515	0.55119	0.990169	592	4	-4.637	0.66359	0.66228	1	685	0	-4.637		0.1781		#N/A	0.1781
RNF13	10	0.20887	0.51272	0.990169	548	6	-5.5981	0.6648	0.66579	1	686	1	-5.5981		0.177309		#N/A	0.177309
KCTD7	10	0.05371	0.21053	0.91202	247	6	-5.7592	0.66751	0.66844	1	687	1	-5.7592		0.175542		#N/A	0.175542
UFD1L	10	0.001741	0.012191	0.575608	17	6	-5.8972	0.66751	0.66844	1	688	1	-5.8972		0.175542		#N/A	0.175542
CCIN	10	0.81478	0.95034	0.990169	1036	3	-4.5996	0.66751	0.66844	1	689	1	-4.5996		0.175542		#N/A	0.175542
ANAPC11	10	0.21805	0.52509	0.990169	556	6	-5.6155	0.66751	0.66844	1	690	1	-5.6155		0.175542		#N/A	0.175542
USP30	10	0.089154	0.29536	0.935911	337	6	-5.8439	0.66987	0.67071	1	691	0	-5.8439		0.174009		#N/A	0.174009
SMURF1	10	0.63557	0.88011	0.990169	933	4	-4.5364	0.67021	0.67101	1	692	0	-4.5364		0.173789		#N/A	0.173789
DCAF13	10	0.99534	0.99746	1	1081	1	-4.6619	0.67054	0.67133	1	693	0	-4.6619		0.173575		#N/A	0.173575
NLRC5	10	0.48519	0.78727	0.990169	830	3	-4.421	0.67121	0.67203	1	694	0	-4.421		0.173142		#N/A	0.173142
FBXO18	10	0.16513	0.44916	0.972457	495	5	-4.9637	0.67154	0.67242	1	695	0	-4.9637		0.172928		#N/A	0.172928
RNF224	10	0.088224	0.29321	0.935911	334	6	-5.3626	0.67487	0.67601	1	696	0	-5.3626		0.17078		#N/A	0.17078
FBXL22	10	0.029357	0.13119	0.87086	158	7	-5.923	0.67652	0.67778	1	697	0	-5.923		0.169719		#N/A	0.169719
PHF14	10	0.020956	0.099746	0.866755	119	5	-5.329	0.68111	0.68218	1	698	0	-5.329		0.166783		#N/A	0.166783
KLHL36	10	0.21719	0.52393	0.990169	555	5	-4.9373	0.6837	0.68473	1	699	0	-4.9373		0.165134		#N/A	0.165134
HIC1	10	0.09302	0.30406	0.935911	348	7	-5.9235	0.68531	0.68629	1	700	0	-5.9235		0.164113		#N/A	0.164113
USP20	10	0.82357	0.95395	0.990169	1037	2	-4.7847	0.68596	0.68693	1	701	0	-4.7847		0.163701		#N/A	0.163701
RC3H2	10	0.17259	0.46266	0.980092	506	6	-5.6565	0.68724	0.68813	1	702	0	-5.6565		0.162892		#N/A	0.162892
RNF5	9	0.080774	0.27044	0.935911	311	5	-5.2214	0.68797	0.68695	1	703	0	-5.2214		0.16243		#N/A	0.16243
ZBTB32	10	0.24565	0.55975	0.990169	593	5	-5.2425	0.68883	0.68971	1	704	0	-5.2425		0.161888		#N/A	0.161888
NEMF	10	0.40594	0.73156	0.990169	770	5	-5.2992	0.68979	0.69068	1	705	0	-5.2992		0.161283		#N/A	0.161283
TRAF5	10	0.7355	0.91968	0.990169	987	3	-4.566	0.69042	0.69125	1	706	0	-4.566		0.160887		#N/A	0.160887
GTF2H2	10	0.047731	0.19209	0.889737	225	7	-6.0992	0.69105	0.69189	1	707	0	-6.0992		0.160491		#N/A	0.160491
UBE2W	10	0.042527	0.17596	0.889737	209	4	-4.9607	0.69545	0.69635	1	708	0	-4.9607		0.157734		#N/A	0.157734
TNFAIP1	10	0.65554	0.88758	0.990169	939	4	-4.9412	0.69639	0.69718	1	709	0	-4.9412		0.157147		#N/A	0.157147
RNF138	10	0.010878	0.060572	0.801205	79	6	-6.0987	0.69732	0.69832	1	710	0	-6.0987		0.156568		#N/A	0.156568
CUL4A	10	0.60159	0.86268	0.990169	915	5	-5.1875	0.69825	0.69935	1	711	0	-5.1875		0.155989		#N/A	0.155989
LZTR1	10	0.84467	0.95948	0.990169	1045	3	-4.6365	0.69887	0.7001	1	712	0	-4.6365		0.155604		#N/A	0.155604
WRNIP1	10	0.25358	0.56969	0.990169	603	4	-4.1846	0.69949	0.70067	1	713	0	-4.1846		0.155218		#N/A	0.155218
PHF21B	10	0.3861	0.71591	0.990169	752	5	-4.5955	0.6998	0.70099	1	714	0	-4.5955		0.155026		#N/A	0.155026
HERC1	10	0.60233	0.86305	0.990169	918	4	-4.7583	0.70164	0.70296	1	715	0	-4.7583		0.153886		#N/A	0.153886
RNF4	9	0.006811	0.037433	0.708689	58	6	-6.7941	0.70222	0.70153	1	716	0	-6.7941		0.153527		#N/A	0.153527
KCNB1	9	0.89613	0.96875	0.991638	1058	2	-4.0074	0.70249	0.70181	1	717	0	-4.0074		0.15336		#N/A	0.15336
ASB5	10	0.22694	0.53641	0.990169	568	5	-5.2983	0.70256	0.70391	1	718	0	-5.2983		0.153317		#N/A	0.153317
NSMCE2	10	0.12809	0.37991	0.960773	424	6	-5.8826	0.70347	0.70477	1	719	0	-5.8826		0.152754		#N/A	0.152754
RNF223	10	0.082416	0.28019	0.935911	319	5	-4.9489	0.70621	0.70773	1	720	0	-4.9489		0.151066		#N/A	0.151066
UBE2E2	10	0.10514	0.33148	0.938528	371	6	-5.788	0.70681	0.70827	1	721	0	-5.788		0.150697		#N/A	0.150697
RNF133	10	0.011845	0.064786	0.835278	84	7	-6.1682	0.70801	0.70949	1	722	0	-6.1682		0.149961		#N/A	0.149961
DCAF6	10	0.028122	0.12689	0.87086	152	5	-5.175	0.70831	0.70975	1	723	0	-5.175		0.149777		#N/A	0.149777
HECTD4	1	0.2916	0.29223	0.935911	645	1	-6.1319	0.7084	0.70913	1	724	0	-6.1319		0.149721		#N/A	0.149721
RNF111	10	0.11434	0.35064	0.938528	401	7	-5.7612	0.70891	0.71038	1	725	0	-5.7612		0.149409		#N/A	0.149409
USP50	10	0.87673	0.96724	0.991638	1056	3	-4.5837	0.71011	0.71163	1	726	0	-4.5837		0.148674		#N/A	0.148674
RNF212B	10	0.28632	0.60907	0.990169	642	4	-3.9974	0.7113	0.71278	1	727	0	-3.9974		0.147947		#N/A	0.147947
UBR5	10	0.067492	0.24567	0.921799	284	6	-5.8294	0.7116	0.71309	1	728	0	-5.8294		0.147764		#N/A	0.147764
RNF208	10	0.020174	0.097012	0.866755	116	6	-6.4673	0.71249	0.71389	1	729	0	-6.4673		0.147221		#N/A	0.147221
KCNA7	10	0.3517	0.68367	0.990169	717	5	-4.0118	0.71338	0.7147	1	730	0	-4.0118		0.146679		#N/A	0.146679
ASB9	10	0.15433	0.42957	0.967199	477	7	-5.654	0.71368	0.71504	1	731	0	-5.654		0.146496		#N/A	0.146496
DPF2	10	0.35177	0.68373	0.990169	718	5	-5.1941	0.71397	0.71535	1	732	0	-5.1941		0.14632		#N/A	0.14632
VHL	10	0.13791	0.39892	0.960773	439	3	-4.0451	0.71427	0.71566	1	733	0	-4.0451		0.146138		#N/A	0.146138
PSMD1	10	0.013029	0.069184	0.849371	88	8	-5.9529	0.71456	0.71604	1	734	0	-5.9529		0.145961		#N/A	0.145961
NFXL1	10	0.047137	0.19031	0.889737	224	4	-4.3945	0.71485	0.71631	1	735	0	-4.3945		0.145785		#N/A	0.145785
TRIM64C	7	0.000437	0.002628	0.575608	5	3	-3.89	0.71565	0.71328	1	736	0	-3.89		0.145299		#N/A	0.145299
ZFP91	10	0.15253	0.42638	0.96282	473	4	-4.1665	0.71822	0.71965	1	737	0	-4.1665		0.143743		#N/A	0.143743
ZBTB21	10	0.13924	0.40146	0.960773	441	4	-3.6948	0.71866	0.72013	1	738	0	-3.6948		0.143477		#N/A	0.143477
SYVN1	9	0.38677	0.69415	0.990169	756	4	-4.9619	0.71908	0.71843	1	739	0	-4.9619		0.143223		#N/A	0.143223
UHRF1	10	0.51593	0.80841	0.990169	853	4	-4.4244	0.71953	0.72104	1	740	0	-4.4244		0.142951		#N/A	0.142951
RNF125	10	0.11793	0.35801	0.942324	407	7	-5.6408	0.72069	0.7221	1	741	0	-5.6408		0.142252		#N/A	0.142252
ANAPC5	10	0.050255	0.19987	0.89225	235	4	-4.8391	0.72097	0.72232	1	742	0	-4.8391		0.142083		#N/A	0.142083
FANCL	10	0.14982	0.42159	0.96282	465	4	-4.8688	0.72126	0.7226	1	743	0	-4.8688		0.141908		#N/A	0.141908
ANAPC16	10	0.007209	0.041931	0.732434	62	5	-5.57	0.72241	0.72376	1	744	0	-5.57		0.141216		#N/A	0.141216
KCTD15	10	0.33015	0.65987	0.990169	705	6	-5.3429	0.72385	0.72506	1	745	0	-5.3429		0.140351		#N/A	0.140351
ZFAND5	10	0.50173	0.79868	0.990169	847	5	-5.1661	0.72413	0.72539	1	746	0	-5.1661		0.140183		#N/A	0.140183
HERC2	10	0.58914	0.8546	0.990169	909	5	-5.1991	0.7247	0.72594	1	747	0	-5.1991		0.139842		#N/A	0.139842
TRIM24	10	0.29194	0.61572	0.990169	650	6	-5.571	0.72499	0.72623	1	748	0	-5.571		0.139668		#N/A	0.139668
KLHL42	10	0.50143	0.79846	0.990169	844	5	-5.1888	0.72613	0.72739	1	749	0	-5.1888		0.138986		#N/A	0.138986
BRPF1	10	0.29174	0.61552	0.990169	646	5	-5.2349	0.72669	0.72802	1	750	0	-5.2349		0.138651		#N/A	0.138651
RNF41	10	0.55171	0.83208	0.990169	876	4	-5.2023	0.72782	0.72914	1	751	0	-5.2023		0.137976		#N/A	0.137976
PSMD14	10	0.12147	0.36577	0.948806	414	6	-5.4861	0.7281	0.72947	1	752	0	-5.4861		0.137809		#N/A	0.137809
NEDD4	9	0.5557	0.82111	0.990169	880	4	-5.1524	0.72822	0.72772	1	753	0	-5.1524		0.137737		#N/A	0.137737
FBXO25	10	0.038142	0.16167	0.889737	192	6	-6.2799	0.72895	0.73036	1	754	0	-6.2799		0.137302		#N/A	0.137302
SOCS6	10	0.14185	0.40643	0.960773	449	7	-5.5066	0.72951	0.73095	1	755	0	-5.5066		0.136969		#N/A	0.136969
RNF38	10	0.7649	0.93105	0.990169	1005	4	-5.1768	0.73091	0.73228	1	756	0	-5.1768		0.136136		#N/A	0.136136
USP41	5	0.030745	0.10855	0.866755	162	3	-6.7859	0.73294	0.73342	1	757	0	-6.7859		0.134932		#N/A	0.134932
FBXO15	9	0.78226	0.93074	0.990169	1013	3	-4.7081	0.73534	0.73494	1	758	0	-4.7081		0.133512		#N/A	0.133512
RHOBTB2	10	0.3824	0.71332	0.990169	747	5	-5.2304	0.73781	0.73942	1	759	0	-5.2304		0.132055		#N/A	0.132055
CBLC	10	0.76915	0.93255	0.990169	1009	4	-4.8688	0.73836	0.73992	1	760	0	-4.8688		0.131732		#N/A	0.131732
SMURF2	10	0.2639	0.58233	0.990169	615	5	-5.2063	0.73917	0.74079	1	761	0	-5.2063		0.131256		#N/A	0.131256
NEURL3	10	0.036775	0.15737	0.889737	190	6	-5.5956	0.74107	0.74262	1	762	0	-5.5956		0.130141		#N/A	0.130141
LMTK3	10	0.7543	0.92685	0.990169	995	3	-4.5597	0.74241	0.74389	1	763	0	-4.5597		0.129356		#N/A	0.129356
RNF113B	10	0.77451	0.93465	0.990169	1010	4	-4.5406	0.74268	0.74413	1	764	0	-4.5406		0.129198		#N/A	0.129198
FAM115C	10	0.076299	0.2664	0.935911	296	6	-4.1479	0.74295	0.74432	1	765	0	-4.1479		0.12904		#N/A	0.12904
NEURL2	9	0.28456	0.59621	0.990169	640	4	-3.89	0.74376	0.74333	1	766	0	-3.89		0.128567		#N/A	0.128567
RAD23B	10	0.021894	0.10371	0.866755	125	4	-4.6776	0.74615	0.74755	1	767	0	-4.6776		0.127174		#N/A	0.127174
UBE2U	10	0.005188	0.031225	0.708689	46	6	-6.5927	0.748	0.74944	1	768	0	-6.5927		0.126098		#N/A	0.126098
ASB11	10	0.065729	0.24134	0.921799	275	7	-6.0762	0.74931	0.75061	1	769	0	-6.0762		0.125338		#N/A	0.125338
NOSIP	10	0.019817	0.095486	0.866755	111	6	-6.1937	0.74997	0.75128	1	770	0	-6.1937		0.124956		#N/A	0.124956
DTX2	10	0.09242	0.30278	0.935911	347	5	-5.71	0.7545	0.756	1	771	0	-5.71		0.122341		#N/A	0.122341
SPRTN	10	0.12708	0.37776	0.960773	422	7	-5.5674	0.75527	0.75687	1	772	0	-5.5674		0.121898		#N/A	0.121898
PHF15	10	0.31646	0.64411	0.990169	683	6	-5.3542	0.75681	0.75846	1	773	0	-5.3542		0.121013		#N/A	0.121013
FBXO48	10	0.14716	0.41686	0.96282	460	3	-2.7198	0.75706	0.75871	1	774	0	-2.7198		0.12087		#N/A	0.12087
FBXO10	10	0.055024	0.21452	0.918268	251	7	-5.9529	0.75732	0.75888	1	775	0	-5.9529		0.120721		#N/A	0.120721
OTUD7B	10	0.063527	0.23607	0.921799	267	7	-5.7674	0.75909	0.76058	1	776	0	-5.7674		0.119707		#N/A	0.119707
NEURL1	4	0.32577	0.54152	0.990169	690	2	-4.9063	0.76011	0.76007	1	777	0	-4.9063		0.119124		#N/A	0.119124
TRIM34	10	0.096874	0.31274	0.938528	356	6	-5.6237	0.76298	0.7643	1	778	0	-5.6237		0.117487		#N/A	0.117487
FBXO44	10	0.13372	0.39089	0.960773	432	5	-5.1869	0.76435	0.76582	1	779	0	-5.1869		0.116708		#N/A	0.116708
TRIM67	9	0.31221	0.62338	0.990169	682	3	-4.3999	0.76447	0.7641	1	780	0	-4.3999		0.11664		#N/A	0.11664
KCTD11	9	0.12511	0.35925	0.942324	417	6	-5.7826	0.7647	0.76431	1	781	0	-5.7826		0.116509		#N/A	0.116509
CBL	9	0.044015	0.16895	0.889737	212	4	-4.8405	0.7656	0.76526	1	782	0	-4.8405		0.115998		#N/A	0.115998
DZIP3	10	0.16397	0.44692	0.972457	492	6	-5.5991	0.76755	0.76932	1	783	0	-5.5991		0.114893		#N/A	0.114893
DTX3	10	0.80388	0.94641	0.990169	1027	3	-4.8203	0.7678	0.76957	1	784	0	-4.8203		0.114752		#N/A	0.114752
CHFR	10	0.28974	0.61315	0.990169	644	4	-4.1376	0.76829	0.77012	1	785	0	-4.1376		0.114475		#N/A	0.114475
FBXO11	10	0.036392	0.15581	0.888145	189	7	-6.2589	0.76853	0.77044	1	786	0	-6.2589		0.114339		#N/A	0.114339
NEURL	10	0.034056	0.14784	0.879529	178	3	-4.6905	0.76914	0.77093	1	787	0	-4.6905		0.113995		#N/A	0.113995
PSMA6	10	0.099351	0.31833	0.938528	363	6	-5.8046	0.76914	0.77093	1	788	0	-5.8046		0.113995		#N/A	0.113995
DDB1	10	0.30884	0.6354	0.990169	675	4	-4.2153	0.77023	0.77191	1	789	0	-4.2153		0.11338		#N/A	0.11338
FBXO17	10	0.03517	0.15166	0.879529	184	8	-5.923	0.77047	0.77214	1	790	0	-5.923		0.113244		#N/A	0.113244
SYTL3	10	0.68331	0.89887	0.990169	953	4	-5.0121	0.7712	0.77291	1	791	0	-5.0121		0.112833		#N/A	0.112833
TRIM49C	10	0.083058	0.28162	0.935911	320	5	-3.999	0.77192	0.7736	1	792	0	-3.999		0.112428		#N/A	0.112428
KCNA5	10	0.72627	0.91587	0.990169	974	1	-3.2925	0.77264	0.77435	1	793	0	-3.2925		0.112023		#N/A	0.112023
DTX1	10	0.025069	0.11568	0.866755	141	7	-6.0148	0.77288	0.77463	1	794	0	-6.0148		0.111888		#N/A	0.111888
ZBTB43	10	0.003181	0.020264	0.615868	34	5	-5.2604	0.7736	0.77533	1	795	0	-5.2604		0.111484		#N/A	0.111484
USP39	10	0.021325	0.10122	0.866755	122	8	-5.9209	0.77408	0.77577	1	796	0	-5.9209		0.111214		#N/A	0.111214
TRIM49	10	0.083058	0.28162	0.935911	321	5	-3.999	0.77456	0.77626	1	797	0	-3.999		0.110945		#N/A	0.110945
HERC3	10	0.20113	0.50195	0.990169	535	5	-5.1888	0.77479	0.77648	1	798	0	-5.1888		0.110816		#N/A	0.110816
PSMA2	9	0.42327	0.72768	0.990169	786	4	-5.1776	0.7748	0.77459	1	799	0	-5.1776		0.11081		#N/A	0.11081
RNF126	10	0.3824	0.71332	0.990169	748	2	-4.4782	0.77669	0.77831	1	800	0	-4.4782		0.109752		#N/A	0.109752
WWP2	10	0.20887	0.51272	0.990169	549	6	-5.6763	0.77974	0.78103	1	801	0	-5.6763		0.10805		#N/A	0.10805
PSMB7	10	0.0033	0.020849	0.615868	35	9	-5.9148	0.77974	0.78103	1	802	0	-5.9148		0.10805		#N/A	0.10805
DCUN1D4	10	0.27659	0.59759	0.990169	627	4	-4.6599	0.77974	0.78103	1	803	0	-4.6599		0.10805		#N/A	0.10805
SPOP	10	0.07401	0.26105	0.935911	292	6	-6.1336	0.77974	0.78103	1	804	0	-6.1336		0.10805		#N/A	0.10805
PSMB6	10	0.47483	0.78042	0.990169	824	5	-5.1817	0.77974	0.78103	1	805	0	-5.1817		0.10805		#N/A	0.10805
KLHL17	10	0.46323	0.77292	0.990169	816	5	-5.306	0.77974	0.78103	1	806	0	-5.306		0.10805		#N/A	0.10805
PSMD12	10	0.087419	0.29155	0.935911	331	5	-5.4759	0.77974	0.78103	1	807	0	-5.4759		0.10805		#N/A	0.10805
FBXO3	10	0.17194	0.4618	0.980092	503	6	-5.6973	0.77974	0.78103	1	808	0	-5.6973		0.10805		#N/A	0.10805
OTUB1	10	0.051992	0.20542	0.897058	245	4	-4.1228	0.77974	0.78103	1	809	0	-4.1228		0.10805		#N/A	0.10805
FBXL16	10	0.72468	0.91519	0.990169	972	3	-3.2861	0.77974	0.78103	1	810	0	-3.2861		0.10805		#N/A	0.10805
CISH	10	0.17924	0.47177	0.980642	517	6	-5.7298	0.78275	0.78432	1	811	0	-5.7298		0.106377		#N/A	0.106377
PSMC1	10	0.008257	0.047288	0.756771	65	6	-6.5303	0.78298	0.78461	1	812	0	-6.5303		0.106249		#N/A	0.106249
CDC26	10	0.25546	0.57208	0.990169	607	6	-5.5301	0.78344	0.78508	1	813	0	-5.5301		0.105994		#N/A	0.105994
UBE2R2	10	0.39216	0.72086	0.990169	761	4	-4.8494	0.7839	0.78554	1	814	0	-4.8494		0.105739		#N/A	0.105739
VCP	10	0.14565	0.41383	0.96282	459	5	-5.6542	0.78528	0.78686	1	815	0	-5.6542		0.104975		#N/A	0.104975
BTBD10	10	0.021186	0.1007	0.866755	120	6	-5.626	0.78596	0.78758	1	816	0	-5.626		0.1046		#N/A	0.1046
UBA6	10	0.025006	0.11551	0.866755	139	8	-6.1604	0.78664	0.7884	1	817	0	-6.1604		0.104224		#N/A	0.104224
PELI2	10	0.14086	0.40445	0.960773	445	6	-5.7951	0.78709	0.78881	1	818	0	-5.7951		0.103976		#N/A	0.103976
BRAP	10	0.20887	0.51272	0.990169	545	6	-5.6162	0.78732	0.78898	1	819	0	-5.6162		0.103849		#N/A	0.103849
UBQLN2	10	0.079252	0.27295	0.935911	304	7	-5.9816	0.78777	0.78933	1	820	0	-5.9816		0.103601		#N/A	0.103601
KCNA6	10	0.29944	0.62495	0.990169	660	5	-5.2466	0.78867	0.79029	1	821	0	-5.2466		0.103105		#N/A	0.103105
UBE2Q2	10	0.11346	0.34893	0.938528	392	6	-5.9605	0.79068	0.79243	1	822	0	-5.9605		0.101999		#N/A	0.101999
TRIM9	9	0.051946	0.19237	0.889737	244	6	-6.2793	0.79214	0.79216	1	823	0	-6.2793		0.101198		#N/A	0.101198
TRIM43	10	0.46918	0.77679	0.990169	822	4	-4.4699	0.79268	0.79458	1	824	0	-4.4699		0.100902		#N/A	0.100902
LGALS3BP	10	0.33015	0.65987	0.990169	699	6	-5.3319	0.7929	0.7949	1	825	0	-5.3319		0.100782		#N/A	0.100782
PHF21A	10	0.13526	0.39412	0.960773	434	7	-5.7446	0.79312	0.79509	1	826	0	-5.7446		0.100661		#N/A	0.100661
ANAPC13	10	0.29873	0.62393	0.990169	659	6	-5.515	0.79597	0.79793	1	827	0	-5.515		0.099103		#N/A	0.099103
RAPSN	10	0.031392	0.13824	0.87086	167	7	-6.272	0.79662	0.79863	1	828	0	-6.272		0.098749		#N/A	0.098749
STAMBPL1	10	0.005288	0.031911	0.708689	47	8	-6.3061	0.7977	0.79981	1	829	0	-6.3061		0.09816		#N/A	0.09816
BACH1	10	0.006461	0.037954	0.708689	56	8	-6.5057	0.79792	0.8	1	830	0	-6.5057		0.098041		#N/A	0.098041
ZBTB7B	10	0.53473	0.82106	0.990169	867	5	-5.03	0.79814	0.80018	1	831	0	-5.03		0.097921		#N/A	0.097921
UBR1	10	0.011056	0.061404	0.801205	82	8	-6.0787	0.79878	0.80069	1	832	0	-6.0787		0.097573		#N/A	0.097573
TRIM56	9	0.56881	0.82812	0.990169	894	3	-4.7758	0.79972	0.80011	1	833	0	-4.7758		0.097062		#N/A	0.097062
BFAR	10	0.12056	0.36374	0.946937	413	7	-5.593	0.79985	0.8019	1	834	0	-5.593		0.096991		#N/A	0.096991
RNF26	10	0.60044	0.86178	0.990169	912	3	-4.481	0.80092	0.80297	1	835	0	-4.481		0.096411		#N/A	0.096411
ASB18	10	0.53473	0.82106	0.990169	866	5	-4.9746	0.80135	0.80345	1	836	0	-4.9746		0.096178		#N/A	0.096178
MLLT6	10	0.29457	0.61909	0.990169	656	6	-5.5066	0.80156	0.80368	1	837	0	-5.5066		0.096064		#N/A	0.096064
CBLL1	10	0.011007	0.061148	0.801205	80	5	-4.7045	0.8022	0.80429	1	838	0	-4.7045		0.095717		#N/A	0.095717
ZBTB9	10	0.68671	0.90036	0.990169	955	4	-4.6879	0.80304	0.80511	1	839	0	-4.6879		0.095263		#N/A	0.095263
UBE2F	10	0.4008	0.72741	0.990169	767	5	-3.9896	0.80346	0.80549	1	840	0	-3.9896		0.095036		#N/A	0.095036
SH3RF1	10	0.14154	0.40577	0.960773	446	6	-5.5795	0.80367	0.80569	1	841	0	-5.5795		0.094922		#N/A	0.094922
RNF6	10	0.002232	0.014952	0.575608	25	7	-6.8689	0.8043	0.80621	1	842	0	-6.8689		0.094582		#N/A	0.094582
WSB1	10	0.55942	0.83661	0.990169	885	5	-5.2084	0.80514	0.80704	1	843	0	-5.2084		0.094129		#N/A	0.094129
USP7	10	0.066037	0.24216	0.921799	277	5	-4.8474	0.80618	0.80796	1	844	0	-4.8474		0.093568		#N/A	0.093568
USP47	10	0.22225	0.53038	0.990169	563	6	-5.447	0.80639	0.80812	1	845	0	-5.447		0.093455		#N/A	0.093455
RTEL1	10	0.16482	0.44859	0.972457	494	5	-5.5525	0.80918	0.81093	1	846	0	-5.5525		0.091955		#N/A	0.091955
DPF1	10	0.3409	0.67156	0.990169	709	3	-4.5894	0.80918	0.81093	1	847	0	-4.5894		0.091955		#N/A	0.091955
ASB16	10	0.14932	0.42071	0.96282	464	3	-4.47	0.80918	0.81093	1	848	0	-4.47		0.091955		#N/A	0.091955
KCNA1	10	0.27393	0.59459	0.990169	625	4	-3.9013	0.80918	0.81093	1	849	0	-3.9013		0.091955		#N/A	0.091955
TCEB1	10	0.038699	0.16332	0.889737	194	6	-5.6355	0.80918	0.81093	1	850	0	-5.6355		0.091955		#N/A	0.091955
FEM1A	10	0.021498	0.10199	0.866755	124	6	-5.4339	0.80918	0.81093	1	851	0	-5.4339		0.091955		#N/A	0.091955
ARIH1	10	0.22519	0.53418	0.990169	565	4	-4.4367	0.81152	0.81306	1	852	0	-4.4367		0.090701		#N/A	0.090701
LONRF1	9	0.38677	0.69415	0.990169	755	2	-3.1969	0.81156	0.81129	1	853	0	-3.1969		0.090679		#N/A	0.090679
BRE	9	0.005843	0.032734	0.708689	50	8	-6.4549	0.81174	0.81144	1	854	0	-6.4549		0.090583		#N/A	0.090583
RCHY1	10	0.49592	0.79453	0.990169	840	4	-5.0697	0.81192	0.81342	1	855	0	-5.0697		0.090487		#N/A	0.090487
UBE2L3	10	0.00252	0.016506	0.575608	29	7	-6.6919	0.81534	0.81689	1	856	0	-6.6919		0.088661		#N/A	0.088661
AIRE	10	0.66768	0.89232	0.990169	945	3	-4.9804	0.81573	0.81727	1	857	0	-4.9804		0.088454		#N/A	0.088454
PSMC3IP	10	0.014053	0.073407	0.863335	91	6	-5.6644	0.81967	0.82145	1	858	0	-5.6644		0.086361		#N/A	0.086361
ABTB2	10	0.41517	0.73817	0.990169	777	5	-5.181	0.81986	0.82164	1	859	0	-5.181		0.08626		#N/A	0.08626
RNF7	10	0.76152	0.92972	0.990169	1003	3	-4.4173	0.82083	0.82264	1	860	0	-4.4173		0.085747		#N/A	0.085747
ZBTB7A	10	0.090578	0.29864	0.935911	341	6	-5.8052	0.82295	0.82485	1	861	0	-5.8052		0.084627		#N/A	0.084627
TRIM69	10	0.045751	0.18573	0.889737	216	8	-5.9283	0.82353	0.82544	1	862	0	-5.9283		0.084321		#N/A	0.084321
UCHL5	10	0.026538	0.12134	0.866755	147	6	-5.3092	0.82467	0.82662	1	863	0	-5.3092		0.08372		#N/A	0.08372
ZBTB25	10	0.09242	0.30278	0.935911	346	6	-6.0084	0.82486	0.82677	1	864	0	-6.0084		0.08362		#N/A	0.08362
CHD5	10	0.45547	0.76738	0.990169	811	5	-5.3369	0.8275	0.82927	1	865	0	-5.3369		0.082232		#N/A	0.082232
FBXO34	10	0.17722	0.46897	0.980642	513	5	-5.0646	0.82862	0.8304	1	866	0	-5.0646		0.081645		#N/A	0.081645
BTBD9	10	0.23384	0.54509	0.990169	578	6	-5.3199	0.82918	0.83093	1	867	0	-5.3199		0.081351		#N/A	0.081351
RNF40	9	0.28422	0.5958	0.990169	639	4	-5.2269	0.83002	0.82985	1	868	0	-5.2269		0.080911		#N/A	0.080911
KCNC1	10	0.29457	0.61909	0.990169	653	6	-5.1448	0.83139	0.83299	1	869	0	-5.1448		0.080195		#N/A	0.080195
TRIM47	10	0.21393	0.51973	0.990169	552	5	-4.8536	0.83157	0.83324	1	870	0	-4.8536		0.080101		#N/A	0.080101
PHRF1	10	0.60159	0.86268	0.990169	914	5	-5.1741	0.83538	0.83684	1	871	0	-5.1741		0.078116		#N/A	0.078116
TRIM2	10	0.1335	0.39045	0.960773	431	7	-5.691	0.8361	0.8376	1	872	0	-5.691		0.077742		#N/A	0.077742
FAM175B	10	0.051579	0.20424	0.897058	241	5	-5.4034	0.83628	0.83779	1	873	0	-5.4034		0.077648		#N/A	0.077648
FBXW5	9	0.64204	0.86655	0.990169	935	4	-5.1776	0.83783	0.83775	1	874	0	-5.1776		0.076844		#N/A	0.076844
DCAF4	9	0.5192	0.80057	0.990169	858	4	-4.3999	0.83913	0.83918	1	875	0	-4.3999		0.076171		#N/A	0.076171
FBXL17	10	0.091631	0.30097	0.935911	343	5	-5.5581	0.83981	0.84142	1	876	0	-5.5581		0.075819		#N/A	0.075819
ZBTB17	10	0.060635	0.22876	0.921799	261	7	-5.7737	0.83981	0.84142	1	877	0	-5.7737		0.075819		#N/A	0.075819
LGR6	10	0.21847	0.5256	0.990169	559	5	-4.7803	0.83981	0.84142	1	878	0	-4.7803		0.075819		#N/A	0.075819
PHF5A	10	0.063344	0.23556	0.921799	266	6	-6.1736	0.83981	0.84142	1	879	0	-6.1736		0.075819		#N/A	0.075819
RFWD2	10	0.4068	0.73213	0.990169	773	4	-4.8082	0.83981	0.84142	1	880	0	-4.8082		0.075819		#N/A	0.075819
DCAF10	10	0.098712	0.31678	0.938528	360	6	-5.9438	0.83981	0.84142	1	881	0	-5.9438		0.075819		#N/A	0.075819
OIT3	10	0.10889	0.33986	0.938528	383	7	-5.5198	0.83981	0.84142	1	882	0	-5.5198		0.075819		#N/A	0.075819
BTBD2	10	0.15267	0.42673	0.96282	475	6	-5.6693	0.84311	0.84461	1	883	0	-5.6693		0.074116		#N/A	0.074116
TRIM42	10	0.78102	0.93728	0.990169	1012	3	-3.2995	0.84448	0.84598	1	884	0	-3.2995		0.073411		#N/A	0.073411
RNF182	10	0.59046	0.8556	0.990169	911	4	-4.2351	0.84499	0.84653	1	885	0	-4.2351		0.073148		#N/A	0.073148
KCTD14	10	0.28373	0.60593	0.990169	637	6	-5.4601	0.84719	0.84849	1	886	0	-5.4601		0.072019		#N/A	0.072019
PHF13	10	0.040099	0.16784	0.889737	200	6	-6.0136	0.84769	0.84902	1	887	0	-6.0136		0.071763		#N/A	0.071763
SOCS5	10	0.44782	0.76179	0.990169	805	5	-4.137	0.84852	0.84991	1	888	0	-4.137		0.071338		#N/A	0.071338
RNF207	10	0.062602	0.23368	0.921799	264	6	-5.4786	0.84902	0.85039	1	889	0	-5.4786		0.071082		#N/A	0.071082
ZRANB1	10	0.24484	0.55875	0.990169	591	6	-5.5212	0.84935	0.85067	1	890	0	-5.5212		0.070913		#N/A	0.070913
PSME3	10	0.39216	0.72086	0.990169	762	2	-3.0601	0.84985	0.85112	1	891	0	-3.0601		0.070658		#N/A	0.070658
UIMC1	10	0.002376	0.01561	0.575608	28	8	-6.649	0.85001	0.85128	1	892	0	-6.649		0.070576		#N/A	0.070576
ZBTB46	10	0.22718	0.53672	0.990169	569	6	-5.5198	0.85051	0.8517	1	893	0	-5.5198		0.070321		#N/A	0.070321
WDR24	10	0.64994	0.88547	0.990169	937	3	-5.0328	0.85084	0.85205	1	894	0	-5.0328		0.070152		#N/A	0.070152
USP32	10	0.014448	0.074934	0.863335	93	8	-6.3397	0.85344	0.85464	1	895	0	-6.3397		0.068827		#N/A	0.068827
VPS41	10	0.029051	0.13011	0.87086	157	7	-5.9879	0.85393	0.85504	1	896	0	-5.9879		0.068578		#N/A	0.068578
RNF135	9	0.13377	0.37484	0.957442	433	5	-5.9822	0.8542	0.85372	1	897	0	-5.9822		0.06844		#N/A	0.06844
CDC27	9	0.30335	0.61447	0.990169	665	4	-5.0738	0.8542	0.85372	1	898	0	-5.0738		0.06844		#N/A	0.06844
PSMD2	9	0.15863	0.41742	0.96282	483	6	-5.5116	0.8542	0.85372	1	899	0	-5.5116		0.06844		#N/A	0.06844
PSMB4	9	0.050719	0.18856	0.889737	239	7	-5.7151	0.8542	0.85372	1	900	0	-5.7151		0.06844		#N/A	0.06844
PSMD7	10	0.57754	0.84769	0.990169	902	3	-4.8238	0.85457	0.85571	1	901	0	-4.8238		0.068252		#N/A	0.068252
UHRF2	10	0.7355	0.91968	0.990169	988	4	-3.9718	0.85633	0.85742	1	902	0	-3.9718		0.067359		#N/A	0.067359
IBTK	10	0.53775	0.82308	0.990169	870	4	-4.172	0.85649	0.85761	1	903	0	-4.172		0.067278		#N/A	0.067278
KCNB2	10	0.66446	0.89106	0.990169	944	3	-4.3999	0.8583	0.85936	1	904	0	-4.3999		0.066361		#N/A	0.066361
ZNF280B	10	0.13845	0.39997	0.960773	440	4	-4.8773	0.85963	0.86064	1	905	0	-4.8773		0.065688		#N/A	0.065688
RNF152	10	0.28282	0.60505	0.990169	631	6	-5.1138	0.85994	0.86102	1	906	0	-5.1138		0.065532		#N/A	0.065532
PSMD4	10	0.92131	0.97923	0.993194	1067	2	-3.9391	0.86164	0.86268	1	907	0	-3.9391		0.064674		#N/A	0.064674
RNF113A	10	0.12206	0.36708	0.948806	415	6	-5.319	0.86407	0.86491	1	908	0	-5.319		0.063451		#N/A	0.063451
RNF114	10	0.037459	0.15953	0.889737	191	8	-6.0384	0.86407	0.86491	1	909	0	-6.0384		0.063451		#N/A	0.063451
SF3B3	10	0.20887	0.51272	0.990169	547	6	-5.6072	0.86407	0.86491	1	910	0	-5.6072		0.063451		#N/A	0.063451
MIB1	10	0.6142	0.86978	0.990169	928	4	-4.7407	0.86407	0.86491	1	911	0	-4.7407		0.063451		#N/A	0.063451
BMI1	10	0.11619	0.35425	0.942324	405	6	-5.447	0.86407	0.86491	1	912	0	-5.447		0.063451		#N/A	0.063451
FAN1	10	0.004596	0.027998	0.673817	44	5	-5.9177	0.86617	0.86723	1	913	0	-5.9177		0.062397		#N/A	0.062397
TRIML2	10	0.24484	0.55875	0.990169	588	6	-5.5859	0.86677	0.86768	1	914	0	-5.5859		0.062096		#N/A	0.062096
PSMC3	10	0.49945	0.79701	0.990169	842	5	-5.0794	0.86706	0.86806	1	915	0	-5.0794		0.061951		#N/A	0.061951
KCNC4	10	0.37539	0.70794	0.990169	744	5	-4.5223	0.86721	0.86827	1	916	0	-4.5223		0.061876		#N/A	0.061876
BAZ1A	10	0.22646	0.53584	0.990169	566	5	-5.0174	0.86854	0.86953	1	917	0	-5.0174		0.06121		#N/A	0.06121
TRIM58	10	0.1088	0.33971	0.938528	382	7	-5.6032	0.86971	0.87089	1	918	0	-5.6032		0.060626		#N/A	0.060626
RSF1	9	0.004497	0.02585	0.658876	42	5	-5.3206	0.87149	0.87081	1	919	0	-5.3206		0.059738		#N/A	0.059738
KBTBD8	10	0.000455	0.003817	0.575608	7	7	-6.1815	0.87344	0.87465	1	920	0	-6.1815		0.058767		#N/A	0.058767
UBE2Q1	10	0.11934	0.36109	0.942324	411	6	-5.8906	0.8761	0.87712	1	921	0	-5.8906		0.057446		#N/A	0.057446
USP21	10	0.14992	0.4217	0.96282	467	4	-4.8053	0.87624	0.87722	1	922	0	-4.8053		0.057377		#N/A	0.057377
KLHL40	10	0.35586	0.68796	0.990169	722	6	-5.4685	0.87638	0.87744	1	923	0	-5.4685		0.057308		#N/A	0.057308
UBE2G1	10	0.091151	0.2999	0.935911	342	5	-5.0925	0.87666	0.87785	1	924	0	-5.0925		0.057169		#N/A	0.057169
PSMD3	10	0.55931	0.83655	0.990169	884	5	-5.1064	0.87721	0.87826	1	925	0	-5.1064		0.056896		#N/A	0.056896
E4F1	10	0.11899	0.3604	0.942324	410	7	-5.8472	0.87735	0.87842	1	926	0	-5.8472		0.056827		#N/A	0.056827
CRBN	10	0.6186	0.87249	0.990169	929	3	-4.8699	0.87762	0.87869	1	927	0	-4.8699		0.056693		#N/A	0.056693
NACC1	10	0.22679	0.53615	0.990169	567	6	-5.5695	0.87845	0.87951	1	928	0	-5.5695		0.056283		#N/A	0.056283
TRIP12	10	0.41556	0.73845	0.990169	779	3	-4.2136	0.88228	0.88349	1	929	0	-4.2136		0.054394		#N/A	0.054394
MAP3K1	10	0.32724	0.65653	0.990169	694	4	-5.1774	0.88228	0.88349	1	930	0	-5.1774		0.054394		#N/A	0.054394
KCNS2	10	0.009311	0.053148	0.788485	72	9	-5.9964	0.88228	0.88349	1	931	0	-5.9964		0.054394		#N/A	0.054394
KDM5C	10	0.11934	0.36109	0.942324	412	7	-5.9048	0.88228	0.88349	1	932	0	-5.9048		0.054394		#N/A	0.054394
VPS8	10	0.32724	0.65653	0.990169	693	5	-5.0638	0.88228	0.88349	1	933	0	-5.0638		0.054394		#N/A	0.054394
PATZ1	10	0.61315	0.86909	0.990169	922	5	-5.1888	0.88228	0.88349	1	934	0	-5.1888		0.054394		#N/A	0.054394
RNF151	10	0.005901	0.035165	0.708689	51	6	-5.297	0.88228	0.88349	1	935	0	-5.297		0.054394		#N/A	0.054394
RNF10	10	0.039025	0.1645	0.889737	196	8	-5.5403	0.88228	0.88349	1	936	0	-5.5403		0.054394		#N/A	0.054394
PSMA1	10	0.099351	0.31833	0.938528	362	6	-5.9708	0.88228	0.88349	1	937	0	-5.9708		0.054394		#N/A	0.054394
FBXL14	10	0.74239	0.92236	0.990169	990	4	-5.1395	0.88228	0.88349	1	938	0	-5.1395		0.054394		#N/A	0.054394
ANAPC2	10	0.3841	0.71453	0.990169	751	5	-5.1399	0.88228	0.88349	1	939	0	-5.1399		0.054394		#N/A	0.054394
MUL1	10	0.24351	0.55713	0.990169	586	6	-5.6925	0.88228	0.88349	1	940	0	-5.6925		0.054394		#N/A	0.054394
RFPL4A	10	0.016217	0.081818	0.866755	99	5	-5.9183	0.88228	0.88349	1	941	0	-5.9183		0.054394		#N/A	0.054394
MKRN2	10	0.29457	0.61909	0.990169	654	6	-5.488	0.88742	0.88864	1	942	0	-5.488		0.051871		#N/A	0.051871
IVNS1ABP	9	0.009329	0.048998	0.758062	73	5	-6.7272	0.88816	0.88735	1	943	0	-6.7272		0.051509		#N/A	0.051509
KDM7A	4	0.031497	0.095705	0.866755	171	3	-6.4921	0.88968	0.88968	1	944	0	-6.4921		0.050766		#N/A	0.050766
SPSB4	9	0.11232	0.3364	0.938528	391	6	-5.9822	0.89001	0.88918	1	945	0	-5.9822		0.050605		#N/A	0.050605
USP17L2	10	0.000795	0.006276	0.575608	10	6	-6.1117	0.8918	0.89289	1	946	0	-6.1117		0.049733		#N/A	0.049733
KLHL22	10	0.13246	0.38878	0.960773	429	5	-5.1192	0.89242	0.89361	1	947	0	-5.1192		0.049431		#N/A	0.049431
LRR1	9	0.71859	0.90524	0.990169	971	4	-4.8405	0.89292	0.89219	1	948	0	-4.8405		0.049187		#N/A	0.049187
RNF186	10	0.10373	0.32817	0.938528	368	7	-6.0149	0.89768	0.89901	1	949	0	-6.0149		0.046878		#N/A	0.046878
KCNS1	10	0.79741	0.94365	0.990169	1024	3	-4.6712	0.89768	0.89901	1	950	0	-4.6712		0.046878		#N/A	0.046878
ZBTB34	10	0.43067	0.74965	0.990169	793	5	-5.2466	0.89768	0.89901	1	951	0	-5.2466		0.046878		#N/A	0.046878
FBXO32	10	0.048343	0.19406	0.889737	227	7	-5.8456	0.89768	0.89901	1	952	0	-5.8456		0.046878		#N/A	0.046878
ASB6	10	0.9165	0.97775	0.993194	1063	1	-4.8402	0.89768	0.89901	1	953	0	-4.8402		0.046878		#N/A	0.046878
ZBTB49	10	0.093929	0.30612	0.936525	352	5	-5.2122	0.9	0.90112	1	954	0	-5.2122		0.045757		#N/A	0.045757
SKP1	10	0.027133	0.12325	0.866755	151	6	-6.3596	0.90283	0.9039	1	955	0	-6.3596		0.044394		#N/A	0.044394
UBR3	10	0.038669	0.16325	0.889737	193	6	-6.0758	0.90438	0.9054	1	956	0	-6.0758		0.043649		#N/A	0.043649
DPF3	10	0.46191	0.77196	0.990169	815	4	-5.0401	0.90763	0.90833	1	957	0	-5.0401		0.042091		#N/A	0.042091
USP49	10	0.14897	0.42019	0.96282	463	5	-5.2552	0.90763	0.90833	1	958	0	-5.2552		0.042091		#N/A	0.042091
PSMB3	10	0.022939	0.10772	0.866755	129	3	-4.8705	0.90763	0.90833	1	959	0	-4.8705		0.042091		#N/A	0.042091
VPS28	10	0.3076	0.63398	0.990169	672	4	-4.7219	0.90763	0.90833	1	960	0	-4.7219		0.042091		#N/A	0.042091
TRAF7	10	0.75668	0.9278	0.990169	1000	4	-5.0551	0.90763	0.90833	1	961	0	-5.0551		0.042091		#N/A	0.042091
ZMIZ2	9	0.85258	0.95415	0.990169	1048	3	-4.5233	0.90933	0.90853	1	962	0	-4.5233		0.041278		#N/A	0.041278
PSMD10	10	0.001961	0.013471	0.575608	21	7	-6.5713	0.91068	0.91095	1	963	0	-6.5713		0.040634		#N/A	0.040634
ZBTB47	10	0.29174	0.61552	0.990169	647	5	-5.4115	0.91201	0.91229	1	964	0	-5.4115		0.04		#N/A	0.04
PAAF1	10	0.032572	0.14257	0.872316	174	7	-6.3735	0.91374	0.91382	1	965	0	-6.3735		0.039177		#N/A	0.039177
RNF222	10	0.20887	0.51272	0.990169	546	6	-5.6845	0.91414	0.91416	1	966	0	-5.6845		0.038987		#N/A	0.038987
ZNF185	10	0.16594	0.45067	0.972457	497	5	-5.6149	0.91646	0.91621	1	967	0	-5.6149		0.037886		#N/A	0.037886
PSMD13	10	0.14185	0.40643	0.960773	448	7	-5.6326	0.91646	0.91621	1	968	0	-5.6326		0.037886		#N/A	0.037886
FBXW9	10	0.059099	0.22483	0.921799	259	5	-5.6273	0.91646	0.91621	1	969	0	-5.6273		0.037886		#N/A	0.037886
USP27X	1	0.080967	0.081379	0.866755	314	1	-7.2817	0.91903	0.91944	1	970	0	-7.2817		0.03667		#N/A	0.03667
TRIM71	10	0.31646	0.64411	0.990169	685	6	-5.3865	0.91966	0.91974	1	971	0	-5.3865		0.036373		#N/A	0.036373
HECW1	10	0.57439	0.8458	0.990169	900	5	-5.1265	0.91995	0.92011	1	972	0	-5.1265		0.036236		#N/A	0.036236
LMO7	10	0.067106	0.2448	0.921799	283	7	-6.1357	0.92032	0.9205	1	973	0	-6.1357		0.036061		#N/A	0.036061
BAZ1B	10	0.032572	0.14257	0.872316	175	7	-6.2945	0.92134	0.92142	1	974	0	-6.2945		0.03558		#N/A	0.03558
PSMA4	10	0.067904	0.24665	0.921799	285	7	-5.7237	0.9218	0.92195	1	975	0	-5.7237		0.035363		#N/A	0.035363
BIN1	10	0.17924	0.47177	0.980642	516	6	-5.6798	0.92244	0.92247	1	976	0	-5.6798		0.035062		#N/A	0.035062
PSMA3	10	0.070053	0.25171	0.930372	290	6	-5.4594	0.9242	0.92422	1	977	0	-5.4594		0.034234		#N/A	0.034234
KLHL6	10	0.47483	0.78042	0.990169	823	5	-5.0121	0.9242	0.92422	1	978	0	-5.0121		0.034234		#N/A	0.034234
ZBTB4	10	0.023186	0.10858	0.866755	131	5	-5.8743	0.9242	0.92422	1	979	0	-5.8743		0.034234		#N/A	0.034234
FBXO45	10	0.24484	0.55875	0.990169	589	6	-5.6119	0.9242	0.92422	1	980	0	-5.6119		0.034234		#N/A	0.034234
KLHL41	10	0.025069	0.11568	0.866755	140	7	-6.1058	0.9242	0.92422	1	981	0	-6.1058		0.034234		#N/A	0.034234
JOSD2	10	0.003339	0.021041	0.615868	36	7	-6.7471	0.9268	0.92687	1	982	0	-6.7471		0.033014		#N/A	0.033014
UBL5	9	0.006905	0.037862	0.708689	59	8	-6.6481	0.92766	0.92699	1	983	0	-6.6481		0.032611		#N/A	0.032611
PSMA5	10	0.012453	0.067099	0.84498	86	8	-6.0322	0.92842	0.92844	1	984	0	-6.0322		0.032256		#N/A	0.032256
PSMC5	8	0.019453	0.086014	0.866755	108	7	-6.2314	0.9305	0.93063	1	985	0	-6.2314		0.031284		#N/A	0.031284
LPXN	10	0.013153	0.069801	0.849371	89	8	-6.4934	0.93056	0.9307	1	986	0	-6.4934		0.031256		#N/A	0.031256
PRPF8	10	0.43887	0.75567	0.990169	799	4	-4.4113	0.93056	0.9307	1	987	0	-4.4113		0.031256		#N/A	0.031256
PHF23	10	0.24484	0.55875	0.990169	590	6	-5.5114	0.93056	0.9307	1	988	0	-5.5114		0.031256		#N/A	0.031256
NACC2	10	0.16829	0.45477	0.976953	500	6	-5.5725	0.93056	0.9307	1	989	0	-5.5725		0.031256		#N/A	0.031256
ARMC5	10	0.066906	0.24434	0.921799	281	5	-5.6162	0.93311	0.93338	1	990	0	-5.6162		0.030067		#N/A	0.030067
EIF3H	10	0.031392	0.13824	0.87086	166	8	-6.3049	0.93339	0.93365	1	991	0	-6.3049		0.029937		#N/A	0.029937
FBXO42	10	0.33015	0.65987	0.990169	701	6	-5.3319	0.93585	0.93616	1	992	0	-5.3319		0.028794		#N/A	0.028794
ZBTB20	10	0.27824	0.59958	0.990169	630	4	-4.8705	0.93585	0.93616	1	993	0	-4.8705		0.028794		#N/A	0.028794
FBXL2	10	0.007026	0.040998	0.732434	60	8	-6.3504	0.93585	0.93616	1	994	0	-6.3504		0.028794		#N/A	0.028794
KCNG4	10	0.10373	0.32817	0.938528	370	7	-5.8527	0.93842	0.93892	1	995	0	-5.8527		0.027603		#N/A	0.027603
FBXL18	10	0.58914	0.8546	0.990169	910	5	-4.7325	0.93853	0.93899	1	996	0	-4.7325		0.027552		#N/A	0.027552
ZBTB7C	10	0.14982	0.42159	0.96282	466	6	-5.5116	0.93999	0.94037	1	997	0	-5.5116		0.026877		#N/A	0.026877
RMND5B	10	0.132	0.38785	0.960773	428	6	-5.5759	0.94143	0.94184	1	998	0	-5.5759		0.026212		#N/A	0.026212
DDI1	10	0.19312	0.49086	0.990169	531	6	-5.0849	0.94143	0.94184	1	999	0	-5.0849		0.026212		#N/A	0.026212
PSMB11	10	0.61315	0.86909	0.990169	923	5	-5.0767	0.94143	0.94184	1	1000	0	-5.0767		0.026212		#N/A	0.026212
UBE2A	10	0.003096	0.019788	0.615868	32	8	-6.682	0.94143	0.94184	1	1001	0	-6.682		0.026212		#N/A	0.026212
KCTD6	10	0.015226	0.077933	0.866755	97	8	-6.1768	0.94143	0.94184	1	1002	0	-6.1768		0.026212		#N/A	0.026212
MID2	10	0.3205	0.64876	0.990169	687	5	-5.3979	0.94143	0.94184	1	1003	0	-5.3979		0.026212		#N/A	0.026212
HLTF	10	0.031022	0.13719	0.87086	164	7	-6.1952	0.94314	0.94362	1	1004	0	-6.1952		0.025424		#N/A	0.025424
COPS5	10	0.025937	0.11919	0.866755	143	6	-5.483	0.94369	0.94426	1	1005	0	-5.483		0.025171		#N/A	0.025171
TRIM65	10	0.49945	0.79701	0.990169	843	5	-5.1296	0.94597	0.94638	1	1006	0	-5.1296		0.024123		#N/A	0.024123
CDC16	10	0.132	0.38785	0.960773	427	4	-4.655	0.94597	0.94638	1	1007	0	-4.655		0.024123		#N/A	0.024123
37316	10	0.000922	0.007227	0.575608	12	7	-6.9151	0.94597	0.94638	1	1008	0	-6.9151		0.024123		#N/A	0.024123
TRAIP	10	0.34769	0.67915	0.990169	714	5	-5.2805	0.94597	0.94638	1	1009	0	-5.2805		0.024123		#N/A	0.024123
CDC23	9	0.0402	0.15775	0.889737	201	6	-6.2557	0.94677	0.94631	1	1010	0	-6.2557		0.023756		#N/A	0.023756
DTX3L	10	0.10792	0.33798	0.938528	376	6	-5.5496	0.94785	0.94815	1	1011	0	-5.5496		0.02326		#N/A	0.02326
ZBTB8B	10	0.24783	0.56233	0.990169	596	5	-5.3283	0.94791	0.9482	1	1012	0	-5.3283		0.023233		#N/A	0.023233
RNF175	10	0.14245	0.40764	0.960773	456	6	-5.3324	0.94829	0.94852	1	1013	0	-5.3324		0.023059		#N/A	0.023059
SOCS4	10	0.24997	0.56507	0.990169	597	4	-5.1381	0.94854	0.94882	1	1014	0	-5.1381		0.022944		#N/A	0.022944
PSMB10	10	0.11452	0.35097	0.938528	402	6	-5.9971	0.95031	0.95061	1	1015	0	-5.9971		0.022135		#N/A	0.022135
MEX3B	10	0.10823	0.33857	0.938528	379	6	-5.4399	0.95465	0.95478	1	1016	0	-5.4399		0.020156		#N/A	0.020156
ZNF547	10	0.028469	0.12806	0.87086	153	4	-4.7754	0.95465	0.95478	1	1017	0	-4.7754		0.020156		#N/A	0.020156
VCPIP1	10	0.16538	0.44964	0.972457	496	7	-5.7286	0.95465	0.95478	1	1018	0	-5.7286		0.020156		#N/A	0.020156
PELI3	10	0.22771	0.53736	0.990169	573	6	-5.541	0.95465	0.95478	1	1019	0	-5.541		0.020156		#N/A	0.020156
HERC4	10	0.000145	0.001248	0.575608	1	8	-6.889	0.95465	0.95478	1	1020	0	-6.889		0.020156		#N/A	0.020156
UBTD1	10	0.086242	0.28888	0.935911	328	6	-5.9012	0.95823	0.9585	1	1021	0	-5.9012		0.01853		#N/A	0.01853
KMT2B	10	0.26739	0.58662	0.990169	620	4	-4.8521	0.95823	0.9585	1	1022	0	-4.8521		0.01853		#N/A	0.01853
FBXW4	10	0.096874	0.31274	0.938528	355	6	-5.5312	0.95823	0.9585	1	1023	0	-5.5312		0.01853		#N/A	0.01853
CUL3	9	0.43794	0.73985	0.990169	797	5	-5.3431	0.95973	0.95928	1	1024	0	-5.3431		0.017851		#N/A	0.017851
RNF145	10	0.37539	0.70794	0.990169	740	5	-5.3945	0.9601	0.96039	1	1025	0	-5.3945		0.017684		#N/A	0.017684
KCNA3	10	0.067963	0.24683	0.921799	286	6	-5.5212	0.96032	0.96059	1	1026	0	-5.5212		0.017584		#N/A	0.017584
UBE2J2	10	0.26473	0.5833	0.990169	619	6	-5.2864	0.96158	0.96201	1	1027	0	-5.2864		0.017015		#N/A	0.017015
MYNN	10	0.29457	0.61909	0.990169	655	6	-5.203	0.96158	0.96201	1	1028	0	-5.203		0.017015		#N/A	0.017015
RC3H1	10	0.048865	0.19553	0.889737	234	8	-5.9399	0.96158	0.96201	1	1029	0	-5.9399		0.017015		#N/A	0.017015
UBXN7	10	0.000398	0.003351	0.575608	4	9	-6.6658	0.96158	0.96201	1	1030	0	-6.6658		0.017015		#N/A	0.017015
39873	10	0.035502	0.15268	0.879529	186	7	-6.1943	0.96158	0.96201	1	1031	0	-6.1943		0.017015		#N/A	0.017015
ZBTB45	9	0.10316	0.3187	0.938528	367	6	-5.8782	0.96262	0.96207	1	1032	0	-5.8782		0.016545		#N/A	0.016545
GAN	10	0.050321	0.20004	0.89225	236	5	-5.7773	0.96432	0.96472	1	1033	0	-5.7773		0.015779		#N/A	0.015779
KCND1	10	0.088224	0.29321	0.935911	335	4	-4.7227	0.96724	0.96756	1	1034	0	-4.7227		0.014466		#N/A	0.014466
HUWE1	10	0.031477	0.13852	0.87086	169	7	-6.3266	0.96838	0.96858	1	1035	0	-6.3266		0.013954		#N/A	0.013954
RNF213	10	0.084867	0.28571	0.935911	326	6	-5.3911	0.96842	0.96859	1	1036	0	-5.3911		0.013936		#N/A	0.013936
USP5	10	0.14245	0.40764	0.960773	454	7	-5.8572	0.96878	0.969	1	1037	0	-5.8572		0.013775		#N/A	0.013775
PSMG3	10	0.011056	0.061404	0.801205	81	8	-6.1372	0.96967	0.97002	1	1038	0	-6.1372		0.013376		#N/A	0.013376
RBX1	10	0.46323	0.77292	0.990169	818	5	-5.3446	0.96967	0.97002	1	1039	0	-5.3446		0.013376		#N/A	0.013376
FBXO7	10	0.20377	0.50579	0.990169	539	5	-5.5448	0.97181	0.97194	1	1040	0	-5.5448		0.012419		#N/A	0.012419
RFWD3	10	0.007151	0.041574	0.732434	61	8	-5.7179	0.97406	0.97414	1	1041	0	-5.7179		0.011414		#N/A	0.011414
BCL6	10	0.093076	0.30419	0.935911	350	6	-5.5265	0.97406	0.97414	1	1042	0	-5.5265		0.011414		#N/A	0.011414
RNF168	10	0.27405	0.59471	0.990169	626	6	-5.4806	0.97611	0.97612	1	1043	0	-5.4806		0.010501		#N/A	0.010501
UBE2M	10	0.002681	0.017539	0.575608	31	8	-6.4771	0.97611	0.97612	1	1044	0	-6.4771		0.010501		#N/A	0.010501
36951	10	0.000936	0.007254	0.575608	13	9	-6.6553	0.97704	0.97705	1	1045	0	-6.6553		0.010088		#N/A	0.010088
TRAF6	10	0.72981	0.91734	0.990169	980	4	-4.9137	0.97791	0.97803	1	1046	0	-4.9137		0.009701		#N/A	0.009701
USP24	10	0.042296	0.17537	0.889737	205	8	-5.6318	0.97791	0.97803	1	1047	0	-5.6318		0.009701		#N/A	0.009701
TCEB3	10	0.081703	0.27851	0.935911	316	7	-5.8669	0.97791	0.97803	1	1048	0	-5.8669		0.009701		#N/A	0.009701
SPSB2	10	0.031392	0.13824	0.87086	165	7	-6.2136	0.97791	0.97803	1	1049	0	-6.2136		0.009701		#N/A	0.009701
PSMG4	10	0.11192	0.34601	0.938528	390	6	-5.6339	0.97791	0.97803	1	1050	0	-5.6339		0.009701		#N/A	0.009701
FBXO24	10	0.050373	0.2002	0.89225	238	8	-6.2379	0.97791	0.97803	1	1051	0	-6.2379		0.009701		#N/A	0.009701
KCNV1	9	0.66194	0.87682	0.990169	943	4	-5.2269	0.97934	0.97873	1	1052	0	-5.2269		0.009067		#N/A	0.009067
ZNRF3	10	0.098684	0.3167	0.938528	359	7	-5.6706	0.9796	0.97954	1	1053	0	-5.6706		0.008951		#N/A	0.008951
DCUN1D3	10	0.30569	0.63188	0.990169	669	6	-5.3947	0.9796	0.97954	1	1054	0	-5.3947		0.008951		#N/A	0.008951
ZNF598	3	0.006277	0.017036	0.575608	52	3	-7.6363	0.97982	0.9796	1	1055	0	-7.6363		0.008854		#N/A	0.008854
KLHL30	10	0.16104	0.44176	0.972457	486	6	-5.7582	0.98066	0.98062	1	1056	0	-5.7582		0.008482		#N/A	0.008482
KEAP1	10	0.30179	0.62762	0.990169	662	5	-5.4282	0.98148	0.98154	1	1057	0	-5.4282		0.008119		#N/A	0.008119
PSMD11	10	0.081214	0.27739	0.935911	315	7	-5.4938	0.98148	0.98154	1	1058	0	-5.4938		0.008119		#N/A	0.008119
UBE2S	10	0.014398	0.074769	0.863335	92	6	-5.7317	0.98286	0.98276	1	1059	0	-5.7317		0.007508		#N/A	0.007508
RNF122	9	0.019969	0.093429	0.866755	114	7	-6.0106	0.98356	0.98277	1	1060	0	-6.0106		0.007199		#N/A	0.007199
CRY1	10	0.026538	0.12134	0.866755	148	7	-5.6532	0.98421	0.98405	1	1061	0	-5.6532		0.006912		#N/A	0.006912
UBR7	10	0.084123	0.28398	0.935911	325	7	-5.6534	0.98548	0.98561	1	1062	0	-5.6534		0.006352		#N/A	0.006352
PEX10	10	0.13715	0.39753	0.960773	438	7	-5.6103	0.98657	0.98657	1	1063	0	-5.6103		0.005872		#N/A	0.005872
WDSUB1	10	0.005006	0.03032	0.708689	45	8	-6.3252	0.98657	0.98657	1	1064	0	-6.3252		0.005872		#N/A	0.005872
ZBTB10	10	0.027133	0.12325	0.866755	150	7	-6.3494	0.98765	0.98761	1	1065	0	-6.3494		0.005397		#N/A	0.005397
TRIM21	10	0.008794	0.050268	0.762995	70	8	-6.0034	0.98869	0.9888	1	1066	0	-6.0034		0.00494		#N/A	0.00494
CAND2	10	0.10889	0.33986	0.938528	384	7	-5.6204	0.98869	0.9888	1	1067	0	-5.6204		0.00494		#N/A	0.00494
OTUD5	10	0.001474	0.010646	0.575608	16	9	-6.1298	0.98958	0.98961	1	1068	0	-6.1298		0.004549		#N/A	0.004549
ZBTB11	10	0.55942	0.83661	0.990169	888	5	-5.2218	0.99059	0.99062	1	1069	0	-5.2218		0.004106		#N/A	0.004106
CUL1	10	0.015939	0.080758	0.866755	98	8	-6.3642	0.99141	0.99146	1	1070	0	-6.3642		0.003747		#N/A	0.003747
ERCC8	10	0.048865	0.19553	0.889737	233	8	-5.8848	0.99141	0.99146	1	1071	0	-5.8848		0.003747		#N/A	0.003747
BIRC3	10	0.048865	0.19553	0.889737	229	8	-5.5433	0.99401	0.99383	1	1072	0	-5.5433		0.002609		#N/A	0.002609
DCAF5	10	0.087744	0.29222	0.935911	333	6	-6.0331	0.99454	0.99433	1	1073	0	-6.0331		0.002378		#N/A	0.002378
RNF150	9	0.011558	0.058761	0.801205	83	8	-5.6978	0.99519	0.99492	1	1074	0	-5.6978		0.002094		#N/A	0.002094
ZFAND6	10	0.008043	0.046099	0.756771	63	7	-6.4585	0.99641	0.99607	1	1075	0	-6.4585		0.001562		#N/A	0.001562
FBXL21	5	0.00316	0.013654	0.575608	33	5	-6.5255	0.99684	0.99694	1	1076	0	-6.5255		0.001375		#N/A	0.001375
UBE3A	10	0.002212	0.014842	0.575608	24	6	-5.4061	0.99706	0.99681	1	1077	0	-5.4061		0.001279		#N/A	0.001279
KLHL8	10	0.048865	0.19553	0.889737	230	8	-5.8869	0.99734	0.99721	1	1078	0	-5.8869		0.001157		#N/A	0.001157
KLHL2	10	0.010183	0.05718	0.801205	75	8	-6.1412	0.99815	0.99817	1	1079	0	-6.1412		0.000804		#N/A	0.000804
TAX1BP1	10	0.004268	0.02616	0.658876	41	9	-6.2023	0.99864	0.99877	1	1080	0	-6.2023		0.000591		#N/A	0.000591
HGS	10	0.000901	0.007072	0.575608	11	10	-5.9436	0.9991	0.99918	1	1081	0	-5.9436		0.000391		#N/A	0.000391
SARS2	10	0.000741	0.005938	0.575608	8	10	-5.975	0.99926	0.99933	1	1082	0	-5.975		0.000321		#N/A	0.000321
FAM175A	10	0.000171	0.001513	0.575608	2	10	-6.8171	0.99947	0.99947	1	1083	0	-6.8171		0.00023		#N/A	0.00023

## Sheet: Lib vs GFP-SFTPC enriched gene 
id	num	neg|score	neg|p-value	neg|fdr	neg|rank	neg|goodsgrna	neg|lfc	pos|score	pos|p-value	pos|fdr	pos|rank	pos|goodsgrna	pos|lfc		-LOG(score)		p<-4	p>-4
PIAS1	10	0.99993	0.99995	1	1082	0	2.1404	4.67e-12	4.57e-06	0.000825	1	9	2.1404		11.331		11.331	#N/A
UBE2I	10	0.9232	0.96521	1	1028	1	2.4144	1.77e-10	4.57e-06	0.000825	2	8	2.4144		9.75276		9.75276	#N/A
UBA2	10	0.98379	0.98567	1	1061	1	2.6283	3.57e-10	4.57e-06	0.000825	3	8	2.6283		9.44699		9.44699	#N/A
UBE2N	10	0.70504	0.87452	1	919	1	2.2381	1.53e-09	4.57e-06	0.000825	4	8	2.2381		8.81406		8.81406	#N/A
SOCS3	9	0.99999	1	1	1083	0	1.8671	3.6e-09	4.57e-06	0.000825	5	9	1.8671		8.44338		8.44338	#N/A
UBAP1	10	0.92534	0.96616	1	1029	1	1.8178	2.11e-07	4.57e-06	0.000825	6	9	1.8178		6.67553		6.67553	#N/A
RABGEF1	10	0.9907	0.99074	1	1066	1	1.4167	4.81e-07	1.37e-05	0.001485	7	6	1.4167		6.31795		6.31795	#N/A
HGS	10	0.8973	0.95385	1	1012	1	1.4636	1.13e-06	1.37e-05	0.001485	8	8	1.4636		5.94608		5.94608	#N/A
BAP1	10	0.91914	0.96315	1	1025	2	1.6585	1.49e-06	1.37e-05	0.001485	9	8	1.6585		5.82813		5.82813	#N/A
VPS28	10	0.30165	0.59096	1	626	1	1.5357	1.51e-06	1.37e-05	0.001485	10	9	1.5357		5.82025		5.82025	#N/A
ZBTB21	10	0.92954	0.96804	1	1031	2	0.86963	5.65e-06	3.2e-05	0.002888	11	7	0.86963		5.24799		5.24799	#N/A
TRIM33	10	0.98263	0.98491	1	1060	1	1.4115	6.43e-06	3.2e-05	0.002888	12	7	1.4115		5.19203		5.19203	#N/A
ZNF592	10	0.61732	0.83044	1	872	2	1.2586	2.93e-05	0.000233	0.016832	13	8	1.2586		4.53251		#N/A	4.53251
UBL5	10	0.86213	0.94115	1	989	2	1.1198	2.94e-05	0.000233	0.016832	14	8	1.1198		4.53173		#N/A	4.53173
ITCH	10	0.98536	0.98672	1	1063	1	1.0068	3.01e-05	0.000233	0.016832	15	9	1.0068		4.52148		#N/A	4.52148
USP39	10	0.88483	0.94937	1	1005	1	1.3353	4.13e-05	0.00037	0.025062	16	8	1.3353		4.38458		#N/A	4.38458
OTUD6B	10	0.9496	0.97423	1	1039	1	0.74156	5.41e-05	0.000507	0.032324	17	9	0.74156		4.26671		#N/A	4.26671
UBE4B	10	0.27318	0.55426	1	589	2	1.0242	7.71e-05	0.000672	0.038822	18	6	1.0242		4.11309		#N/A	4.11309
VPS18	10	0.11176	0.31816	0.974782	344	3	0.12822	8.17e-05	0.000681	0.038822	19	4	0.12822		4.08761		#N/A	4.08761
UBE2K	10	0.99977	0.99982	1	1080	0	0.90075	0.000163	0.001303	0.070545	20	8	0.90075		3.78832		#N/A	3.78832
TSG101	10	0.99793	0.99798	1	1077	0	1.0661	0.0002	0.001513	0.078029	21	9	1.0661		3.69984		#N/A	3.69984
MYSM1	10	0.99986	0.99986	1	1081	0	1.0111	0.000267	0.002016	0.099235	22	8	1.0111		3.5729		#N/A	3.5729
USP8	10	0.16774	0.41085	0.986252	443	3	0.37757	0.000333	0.002519	0.118597	23	5	0.37757		3.4781		#N/A	3.4781
PSMD4	10	0.88194	0.9482	1	1003	1	1.3077	0.000351	0.002638	0.119018	24	7	1.3077		3.4543		#N/A	3.4543
RNF149	10	0.61842	0.83085	1	873	1	1.2175	0.000433	0.00315	0.136436	25	8	1.2175		3.36335		#N/A	3.36335
CUL2	10	0.87499	0.94533	1	994	1	0.98992	0.000504	0.003716	0.154798	26	7	0.98992		3.2972		#N/A	3.2972
PSMA8	10	0.99328	0.99324	1	1069	0	0.81316	0.000574	0.004237	0.169967	27	6	0.81316		3.24073		#N/A	3.24073
CXXC1	10	0.76481	0.90557	1	953	2	1.0243	0.000673	0.004777	0.18112	28	7	1.0243		3.17203		#N/A	3.17203
RNF152	10	0.9929	0.99285	1	1068	0	0.57389	0.000682	0.00485	0.18112	29	9	0.57389		3.16634		#N/A	3.16634
USP45	10	0.87603	0.94584	1	996	1	0.6275	0.000892	0.006221	0.217343	30	9	0.6275		3.0496		#N/A	3.0496
TRIM11	10	0.30165	0.59096	1	625	2	0.80885	0.000929	0.006477	0.219214	31	5	0.80885		3.03186		#N/A	3.03186
RNF113A	10	0.48681	0.7475	1	777	2	0.8478	0.001053	0.007273	0.238674	32	6	0.8478		2.97778		#N/A	2.97778
USP34	10	0.83409	0.93249	1	975	2	0.6614	0.001158	0.007711	0.245632	33	6	0.6614		2.93644		#N/A	2.93644
VPS11	5	0.62713	0.75778	1	877	1	1.0202	0.00128	0.005709	0.206106	34	4	1.0202		2.89265		#N/A	2.89265
PRPF8	10	0.6543	0.8486	1	890	2	1.5245	0.001453	0.00943	0.291796	35	8	1.5245		2.83765		#N/A	2.83765
PPIL2	10	0.84588	0.93608	1	981	1	0.91451	0.001525	0.009714	0.292217	36	8	0.91451		2.81684		#N/A	2.81684
ZBTB24	10	0.91797	0.96254	1	1024	2	0.56487	0.001721	0.01071	0.313487	37	8	0.56487		2.76435		#N/A	2.76435
IBTK	10	0.99791	0.99798	1	1076	0	0.6321	0.002007	0.012182	0.339553	38	6	0.6321		2.6975		#N/A	2.6975
SF3B3	10	0.99695	0.99674	1	1073	0	0.98922	0.002018	0.012228	0.339553	39	6	0.98922		2.69516		#N/A	2.69516
MAP3K1	10	0.31178	0.60328	1	634	1	0.65331	0.002137	0.012767	0.345668	40	6	0.65331		2.67024		#N/A	2.67024
TRAIP	10	0.88194	0.9482	1	1001	1	1.0927	0.002216	0.013215	0.34907	41	7	1.0927		2.65451		#N/A	2.65451
TCEB1	10	0.79393	0.92085	1	963	2	0.84839	0.002357	0.013818	0.356318	42	8	0.84839		2.6276		#N/A	2.6276
RNF217	10	0.25105	0.52524	1	558	1	0.51224	0.002617	0.015226	0.374775	43	8	0.51224		2.58226		#N/A	2.58226
LRR1	9	0.15195	0.37222	0.985608	419	3	0.77283	0.002618	0.015126	0.374775	44	6	0.77283		2.58203		#N/A	2.58203
KLHL18	10	0.5148	0.76914	1	804	2	0.80186	0.002926	0.016726	0.40253	45	7	0.80186		2.53376		#N/A	2.53376
VHL	10	0.86737	0.9429	1	992	1	1.1362	0.003087	0.017731	0.417456	46	8	1.1362		2.51044		#N/A	2.51044
KCTD19	10	0.337	0.62482	1	656	3	0.78642	0.003469	0.019587	0.450598	47	6	0.78642		2.45982		#N/A	2.45982
39873	10	0.51954	0.773	1	811	2	0.88947	0.003549	0.019971	0.450598	48	7	0.88947		2.44987		#N/A	2.44987
TRIM8	10	0.99379	0.99367	1	1070	0	0.88717	0.003819	0.021141	0.458119	49	7	0.88717		2.41803		#N/A	2.41803
SIAH1	10	0.10317	0.29931	0.974782	327	2	0.79027	0.003821	0.02115	0.458119	50	6	0.79027		2.41786		#N/A	2.41786
ASB6	10	0.85177	0.93777	1	983	1	0.85259	0.004205	0.023134	0.486577	51	7	0.85259		2.37623		#N/A	2.37623
TCEB2	10	0.96528	0.97814	1	1048	1	0.82309	0.00425	0.023363	0.486577	52	8	0.82309		2.37165		#N/A	2.37165
PRPF19	10	0.42365	0.69692	1	726	3	0.79862	0.004414	0.024295	0.496451	53	7	0.79862		2.35517		#N/A	2.35517
RNF39	10	0.22072	0.48538	0.993702	525	3	0.68613	0.005019	0.027303	0.54758	54	6	0.68613		2.29936		#N/A	2.29936
RNF216	10	0.91448	0.96094	1	1022	2	1.0597	0.005152	0.027879	0.548965	55	7	1.0597		2.28806		#N/A	2.28806
RAD23B	10	0.90593	0.95755	1	1018	2	0.62243	0.005346	0.029049	0.561793	56	7	0.62243		2.27197		#N/A	2.27197
ZMIZ2	10	0.37924	0.66053	1	690	3	0.5326	0.006392	0.034032	0.636221	57	5	0.5326		2.19439		#N/A	2.19439
ATRX	10	0.27861	0.56099	1	598	2	0.31064	0.0065	0.034681	0.636221	58	5	0.31064		2.18707		#N/A	2.18707
KCNG3	10	0.76824	0.90716	1	954	2	0.37531	0.00651	0.034708	0.636221	59	6	0.37531		2.18643		#N/A	2.18643
ANKIB1	10	0.84187	0.9349	1	978	1	0.54691	0.006623	0.035248	0.636221	60	8	0.54691		2.17892		#N/A	2.17892
WDR24	10	0.38468	0.66483	1	694	2	0.88234	0.007322	0.038703	0.687145	61	6	0.88234		2.13537		#N/A	2.13537
KCNA2	10	0.13985	0.37045	0.985608	402	3	0.83036	0.007559	0.039572	0.691233	62	7	0.83036		2.12154		#N/A	2.12154
HERC1	10	0.6543	0.8486	1	891	2	0.46604	0.008077	0.041958	0.721279	63	6	0.46604		2.09275		#N/A	2.09275
USP19	10	0.96711	0.97858	1	1050	1	0.68791	0.00877	0.044856	0.75905	64	7	0.68791		2.05702		#N/A	2.05702
BIRC7	10	0.027379	0.11277	0.918298	133	3	0.71502	0.009205	0.046794	0.763905	65	7	0.71502		2.03597		#N/A	2.03597
UBE2L3	10	0.65051	0.84696	1	887	2	0.3521	0.009393	0.04759	0.763905	66	6	0.3521		2.0272		#N/A	2.0272
PSMA2	10	0.007094	0.037597	0.814356	51	8	-1.0196	0.009503	0.047964	0.763905	67	2	-1.0196		2.02215		#N/A	2.02215
UBE2E1	10	0.97585	0.98169	1	1053	1	0.41498	0.009503	0.047964	0.763905	68	7	0.41498		2.02215		#N/A	2.02215
KCNB2	10	0.36744	0.65051	1	682	3	0.30482	0.010206	0.050625	0.7888	69	5	0.30482		1.99114		#N/A	1.99114
FBXO32	10	0.9561	0.97575	1	1045	1	0.16408	0.011186	0.054474	0.7888	70	4	0.16408		1.95132		#N/A	1.95132
USP4	10	0.28202	0.56564	1	601	3	0.49426	0.011228	0.054675	0.7888	71	6	0.49426		1.9497		#N/A	1.9497
SOCS1	10	0.6564	0.84957	1	895	3	0.47771	0.011356	0.055196	0.7888	72	5	0.47771		1.94477		#N/A	1.94477
TMEM189	10	0.021156	0.090869	0.918298	99	3	0.37358	0.011495	0.05579	0.7888	73	6	0.37358		1.93949		#N/A	1.93949
TMEM189-UBE2V1	10	0.92895	0.9677	1	1030	2	0.37358	0.011495	0.05579	0.7888	74	7	0.37358		1.93949		#N/A	1.93949
BARD1	10	0.66847	0.85521	1	902	1	0.32619	0.011518	0.055863	0.7888	75	7	0.32619		1.93862		#N/A	1.93862
RMND5A	10	0.66321	0.85271	1	900	2	0.61366	0.01157	0.056083	0.7888	76	5	0.61366		1.93667		#N/A	1.93667
DCAF4	9	0.039137	0.13971	0.91931	177	5	-0.39457	0.011725	0.054007	0.7888	77	4	-0.39457		1.93089		#N/A	1.93089
UCK2	10	0.8783	0.94676	1	998	1	0.32053	0.01357	0.063387	0.855236	78	4	0.32053		1.86742		#N/A	1.86742
ABTB1	10	0.45002	0.71845	1	750	3	0.53561	0.013887	0.064594	0.855236	79	5	0.53561		1.85739		#N/A	1.85739
USP33	10	0.75402	0.89982	1	944	2	0.5573	0.014015	0.065051	0.855236	80	7	0.5573		1.85341		#N/A	1.85341
PSMG3	10	0.75974	0.90299	1	948	2	0.47651	0.014216	0.06581	0.855236	81	7	0.47651		1.84722		#N/A	1.84722
CRBN	10	0.17108	0.41593	0.986252	451	4	0.53473	0.014342	0.066304	0.855236	82	6	0.53473		1.84339		#N/A	1.84339
UBE2W	10	0.41577	0.69062	1	718	2	0.5066	0.014417	0.066551	0.855236	83	6	0.5066		1.84112		#N/A	1.84112
ZBTB7C	10	0.97957	0.98335	1	1059	1	0.47031	0.014689	0.067602	0.855236	84	5	0.47031		1.83301		#N/A	1.83301
DCAF13	10	0.17098	0.4158	0.986252	450	4	0.35911	0.015127	0.069065	0.855236	85	5	0.35911		1.82025		#N/A	1.82025
TTC3	10	0.59366	0.81925	1	859	3	0.63521	0.015367	0.070052	0.855236	86	6	0.63521		1.81341		#N/A	1.81341
CDC27	10	0.726	0.88519	1	928	2	0.66816	0.015793	0.07157	0.855236	87	6	0.66816		1.80154		#N/A	1.80154
RNF215	10	0.27459	0.55599	1	592	3	0.44208	0.015964	0.072228	0.855236	88	5	0.44208		1.79686		#N/A	1.79686
TRIM64C	7	0.11164	0.28166	0.974782	343	2	-0.07518	0.016069	0.06368	0.855236	89	3	-0.07518		1.79401		#N/A	1.79401
SIAH2	9	0.93806	0.96229	1	1034	1	0.59461	0.0164	0.071789	0.855236	90	5	0.59461		1.78516		#N/A	1.78516
SYTL3	10	0.45151	0.71956	1	751	3	0.80628	0.016622	0.074614	0.855236	91	6	0.80628		1.77932		#N/A	1.77932
ZBTB16	10	0.9561	0.97575	1	1044	1	0.64897	0.016848	0.075382	0.855236	92	6	0.64897		1.77345		#N/A	1.77345
USP42	10	0.49251	0.75196	1	781	1	0.63827	0.017024	0.076159	0.855236	93	7	0.63827		1.76894		#N/A	1.76894
MYNN	10	0.7011	0.87254	1	916	2	0.63233	0.017076	0.076397	0.855236	94	7	0.63233		1.76761		#N/A	1.76761
UBE3A	10	0.90368	0.95662	1	1017	1	0.39499	0.017228	0.076954	0.855236	95	5	0.39499		1.76377		#N/A	1.76377
HERC5	10	0.64198	0.84269	1	885	2	0.82113	0.01736	0.077329	0.855236	96	6	0.82113		1.76045		#N/A	1.76045
CACUL1	10	0.6303	0.83718	1	879	3	0.63339	0.017529	0.077987	0.855236	97	7	0.63339		1.75624		#N/A	1.75624
POLI	10	0.99764	0.99763	1	1075	0	0.47579	0.017586	0.078179	0.855236	98	7	0.47579		1.75483		#N/A	1.75483
ZBTB2	9	0.85835	0.93062	1	987	1	0.42702	0.017907	0.077165	0.855236	99	5	0.42702		1.74698		#N/A	1.74698
FEM1B	10	0.99928	0.99935	1	1078	0	0.5439	0.018729	0.082239	0.871056	100	7	0.5439		1.72748		#N/A	1.72748
MEX3C	10	0.35376	0.63892	1	670	2	0.46122	0.018813	0.082549	0.871056	101	7	0.46122		1.72554		#N/A	1.72554
PHF2	10	0.74079	0.89311	1	935	2	0.1604	0.018985	0.083098	0.871056	102	3	0.1604		1.72159		#N/A	1.72159
RNF121	10	0.46858	0.73327	1	765	2	0.65651	0.019023	0.083217	0.871056	103	7	0.65651		1.72072		#N/A	1.72072
KLHL42	10	0.47242	0.73641	1	768	2	0.21292	0.019371	0.084634	0.871056	104	4	0.21292		1.71285		#N/A	1.71285
USP29	10	0.46377	0.72976	1	758	2	0.51077	0.019682	0.085621	0.871056	105	7	0.51077		1.70593		#N/A	1.70593
ATXN3L	10	0.55271	0.79856	1	835	2	0.30988	0.0198	0.08606	0.871056	106	5	0.30988		1.70334		#N/A	1.70334
38777	10	0.89876	0.95455	1	1013	2	0.83553	0.020609	0.088794	0.880873	107	6	0.83553		1.68594		#N/A	1.68594
RNF6	10	0.21624	0.47962	0.98992	520	3	0.24317	0.020754	0.089315	0.880873	108	4	0.24317		1.6829		#N/A	1.6829
USP9Y	10	0.40206	0.67942	1	708	1	0.54391	0.020809	0.08947	0.880873	109	7	0.54391		1.68175		#N/A	1.68175
KCTD5	10	0.26736	0.54676	1	582	3	0.75406	0.02107	0.090421	0.882214	110	6	0.75406		1.67633		#N/A	1.67633
RAG1	10	0.7203	0.88234	1	926	3	0.85748	0.021599	0.09235	0.885227	111	7	0.85748		1.66557		#N/A	1.66557
ZNRF1	10	0.65441	0.84865	1	894	3	0.60206	0.021778	0.093145	0.885227	112	6	0.60206		1.66198		#N/A	1.66198
ASB7	10	0.90021	0.95517	1	1015	2	0.6233	0.021784	0.093182	0.885227	113	6	0.6233		1.66186		#N/A	1.66186
SCEL	10	0.49869	0.75678	1	786	4	0.46914	0.022129	0.094462	0.888183	114	6	0.46914		1.65504		#N/A	1.65504
PSMG1	10	0.9947	0.99446	1	1071	0	0.4247	0.02291	0.097131	0.888183	115	7	0.4247		1.63997		#N/A	1.63997
TNIP1	10	0.89554	0.95324	1	1010	2	0.72092	0.023024	0.097552	0.888183	116	7	0.72092		1.63782		#N/A	1.63782
GMCL1	10	0.40261	0.67993	1	709	3	0.55373	0.023265	0.098393	0.888183	117	7	0.55373		1.6333		#N/A	1.6333
KMT2B	10	0.42345	0.69679	1	725	3	0.083298	0.023347	0.098768	0.888183	118	4	0.083298		1.63177		#N/A	1.63177
USP10	10	0.24331	0.51509	1	549	3	0.026544	0.023827	0.10044	0.888183	119	5	0.026544		1.62293		#N/A	1.62293
UBA1	10	0.43287	0.70492	1	737	3	0.37356	0.023857	0.10052	0.888183	120	5	0.37356		1.62238		#N/A	1.62238
KCND2	10	0.46314	0.72924	1	757	1	0.51965	0.023963	0.10091	0.888183	121	7	0.51965		1.62046		#N/A	1.62046
PSMD7	10	0.53294	0.78365	1	819	2	0.58184	0.024272	0.10193	0.888183	122	7	0.58184		1.61489		#N/A	1.61489
FBXO43	10	0.32626	0.61549	1	647	3	0.69835	0.024449	0.10246	0.888183	123	6	0.69835		1.61174		#N/A	1.61174
MID2	10	0.10593	0.30579	0.974782	334	2	0.76352	0.024594	0.10302	0.888183	124	6	0.76352		1.60917		#N/A	1.60917
UBE2J1	10	0.20422	0.46283	0.986252	497	3	0.29621	0.024823	0.10382	0.888183	125	5	0.29621		1.60515		#N/A	1.60515
HDAC6	10	0.34045	0.62786	1	660	3	0.46104	0.02541	0.10583	0.888183	126	6	0.46104		1.59499		#N/A	1.59499
KCTD8	10	0.42567	0.69845	1	727	2	-0.0093	0.025604	0.10656	0.888183	127	3	-0.0093		1.59169		#N/A	1.59169
CDC26	10	0.39176	0.67092	1	701	3	0.46442	0.025738	0.10712	0.888183	128	6	0.46442		1.58943		#N/A	1.58943
FBXO9	10	0.53001	0.78147	1	818	4	0.37253	0.026021	0.10817	0.888183	129	5	0.37253		1.58468		#N/A	1.58468
KCTD7	10	0.27861	0.56099	1	597	4	-0.17726	0.026492	0.10982	0.888183	130	4	-0.17726		1.57689		#N/A	1.57689
RNF138	10	0.89312	0.95227	1	1009	2	0.52437	0.026587	0.11016	0.888183	131	6	0.52437		1.57533		#N/A	1.57533
JOSD2	10	0.95506	0.97549	1	1043	1	0.67138	0.0266	0.1102	0.888183	132	7	0.67138		1.57512		#N/A	1.57512
KDM2B	10	0.17284	0.41838	0.986252	452	3	0.44694	0.026952	0.1113	0.888183	133	5	0.44694		1.56941		#N/A	1.56941
RAB40C	10	0.97716	0.98227	1	1056	1	0.4476	0.027153	0.11198	0.888183	134	7	0.4476		1.56618		#N/A	1.56618
PDZRN3	10	0.094377	0.27994	0.974782	309	4	-0.04356	0.027249	0.11228	0.888183	135	3	-0.04356		1.56465		#N/A	1.56465
UBE2L6	10	0.44949	0.71796	1	749	3	0.16997	0.027379	0.11271	0.888183	136	5	0.16997		1.56258		#N/A	1.56258
ASB2	10	0.024131	0.10153	0.918298	113	4	0.89131	0.027516	0.11318	0.888183	137	6	0.89131		1.56042		#N/A	1.56042
RNF41	10	0.64166	0.84254	1	884	3	0.49283	0.028491	0.11653	0.907935	138	7	0.49283		1.54529		#N/A	1.54529
FBXW8	10	0.45635	0.72366	1	755	3	0.25639	0.02915	0.11877	0.915065	139	4	0.25639		1.53536		#N/A	1.53536
BIRC6	10	0.58456	0.81484	1	853	3	0.66843	0.029709	0.12068	0.915065	140	7	0.66843		1.52711		#N/A	1.52711
KCTD4	10	0.13188	0.35895	0.983984	387	4	0.22572	0.029945	0.12132	0.915065	141	5	0.22572		1.52368		#N/A	1.52368
ZBTB20	10	0.79877	0.92222	1	964	2	0.031638	0.030919	0.12484	0.915065	142	3	0.031638		1.50978		#N/A	1.50978
WWP2	10	0.43116	0.7034	1	736	4	0.51913	0.030926	0.12487	0.915065	143	6	0.51913		1.50968		#N/A	1.50968
ANAPC2	10	0.14064	0.3717	0.985608	403	3	0.31254	0.031032	0.12512	0.915065	144	5	0.31254		1.50819		#N/A	1.50819
STAM	10	0.97601	0.98177	1	1054	1	0.085162	0.031051	0.12515	0.915065	145	4	0.085162		1.50792		#N/A	1.50792
VPRBP	4	0.89101	0.89109	1	1008	0	1.1739	0.031213	0.08606	0.871056	146	3	1.1739		1.50566		#N/A	1.50566
NSD1	10	0.78981	0.9187	1	961	3	0.41511	0.031231	0.1256	0.915065	147	7	0.41511		1.50541		#N/A	1.50541
KCNC4	10	0.2518	0.52614	1	559	4	-0.12492	0.031578	0.1267	0.915065	148	4	-0.12492		1.50062		#N/A	1.50062
OPTN	10	0.30849	0.59936	1	632	5	0.055339	0.031753	0.12738	0.915065	149	4	0.055339		1.49822		#N/A	1.49822
DDB1	10	0.089772	0.26985	0.968516	299	5	-0.2879	0.031802	0.12754	0.915065	150	3	-0.2879		1.49755		#N/A	1.49755
PSMC3IP	10	0.49694	0.75541	1	785	3	0.46155	0.032082	0.12846	0.915065	151	7	0.46155		1.49374		#N/A	1.49374
WWP1	10	0.82364	0.9291	1	973	2	0.38522	0.032172	0.12883	0.915065	152	7	0.38522		1.49252		#N/A	1.49252
UBE2Q2	10	0.78878	0.9182	1	960	3	0.64699	0.032309	0.12928	0.915065	153	7	0.64699		1.49068		#N/A	1.49068
OTUD1	10	0.52207	0.77516	1	814	2	0.24956	0.033541	0.13328	0.933663	154	5	0.24956		1.47442		#N/A	1.47442
BIRC8	10	0.071231	0.22864	0.926967	262	4	0.5744	0.033629	0.13363	0.933663	155	6	0.5744		1.47329		#N/A	1.47329
TRIM26	10	0.29933	0.58804	1	620	4	0.23431	0.034473	0.13621	0.937606	156	4	0.23431		1.46252		#N/A	1.46252
PEX2	10	0.32402	0.6136	1	645	2	0.57679	0.034997	0.13791	0.937606	157	6	0.57679		1.45597		#N/A	1.45597
ASB16	10	0.36326	0.64699	1	680	3	0.19273	0.035151	0.1385	0.937606	158	4	0.19273		1.45406		#N/A	1.45406
CYHR1	10	0.036933	0.14449	0.91931	166	3	0.14022	0.035365	0.13912	0.937606	159	4	0.14022		1.45143		#N/A	1.45143
ZBTB8A	10	0.54203	0.79061	1	825	1	0.3186	0.035418	0.13928	0.937606	160	7	0.3186		1.45078		#N/A	1.45078
FBXO21	10	0.31953	0.60969	1	642	2	0.5143	0.03581	0.1405	0.937606	161	7	0.5143		1.446		#N/A	1.446
RNF182	10	0.60072	0.8228	1	861	2	0.55803	0.035961	0.14089	0.937606	162	6	0.55803		1.44417		#N/A	1.44417
CRY1	10	0.51168	0.76673	1	802	1	0.38481	0.036056	0.1413	0.937606	163	7	0.38481		1.44302		#N/A	1.44302
UBR2	10	0.20554	0.46435	0.986252	501	4	-0.02618	0.036248	0.14198	0.937606	164	4	-0.02618		1.44072		#N/A	1.44072
TRIM56	10	0.20917	0.46965	0.986252	510	3	0.36651	0.037087	0.14493	0.939853	165	5	0.36651		1.43078		#N/A	1.43078
BRE	10	0.17681	0.42402	0.986252	461	3	0.2	0.037087	0.14493	0.939853	166	4	0.2		1.43078		#N/A	1.43078
UBXN2A	10	0.069955	0.22577	0.926967	257	3	0.24186	0.037588	0.14638	0.941963	167	5	0.24186		1.42495		#N/A	1.42495
RNF208	10	0.008601	0.044463	0.844798	57	3	0.50635	0.037869	0.14731	0.941963	168	7	0.50635		1.42172		#N/A	1.42172
RNF43	10	0.4651	0.73067	1	760	3	0.48934	0.038051	0.14786	0.941963	169	6	0.48934		1.41963		#N/A	1.41963
CHD4	9	0.97213	0.97544	1	1052	1	0.64717	0.040455	0.1432	0.939853	170	6	0.64717		1.39303		#N/A	1.39303
ZBTB6	10	0.044092	0.16387	0.926967	188	2	0.41107	0.042209	0.15863	0.989274	171	5	0.41107		1.3746		#N/A	1.3746
TRIM3	10	0.58365	0.81445	1	851	2	0.44677	0.042316	0.15886	0.989274	172	5	0.44677		1.37349		#N/A	1.37349
OTUD6A	10	0.069233	0.22408	0.926967	254	5	-0.49266	0.043219	0.16099	0.996294	173	3	-0.49266		1.36433		#N/A	1.36433
SYVN1	9	0.88101	0.94138	1	999	2	0.10571	0.04322	0.15093	0.955909	174	4	0.10571		1.36431		#N/A	1.36431
CDC23	9	0.76416	0.89258	1	952	1	0.6549	0.046177	0.15894	0.989274	175	6	0.6549		1.33557		#N/A	1.33557
RFWD3	10	0.97936	0.98327	1	1058	1	0.46014	0.046378	0.16863	1	176	6	0.46014		1.33369		#N/A	1.33369
PHF20	10	0.17681	0.42402	0.986252	459	2	0.47077	0.046678	0.16937	1	177	6	0.47077		1.33089		#N/A	1.33089
UHRF1	10	0.44872	0.71715	1	748	4	0.37915	0.046742	0.16961	1	178	5	0.37915		1.33029		#N/A	1.33029
LRRC29	10	0.20387	0.46224	0.986252	495	2	0.19572	0.048127	0.17318	1	179	5	0.19572		1.31761		#N/A	1.31761
FBXL18	10	0.022047	0.094251	0.918298	102	6	-0.83623	0.048447	0.17389	1	180	2	-0.83623		1.31473		#N/A	1.31473
MNAT1	10	0.66969	0.85593	1	904	3	0.43203	0.049377	0.17621	1	181	6	0.43203		1.30648		#N/A	1.30648
VCP	10	0.19058	0.44349	0.986252	475	3	0.19477	0.050771	0.17954	1	182	5	0.19477		1.29438		#N/A	1.29438
FBXW5	10	0.073779	0.23424	0.926967	271	5	-0.16028	0.051918	0.18257	1	183	3	-0.16028		1.28468		#N/A	1.28468
USP48	10	0.87828	0.94674	1	997	2	0.63431	0.05197	0.18268	1	184	6	0.63431		1.28425		#N/A	1.28425
KAT6A	10	0.60876	0.82623	1	866	2	0.47441	0.052035	0.18278	1	185	5	0.47441		1.2837		#N/A	1.2837
BTBD11	10	0.041386	0.15716	0.925901	181	2	0.47522	0.052112	0.18296	1	186	6	0.47522		1.28306		#N/A	1.28306
UBE2D4	10	0.031361	0.12604	0.91931	143	6	-0.53528	0.053144	0.18521	1	187	4	-0.53528		1.27455		#N/A	1.27455
PSMD10	10	0.45467	0.72228	1	754	3	0.40337	0.053192	0.18526	1	188	6	0.40337		1.27415		#N/A	1.27415
HIC2	10	0.95219	0.97489	1	1040	1	0.61994	0.053265	0.18555	1	189	6	0.61994		1.27356		#N/A	1.27356
MEX3D	10	0.12982	0.35551	0.983984	384	6	-0.33948	0.053265	0.18555	1	190	3	-0.33948		1.27356		#N/A	1.27356
COPS6	10	0.85563	0.93912	1	984	2	0.49952	0.053446	0.1859	1	191	6	0.49952		1.27208		#N/A	1.27208
PAN2	10	0.63612	0.83992	1	881	3	0.087854	0.053649	0.18647	1	192	4	0.087854		1.27044		#N/A	1.27044
PHF3	10	0.3046	0.59459	1	627	2	0.27418	0.054697	0.18905	1	193	6	0.27418		1.26204		#N/A	1.26204
RNF13	10	0.66804	0.85503	1	901	3	-0.099	0.055199	0.19033	1	194	4	-0.099		1.25807		#N/A	1.25807
MIB1	10	0.26429	0.54257	1	579	4	0.083491	0.056241	0.19272	1	195	5	0.083491		1.24995		#N/A	1.24995
MTF2	10	0.1486	0.38357	0.986252	413	5	0.13107	0.056375	0.19305	1	196	5	0.13107		1.24891		#N/A	1.24891
KLHL38	10	0.13746	0.36706	0.983984	399	2	0.38751	0.057311	0.19556	1	197	6	0.38751		1.24176		#N/A	1.24176
KCTD11	9	0.14214	0.35597	0.983984	406	4	-0.20166	0.057768	0.19001	1	198	2	-0.20166		1.23831		#N/A	1.23831
USP12	10	0.15281	0.38975	0.986252	422	3	0.41381	0.05792	0.19695	1	199	5	0.41381		1.23717		#N/A	1.23717
TRIM37	10	0.20681	0.46609	0.986252	506	4	-0.22848	0.058133	0.19759	1	200	4	-0.22848		1.23558		#N/A	1.23558
ASB5	10	0.059564	0.20133	0.926967	226	6	-0.58945	0.058253	0.19784	1	201	2	-0.58945		1.23468		#N/A	1.23468
STAMBPL1	10	0.084329	0.25781	0.965078	287	2	-0.04105	0.059277	0.2001	1	202	4	-0.04105		1.22711		#N/A	1.22711
UBXN2B	10	0.33764	0.62549	1	658	4	0.11945	0.059686	0.20105	1	203	4	0.11945		1.22413		#N/A	1.22413
TRIM7	10	0.55811	0.80238	1	842	4	-0.18556	0.060393	0.20281	1	204	3	-0.18556		1.21901		#N/A	1.21901
PHF14	10	0.99271	0.99263	1	1067	0	0.12083	0.060546	0.20325	1	205	5	0.12083		1.21792		#N/A	1.21792
PRICKLE4	10	0.1126	0.31978	0.974782	346	5	-0.17324	0.060633	0.20351	1	206	4	-0.17324		1.21729		#N/A	1.21729
USP6	10	0.27573	0.55736	1	593	3	0.48751	0.060634	0.20351	1	207	6	0.48751		1.21728		#N/A	1.21728
KLHL1	10	0.35757	0.64223	1	674	3	0.38908	0.061213	0.20484	1	208	5	0.38908		1.21316		#N/A	1.21316
RNF8	10	0.060154	0.20289	0.926967	228	4	-0.28082	0.061405	0.2054	1	209	3	-0.28082		1.2118		#N/A	1.2118
RNF122	10	0.75822	0.90209	1	947	2	-0.11572	0.062263	0.2075	1	210	2	-0.11572		1.20577		#N/A	1.20577
SQSTM1	10	0.031939	0.128	0.91931	144	3	0.54795	0.062816	0.20876	1	211	6	0.54795		1.20193		#N/A	1.20193
ZFPL1	10	0.71691	0.88053	1	925	3	0.17897	0.062926	0.209	1	212	5	0.17897		1.20117		#N/A	1.20117
CCIN	10	0.52901	0.78071	1	816	3	0.54988	0.06395	0.21166	1	213	6	0.54988		1.19416		#N/A	1.19416
KCTD17	10	0.52033	0.77362	1	812	2	0.23999	0.064234	0.21223	1	214	5	0.23999		1.19223		#N/A	1.19223
ZBTB38	10	0.40338	0.68059	1	710	3	0.70681	0.064778	0.21344	1	215	6	0.70681		1.18857		#N/A	1.18857
LGALS3BP	10	0.23648	0.50637	1	546	4	-0.10979	0.064833	0.21358	1	216	2	-0.10979		1.1882		#N/A	1.1882
RNF170	10	0.49202	0.75157	1	780	3	0.48704	0.064893	0.21368	1	217	6	0.48704		1.1878		#N/A	1.1878
ASB8	10	0.65441	0.84865	1	892	1	0.45834	0.065528	0.21518	1	218	6	0.45834		1.18357		#N/A	1.18357
KCNG2	10	0.80275	0.92333	1	967	1	0.527	0.06578	0.21582	1	219	6	0.527		1.18191		#N/A	1.18191
KLHL6	10	0.11044	0.31568	0.974782	339	4	0.038486	0.065808	0.21589	1	220	4	0.038486		1.18172		#N/A	1.18172
TOPORS	10	0.001454	0.009476	0.494342	20	5	-0.72329	0.065923	0.21608	1	221	4	-0.72329		1.18096		#N/A	1.18096
MID1	10	0.58365	0.81445	1	852	2	0.25195	0.06615	0.21663	1	222	5	0.25195		1.17947		#N/A	1.17947
BTBD1	10	0.33948	0.62702	1	659	4	0.4817	0.066843	0.21838	1	223	6	0.4817		1.17494		#N/A	1.17494
RNF146	10	0.21928	0.48348	0.991965	523	1	0.50405	0.067517	0.21984	1	224	6	0.50405		1.17059		#N/A	1.17059
REV1	10	0.83811	0.93378	1	976	2	0.32533	0.067817	0.22058	1	225	6	0.32533		1.16866		#N/A	1.16866
RHOBTB1	10	0.45294	0.7208	1	752	4	0.037685	0.067986	0.22097	1	226	4	0.037685		1.16758		#N/A	1.16758
USP14	10	0.98495	0.98637	1	1062	1	0.32878	0.06816	0.22135	1	227	6	0.32878		1.16647		#N/A	1.16647
WSB1	10	0.18555	0.43604	0.986252	470	3	-0.04785	0.068229	0.22146	1	228	4	-0.04785		1.16603		#N/A	1.16603
PIAS2	10	0.7536	0.89955	1	943	3	0.23091	0.06825	0.2215	1	229	4	0.23091		1.1659		#N/A	1.1659
SH3KBP1	10	0.63777	0.84069	1	882	3	0.17048	0.068526	0.22202	1	230	4	0.17048		1.16414		#N/A	1.16414
RNF166	10	0.88194	0.9482	1	1002	2	0.49184	0.068837	0.2228	1	231	6	0.49184		1.16218		#N/A	1.16218
E4F1	10	0.033729	0.13395	0.91931	151	6	-0.9791	0.069413	0.22397	1	232	4	-0.9791		1.15856		#N/A	1.15856
PHF13	10	0.79966	0.92239	1	966	2	0.59096	0.071017	0.22761	1	233	6	0.59096		1.14864		#N/A	1.14864
USP5	10	0.37801	0.65956	1	688	3	0.44738	0.071484	0.22869	1	234	6	0.44738		1.14579		#N/A	1.14579
USP17L5	5	0.95232	0.95241	1	1041	0	0.16493	0.072129	0.18969	1	235	2	0.16493		1.14189		#N/A	1.14189
RNF212	10	0.18524	0.43558	0.986252	469	5	-0.29421	0.072506	0.23101	1	236	3	-0.29421		1.13963		#N/A	1.13963
HLTF	10	0.92197	0.96466	1	1027	2	0.47974	0.072825	0.23178	1	237	6	0.47974		1.13772		#N/A	1.13772
SPSB4	9	0.30708	0.56989	1	630	3	0.31285	0.073072	0.22955	1	238	6	0.31285		1.13625		#N/A	1.13625
RNF168	10	0.1277	0.35109	0.983984	377	5	-0.22853	0.074329	0.23521	1	239	4	-0.22853		1.12884		#N/A	1.12884
UIMC1	10	0.12948	0.35486	0.983984	383	2	0.097421	0.074367	0.23533	1	240	4	0.097421		1.12862		#N/A	1.12862
39142	10	0.075364	0.23807	0.927434	277	3	0.2047	0.074658	0.23602	1	241	5	0.2047		1.12692		#N/A	1.12692
RNF5	9	0.07085	0.22381	0.926967	260	4	0.023662	0.074761	0.23336	1	242	3	0.023662		1.12633		#N/A	1.12633
RNF17	10	0.38968	0.66912	1	699	2	0.24441	0.074824	0.23638	1	243	6	0.24441		1.12596		#N/A	1.12596
RSF1	9	0.37672	0.64025	1	687	3	0.40275	0.07669	0.23707	1	244	5	0.40275		1.11526		#N/A	1.11526
BIRC2	10	0.76347	0.90494	1	951	2	0.3699	0.076812	0.24068	1	245	6	0.3699		1.11457		#N/A	1.11457
FEM1C	10	0.8651	0.94207	1	990	2	0.46602	0.076999	0.24109	1	246	6	0.46602		1.11352		#N/A	1.11352
ARIH2	10	0.87301	0.94477	1	993	2	0.29135	0.077175	0.24145	1	247	5	0.29135		1.11252		#N/A	1.11252
CAND2	10	0.51024	0.76546	1	798	2	0.63025	0.077514	0.24226	1	248	6	0.63025		1.11062		#N/A	1.11062
KCNA5	10	0.41914	0.69328	1	724	4	-0.1048	0.07759	0.24245	1	249	3	-0.1048		1.11019		#N/A	1.11019
TRIM39	10	0.19905	0.45525	0.986252	489	1	0.00181	0.078531	0.24444	1	250	4	0.00181		1.10496		#N/A	1.10496
PEX10	10	0.10428	0.30192	0.974782	332	3	0.59942	0.078872	0.24523	1	251	6	0.59942		1.10308		#N/A	1.10308
SPSB3	9	0.34415	0.60781	1	665	2	0.4362	0.078927	0.24103	1	252	5	0.4362		1.10277		#N/A	1.10277
KBTBD6	10	0.61899	0.83122	1	874	1	0.32084	0.0793	0.24627	1	253	6	0.32084		1.10073		#N/A	1.10073
USP22	10	0.95952	0.97655	1	1046	1	0.32543	0.079612	0.24689	1	254	5	0.32543		1.09902		#N/A	1.09902
VPS36	10	0.040595	0.15509	0.922887	180	3	0.40391	0.079774	0.24718	1	255	5	0.40391		1.09814		#N/A	1.09814
LZTR1	10	0.50699	0.763	1	796	3	0.010905	0.08061	0.24907	1	256	4	0.010905		1.09361		#N/A	1.09361
PHF23	10	0.169	0.41275	0.986252	445	4	0.11467	0.080965	0.24982	1	257	4	0.11467		1.0917		#N/A	1.0917
SYTL4	10	0.10365	0.30046	0.974782	329	5	-0.334	0.081113	0.25022	1	258	4	-0.334		1.09091		#N/A	1.09091
TRIML2	10	0.2833	0.5673	1	603	5	-0.01081	0.081461	0.25109	1	259	5	-0.01081		1.08905		#N/A	1.08905
ANAPC11	10	0.14183	0.37353	0.986174	405	4	-0.07661	0.082648	0.25365	1	260	3	-0.07661		1.08277		#N/A	1.08277
NLRC5	10	0.59333	0.81903	1	858	3	0.25077	0.083216	0.25489	1	261	5	0.25077		1.07979		#N/A	1.07979
TRAF4	10	0.9405	0.97255	1	1035	1	0.60001	0.083284	0.2551	1	262	6	0.60001		1.07944		#N/A	1.07944
SKP1	10	0.039719	0.15298	0.922887	178	2	0.29964	0.08358	0.25582	1	263	6	0.29964		1.0779		#N/A	1.0779
RNF19A	10	0.052077	0.18352	0.926967	208	6	-1.026	0.083823	0.25634	1	264	3	-1.026		1.07664		#N/A	1.07664
VCPIP1	10	0.74294	0.89427	1	938	2	0.39552	0.084219	0.25712	1	265	5	0.39552		1.07459		#N/A	1.07459
ANAPC13	10	0.26736	0.54676	1	583	4	-0.19697	0.084329	0.25744	1	266	2	-0.19697		1.07402		#N/A	1.07402
KCTD14	10	0.6993	0.87158	1	915	3	0.40371	0.084827	0.25855	1	267	5	0.40371		1.07147		#N/A	1.07147
RNF126	10	0.20595	0.46486	0.986252	504	3	0.38864	0.085106	0.25918	1	268	5	0.38864		1.07004		#N/A	1.07004
TRIM74	10	0.73112	0.88804	1	930	3	0.2235	0.086287	0.26182	1	269	5	0.2235		1.06405		#N/A	1.06405
LRSAM1	9	0.91717	0.95733	1	1023	1	0.34039	0.086695	0.2558	1	270	5	0.34039		1.06201		#N/A	1.06201
CDC20	10	0.023437	0.099188	0.918298	110	4	-0.30974	0.086845	0.26312	1	271	3	-0.30974		1.06126		#N/A	1.06126
SMURF2	10	0.10389	0.30099	0.974782	330	4	-0.22131	0.087682	0.26483	1	272	3	-0.22131		1.05709		#N/A	1.05709
KLHL36	10	0.2974	0.58561	1	619	4	0.19834	0.088291	0.26614	1	273	5	0.19834		1.05408		#N/A	1.05408
KLHL30	10	0.48095	0.7429	1	775	4	-0.10322	0.088519	0.26675	1	274	3	-0.10322		1.05296		#N/A	1.05296
KDM5C	10	0.90133	0.9556	1	1016	1	0.44921	0.089025	0.2679	1	275	6	0.44921		1.05049		#N/A	1.05049
PDC	10	0.13682	0.36603	0.983984	396	2	0.28457	0.089311	0.26864	1	276	5	0.28457		1.0491		#N/A	1.0491
TRIM36	10	0.16349	0.40461	0.986252	435	2	0.14301	0.089657	0.26934	1	277	5	0.14301		1.04742		#N/A	1.04742
ZNF280B	10	0.001363	0.008955	0.494342	18	4	0.15701	0.089993	0.27	1	278	5	0.15701		1.04579		#N/A	1.04579
VPS8	10	0.79913	0.9223	1	965	2	0.43645	0.090294	0.27071	1	279	5	0.43645		1.04434		#N/A	1.04434
ZBTB17	10	0.44736	0.71617	1	747	3	0.47941	0.090294	0.27071	1	280	5	0.47941		1.04434		#N/A	1.04434
LONRF2	10	0.86012	0.94053	1	988	1	0.41246	0.090682	0.27169	1	281	6	0.41246		1.04248		#N/A	1.04248
AREL1	10	0.36744	0.65051	1	683	2	0.48032	0.092095	0.27472	1	282	6	0.48032		1.03576		#N/A	1.03576
PSMB6	10	0.47436	0.73785	1	770	2	-0.0779	0.094007	0.27889	1	283	4	-0.0779		1.02684		#N/A	1.02684
PSMC4	10	0.009503	0.048147	0.86539	60	4	-0.1819	0.097675	0.28703	1	284	2	-0.1819		1.01022		#N/A	1.01022
PHF10	10	0.12678	0.34902	0.983984	375	4	0.30128	0.098279	0.28825	1	285	6	0.30128		1.00754		#N/A	1.00754
FBXO2	10	0.23536	0.50488	1	544	5	-0.0236	0.09846	0.28871	1	286	5	-0.0236		1.00674		#N/A	1.00674
ASB11	10	0.58778	0.81624	1	854	2	0.035065	0.098503	0.28879	1	287	2	0.035065		1.00655		#N/A	1.00655
GGA1	10	0.50078	0.75839	1	789	4	0.053255	0.098836	0.2896	1	288	4	0.053255		1.00509		#N/A	1.00509
TRIM24	10	0.97116	0.97995	1	1051	1	0.46828	0.09905	0.29015	1	289	6	0.46828		1.00415		#N/A	1.00415
DPF2	10	0.98756	0.98808	1	1064	1	0.36173	0.099196	0.29046	1	290	5	0.36173		1.00351		#N/A	1.00351
ANAPC1	10	0.74929	0.89737	1	941	2	0.35637	0.10057	0.29333	1	291	5	0.35637		0.997532		#N/A	0.997532
KCNS1	10	0.2266	0.49332	1	531	3	0.47778	0.10144	0.2953	1	292	6	0.47778		0.993791		#N/A	0.993791
UBR5	10	0.66847	0.85521	1	903	1	0.43301	0.10251	0.29766	1	293	6	0.43301		0.989234		#N/A	0.989234
RNF4	9	0.91037	0.95606	1	1019	1	0.12036	0.10307	0.28614	1	294	3	0.12036		0.986868		#N/A	0.986868
RNF11	10	0.57112	0.80883	1	847	3	0.59631	0.10381	0.30073	1	295	6	0.59631		0.983761		#N/A	0.983761
SPSB2	10	0.4724	0.73638	1	767	4	0.41478	0.10381	0.30073	1	296	6	0.41478		0.983761		#N/A	0.983761
KLHL29	10	0.18632	0.43715	0.986252	472	3	0.28641	0.10463	0.30257	1	297	5	0.28641		0.980344		#N/A	0.980344
BRPF3	10	0.4306	0.70297	1	734	4	-0.18965	0.1051	0.30372	1	298	3	-0.18965		0.978397		#N/A	0.978397
KDM5B	10	0.27421	0.55557	1	591	5	-0.12949	0.10533	0.30435	1	299	5	-0.12949		0.977448		#N/A	0.977448
ANAPC10	10	0.54584	0.79356	1	829	3	-0.10098	0.10593	0.30564	1	300	5	-0.10098		0.974981		#N/A	0.974981
PATZ1	10	0.27335	0.55442	1	590	4	-0.15459	0.10675	0.30752	1	301	4	-0.15459		0.971632		#N/A	0.971632
ZBTB8B	10	0.026652	0.11045	0.918298	128	4	-0.20348	0.10708	0.30833	1	302	4	-0.20348		0.970292		#N/A	0.970292
DCUN1D1	10	0.1959	0.45093	0.986252	482	4	0.35278	0.10744	0.30924	1	303	5	0.35278		0.968834		#N/A	0.968834
BAZ1B	10	0.10222	0.29717	0.974782	323	3	-0.27216	0.10757	0.30964	1	304	2	-0.27216		0.968309		#N/A	0.968309
KBTBD11	10	0.00227	0.013517	0.560644	26	3	0.48343	0.10802	0.31042	1	305	6	0.48343		0.966496		#N/A	0.966496
NEMF	10	0.066367	0.21766	0.926967	243	5	-0.28392	0.10815	0.31059	1	306	5	-0.28392		0.965973		#N/A	0.965973
ZBTB12	10	0.96082	0.97697	1	1047	1	0.32918	0.10872	0.31177	1	307	6	0.32918		0.963691		#N/A	0.963691
TNFAIP3	10	0.687	0.865	1	909	1	0.29405	0.11025	0.31504	1	308	6	0.29405		0.957621		#N/A	0.957621
TRIM31	10	0.54687	0.79428	1	831	3	0.22833	0.11056	0.31573	1	309	5	0.22833		0.956402		#N/A	0.956402
USP37	10	0.68694	0.86495	1	908	3	0.28161	0.11073	0.31606	1	310	6	0.28161		0.955735		#N/A	0.955735
KCNS3	9	0.22518	0.48362	0.991965	530	3	-0.01027	0.11171	0.30214	1	311	4	-0.01027		0.951908		#N/A	0.951908
MEX3B	10	0.54415	0.79227	1	826	3	0.42688	0.11174	0.31803	1	312	6	0.42688		0.951791		#N/A	0.951791
PRICKLE1	10	0.1198	0.33425	0.974782	367	5	-0.33421	0.11194	0.31834	1	313	4	-0.33421		0.951015		#N/A	0.951015
PCGF1	10	0.47475	0.73817	1	771	4	0.02031	0.11353	0.32148	1	314	4	0.02031		0.944889		#N/A	0.944889
PSMB7	10	0.20544	0.46416	0.986252	500	2	0.42325	0.11372	0.32186	1	315	6	0.42325		0.944163		#N/A	0.944163
TRIM45	10	0.093523	0.27808	0.974782	306	3	0.18667	0.1138	0.32197	1	316	4	0.18667		0.943858		#N/A	0.943858
TRAF5	10	0.25469	0.52999	1	564	4	-0.01727	0.11434	0.32303	1	317	4	-0.01727		0.941802		#N/A	0.941802
LTN1	10	0.99957	0.99957	1	1079	0	0.33462	0.11504	0.32434	1	318	5	0.33462		0.939151		#N/A	0.939151
RNF175	10	0.44216	0.71202	1	742	2	0.35647	0.11535	0.32493	1	319	6	0.35647		0.937982		#N/A	0.937982
PHF7	10	0.88379	0.94892	1	1004	2	0.29298	0.11535	0.32493	1	320	6	0.29298		0.937982		#N/A	0.937982
KMT2C	10	0.10406	0.30134	0.974782	331	5	-0.27378	0.11559	0.3253	1	321	5	-0.27378		0.93708		#N/A	0.93708
RNF144B	10	0.49169	0.75127	1	779	3	-0.00283	0.11574	0.3255	1	322	3	-0.00283		0.936517		#N/A	0.936517
TRIM77	7	0.2232	0.45269	0.986252	528	4	-0.19412	0.11623	0.28835	1	323	1	-0.19412		0.934682		#N/A	0.934682
KCNC2	10	0.49557	0.75432	1	784	3	-0.00795	0.1168	0.32782	1	324	4	-0.00795		0.932557		#N/A	0.932557
UBA6	10	0.40761	0.68414	1	712	3	0.30611	0.1186	0.33161	1	325	5	0.30611		0.925915		#N/A	0.925915
SOCS2	10	0.038558	0.14931	0.91931	173	5	-0.72625	0.11866	0.33173	1	326	5	-0.72625		0.925696		#N/A	0.925696
USP43	10	0.008925	0.045816	0.855497	59	5	-0.62982	0.11899	0.33248	1	327	2	-0.62982		0.92449		#N/A	0.92449
KLHL26	10	0.44064	0.71097	1	739	4	0.27087	0.119	0.33249	1	328	5	0.27087		0.924453		#N/A	0.924453
TRIM64	10	0.75691	0.90138	1	945	3	-0.13494	0.11953	0.33364	1	329	4	-0.13494		0.922523		#N/A	0.922523
TRIM13	10	0.26295	0.54079	1	574	3	0.10002	0.11993	0.33451	1	330	5	0.10002		0.921072		#N/A	0.921072
DTL	9	0.67466	0.84897	1	906	1	0.19925	0.12024	0.31698	1	331	4	0.19925		0.919951		#N/A	0.919951
OTUD7B	10	0.78525	0.91604	1	959	3	0.060614	0.12061	0.33596	1	332	4	0.060614		0.918617		#N/A	0.918617
KCTD6	10	0.28469	0.56905	1	607	4	0.017008	0.12076	0.33638	1	333	4	0.017008		0.918077		#N/A	0.918077
TRIM23	10	0.007007	0.03714	0.814356	49	4	0.3451	0.12185	0.33885	1	334	6	0.3451		0.914174		#N/A	0.914174
ASB4	10	0.26495	0.54352	1	580	5	-0.14854	0.12191	0.33894	1	335	3	-0.14854		0.913961		#N/A	0.913961
RSPRY1	9	0.43058	0.69257	1	733	4	-0.20784	0.12275	0.32143	1	336	4	-0.20784		0.910978		#N/A	0.910978
BIN1	10	0.76195	0.9042	1	950	2	0.39434	0.12307	0.34129	1	337	5	0.39434		0.909848		#N/A	0.909848
RAB40AL	10	0.2057	0.4645	0.986252	502	3	0.3999	0.12337	0.34187	1	338	6	0.3999		0.90879		#N/A	0.90879
PARK2	10	0.74374	0.89466	1	940	1	0.22401	0.12411	0.34349	1	339	5	0.22401		0.906193		#N/A	0.906193
PSMB4	9	0.018133	0.078198	0.915842	92	5	-1.569	0.1244	0.32436	1	340	3	-1.569		0.90518		#N/A	0.90518
ASB9	10	0.55139	0.79748	1	834	1	0.2553	0.12477	0.34484	1	341	6	0.2553		0.90389		#N/A	0.90389
NPLOC4	10	0.59058	0.81778	1	856	3	0.23377	0.12503	0.34541	1	342	6	0.23377		0.902986		#N/A	0.902986
IRF2BP1	10	0.16971	0.41391	0.986252	447	3	0.026869	0.12546	0.34637	1	343	5	0.026869		0.901495		#N/A	0.901495
UBA7	10	0.64352	0.84351	1	886	2	0.1635	0.12656	0.34846	1	344	4	0.1635		0.897704		#N/A	0.897704
TRIM38	10	0.16349	0.40461	0.986252	437	2	0.47427	0.12687	0.34921	1	345	5	0.47427		0.896641		#N/A	0.896641
DCUN1D4	10	0.67559	0.85912	1	907	2	-0.11484	0.12787	0.35132	1	346	1	-0.11484		0.893231		#N/A	0.893231
RNF14	10	0.55726	0.80186	1	841	3	0.002635	0.12915	0.35332	1	347	4	0.002635		0.888906		#N/A	0.888906
FBXO42	10	0.6543	0.8486	1	889	2	0.28222	0.12944	0.35384	1	348	5	0.28222		0.887931		#N/A	0.887931
FSD1L	10	0.43116	0.7034	1	735	2	0.32729	0.12948	0.35391	1	349	5	0.32729		0.887797		#N/A	0.887797
ZBTB9	10	0.18214	0.43128	0.986252	464	3	0.12131	0.12984	0.35447	1	350	4	0.12131		0.886591		#N/A	0.886591
UBTD2	10	0.14488	0.3779	0.986174	408	5	-0.2817	0.13077	0.35574	1	351	3	-0.2817		0.883492		#N/A	0.883492
SPOPL	10	0.072148	0.23052	0.926967	266	5	-0.23392	0.13108	0.35628	1	352	2	-0.23392		0.882464		#N/A	0.882464
TRIM4	10	0.66064	0.85155	1	898	3	0.26095	0.13225	0.35791	1	353	5	0.26095		0.878604		#N/A	0.878604
CDCA3	10	0.11333	0.3212	0.974782	347	5	-0.35549	0.13231	0.35796	1	354	3	-0.35549		0.878407		#N/A	0.878407
RNF19B	10	0.69876	0.87132	1	914	3	0.14213	0.1351	0.36216	1	355	3	0.14213		0.869345		#N/A	0.869345
TOM1	10	0.10102	0.29455	0.974782	320	4	0.068114	0.13627	0.36365	1	356	5	0.068114		0.8656		#N/A	0.8656
CHD5	10	0.32882	0.61793	1	650	3	-0.06283	0.13629	0.36368	1	357	4	-0.06283		0.865536		#N/A	0.865536
USPL1	10	0.50045	0.75809	1	788	3	-0.28278	0.13635	0.36381	1	358	3	-0.28278		0.865345		#N/A	0.865345
UCHL1	10	0.11452	0.32346	0.974782	350	3	0.17301	0.13784	0.36612	1	359	5	0.17301		0.860625		#N/A	0.860625
UBE2V2	9	0.30164	0.56431	1	624	4	0.30306	0.13887	0.34961	1	360	5	0.30306		0.857392		#N/A	0.857392
POLH	10	0.15926	0.39875	0.986252	432	5	-0.07825	0.14066	0.37027	1	361	4	-0.07825		0.851829		#N/A	0.851829
BRPF1	10	0.47242	0.73641	1	769	2	0.04475	0.1412	0.37112	1	362	4	0.04475		0.850165		#N/A	0.850165
GTF2H2	10	0.022937	0.097341	0.918298	108	3	0.21036	0.14185	0.37214	1	363	5	0.21036		0.848171		#N/A	0.848171
NSFL1C	10	0.033729	0.13395	0.91931	152	3	0.35053	0.14196	0.37229	1	364	5	0.35053		0.847834		#N/A	0.847834
PHF8	10	0.42622	0.6989	1	728	3	0.32812	0.14199	0.37236	1	365	5	0.32812		0.847742		#N/A	0.847742
OTUB1	10	0.19724	0.45275	0.986252	485	5	-0.06559	0.14223	0.37266	1	366	4	-0.06559		0.847009		#N/A	0.847009
RFPL3	10	0.5176	0.7716	1	806	4	0.16004	0.14242	0.37299	1	367	5	0.16004		0.846429		#N/A	0.846429
RNF40	9	0.15405	0.37557	0.986174	424	3	0.24254	0.1434	0.35732	1	368	4	0.24254		0.843451		#N/A	0.843451
FBXO48	10	0.81329	0.92616	1	969	2	0.3552	0.14348	0.37432	1	369	5	0.3552		0.843209		#N/A	0.843209
KLHL13	10	0.20394	0.46233	0.986252	496	5	-0.02041	0.14363	0.37457	1	370	5	-0.02041		0.842755		#N/A	0.842755
TRIM27	10	0.11879	0.33209	0.974782	360	5	-0.25944	0.14381	0.37488	1	371	2	-0.25944		0.842211		#N/A	0.842211
FBXO5	10	0.067979	0.22146	0.926967	249	4	0.36105	0.14646	0.37899	1	372	5	0.36105		0.834281		#N/A	0.834281
UBL4A	10	0.22976	0.49783	1	534	4	-0.05498	0.14697	0.37973	1	373	3	-0.05498		0.832771		#N/A	0.832771
ANKFY1	10	0.54112	0.78999	1	824	3	0.25639	0.14769	0.38088	1	374	5	0.25639		0.830649		#N/A	0.830649
ASB14	10	0.2974	0.58561	1	618	3	0.19529	0.14933	0.3833	1	375	5	0.19529		0.825853		#N/A	0.825853
RNF20	10	0.27123	0.55182	1	587	3	0.29537	0.14948	0.38352	1	376	5	0.29537		0.825417		#N/A	0.825417
USP13	10	0.54452	0.79255	1	827	3	0.16609	0.14963	0.38367	1	377	5	0.16609		0.824981		#N/A	0.824981
LGR6	10	0.404	0.68115	1	711	4	-0.19884	0.15249	0.38786	1	378	3	-0.19884		0.816759		#N/A	0.816759
MUL1	10	0.12861	0.35303	0.983984	380	4	0.17828	0.15364	0.38947	1	379	5	0.17828		0.813496		#N/A	0.813496
EEA1	10	0.20349	0.46186	0.986252	493	3	0.17964	0.15369	0.38957	1	380	3	0.17964		0.813354		#N/A	0.813354
KLHL21	10	0.11452	0.32346	0.974782	351	3	0.048787	0.15377	0.3897	1	381	3	0.048787		0.813128		#N/A	0.813128
IVNS1ABP	9	0.30018	0.56285	1	621	2	0.47819	0.15436	0.37544	1	382	4	0.47819		0.811465		#N/A	0.811465
USP49	10	0.15651	0.39469	0.986252	428	4	-0.02091	0.15441	0.39049	1	383	2	-0.02091		0.811325		#N/A	0.811325
UBE2J2	10	0.006394	0.03405	0.814356	46	7	-1.1686	0.15474	0.39097	1	384	3	-1.1686		0.810397		#N/A	0.810397
CBLB	10	0.06256	0.20882	0.926967	232	6	-0.64223	0.1548	0.39104	1	385	3	-0.64223		0.810229		#N/A	0.810229
UBR4	10	0.074167	0.23526	0.926967	273	4	0.15454	0.15529	0.39175	1	386	5	0.15454		0.808857		#N/A	0.808857
PCGF2	10	0.001847	0.011505	0.498416	25	5	-0.2731	0.15637	0.39318	1	387	2	-0.2731		0.805847		#N/A	0.805847
KLHL25	10	0.20522	0.46399	0.986252	499	5	-0.27403	0.15695	0.39401	1	388	4	-0.27403		0.804239		#N/A	0.804239
DCAF8	10	0.068856	0.22333	0.926967	252	2	-0.13726	0.15814	0.39582	1	389	4	-0.13726		0.800958		#N/A	0.800958
UBE2Z	10	0.02563	0.10668	0.918298	122	6	-0.71287	0.15817	0.39587	1	390	4	-0.71287		0.800876		#N/A	0.800876
DTX1	10	0.034628	0.13672	0.91931	154	5	-0.18907	0.15871	0.39668	1	391	4	-0.18907		0.799396		#N/A	0.799396
HERC3	10	0.91349	0.96045	1	1021	1	0.23243	0.15878	0.39677	1	392	5	0.23243		0.799204		#N/A	0.799204
ZBTB47	10	0.56035	0.80376	1	844	3	0.373	0.1596	0.39792	1	393	5	0.373		0.796967		#N/A	0.796967
BRCA1	10	0.9541	0.97526	1	1042	1	0.35908	0.16025	0.39883	1	394	5	0.35908		0.795202		#N/A	0.795202
FBXO7	10	0.049421	0.17694	0.926967	202	6	-0.97541	0.16104	0.39985	1	395	2	-0.97541		0.793066		#N/A	0.793066
DZIP3	10	0.23263	0.50145	1	536	5	0.001035	0.16218	0.40151	1	396	4	0.001035		0.790003		#N/A	0.790003
KCTD10	10	0.086174	0.262	0.965078	292	5	-0.56521	0.16375	0.40378	1	397	3	-0.56521		0.785819		#N/A	0.785819
RNF213	10	0.15793	0.39682	0.986252	429	3	0.47404	0.16423	0.4045	1	398	5	0.47404		0.784548		#N/A	0.784548
FBXL19	10	0.34729	0.63353	1	666	3	-0.09994	0.16496	0.40566	1	399	3	-0.09994		0.782621		#N/A	0.782621
RCHY1	10	0.079945	0.24795	0.952233	280	5	-0.45143	0.16497	0.40567	1	400	3	-0.45143		0.782595		#N/A	0.782595
RNF34	10	0.075364	0.23807	0.927434	276	3	0.19023	0.16515	0.4059	1	401	5	0.19023		0.782121		#N/A	0.782121
KLHL11	10	0.055631	0.19194	0.926967	219	5	-0.18898	0.16534	0.40618	1	402	4	-0.18898		0.781622		#N/A	0.781622
FBXO41	10	0.18902	0.44117	0.986252	474	3	0.092816	0.16627	0.40743	1	403	4	0.092816		0.779186		#N/A	0.779186
USP53	10	0.26259	0.54024	1	573	5	-0.09941	0.1671	0.40877	1	404	5	-0.09941		0.777024		#N/A	0.777024
GAN	10	0.11472	0.32379	0.974782	355	4	0.42624	0.16796	0.40998	1	405	5	0.42624		0.774794		#N/A	0.774794
FBXL16	10	0.50665	0.76276	1	795	2	0.33065	0.168	0.41002	1	406	5	0.33065		0.774691		#N/A	0.774691
ZBTB37	10	0.31581	0.60654	1	639	4	-0.05679	0.16876	0.41109	1	407	5	-0.05679		0.77273		#N/A	0.77273
NEURL	10	0.41817	0.69256	1	720	3	-0.00796	0.16954	0.41246	1	408	4	-0.00796		0.770728		#N/A	0.770728
36951	10	0.20459	0.46332	0.986252	498	2	0.3276	0.17075	0.41432	1	409	5	0.3276		0.767639		#N/A	0.767639
KCTD18	10	0.30827	0.59914	1	631	3	0.35479	0.17092	0.41455	1	410	5	0.35479		0.767207		#N/A	0.767207
UBFD1	10	0.2709	0.55133	1	586	5	-0.28379	0.17184	0.41605	1	411	4	-0.28379		0.764876		#N/A	0.764876
TRAF2	9	0.06176	0.20047	0.926967	231	3	0.30159	0.17199	0.40421	1	412	5	0.30159		0.764497		#N/A	0.764497
RAPSN	10	0.029593	0.12029	0.91931	138	3	0.25145	0.17231	0.41656	1	413	5	0.25145		0.76369		#N/A	0.76369
HRC	10	0.28871	0.57436	1	613	3	0.16023	0.17414	0.41912	1	414	4	0.16023		0.759101		#N/A	0.759101
HR	10	0.055613	0.1919	0.926967	217	4	0.17874	0.17498	0.42023	1	415	4	0.17874		0.757012		#N/A	0.757012
ZBTB1	10	0.016091	0.07284	0.896433	88	4	-0.2118	0.17532	0.42072	1	416	4	-0.2118		0.756169		#N/A	0.756169
LNX2	10	0.59097	0.81798	1	857	3	-0.16105	0.17565	0.42125	1	417	4	-0.16105		0.755352		#N/A	0.755352
FBXL4	10	0.1351	0.36367	0.983984	393	4	0.086318	0.1758	0.4214	1	418	5	0.086318		0.754981		#N/A	0.754981
KLHL40	10	0.052461	0.18445	0.926967	210	5	-0.22691	0.17609	0.42191	1	419	4	-0.22691		0.754265		#N/A	0.754265
TNFAIP1	10	0.69106	0.86735	1	911	2	0.37798	0.17622	0.4221	1	420	5	0.37798		0.753945		#N/A	0.753945
PSMD13	10	0.73477	0.89016	1	931	3	0.18913	0.17632	0.42221	1	421	4	0.18913		0.753698		#N/A	0.753698
BIRC3	10	0.96611	0.97832	1	1049	1	0.35491	0.17664	0.42268	1	422	5	0.35491		0.752911		#N/A	0.752911
ADRM1	9	0.74182	0.88474	1	936	2	0.38814	0.17929	0.41583	1	423	5	0.38814		0.746444		#N/A	0.746444
BTBD6	10	0.65961	0.85107	1	896	3	0.017534	0.1796	0.42683	1	424	4	0.017534		0.745694		#N/A	0.745694
SHPRH	10	0.23332	0.50237	1	537	5	-0.02201	0.1798	0.42705	1	425	5	-0.02201		0.74521		#N/A	0.74521
PSMB10	10	0.11882	0.33217	0.974782	361	4	0.050166	0.17999	0.42734	1	426	5	0.050166		0.744752		#N/A	0.744752
KCNG4	10	0.12892	0.35362	0.983984	381	5	-0.32237	0.1803	0.42779	1	427	2	-0.32237		0.744004		#N/A	0.744004
PSMG2	10	0.35468	0.63968	1	672	3	0.15426	0.18229	0.43048	1	428	5	0.15426		0.739237		#N/A	0.739237
ANKRD13A	10	0.11044	0.31568	0.974782	340	3	0.1016	0.18781	0.43822	1	429	4	0.1016		0.726281		#N/A	0.726281
TRIM55	10	0.55665	0.80136	1	840	2	-0.11277	0.18783	0.43825	1	430	3	-0.11277		0.726235		#N/A	0.726235
FBXO22	10	0.70619	0.87509	1	920	3	0.29845	0.18792	0.43844	1	431	5	0.29845		0.726027		#N/A	0.726027
ERCC8	10	0.55967	0.80339	1	843	3	-0.11776	0.18866	0.43957	1	432	4	-0.11776		0.72432		#N/A	0.72432
KEAP1	10	0.000757	0.005325	0.494342	10	6	-1.9923	0.18934	0.44073	1	433	2	-1.9923		0.722758		#N/A	0.722758
UBE2A	10	0.17681	0.42402	0.986252	458	4	-0.21543	0.1894	0.44087	1	434	4	-0.21543		0.72262		#N/A	0.72262
TRIM69	10	0.54586	0.79358	1	830	4	0.082069	0.18962	0.44117	1	435	4	0.082069		0.722116		#N/A	0.722116
USP54	10	0.021204	0.090997	0.918298	100	5	-0.358	0.19082	0.44292	1	436	4	-0.358		0.719376		#N/A	0.719376
PARP11	10	0.3288	0.61791	1	649	4	0.26765	0.19084	0.44294	1	437	5	0.26765		0.719331		#N/A	0.719331
UBE2D2	10	0.038611	0.14947	0.91931	174	4	0.33194	0.19261	0.44549	1	438	5	0.33194		0.715321		#N/A	0.715321
ZBTB7A	10	0.41317	0.68828	1	716	3	0.46323	0.19359	0.44693	1	439	5	0.46323		0.713117		#N/A	0.713117
RCBTB1	10	0.34323	0.63029	1	662	3	0.25705	0.19372	0.44719	1	440	5	0.25705		0.712826		#N/A	0.712826
STUB1	10	0.095343	0.28198	0.974782	310	6	-0.50102	0.19406	0.4476	1	441	2	-0.50102		0.712064		#N/A	0.712064
ZMIZ1	10	0.36326	0.64699	1	679	3	0.19414	0.19439	0.44799	1	442	5	0.19414		0.711326		#N/A	0.711326
KLHL12	10	0.21124	0.47265	0.987117	515	3	0.37664	0.19797	0.45289	1	443	5	0.37664		0.703401		#N/A	0.703401
KLHL28	10	0.15281	0.38975	0.986252	421	3	0.36979	0.19905	0.45448	1	444	5	0.36979		0.701038		#N/A	0.701038
PHF5A	10	0.56562	0.8062	1	846	3	0.24869	0.19914	0.45465	1	445	3	0.24869		0.700841		#N/A	0.700841
GGA2	10	0.12626	0.34789	0.983984	373	4	-0.05369	0.20084	0.45695	1	446	4	-0.05369		0.69715		#N/A	0.69715
NSMCE2	10	0.60072	0.8228	1	862	2	0.050594	0.20125	0.45764	1	447	4	0.050594		0.696264		#N/A	0.696264
KRTAP5-9	10	0.022789	0.096848	0.918298	106	5	-0.31554	0.20186	0.45854	1	448	4	-0.31554		0.69495		#N/A	0.69495
RNF167	10	0.39957	0.67742	1	706	4	0.16019	0.20394	0.46158	1	449	5	0.16019		0.690498		#N/A	0.690498
FBXO40	10	0.50827	0.76395	1	797	3	0.3462	0.20459	0.46259	1	450	5	0.3462		0.689116		#N/A	0.689116
POLK	10	0.052899	0.18531	0.926967	212	5	-0.49212	0.20472	0.46276	1	451	3	-0.49212		0.68884		#N/A	0.68884
UBE2V1	10	0.41817	0.69256	1	722	2	0.28146	0.20572	0.46379	1	452	4	0.28146		0.686723		#N/A	0.686723
KLHL9	10	0.70818	0.87605	1	922	3	0.097746	0.2078	0.46687	1	453	4	0.097746		0.682354		#N/A	0.682354
MEFV	10	0.088101	0.26601	0.968516	295	6	-0.45953	0.20867	0.46821	1	454	3	-0.45953		0.68054		#N/A	0.68054
TRIM52	10	0.90021	0.95517	1	1014	2	0.3246	0.20871	0.46831	1	455	5	0.3246		0.680457		#N/A	0.680457
LMO7	10	0.047588	0.1726	0.926967	199	3	0.19183	0.20908	0.46882	1	456	5	0.19183		0.679688		#N/A	0.679688
USP21	10	0.19833	0.45412	0.986252	486	5	-0.35276	0.21006	0.47027	1	457	3	-0.35276		0.677657		#N/A	0.677657
SOCS4	10	0.035768	0.14041	0.91931	160	5	-0.57522	0.21014	0.4704	1	458	1	-0.57522		0.677491		#N/A	0.677491
UBA5	10	0.033935	0.13458	0.91931	153	5	-0.3939	0.21128	0.47206	1	459	4	-0.3939		0.675142		#N/A	0.675142
PJA1	10	0.18222	0.43138	0.986252	465	3	0.10773	0.21173	0.47277	1	460	4	0.10773		0.674218		#N/A	0.674218
FBXO3	10	0.19149	0.44467	0.986252	479	4	-0.52209	0.21381	0.47568	1	461	4	-0.52209		0.669972		#N/A	0.669972
FBXO24	10	0.085609	0.26073	0.965078	289	5	-0.28165	0.21452	0.47662	1	462	3	-0.28165		0.668532		#N/A	0.668532
NBR1	10	0.6165	0.83001	1	871	3	0.15954	0.21486	0.4772	1	463	3	0.15954		0.667844		#N/A	0.667844
PRICKLE2	10	0.57593	0.81088	1	848	3	0.10915	0.2168	0.47968	1	464	5	0.10915		0.663941		#N/A	0.663941
OTUD7A	10	0.2824	0.56621	1	602	4	-0.10055	0.21892	0.48243	1	465	4	-0.10055		0.659715		#N/A	0.659715
FAM175B	10	0.34045	0.62786	1	661	2	0.28219	0.21953	0.48321	1	466	5	0.28219		0.658506		#N/A	0.658506
KLHL15	10	0.70334	0.87365	1	918	2	0.11222	0.21972	0.48347	1	467	5	0.11222		0.65813		#N/A	0.65813
40603	10	0.5176	0.7716	1	807	3	0.23781	0.21986	0.48364	1	468	5	0.23781		0.657854		#N/A	0.657854
UBE2C	10	0.74048	0.89295	1	934	2	0.26853	0.22201	0.48656	1	469	4	0.26853		0.653627		#N/A	0.653627
OSTM1	10	0.071575	0.22932	0.926967	264	3	0.24971	0.22314	0.48815	1	470	4	0.24971		0.651423		#N/A	0.651423
ASB3	10	0.46547	0.731	1	762	3	0.11439	0.22328	0.4883	1	471	4	0.11439		0.65115		#N/A	0.65115
KCTD21	10	0.074206	0.23538	0.926967	274	3	0.070779	0.22448	0.49003	1	472	4	0.070779		0.648822		#N/A	0.648822
RNF207	10	0.50656	0.76268	1	794	4	0.25543	0.22494	0.49067	1	473	5	0.25543		0.647933		#N/A	0.647933
PHRF1	10	0.21641	0.47988	0.98992	521	3	0.16667	0.22616	0.49224	1	474	4	0.16667		0.645584		#N/A	0.645584
FBXO25	10	0.11452	0.32346	0.974782	348	4	0.10763	0.22651	0.49268	1	475	4	0.10763		0.644913		#N/A	0.644913
FAF2	10	0.20319	0.46129	0.986252	492	4	-0.05617	0.22694	0.4933	1	476	3	-0.05617		0.644089		#N/A	0.644089
HERC2	10	0.2589	0.53569	1	569	3	-0.07769	0.22764	0.49428	1	477	3	-0.07769		0.642751		#N/A	0.642751
KBTBD3	10	0.97701	0.98219	1	1055	1	0.17176	0.2283	0.49517	1	478	5	0.17176		0.641494		#N/A	0.641494
CUL4A	10	0.025511	0.10627	0.918298	116	5	-0.62415	0.22833	0.49524	1	479	4	-0.62415		0.641437		#N/A	0.641437
KBTBD4	10	0.082648	0.25403	0.961937	285	4	0.30828	0.23051	0.49829	1	480	5	0.30828		0.63731		#N/A	0.63731
USP26	10	0.17284	0.41838	0.986252	453	3	-0.01341	0.23135	0.49935	1	481	3	-0.01341		0.63573		#N/A	0.63573
SENP2	10	0.88819	0.95052	1	1006	2	0.24926	0.23138	0.49938	1	482	5	0.24926		0.635674		#N/A	0.635674
PHF21B	10	0.42675	0.69948	1	729	4	0.24686	0.23182	0.49991	1	483	5	0.24686		0.634849		#N/A	0.634849
KCTD1	10	0.77307	0.90966	1	956	1	0.25327	0.23283	0.50113	1	484	5	0.25327		0.632961		#N/A	0.632961
WHSC1L1	10	0.58034	0.813	1	850	3	0.15835	0.23289	0.50123	1	485	4	0.15835		0.632849		#N/A	0.632849
ANAPC4	10	0.17098	0.4158	0.986252	449	5	-0.40167	0.23335	0.50186	1	486	3	-0.40167		0.631992		#N/A	0.631992
EIF3H	10	0.26392	0.54209	1	577	2	0.090109	0.23406	0.50281	1	487	4	0.090109		0.630673		#N/A	0.630673
NOSIP	10	0.007474	0.039252	0.817498	53	6	-0.95265	0.23458	0.50344	1	488	3	-0.95265		0.629709		#N/A	0.629709
FBXO8	10	0.26125	0.53844	1	572	5	-0.02237	0.23468	0.50353	1	489	5	-0.02237		0.629524		#N/A	0.629524
UNK	10	0.30104	0.5903	1	623	5	-0.41424	0.23527	0.50425	1	490	4	-0.41424		0.628433		#N/A	0.628433
USP25	10	0.38321	0.66369	1	693	3	0.27157	0.23545	0.50448	1	491	5	0.27157		0.628101		#N/A	0.628101
BACH1	10	0.16415	0.40568	0.986252	440	5	-0.23499	0.23549	0.50456	1	492	1	-0.23499		0.628028		#N/A	0.628028
UBE2Q1	10	0.51358	0.7682	1	803	1	0.27416	0.23621	0.50556	1	493	5	0.27416		0.626702		#N/A	0.626702
ZFAND5	10	0.044134	0.16397	0.926967	189	5	0.044072	0.23643	0.50583	1	494	5	0.044072		0.626297		#N/A	0.626297
FBXO27	10	0.2873	0.57247	1	609	5	-0.05022	0.23662	0.50609	1	495	5	-0.05022		0.625949		#N/A	0.625949
ECT2L	10	0.4544	0.72203	1	753	3	0.10176	0.23692	0.5065	1	496	4	0.10176		0.625398		#N/A	0.625398
FAM115A	10	0.020347	0.088062	0.918298	97	5	-0.39385	0.23855	0.50865	1	497	4	-0.39385		0.622421		#N/A	0.622421
EIF3F	10	0.31953	0.60969	1	643	3	0.10332	0.23876	0.5089	1	498	4	0.10332		0.622038		#N/A	0.622038
ZBTB40	10	0.58899	0.81683	1	855	2	0.25857	0.23897	0.50924	1	499	5	0.25857		0.621657		#N/A	0.621657
USP28	10	0.84239	0.93505	1	979	1	0.064471	0.24009	0.5105	1	500	3	0.064471		0.619626		#N/A	0.619626
PSMA1	10	0.075051	0.23734	0.927434	275	5	0.10587	0.24059	0.51111	1	501	4	0.10587		0.618722		#N/A	0.618722
KCTD3	10	0.16317	0.40424	0.986252	434	5	-0.28893	0.24189	0.5128	1	502	1	-0.28893		0.616382		#N/A	0.616382
HERC6	10	0.47834	0.74081	1	774	4	0.087965	0.2432	0.51449	1	503	5	0.087965		0.614036		#N/A	0.614036
USP16	10	0.15949	0.39903	0.986252	433	3	0.2238	0.24429	0.51602	1	504	5	0.2238		0.612094		#N/A	0.612094
PELI2	10	0.052784	0.18511	0.926967	211	3	0.19732	0.24543	0.51743	1	505	4	0.19732		0.610072		#N/A	0.610072
PSMG4	10	0.94245	0.97293	1	1037	1	0.47567	0.24667	0.51898	1	506	5	0.47567		0.607884		#N/A	0.607884
VPS41	10	0.037727	0.14685	0.91931	168	6	-0.76204	0.2468	0.51914	1	507	3	-0.76204		0.607655		#N/A	0.607655
MKRN1	10	0.14488	0.3779	0.986174	410	4	-0.13884	0.24754	0.52015	1	508	3	-0.13884		0.606355		#N/A	0.606355
HECTD3	10	0.37173	0.65431	1	684	3	-0.11716	0.2486	0.52146	1	509	2	-0.11716		0.604499		#N/A	0.604499
FEM1A	10	0.36744	0.65051	1	681	4	0.14635	0.24866	0.52154	1	510	5	0.14635		0.604394		#N/A	0.604394
LPXN	10	0.71275	0.87846	1	924	2	-0.01468	0.24947	0.52249	1	511	4	-0.01468		0.602982		#N/A	0.602982
37681	10	0.33101	0.61967	1	652	4	-0.02254	0.24965	0.52275	1	512	3	-0.02254		0.602668		#N/A	0.602668
AKTIP	10	0.21074	0.47191	0.987117	514	5	-0.05944	0.24966	0.52277	1	513	5	-0.05944		0.602651		#N/A	0.602651
SPOP	10	0.63891	0.8412	1	883	3	-0.02247	0.24983	0.52293	1	514	4	-0.02247		0.602355		#N/A	0.602355
USP44	10	0.25594	0.53171	1	566	2	0.18199	0.25006	0.52342	1	515	5	0.18199		0.601956		#N/A	0.601956
KCTD15	10	0.084671	0.25846	0.965078	288	6	-0.50801	0.2503	0.52375	1	516	4	-0.50801		0.601539		#N/A	0.601539
ASB13	10	0.44147	0.71152	1	740	2	0.3215	0.25086	0.52452	1	517	5	0.3215		0.600569		#N/A	0.600569
UBQLN1	10	0.37507	0.65696	1	686	3	0.27499	0.25102	0.52477	1	518	5	0.27499		0.600292		#N/A	0.600292
USP51	10	0.069472	0.22457	0.926967	255	5	-0.47217	0.25135	0.52523	1	519	3	-0.47217		0.599721		#N/A	0.599721
UBE2D3	10	0.012485	0.059511	0.873675	72	4	0.2522	0.25267	0.52689	1	520	5	0.2522		0.597446		#N/A	0.597446
RNF113B	10	0.071002	0.22801	0.926967	261	4	0.17505	0.25364	0.52823	1	521	4	0.17505		0.595782		#N/A	0.595782
SCAF11	10	0.75821	0.90208	1	946	3	0.19915	0.25368	0.5283	1	522	4	0.19915		0.595714		#N/A	0.595714
SOCS6	10	0.024716	0.10354	0.918298	115	6	-0.63028	0.25455	0.52941	1	523	2	-0.63028		0.594227		#N/A	0.594227
KLHL22	10	0.014924	0.068571	0.873675	85	6	-0.4395	0.25468	0.52957	1	524	3	-0.4395		0.594005		#N/A	0.594005
ZBTB5	10	0.19688	0.45229	0.986252	484	5	-0.39657	0.25469	0.52958	1	525	2	-0.39657		0.593988		#N/A	0.593988
RUFY1	10	0.30481	0.59476	1	628	5	-0.10427	0.25559	0.53075	1	526	4	-0.10427		0.592456		#N/A	0.592456
ANAPC5	10	0.041473	0.15737	0.925901	182	6	-0.50967	0.25594	0.53131	1	527	1	-0.50967		0.591862		#N/A	0.591862
KCTD20	10	0.41817	0.69256	1	723	3	-0.1874	0.25627	0.53174	1	528	3	-0.1874		0.591302		#N/A	0.591302
RNF181	10	0.75274	0.89912	1	942	3	0.14707	0.25704	0.53266	1	529	4	0.14707		0.589999		#N/A	0.589999
MYLIP	10	0.006796	0.036043	0.814356	47	6	-1.4896	0.25734	0.53318	1	530	4	-1.4896		0.589493		#N/A	0.589493
EPS15	10	0.35231	0.63772	1	669	4	-0.29814	0.25814	0.53427	1	531	4	-0.29814		0.588145		#N/A	0.588145
ZFAND4	10	0.010506	0.05206	0.86539	65	5	-0.82022	0.2582	0.53432	1	532	4	-0.82022		0.588044		#N/A	0.588044
KLHL35	10	0.059421	0.20101	0.926967	224	4	0.051203	0.25859	0.53493	1	533	4	0.051203		0.587388		#N/A	0.587388
PSME3	10	0.41714	0.69171	1	719	3	0.05889	0.25862	0.53497	1	534	4	0.05889		0.587338		#N/A	0.587338
PSME1	10	0.019371	0.084753	0.918298	95	4	0.0276	0.25872	0.53511	1	535	3	0.0276		0.58717		#N/A	0.58717
PHF15	10	0.15036	0.38595	0.986252	414	4	-0.03968	0.2589	0.53533	1	536	4	-0.03968		0.586868		#N/A	0.586868
UBE2G2	10	0.76032	0.90327	1	949	2	0.17362	0.25914	0.53557	1	537	4	0.17362		0.586466		#N/A	0.586466
ZBTB33	10	0.51611	0.77029	1	805	4	-0.09216	0.25942	0.53587	1	538	1	-0.09216		0.585997		#N/A	0.585997
ASB15	10	0.14706	0.38129	0.986252	412	3	0.14482	0.25994	0.53642	1	539	5	0.14482		0.585127		#N/A	0.585127
FBXL21	5	0.15602	0.31593	0.974782	427	2	0.30703	0.26027	0.46043	1	540	3	0.30703		0.584576		#N/A	0.584576
HECTD1	10	0.82304	0.92895	1	971	2	-0.0859	0.26033	0.5369	1	541	3	-0.0859		0.584476		#N/A	0.584476
RNF26	10	0.41509	0.69003	1	717	2	0.37182	0.26045	0.53698	1	542	5	0.37182		0.584276		#N/A	0.584276
UBE3D	10	0.006979	0.036976	0.814356	48	8	-0.59409	0.2615	0.53847	1	543	2	-0.59409		0.582528		#N/A	0.582528
DDI1	10	0.6248	0.83427	1	876	3	0.2736	0.26197	0.53901	1	544	5	0.2736		0.581748		#N/A	0.581748
DPF1	10	0.2139	0.47648	0.987117	519	4	0.36646	0.26218	0.53931	1	545	5	0.36646		0.5814		#N/A	0.5814
GGA3	10	0.8479	0.93671	1	982	1	0.12961	0.2632	0.54079	1	546	5	0.12961		0.579714		#N/A	0.579714
KCNC3	10	0.11452	0.32346	0.974782	349	3	-0.19416	0.26401	0.54185	1	547	3	-0.19416		0.57838		#N/A	0.57838
PSMD5	9	0.1697	0.40081	0.986252	446	5	-0.42269	0.26406	0.52393	1	548	3	-0.42269		0.578297		#N/A	0.578297
TRIM32	10	0.1509	0.38669	0.986252	417	3	0.33015	0.26422	0.54212	1	549	5	0.33015		0.578034		#N/A	0.578034
TMEM129	10	0.94616	0.97363	1	1038	1	0.15194	0.26442	0.54248	1	550	4	0.15194		0.577706		#N/A	0.577706
ZBTB42	10	0.52197	0.7751	1	813	4	0.029998	0.26471	0.54287	1	551	4	0.029998		0.57723		#N/A	0.57723
DCUN1D3	10	0.70192	0.87284	1	917	2	0.20191	0.26471	0.54287	1	552	4	0.20191		0.57723		#N/A	0.57723
RNF145	10	0.72609	0.88524	1	929	2	0.021239	0.26633	0.54504	1	553	3	0.021239		0.57458		#N/A	0.57458
NFX1	10	0.28871	0.57436	1	612	4	0.16233	0.26729	0.54644	1	554	5	0.16233		0.573017		#N/A	0.573017
RNF222	10	0.70743	0.87564	1	921	2	0.16744	0.2678	0.54703	1	555	4	0.16744		0.572189		#N/A	0.572189
ZBTB10	10	0.78315	0.915	1	958	2	0.1198	0.26814	0.54739	1	556	3	0.1198		0.571638		#N/A	0.571638
DTX3	10	0.50206	0.7595	1	791	3	-0.10168	0.26907	0.54865	1	557	2	-0.10168		0.570135		#N/A	0.570135
TRIM17	10	0.20917	0.46965	0.986252	512	4	-0.38662	0.2692	0.54881	1	558	3	-0.38662		0.569925		#N/A	0.569925
FBXW12	10	0.016662	0.074916	0.901485	90	4	-0.16585	0.26929	0.54897	1	559	4	-0.16585		0.56978		#N/A	0.56978
PSMB2	10	0.089583	0.26951	0.968516	296	5	-0.38508	0.26965	0.54949	1	560	3	-0.38508		0.5692		#N/A	0.5692
NACC1	10	0.12895	0.35365	0.983984	382	4	-0.13612	0.27053	0.55049	1	561	4	-0.13612		0.567785		#N/A	0.567785
WDTC1	10	0.2843	0.56848	1	606	2	0.099477	0.27113	0.55138	1	562	3	0.099477		0.566822		#N/A	0.566822
LONRF3	10	0.000535	0.004	0.494342	6	5	-0.43139	0.27173	0.5522	1	563	3	-0.43139		0.565862		#N/A	0.565862
FBXO17	10	0.027249	0.11234	0.918298	132	5	-0.10703	0.27249	0.55311	1	564	2	-0.10703		0.564649		#N/A	0.564649
TRIM5	10	0.60756	0.82575	1	865	3	0.20313	0.27286	0.55361	1	565	5	0.20313		0.56406		#N/A	0.56406
CUL7	10	0.37918	0.66045	1	689	4	0.021949	0.27302	0.55379	1	566	5	0.021949		0.563806		#N/A	0.563806
STAMBP	10	0.25977	0.53655	1	570	3	0.11673	0.27388	0.55485	1	567	3	0.11673		0.56244		#N/A	0.56244
FBXL3	10	0.91105	0.95943	1	1020	2	-0.0815	0.27423	0.55536	1	568	3	-0.0815		0.561885		#N/A	0.561885
USP20	10	0.53559	0.78578	1	821	4	0.060892	0.27473	0.55594	1	569	5	0.060892		0.561094		#N/A	0.561094
NEURL1B	10	0.44267	0.71242	1	743	2	0.16122	0.27658	0.55816	1	570	3	0.16122		0.558179		#N/A	0.558179
UNKL	10	0.40861	0.68488	1	715	2	0.15805	0.27847	0.56057	1	571	3	0.15805		0.555222		#N/A	0.555222
USP30	10	0.10228	0.29729	0.974782	324	6	-0.46091	0.27997	0.5627	1	572	3	-0.46091		0.552889		#N/A	0.552889
KCNB1	10	0.07339	0.2334	0.926967	268	5	-0.77698	0.2824	0.56598	1	573	4	-0.77698		0.549135		#N/A	0.549135
TRIM61	10	0.047142	0.17149	0.926967	197	4	0.28596	0.28298	0.56673	1	574	5	0.28596		0.548244		#N/A	0.548244
RNF112	10	0.15414	0.39148	0.986252	425	4	0.23352	0.2839	0.56775	1	575	5	0.23352		0.546835		#N/A	0.546835
MAEA	10	0.20577	0.46462	0.986252	503	5	-0.1247	0.28393	0.56777	1	576	5	-0.1247		0.546789		#N/A	0.546789
RBCK1	10	0.29604	0.58414	1	616	3	-0.09237	0.28401	0.56787	1	577	2	-0.09237		0.546666		#N/A	0.546666
KCTD9	10	0.84126	0.9347	1	977	2	0.2507	0.28456	0.56868	1	578	5	0.2507		0.545826		#N/A	0.545826
ZBTB41	10	0.047142	0.17149	0.926967	196	3	0.12397	0.2847	0.56888	1	579	4	0.12397		0.545613		#N/A	0.545613
KMT2D	10	0.62179	0.83273	1	875	3	0.24013	0.28482	0.56901	1	580	4	0.24013		0.54543		#N/A	0.54543
SPSB1	10	0.089993	0.27029	0.968516	300	5	-0.61184	0.2859	0.57029	1	581	4	-0.61184		0.543786		#N/A	0.543786
RNFT2	10	0.11905	0.33271	0.974782	362	4	0.14796	0.28698	0.57185	1	582	5	0.14796		0.542148		#N/A	0.542148
IPP	10	0.39963	0.67748	1	707	4	0.27431	0.28804	0.57331	1	583	5	0.27431		0.540547		#N/A	0.540547
UBE2QL1	10	0.35908	0.64357	1	675	3	-0.03946	0.28847	0.5739	1	584	4	-0.03946		0.539899		#N/A	0.539899
RNF186	10	0.18402	0.43382	0.986252	467	5	-0.27393	0.28873	0.57421	1	585	3	-0.27393		0.539508		#N/A	0.539508
UHRF2	10	0.15794	0.39683	0.986252	430	4	0.01451	0.29111	0.57741	1	586	5	0.01451		0.535943		#N/A	0.535943
FBXL12	10	0.33172	0.62031	1	653	4	0.014973	0.29244	0.57931	1	587	4	0.014973		0.533963		#N/A	0.533963
UBE2D1	10	0.23335	0.50238	1	538	3	0.013485	0.29293	0.5799	1	588	3	0.013485		0.533236		#N/A	0.533236
FAN1	10	0.11737	0.32901	0.974782	359	2	0.12251	0.2943	0.58165	1	589	5	0.12251		0.53121		#N/A	0.53121
KLHL34	10	0.42857	0.70113	1	731	3	0.17428	0.29473	0.58222	1	590	5	0.17428		0.530576		#N/A	0.530576
USP38	10	0.018478	0.081407	0.918298	94	3	0.040046	0.29537	0.58313	1	591	5	0.040046		0.529634		#N/A	0.529634
KCNV2	10	0.11472	0.32379	0.974782	352	5	-0.22857	0.29658	0.58457	1	592	4	-0.22857		0.527858		#N/A	0.527858
COPS5	10	0.5176	0.7716	1	808	3	0.19507	0.2967	0.58468	1	593	4	0.19507		0.527682		#N/A	0.527682
RNF151	10	0.007286	0.038539	0.817498	52	5	-0.64788	0.29899	0.58742	1	594	3	-0.64788		0.524343		#N/A	0.524343
FAF1	10	0.31676	0.60724	1	640	4	0.18306	0.3004	0.58961	1	595	5	0.18306		0.5223		#N/A	0.5223
UBXN11	10	0.042488	0.15987	0.925901	185	4	0.28155	0.30132	0.59056	1	596	4	0.28155		0.520972		#N/A	0.520972
USP47	10	0.20917	0.46965	0.986252	511	4	-0.10406	0.30137	0.59063	1	597	5	-0.10406		0.5209		#N/A	0.5209
BAZ2B	10	0.27211	0.55296	1	588	4	0.0746	0.30261	0.592	1	598	4	0.0746		0.519117		#N/A	0.519117
LRRC41	10	0.34915	0.63522	1	668	3	-0.0348	0.30351	0.59321	1	599	4	-0.0348		0.517827		#N/A	0.517827
CUL4B	10	0.55344	0.79906	1	836	4	0.30232	0.30425	0.59415	1	600	4	0.30232		0.516769		#N/A	0.516769
KDM2A	10	0.16491	0.40686	0.986252	441	2	0.44965	0.30459	0.59458	1	601	5	0.44965		0.516284		#N/A	0.516284
ZFYVE19	10	0.15346	0.39057	0.986252	423	4	-0.09879	0.30502	0.59507	1	602	4	-0.09879		0.515672		#N/A	0.515672
OTUD5	10	0.0304	0.12296	0.91931	141	6	-0.79108	0.30559	0.59564	1	603	2	-0.79108		0.514861		#N/A	0.514861
MED8	10	0.049764	0.17777	0.926967	204	5	-0.05436	0.30566	0.59567	1	604	4	-0.05436		0.514761		#N/A	0.514761
KLHL2	10	0.35376	0.63892	1	671	4	-0.22226	0.30856	0.59839	1	605	2	-0.22226		0.51066		#N/A	0.51066
MGRN1	10	0.093012	0.2769	0.974782	305	4	-0.00767	0.31182	0.60132	1	606	4	-0.00767		0.506096		#N/A	0.506096
KCTD16	10	0.22676	0.49349	1	532	5	-0.0834	0.31281	0.60215	1	607	3	-0.0834		0.504719		#N/A	0.504719
TRIM48	10	0.073901	0.23458	0.926967	272	5	-0.43419	0.31352	0.60279	1	608	3	-0.43419		0.503735		#N/A	0.503735
RNF125	10	0.73717	0.89138	1	933	3	-0.07372	0.3167	0.60523	1	609	3	-0.07372		0.499352		#N/A	0.499352
FBXO15	9	0.38128	0.64475	1	692	4	-0.10802	0.31867	0.58062	1	610	3	-0.10802		0.496659		#N/A	0.496659
CUL9	10	0.66303	0.85258	1	899	3	0.033303	0.31889	0.60725	1	611	3	0.033303		0.496359		#N/A	0.496359
OTUB2	10	0.02639	0.10949	0.918298	125	4	0.11105	0.31948	0.60767	1	612	4	0.11105		0.495556		#N/A	0.495556
RLIM	10	0.93251	0.96936	1	1033	2	0.22756	0.3205	0.6085	1	613	4	0.22756		0.494172		#N/A	0.494172
G2E3	10	0.10463	0.30273	0.974782	333	3	-0.07077	0.32272	0.61047	1	614	2	-0.07077		0.491174		#N/A	0.491174
FBXO30	10	0.011641	0.056503	0.873675	70	3	-0.05907	0.32274	0.61047	1	615	3	-0.05907		0.491147		#N/A	0.491147
CISH	10	0.5188	0.77231	1	809	4	0.092116	0.3239	0.61157	1	616	4	0.092116		0.489589		#N/A	0.489589
PHF19	10	0.23621	0.50605	1	545	2	0.30834	0.32426	0.6118	1	617	4	0.30834		0.489107		#N/A	0.489107
FBXO45	10	0.095919	0.28329	0.974782	312	5	-0.43728	0.32635	0.61366	1	618	3	-0.43728		0.486316		#N/A	0.486316
BAZ1A	10	0.012203	0.058469	0.873675	71	6	-0.99249	0.32644	0.61375	1	619	2	-0.99249		0.486197		#N/A	0.486197
RNF7	10	0.064778	0.21399	0.926967	237	6	-0.59322	0.32644	0.61375	1	620	2	-0.59322		0.486197		#N/A	0.486197
AP1G2	10	0.39914	0.67705	1	705	4	0.17745	0.32724	0.61452	1	621	4	0.17745		0.485134		#N/A	0.485134
BCL6	10	0.2083	0.4683	0.986252	509	5	-0.42775	0.32816	0.61548	1	622	2	-0.42775		0.483914		#N/A	0.483914
KCND1	10	0.086342	0.26234	0.965078	293	4	-0.05334	0.3291	0.61628	1	623	3	-0.05334		0.482672		#N/A	0.482672
TRIML1	10	0.25508	0.53044	1	565	5	-0.34431	0.33455	0.62094	1	624	4	-0.34431		0.475539		#N/A	0.475539
TRIM41	10	0.038328	0.1486	0.91931	172	4	-0.12877	0.33461	0.62101	1	625	3	-0.12877		0.475461		#N/A	0.475461
SARS2	10	0.23354	0.50267	1	540	3	0.27221	0.33756	0.62356	1	626	4	0.27221		0.471649		#N/A	0.471649
ZNRF2	10	0.052453	0.18444	0.926967	209	4	0.023738	0.33792	0.62384	1	627	4	0.023738		0.471186		#N/A	0.471186
BRCC3	10	0.42874	0.70127	1	732	4	-0.0943	0.33794	0.62386	1	628	3	-0.0943		0.47116		#N/A	0.47116
RC3H1	10	0.013364	0.062757	0.873675	77	6	-1.3325	0.33857	0.62441	1	629	3	-1.3325		0.470352		#N/A	0.470352
TRIM63	10	0.2352	0.50469	1	543	4	0.018885	0.33934	0.62507	1	630	3	0.018885		0.469365		#N/A	0.469365
RNF114	10	0.014342	0.06645	0.873675	80	6	-0.85101	0.34045	0.62605	1	631	1	-0.85101		0.467947		#N/A	0.467947
JOSD1	10	0.47624	0.73918	1	773	4	-0.17476	0.34232	0.62755	1	632	4	-0.17476		0.465568		#N/A	0.465568
USP11	10	0.044916	0.16583	0.926967	191	6	-0.46088	0.34357	0.62868	1	633	2	-0.46088		0.463985		#N/A	0.463985
LONRF1	9	0.018256	0.078646	0.915842	93	4	0.33914	0.3452	0.60816	1	634	3	0.33914		0.461929		#N/A	0.461929
FBXL6	10	0.20667	0.46594	0.986252	505	5	-0.33325	0.34543	0.63035	1	635	4	-0.33325		0.46164		#N/A	0.46164
WDSUB1	10	0.65052	0.84696	1	888	3	-0.26614	0.34709	0.63164	1	636	4	-0.26614		0.459558		#N/A	0.459558
TRIM47	10	0.097893	0.28777	0.974782	315	5	-0.43994	0.34746	0.63194	1	637	3	-0.43994		0.459095		#N/A	0.459095
FBXL8	10	0.14488	0.3779	0.986174	409	3	-0.22273	0.3476	0.63204	1	638	3	-0.22273		0.45892		#N/A	0.45892
TRIM59	10	0.13506	0.36361	0.983984	391	5	-0.2611	0.34903	0.63334	1	639	4	-0.2611		0.457137		#N/A	0.457137
UBE2E2	10	0.13746	0.36706	0.983984	398	4	0.014032	0.34964	0.63384	1	640	4	0.014032		0.456379		#N/A	0.456379
RC3H2	10	0.20029	0.45697	0.986252	490	3	0.013937	0.35134	0.6352	1	641	3	0.013937		0.454272		#N/A	0.454272
UBE2O	10	0.74285	0.8942	1	937	3	-0.0297	0.35175	0.63557	1	642	4	-0.0297		0.453766		#N/A	0.453766
TAB3	10	0.31953	0.60969	1	641	4	-0.00489	0.35206	0.63582	1	643	4	-0.00489		0.453383		#N/A	0.453383
DCAF17	10	0.2777	0.55979	1	596	4	-0.02114	0.35222	0.63595	1	644	4	-0.02114		0.453186		#N/A	0.453186
DCAF10	10	0.20825	0.46826	0.986252	508	5	-0.32068	0.3523	0.63597	1	645	3	-0.32068		0.453087		#N/A	0.453087
RNFT1	10	0.20937	0.4699	0.986252	513	5	-0.25657	0.35275	0.6363	1	646	3	-0.25657		0.452533		#N/A	0.452533
KCNA6	10	0.72559	0.88502	1	927	3	0.10502	0.35327	0.63677	1	647	4	0.10502		0.451893		#N/A	0.451893
OTUD4	9	0.46586	0.72299	1	764	3	-0.21042	0.3535	0.61652	1	648	3	-0.21042		0.451611		#N/A	0.451611
KBTBD13	10	0.21769	0.48152	0.991426	522	5	-0.30367	0.35535	0.63861	1	649	3	-0.30367		0.449344		#N/A	0.449344
PSMD11	10	0.010991	0.053889	0.86539	68	3	0.057523	0.35662	0.63964	1	650	4	0.057523		0.447794		#N/A	0.447794
PELI1	10	0.94171	0.97279	1	1036	1	0.25459	0.35668	0.63965	1	651	4	0.25459		0.447721		#N/A	0.447721
KLHL5	10	0.054878	0.19016	0.926967	216	6	-0.56893	0.35951	0.64222	1	652	4	-0.56893		0.444289		#N/A	0.444289
MPND	10	0.059421	0.20101	0.926967	225	5	-0.33125	0.3596	0.6423	1	653	4	-0.33125		0.44418		#N/A	0.44418
TRIM22	10	0.16349	0.40461	0.986252	436	3	0.047957	0.36131	0.6438	1	654	4	0.047957		0.44212		#N/A	0.44212
RAB40A	10	0.003177	0.018216	0.668317	29	6	-0.66678	0.36146	0.64396	1	655	4	-0.66678		0.44194		#N/A	0.44194
ARIH1	10	0.13044	0.35669	0.983984	385	4	0.22095	0.36228	0.64454	1	656	4	0.22095		0.440956		#N/A	0.440956
RNF139	10	0.60405	0.82419	1	864	2	0.33193	0.364	0.64606	1	657	3	0.33193		0.438899		#N/A	0.438899
BTBD16	10	0.39469	0.67355	1	703	4	0.20587	0.36424	0.6463	1	658	4	0.20587		0.438612		#N/A	0.438612
NEDD4L	10	0.4641	0.72995	1	759	4	-0.08623	0.36751	0.649	1	659	3	-0.08623		0.434731		#N/A	0.434731
NEURL1	4	0.25835	0.40823	0.986252	568	2	-0.21885	0.3688	0.51587	1	660	1	-0.21885		0.433209		#N/A	0.433209
ZBTB26	10	0.85789	0.93984	1	986	2	-0.0796	0.36937	0.6506	1	661	4	-0.0796		0.432538		#N/A	0.432538
UEVLD	10	0.55519	0.80033	1	838	3	0.25304	0.36984	0.65107	1	662	3	0.25304		0.431986		#N/A	0.431986
PSMA3	10	0.090903	0.27248	0.969502	303	5	0.10274	0.37031	0.65143	1	663	4	0.10274		0.431435		#N/A	0.431435
PHF12	10	0.15829	0.39729	0.986252	431	5	-0.33902	0.37031	0.65143	1	664	2	-0.33902		0.431435		#N/A	0.431435
FBXW2	10	0.038842	0.15025	0.91931	175	5	-0.27608	0.37231	0.65323	1	665	4	-0.27608		0.429095		#N/A	0.429095
WDR59	10	0.14317	0.37541	0.986174	407	5	-0.36279	0.37241	0.65337	1	666	3	-0.36279		0.428979		#N/A	0.428979
RNF165	10	0.035757	0.1404	0.91931	159	6	-0.54301	0.37241	0.65337	1	667	3	-0.54301		0.428979		#N/A	0.428979
UBE2S	10	0.10943	0.31335	0.974782	338	6	-0.59944	0.37283	0.65371	1	668	1	-0.59944		0.428489		#N/A	0.428489
CYLD	10	0.045836	0.16794	0.926967	194	3	0.068426	0.37396	0.65459	1	669	4	0.068426		0.427175		#N/A	0.427175
SOCS7	10	0.1351	0.36367	0.983984	394	5	-0.40252	0.37479	0.65525	1	670	3	-0.40252		0.426212		#N/A	0.426212
KLHL33	10	0.18498	0.43525	0.986252	468	3	0.044406	0.3759	0.65633	1	671	3	0.044406		0.424928		#N/A	0.424928
PHF20L1	10	0.49426	0.75336	1	782	4	-0.09337	0.37759	0.65769	1	672	1	-0.09337		0.42298		#N/A	0.42298
UBE2NL	10	0.060116	0.2028	0.926967	227	2	0.28771	0.37841	0.65832	1	673	4	0.28771		0.422037		#N/A	0.422037
PSME2	9	0.34382	0.60748	1	664	4	0.18997	0.37901	0.64221	1	674	4	0.18997		0.421349		#N/A	0.421349
ZNF598	3	0.77612	0.77713	1	957	0	0.044214	0.37929	0.48641	1	675	1	0.044214		0.421029		#N/A	0.421029
BTBD8	10	0.32573	0.61504	1	646	3	-0.03178	0.38173	0.66094	1	676	4	-0.03178		0.418244		#N/A	0.418244
ANKRD13B	9	0.38105	0.6445	1	691	4	0.02183	0.3834	0.64642	1	677	2	0.02183		0.416348		#N/A	0.416348
TRIM71	10	0.63046	0.83726	1	880	3	-0.16458	0.38568	0.6642	1	678	2	-0.16458		0.413773		#N/A	0.413773
PSMB1	10	0.7097	0.87693	1	923	3	0.12919	0.38569	0.6642	1	679	4	0.12919		0.413762		#N/A	0.413762
HECW1	10	0.026855	0.11106	0.918298	129	7	-0.73924	0.38585	0.6643	1	680	3	-0.73924		0.413581		#N/A	0.413581
PCGF3	10	0.099026	0.29025	0.974782	316	4	-0.26622	0.38731	0.66546	1	681	3	-0.26622		0.411941		#N/A	0.411941
TRIM67	9	0.044625	0.15496	0.922887	190	4	-0.16911	0.38964	0.65267	1	682	3	-0.16911		0.409336		#N/A	0.409336
KLHL32	10	0.42791	0.70053	1	730	2	-0.03376	0.39052	0.66839	1	683	2	-0.03376		0.408357		#N/A	0.408357
TRIM6-TRIM34	10	0.53353	0.78419	1	820	4	-0.13457	0.39227	0.67007	1	684	3	-0.13457		0.406415		#N/A	0.406415
FBXL20	10	0.17075	0.41553	0.986252	448	5	-0.35323	0.39285	0.67062	1	685	2	-0.35323		0.405773		#N/A	0.405773
DCST1	10	0.52973	0.78126	1	817	2	-0.10192	0.39403	0.67158	1	686	3	-0.10192		0.404471		#N/A	0.404471
USP9X	10	0.099331	0.29098	0.974782	317	5	-0.09826	0.39516	0.6726	1	687	3	-0.09826		0.403227		#N/A	0.403227
RNF144A	10	0.10302	0.29904	0.974782	325	5	-0.41265	0.39576	0.67317	1	688	2	-0.41265		0.402568		#N/A	0.402568
OIT3	10	0.50568	0.76213	1	793	3	0.17598	0.39741	0.67446	1	689	4	0.17598		0.400761		#N/A	0.400761
ZBTB45	9	0.063195	0.20444	0.926967	234	4	0.16972	0.40023	0.66313	1	690	2	0.16972		0.39769		#N/A	0.39769
BMI1	10	0.29686	0.58501	1	617	5	-0.22396	0.40205	0.67811	1	691	4	-0.22396		0.39572		#N/A	0.39572
FBXO39	10	0.15056	0.38622	0.986252	415	5	-0.39351	0.40289	0.67887	1	692	3	-0.39351		0.394814		#N/A	0.394814
TRIM49B	10	0.00849	0.04396	0.844798	55	5	-0.29619	0.40406	0.67988	1	693	2	-0.29619		0.393554		#N/A	0.393554
TNIP3	9	0.065227	0.20948	0.926967	238	5	-0.13188	0.4082	0.67123	1	694	4	-0.13188		0.389127		#N/A	0.389127
FBXO33	10	0.10346	0.30003	0.974782	328	6	-0.34884	0.40829	0.68338	1	695	4	-0.34884		0.389031		#N/A	0.389031
SHKBP1	10	0.014791	0.068114	0.873675	81	7	-0.78285	0.41192	0.68624	1	696	3	-0.78285		0.385187		#N/A	0.385187
ZBTB39	10	0.93202	0.96918	1	1032	2	0.06123	0.41766	0.69102	1	697	3	0.06123		0.379177		#N/A	0.379177
PSMD2	9	0.081914	0.24793	0.952233	283	5	-0.68944	0.41866	0.6815	1	698	3	-0.68944		0.378139		#N/A	0.378139
PML	10	0.81957	0.92792	1	970	2	0.047281	0.41901	0.69206	1	699	2	0.047281		0.377776		#N/A	0.377776
USP18	10	0.49913	0.75701	1	787	3	0.029532	0.41954	0.69239	1	700	3	0.029532		0.377227		#N/A	0.377227
SH3RF2	10	0.1832	0.43261	0.986252	466	4	-0.05203	0.42216	0.69463	1	701	4	-0.05203		0.374523		#N/A	0.374523
OTUD3	10	0.25639	0.53236	1	567	5	-0.30252	0.42289	0.69523	1	702	4	-0.30252		0.373773		#N/A	0.373773
RFFL	10	0.11557	0.32537	0.974782	356	4	-0.13996	0.42317	0.6955	1	703	4	-0.13996		0.373485		#N/A	0.373485
CCNB1IP1	10	0.014238	0.066066	0.873675	79	6	-1.1089	0.42433	0.69627	1	704	2	-1.1089		0.372296		#N/A	0.372296
TNFRSF25	10	0.049777	0.1778	0.926967	205	6	-0.96134	0.42469	0.69655	1	705	3	-0.96134		0.371928		#N/A	0.371928
BTBD9	10	0.011097	0.054337	0.86539	69	3	0.24071	0.42511	0.69697	1	706	3	0.24071		0.371499		#N/A	0.371499
DEF8	10	0.89071	0.95134	1	1007	2	0.077285	0.42622	0.69782	1	707	3	0.077285		0.370366		#N/A	0.370366
USP2	10	0.067231	0.21972	0.926967	246	5	-0.25371	0.43065	0.70196	1	708	3	-0.25371		0.365876		#N/A	0.365876
RTEL1	10	0.5391	0.78851	1	823	4	-0.00946	0.43407	0.70489	1	709	4	-0.00946		0.36244		#N/A	0.36244
WSB2	10	0.69134	0.86749	1	912	3	-0.1026	0.43445	0.70521	1	710	4	-0.1026		0.36206		#N/A	0.36206
UBE2H	10	0.23733	0.50743	1	547	5	-0.09883	0.43522	0.70589	1	711	4	-0.09883		0.361291		#N/A	0.361291
ATXN3	9	0.99548	0.99522	1	1072	0	0.32295	0.4353	0.69683	1	712	4	0.32295		0.361211		#N/A	0.361211
UCHL5	10	0.614	0.82876	1	868	2	-0.09988	0.43552	0.7061	1	713	3	-0.09988		0.360992		#N/A	0.360992
UBXN7	10	0.49448	0.75351	1	783	1	0.10727	0.43681	0.70717	1	714	4	0.10727		0.359707		#N/A	0.359707
KLHL20	10	0.22363	0.48939	0.99625	529	3	0.008107	0.43909	0.70884	1	715	3	0.008107		0.357446		#N/A	0.357446
NEURL2	9	0.46881	0.72459	1	766	3	-0.16893	0.44222	0.7032	1	716	2	-0.16893		0.354362		#N/A	0.354362
DCUN1D5	9	0.60326	0.80593	1	863	2	0.11218	0.44497	0.70558	1	717	4	0.11218		0.351669		#N/A	0.351669
TRIM73	10	0.59728	0.82108	1	860	3	-0.12186	0.44525	0.7133	1	718	4	-0.12186		0.351396		#N/A	0.351396
TRIM58	10	0.036254	0.14203	0.91931	162	7	-0.50397	0.44736	0.71516	1	719	1	-0.50397		0.349343		#N/A	0.349343
USP36	10	0.028657	0.11724	0.91931	134	7	-0.73644	0.44873	0.71616	1	720	2	-0.73644		0.348015		#N/A	0.348015
ZSWIM2	10	0.05429	0.18876	0.926967	214	4	-0.3376	0.44873	0.71616	1	721	3	-0.3376		0.348015		#N/A	0.348015
FBXL7	10	0.19324	0.44716	0.986252	481	4	-0.02481	0.4512	0.71838	1	722	4	-0.02481		0.345631		#N/A	0.345631
KBTBD8	10	0.57736	0.81154	1	849	3	0.080116	0.45141	0.71853	1	723	3	0.080116		0.345429		#N/A	0.345429
TRIM35	10	0.89595	0.9534	1	1011	1	-0.03571	0.4522	0.71914	1	724	4	-0.03571		0.344669		#N/A	0.344669
KLHL31	10	0.19319	0.4471	0.986252	480	5	0.00256	0.4522	0.71914	1	725	4	0.00256		0.344669		#N/A	0.344669
KCNA4	10	0.042369	0.15966	0.925901	184	6	-0.34458	0.45376	0.72065	1	726	3	-0.34458		0.343174		#N/A	0.343174
CDC34	10	0.20064	0.45747	0.986252	491	5	-0.21383	0.4553	0.72177	1	727	2	-0.21383		0.341702		#N/A	0.341702
WHSC1	10	0.036354	0.1424	0.91931	163	7	-0.62887	0.4577	0.7237	1	728	3	-0.62887		0.339419		#N/A	0.339419
TAX1BP1	10	0.15058	0.38623	0.986252	416	4	-0.25372	0.45777	0.72376	1	729	3	-0.25372		0.339353		#N/A	0.339353
ASB17	10	0.19671	0.45199	0.986252	483	5	-0.18605	0.4579	0.72391	1	730	4	-0.18605		0.339229		#N/A	0.339229
CUL1	10	0.2631	0.54099	1	575	5	-0.20193	0.45793	0.72393	1	731	3	-0.20193		0.339201		#N/A	0.339201
ZBTB7B	10	0.11044	0.31568	0.974782	341	4	-0.02295	0.45811	0.72411	1	732	2	-0.02295		0.33903		#N/A	0.33903
STAM2	10	0.16877	0.41231	0.986252	444	5	-0.30101	0.46144	0.72699	1	733	2	-0.30101		0.335885		#N/A	0.335885
ANAPC7	10	0.88174	0.94811	1	1000	2	0.29944	0.46209	0.72763	1	734	3	0.29944		0.335273		#N/A	0.335273
UBE2G1	10	7.21e-05	0.000654	0.255776	2	7	-1.6831	0.46236	0.72782	1	735	2	-1.6831		0.33502		#N/A	0.33502
40238	10	0.004988	0.027157	0.752104	40	5	-0.31552	0.46236	0.72782	1	736	2	-0.31552		0.33502		#N/A	0.33502
FBXO47	10	0.073779	0.23424	0.926967	270	5	-0.39452	0.46522	0.72991	1	737	3	-0.39452		0.332342		#N/A	0.332342
RNF24	10	0.12425	0.34376	0.983984	370	3	0.29946	0.46522	0.72991	1	738	4	0.29946		0.332342		#N/A	0.332342
RNF130	10	0.12637	0.3482	0.983984	374	5	-0.73851	0.46559	0.73026	1	739	4	-0.73851		0.331996		#N/A	0.331996
USP17L2	10	0.1192	0.333	0.974782	363	5	-0.32207	0.46576	0.73038	1	740	3	-0.32207		0.331838		#N/A	0.331838
TRIM21	10	0.1198	0.33425	0.974782	366	6	-0.4476	0.46579	0.73041	1	741	3	-0.4476		0.33181		#N/A	0.33181
LMTK3	10	0.31192	0.60342	1	636	4	0.043034	0.46659	0.73096	1	742	3	0.043034		0.331065		#N/A	0.331065
TRIM46	10	0.85728	0.93964	1	985	2	0.12458	0.46708	0.73138	1	743	4	0.12458		0.330609		#N/A	0.330609
PDZRN4	10	0.84266	0.93512	1	980	2	0.12135	0.46856	0.73241	1	744	4	0.12135		0.329235		#N/A	0.329235
DCAF16	10	0.063533	0.21109	0.926967	236	5	-0.08143	0.4703	0.73396	1	745	4	-0.08143		0.327625		#N/A	0.327625
RAB40B	10	0.00129	0.008598	0.494342	17	5	-0.98144	0.47106	0.73448	1	746	4	-0.98144		0.326924		#N/A	0.326924
CUL3	9	0.1408	0.35377	0.983984	404	4	-0.26087	0.47212	0.72481	1	747	2	-0.26087		0.325948		#N/A	0.325948
KCTD12	10	0.33291	0.62134	1	654	4	-0.17613	0.47277	0.73584	1	748	3	-0.17613		0.32535		#N/A	0.32535
RNF2	10	0.061405	0.20598	0.926967	229	5	-0.33786	0.4737	0.73654	1	749	2	-0.33786		0.324497		#N/A	0.324497
PSMD8	10	0.090267	0.27097	0.968516	302	5	-0.5733	0.47463	0.73733	1	750	4	-0.5733		0.323645		#N/A	0.323645
BTBD3	10	0.55491	0.80006	1	837	3	0.17572	0.47548	0.73791	1	751	3	0.17572		0.322868		#N/A	0.322868
PSMD1	10	0.008345	0.043293	0.844798	54	7	-0.84599	0.47795	0.7398	1	752	3	-0.84599		0.320618		#N/A	0.320618
RNF38	10	0.020072	0.087093	0.918298	96	4	0.056719	0.47921	0.74068	1	753	4	0.056719		0.319474		#N/A	0.319474
RNF103	10	0.87554	0.94567	1	995	1	0.035294	0.47994	0.74122	1	754	3	0.035294		0.318813		#N/A	0.318813
RNF187	3	0.003949	0.01082	0.498416	34	2	-0.40813	0.48048	0.54418	1	755	1	-0.40813		0.318325		#N/A	0.318325
IRF2BPL	10	0.008501	0.043997	0.844798	56	5	-0.4136	0.48143	0.74261	1	756	4	-0.4136		0.317467		#N/A	0.317467
ZBTB11	10	0.12838	0.35255	0.983984	378	6	-0.44505	0.48191	0.74296	1	757	2	-0.44505		0.317034		#N/A	0.317034
NFXL1	10	0.06825	0.222	0.926967	251	3	-0.10099	0.48367	0.74435	1	758	3	-0.10099		0.315451		#N/A	0.315451
KCNA10	10	0.81177	0.92575	1	968	2	-0.035	0.48456	0.74507	1	759	2	-0.035		0.314652		#N/A	0.314652
TRIM25	10	0.094377	0.27994	0.974782	308	3	-0.11133	0.48514	0.74557	1	760	4	-0.11133		0.314133		#N/A	0.314133
ZBTB46	10	0.69144	0.86753	1	913	3	0.17884	0.48538	0.74579	1	761	4	0.17884		0.313918		#N/A	0.313918
XIAP	10	0.21362	0.47602	0.987117	517	5	-0.13341	0.48747	0.74738	1	762	3	-0.13341		0.312052		#N/A	0.312052
RNF223	10	0.11934	0.33329	0.974782	364	5	-0.25765	0.48855	0.74822	1	763	3	-0.25765		0.311091		#N/A	0.311091
BTBD2	10	0.06816	0.22185	0.926967	250	6	-0.59222	0.48905	0.74856	1	764	2	-0.59222		0.310647		#N/A	0.310647
KCNC1	10	0.19119	0.44428	0.986252	477	4	-0.10586	0.49202	0.751	1	765	3	-0.10586		0.308017		#N/A	0.308017
TRIL	10	0.36155	0.64566	1	678	4	-0.2659	0.49254	0.75143	1	766	4	-0.2659		0.307558		#N/A	0.307558
LNX1	10	0.002383	0.01402	0.560644	27	6	-0.96001	0.49414	0.75271	1	767	4	-0.96001		0.30615		#N/A	0.30615
USP1	10	0.13438	0.36254	0.983984	390	5	-0.55352	0.49525	0.75361	1	768	3	-0.55352		0.305176		#N/A	0.305176
USP35	10	0.45635	0.72366	1	756	3	0.020877	0.49586	0.75399	1	769	4	0.020877		0.304641		#N/A	0.304641
KCTD2	10	0.043989	0.16358	0.926967	187	6	-1.0401	0.49743	0.75525	1	770	3	-1.0401		0.303268		#N/A	0.303268
PSME4	10	0.21184	0.47356	0.987117	516	5	-0.30354	0.4982	0.75594	1	771	4	-0.30354		0.302596		#N/A	0.302596
HACE1	10	0.68795	0.86542	1	910	2	0.15086	0.49913	0.75649	1	772	2	0.15086		0.301786		#N/A	0.301786
RFPL2	10	0.16627	0.40868	0.986252	442	4	0.047206	0.49945	0.75676	1	773	3	0.047206		0.301508		#N/A	0.301508
SMURF1	10	0.17539	0.42195	0.986252	456	5	-0.34964	0.50078	0.75787	1	774	4	-0.34964		0.300353		#N/A	0.300353
RNF150	9	0.014892	0.066395	0.873675	83	6	-1.2242	0.50175	0.74242	1	775	2	-1.2242		0.299513		#N/A	0.299513
CAND1	10	0.30654	0.59676	1	629	5	-0.11379	0.5052	0.76132	1	776	3	-0.11379		0.296537		#N/A	0.296537
PSMD3	10	0.048877	0.1755	0.926967	201	4	0.12228	0.50656	0.76219	1	777	4	0.12228		0.295369		#N/A	0.295369
FBXO16	10	0.30104	0.5903	1	622	5	-0.4363	0.50689	0.76244	1	778	1	-0.4363		0.295086		#N/A	0.295086
ASB1	10	0.48958	0.74955	1	778	3	0.072178	0.50763	0.76297	1	779	3	0.072178		0.294453		#N/A	0.294453
FBXW9	10	0.44682	0.71574	1	745	4	-0.05105	0.50803	0.7633	1	780	4	-0.05105		0.294111		#N/A	0.294111
ZRANB1	10	0.12441	0.34419	0.983984	371	5	-0.19842	0.51096	0.76563	1	781	3	-0.19842		0.291613		#N/A	0.291613
TRPC4AP	10	0.4342	0.70603	1	738	4	0.12387	0.51171	0.76631	1	782	4	0.12387		0.290976		#N/A	0.290976
RNF133	10	0.33732	0.62514	1	657	4	0.058745	0.51171	0.76631	1	783	4	0.058745		0.290976		#N/A	0.290976
KLHL7	10	0.92142	0.96432	1	1026	2	0.1366	0.51337	0.76766	1	784	3	0.1366		0.28957		#N/A	0.28957
TAB2	10	0.54798	0.79517	1	832	3	-0.09358	0.51587	0.76972	1	785	4	-0.09358		0.28746		#N/A	0.28746
KCNF1	10	0.52584	0.77826	1	815	3	0.084754	0.5176	0.77124	1	786	4	0.084754		0.286006		#N/A	0.286006
SKP2	10	0.28363	0.56768	1	604	4	0.056857	0.52319	0.77575	1	787	4	0.056857		0.281341		#N/A	0.281341
MEX3A	10	0.10102	0.29455	0.974782	321	4	0.062467	0.5251	0.77722	1	788	2	0.062467		0.279758		#N/A	0.279758
UBOX5	10	0.033126	0.13209	0.91931	148	4	-0.02413	0.52538	0.77756	1	789	4	-0.02413		0.279526		#N/A	0.279526
KCNS2	10	0.18585	0.43652	0.986252	471	5	-0.37323	0.52556	0.77775	1	790	2	-0.37323		0.279378		#N/A	0.279378
ASB18	10	0.19086	0.44387	0.986252	476	5	-0.38897	0.52615	0.77817	1	791	3	-0.38897		0.27889		#N/A	0.27889
TRIM50	10	0.24925	0.52279	1	557	5	-0.26813	0.52928	0.78064	1	792	3	-0.26813		0.276315		#N/A	0.276315
MIB2	10	0.82316	0.92899	1	972	2	0.002769	0.5295	0.78077	1	793	3	0.002769		0.276134		#N/A	0.276134
ASB12	10	0.32374	0.61336	1	644	4	-0.25818	0.5295	0.78077	1	794	2	-0.25818		0.276134		#N/A	0.276134
RNF180	10	0.085797	0.26117	0.965078	291	4	-0.04771	0.53033	0.78143	1	795	4	-0.04771		0.275454		#N/A	0.275454
ZFAND3	10	0.10649	0.30706	0.974782	336	4	-0.11057	0.53037	0.78146	1	796	4	-0.11057		0.275421		#N/A	0.275421
UBR1	10	0.28125	0.56472	1	600	4	-0.22127	0.53065	0.78167	1	797	2	-0.22127		0.275192		#N/A	0.275192
PSMB8	10	0.2484	0.52166	1	556	4	0.045229	0.53413	0.78445	1	798	4	0.045229		0.272353		#N/A	0.272353
PHF17	10	0.003371	0.01913	0.668317	31	7	-0.91455	0.53644	0.78624	1	799	2	-0.91455		0.270479		#N/A	0.270479
FBXO31	10	0.025564	0.10647	0.918298	118	6	-1.2339	0.53753	0.78715	1	800	4	-1.2339		0.269597		#N/A	0.269597
KCNG1	10	0.38703	0.66668	1	697	3	0.14453	0.53984	0.78882	1	801	3	0.14453		0.267735		#N/A	0.267735
ZNF131	10	0.39667	0.67523	1	704	4	-0.1119	0.54007	0.78902	1	802	4	-0.1119		0.26755		#N/A	0.26755
FZR1	10	0.10137	0.29533	0.974782	322	4	-0.17697	0.5418	0.79034	1	803	1	-0.17697		0.266161		#N/A	0.266161
SLX4	10	0.24435	0.51651	1	553	4	0.086628	0.54405	0.79208	1	804	4	0.086628		0.264361		#N/A	0.264361
ZBTB48	10	0.34729	0.63353	1	667	2	0.21438	0.54731	0.79463	1	805	4	0.21438		0.261767		#N/A	0.261767
UBE2T	10	0.094355	0.27987	0.974782	307	3	-0.06801	0.54753	0.79474	1	806	3	-0.06801		0.261592		#N/A	0.261592
USP3	10	0.40841	0.68476	1	714	4	0.078862	0.54767	0.7948	1	807	4	0.078862		0.261481		#N/A	0.261481
PHF6	10	0.61037	0.82708	1	867	3	0.24821	0.54959	0.79615	1	808	4	0.24821		0.259961		#N/A	0.259961
ARMC5	10	0.21362	0.47602	0.987117	518	5	-0.12724	0.55183	0.79789	1	809	2	-0.12724		0.258195		#N/A	0.258195
DDB2	10	0.27764	0.55974	1	595	5	-0.35282	0.55249	0.79836	1	810	3	-0.35282		0.257676		#N/A	0.257676
FBXW4	10	0.069472	0.22457	0.926967	256	5	-0.14725	0.55272	0.79852	1	811	4	-0.14725		0.257495		#N/A	0.257495
CBLL1	10	0.096846	0.28541	0.974782	313	3	0.12739	0.55311	0.79885	1	812	3	0.12739		0.257188		#N/A	0.257188
TRIM6	10	0.5391	0.78851	1	822	4	-0.13009	0.55467	0.79964	1	813	3	-0.13009		0.255965		#N/A	0.255965
ZBTB44	10	0.16349	0.40461	0.986252	438	5	-0.1054	0.55688	0.8006	1	814	3	-0.1054		0.254238		#N/A	0.254238
CCNF	10	0.17902	0.42711	0.986252	463	4	-0.18075	0.56088	0.80251	1	815	3	-0.18075		0.25113		#N/A	0.25113
UFD1L	10	0.12707	0.34974	0.983984	376	4	-0.21841	0.56188	0.80294	1	816	1	-0.21841		0.250356		#N/A	0.250356
UBE2R2	10	0.015793	0.071698	0.892512	87	6	-0.45775	0.5679	0.80595	1	817	1	-0.45775		0.245728		#N/A	0.245728
AMFR	9	0.066932	0.21412	0.926967	245	6	-0.48524	0.56794	0.7835	1	818	2	-0.48524		0.245698		#N/A	0.245698
RNF141	10	0.27573	0.55736	1	594	4	-0.22985	0.57468	0.80903	1	819	2	-0.22985		0.240574		#N/A	0.240574
FBXL13	10	0.28424	0.5684	1	605	5	-0.2986	0.57672	0.80982	1	820	3	-0.2986		0.239035		#N/A	0.239035
TRIM42	10	0.082117	0.25293	0.961143	284	5	-0.45159	0.57976	0.81136	1	821	3	-0.45159		0.236752		#N/A	0.236752
BTBD18	10	0.98983	0.98986	1	1065	1	0.008957	0.58128	0.81207	1	822	3	0.008957		0.235615		#N/A	0.235615
FBXL5	10	0.34357	0.63049	1	663	3	0.053195	0.58137	0.81212	1	823	2	0.053195		0.235547		#N/A	0.235547
BFAR	10	0.003611	0.020245	0.67918	32	3	-0.08962	0.58344	0.81304	1	824	2	-0.08962		0.234004		#N/A	0.234004
KBTBD12	10	0.97908	0.98313	1	1057	1	0.029822	0.58674	0.81439	1	825	2	0.029822		0.231554		#N/A	0.231554
RNF115	10	0.28646	0.57135	1	608	5	-0.18903	0.5888	0.81543	1	826	3	-0.18903		0.230032		#N/A	0.230032
AUP1	10	0.06923	0.22407	0.926967	253	5	-0.54298	0.58883	0.81544	1	827	3	-0.54298		0.23001		#N/A	0.23001
USP50	10	0.28979	0.5757	1	614	4	-0.08002	0.58919	0.8157	1	828	2	-0.08002		0.229745		#N/A	0.229745
KLHL4	10	0.047204	0.17161	0.926967	198	4	-0.19839	0.59572	0.81899	1	829	3	-0.19839		0.224958		#N/A	0.224958
FANCL	10	0.2484	0.52166	1	555	4	0.1477	0.60048	0.82138	1	830	3	0.1477		0.221501		#N/A	0.221501
RNF224	10	0.06312	0.21003	0.926967	233	4	-0.18121	0.60424	0.8231	1	831	3	-0.18121		0.218791		#N/A	0.218791
TRIM2	10	0.032125	0.12868	0.91931	146	6	-0.53168	0.60767	0.82464	1	832	2	-0.53168		0.216332		#N/A	0.216332
RNF10	10	0.25315	0.52794	1	562	5	-0.38236	0.60837	0.82492	1	833	3	-0.38236		0.215832		#N/A	0.215832
TRIP12	10	0.73699	0.89133	1	932	2	0.059392	0.6089	0.8251	1	834	3	0.059392		0.215454		#N/A	0.215454
SH3RF1	10	0.17598	0.42286	0.986252	457	3	-0.10706	0.6111	0.82624	1	835	2	-0.10706		0.213888		#N/A	0.213888
HECW2	10	0.027147	0.11202	0.918298	131	4	-0.28629	0.61184	0.82654	1	836	3	-0.28629		0.213362		#N/A	0.213362
KCNA1	10	0.12004	0.33483	0.974782	368	6	-0.80893	0.61426	0.82775	1	837	3	-0.80893		0.211648		#N/A	0.211648
TRIM14	10	0.071795	0.22968	0.926967	265	6	-0.97194	0.61612	0.82866	1	838	2	-0.97194		0.210335		#N/A	0.210335
PCGF6	10	0.23203	0.50072	1	535	5	-0.43089	0.6165	0.82888	1	839	2	-0.43089		0.210067		#N/A	0.210067
MDM4	10	0.083057	0.25497	0.962138	286	5	-0.48258	0.61689	0.82914	1	840	1	-0.48258		0.209792		#N/A	0.209792
UBE4A	10	0.066539	0.21821	0.926967	244	6	-0.80192	0.6184	0.82972	1	841	3	-0.80192		0.208731		#N/A	0.208731
CDC16	10	0.50206	0.7595	1	792	3	-0.04579	0.61843	0.82973	1	842	2	-0.04579		0.208709		#N/A	0.208709
ZBTB34	10	0.001465	0.009503	0.494342	21	6	-3.0588	0.61981	0.83058	1	843	2	-3.0588		0.207741		#N/A	0.207741
DCAF12	10	0.097076	0.28596	0.974782	314	6	-0.42435	0.62284	0.83214	1	844	2	-0.42435		0.205624		#N/A	0.205624
TRIM65	10	0.006141	0.032871	0.809968	44	6	-1.3155	0.62504	0.83327	1	845	2	-1.3155		0.204092		#N/A	0.204092
PAAF1	10	0.067601	0.22055	0.926967	248	4	-0.25017	0.62887	0.83534	1	846	2	-0.25017		0.201439		#N/A	0.201439
DCUN1D2	10	0.025604	0.10663	0.918298	120	4	-0.25203	0.62923	0.83554	1	847	3	-0.25203		0.201191		#N/A	0.201191
DCAF7	3	0.74299	0.74425	1	939	1	-0.23163	0.63167	0.64759	1	848	1	-0.23163		0.19951		#N/A	0.19951
CGRRF1	10	0.61496	0.82925	1	869	2	0.052819	0.63351	0.83764	1	849	3	0.052819		0.198247		#N/A	0.198247
PCGF5	10	0.35595	0.64077	1	673	4	-0.00923	0.63777	0.83971	1	850	3	-0.00923		0.195336		#N/A	0.195336
PHF16	10	0.067248	0.21977	0.926967	247	5	-0.49825	0.64325	0.84242	1	851	2	-0.49825		0.19162		#N/A	0.19162
TRIM49	10	0.62842	0.83613	1	878	2	0.2002	0.64352	0.84256	1	852	3	0.2002		0.191438		#N/A	0.191438
FBXO44	10	0.267	0.54636	1	581	4	-0.16595	0.64505	0.84337	1	853	3	-0.16595		0.190407		#N/A	0.190407
UCHL3	9	0.073555	0.23079	0.926967	269	4	-0.22147	0.64715	0.83096	1	854	1	-0.22147		0.188995		#N/A	0.188995
FAM175A	10	0.51048	0.76565	1	799	4	0.076688	0.64808	0.84483	1	855	3	0.076688		0.188371		#N/A	0.188371
SOCS5	10	0.76854	0.90731	1	955	3	-0.02313	0.64901	0.84521	1	856	3	-0.02313		0.187749		#N/A	0.187749
UBL3	10	0.029074	0.11858	0.91931	135	7	-0.50043	0.64949	0.84548	1	857	3	-0.50043		0.187428		#N/A	0.187428
UBTD1	10	0.15521	0.39294	0.986252	426	5	-0.52651	0.65002	0.84585	1	858	2	-0.52651		0.187073		#N/A	0.187073
RNF128	10	0.38703	0.66668	1	696	3	-0.04419	0.65064	0.8461	1	859	3	-0.04419		0.186659		#N/A	0.186659
CNOT4	10	0.038155	0.14817	0.91931	171	5	-0.46471	0.65182	0.84654	1	860	2	-0.46471		0.185872		#N/A	0.185872
RFWD2	10	0.13278	0.36023	0.983984	389	4	-0.02845	0.65235	0.84684	1	861	2	-0.02845		0.185519		#N/A	0.185519
RNF212B	10	0.02107	0.090531	0.918298	98	6	-0.9387	0.65493	0.84801	1	862	3	-0.9387		0.183805		#N/A	0.183805
TRIM49C	10	0.56478	0.80571	1	845	2	0.2002	0.65495	0.84802	1	863	3	0.2002		0.183792		#N/A	0.183792
NSMCE1	10	0.23505	0.50451	1	542	4	-0.11674	0.65744	0.84911	1	864	3	-0.11674		0.182144		#N/A	0.182144
RNF148	10	0.033344	0.13272	0.91931	149	7	-0.46002	0.65778	0.84929	1	865	3	-0.46002		0.181919		#N/A	0.181919
UBE2U	10	0.044964	0.16594	0.926967	192	4	-0.17899	0.65806	0.84943	1	866	2	-0.17899		0.181735		#N/A	0.181735
ABTB2	10	0.44147	0.71152	1	741	3	-0.08013	0.65996	0.8504	1	867	3	-0.08013		0.180482		#N/A	0.180482
KIAA0226L	10	0.1075	0.30953	0.974782	337	6	-0.64059	0.66407	0.85226	1	868	3	-0.64059		0.177786		#N/A	0.177786
ZC3HC1	10	0.8266	0.93	1	974	2	-0.11027	0.66423	0.85237	1	869	2	-0.11027		0.177682		#N/A	0.177682
RNF169	10	0.35957	0.64393	1	676	3	-0.00465	0.66792	0.8542	1	870	2	-0.00465		0.175276		#N/A	0.175276
UBE3B	10	0.024221	0.10179	0.918298	114	5	-0.34566	0.66813	0.8543	1	871	3	-0.34566		0.175139		#N/A	0.175139
TOM1L1	10	0.031972	0.12815	0.91931	145	5	-0.48376	0.6683	0.85442	1	872	1	-0.48376		0.175029		#N/A	0.175029
KBTBD7	10	0.025564	0.10647	0.918298	117	4	-0.09803	0.67108	0.85581	1	873	2	-0.09803		0.173226		#N/A	0.173226
USP27X	1	0.32789	0.32825	0.974782	648	1	-0.3899	0.67211	0.67445	1	874	0	-0.3899		0.17256		#N/A	0.17256
RNF220	10	0.50181	0.75927	1	790	3	-0.13949	0.67496	0.85815	1	875	3	-0.13949		0.170722		#N/A	0.170722
DCAF11	10	0.013345	0.062693	0.873675	76	6	-1.3729	0.67534	0.85832	1	876	3	-1.3729		0.170478		#N/A	0.170478
KCND3	10	0.13959	0.37006	0.985608	400	4	0.035657	0.6792	0.86041	1	877	3	0.035657		0.168002		#N/A	0.168002
TRAF6	10	0.38568	0.66561	1	695	3	0.029292	0.68073	0.86117	1	878	3	0.029292		0.167025		#N/A	0.167025
TRAF3	10	0.025564	0.10647	0.918298	119	5	-0.50258	0.6812	0.86138	1	879	3	-0.50258		0.166725		#N/A	0.166725
ZBTB4	10	0.1316	0.35859	0.983984	386	5	-0.27878	0.68152	0.86159	1	880	3	-0.27878		0.166521		#N/A	0.166521
NEDD4	9	0.99705	0.99691	1	1074	0	0.27881	0.68536	0.85507	1	881	3	0.27881		0.164081		#N/A	0.164081
PELI3	10	0.054496	0.18927	0.926967	215	5	-0.48471	0.69049	0.86646	1	882	3	-0.48471		0.160843		#N/A	0.160843
ZNRF3	10	0.17284	0.41838	0.986252	454	4	0.099801	0.69144	0.8669	1	883	2	0.099801		0.160246		#N/A	0.160246
MSL2	10	0.022873	0.097122	0.918298	107	6	-0.49007	0.69239	0.86731	1	884	2	-0.49007		0.159649		#N/A	0.159649
ZBTB32	10	0.070218	0.22632	0.926967	258	5	-0.7642	0.69301	0.86764	1	885	2	-0.7642		0.15926		#N/A	0.15926
TULP4	10	0.029386	0.11961	0.91931	136	6	-0.69759	0.69458	0.86845	1	886	2	-0.69759		0.158278		#N/A	0.158278
ZBTB22	10	0.034988	0.13791	0.91931	156	6	-0.48666	0.69515	0.86876	1	887	3	-0.48666		0.157921		#N/A	0.157921
RNF185	10	0.13979	0.37038	0.985608	401	3	-0.14781	0.69521	0.86877	1	888	2	-0.14781		0.157884		#N/A	0.157884
KLHL23	10	0.28871	0.57436	1	611	3	-0.10176	0.69623	0.86934	1	889	3	-0.10176		0.157247		#N/A	0.157247
CBL	9	0.21932	0.4767	0.987117	524	4	-0.34721	0.69706	0.86206	1	890	3	-0.34721		0.15673		#N/A	0.15673
ZFAND6	10	0.10098	0.2944	0.974782	319	5	-0.22698	0.6994	0.87108	1	891	3	-0.22698		0.155274		#N/A	0.155274
BAHD1	10	0.11055	0.31587	0.974782	342	6	-0.47265	0.70108	0.87197	1	892	2	-0.47265		0.154232		#N/A	0.154232
NEURL3	10	0.27038	0.55068	1	585	5	-0.10079	0.70231	0.87241	1	893	3	-0.10079		0.153471		#N/A	0.153471
37316	10	0.15213	0.38858	0.986252	420	5	-0.46577	0.70486	0.87388	1	894	3	-0.46577		0.151897		#N/A	0.151897
BTBD7	10	0.23392	0.50309	1	541	3	0.05815	0.70603	0.87446	1	895	3	0.05815		0.151177		#N/A	0.151177
PSMC6	10	0.54478	0.79282	1	828	4	-0.20589	0.70926	0.8762	1	896	2	-0.20589		0.149195		#N/A	0.149195
PIAS4	10	0.017343	0.07743	0.915842	91	7	-0.46878	0.70956	0.87636	1	897	1	-0.46878		0.149011		#N/A	0.149011
USP41	5	0.04397	0.12678	0.91931	186	3	-0.29591	0.71112	0.7861	1	898	1	-0.29591		0.148057		#N/A	0.148057
YOD1	10	0.040356	0.15442	0.922887	179	5	-0.3435	0.71238	0.87773	1	899	3	-0.3435		0.147288		#N/A	0.147288
RCBTB2	10	0.26401	0.54218	1	578	5	-0.24757	0.71275	0.87795	1	900	2	-0.24757		0.147063		#N/A	0.147063
TRIM72	10	0.023999	0.10106	0.918298	112	7	-0.62337	0.71298	0.87811	1	901	2	-0.62337		0.146923		#N/A	0.146923
SPRTN	10	0.24684	0.51966	1	554	5	-0.25061	0.71312	0.87815	1	902	2	-0.25061		0.146837		#N/A	0.146837
FBXW10	10	0.86559	0.94225	1	991	2	0.090214	0.71781	0.88053	1	903	2	0.090214		0.14399		#N/A	0.14399
RNF183	10	0.053649	0.18707	0.926967	213	4	-0.03524	0.71926	0.88136	1	904	2	-0.03524		0.143114		#N/A	0.143114
ZBTB18	10	0.4839	0.74518	1	776	4	-0.18386	0.72129	0.88226	1	905	2	-0.18386		0.14189		#N/A	0.14189
ZNF330	10	0.28867	0.57434	1	610	5	-0.25068	0.72215	0.8827	1	906	2	-0.25068		0.141373		#N/A	0.141373
ZBTB25	10	0.034788	0.13731	0.91931	155	7	-0.56414	0.72218	0.88273	1	907	2	-0.56414		0.141355		#N/A	0.141355
FBXL14	10	0.31191	0.60342	1	635	4	-0.0463	0.72245	0.88291	1	908	3	-0.0463		0.141192		#N/A	0.141192
SIRT1	10	0.22255	0.48782	0.99625	526	4	-0.15942	0.72272	0.88302	1	909	1	-0.15942		0.14103		#N/A	0.14103
PHF11	10	0.055613	0.1919	0.926967	218	5	-0.39275	0.72586	0.88469	1	910	2	-0.39275		0.139147		#N/A	0.139147
FBXO36	10	0.12356	0.34231	0.983984	369	5	-0.34771	0.72642	0.88505	1	911	2	-0.34771		0.138812		#N/A	0.138812
NACC2	10	0.046818	0.1705	0.926967	195	6	-0.66916	0.72826	0.88609	1	912	2	-0.66916		0.137714		#N/A	0.137714
ZNF185	10	0.44682	0.71574	1	746	3	-0.16879	0.72868	0.88631	1	913	2	-0.16879		0.137463		#N/A	0.137463
TRIM60	10	0.28078	0.56408	1	599	5	-0.17205	0.73381	0.88927	1	914	3	-0.17205		0.134416		#N/A	0.134416
38412	10	0.47475	0.73817	1	772	4	-0.28722	0.73599	0.89039	1	915	3	-0.28722		0.133128		#N/A	0.133128
PSMD12	10	0.023827	0.10052	0.918298	111	3	-0.1609	0.73727	0.89105	1	916	3	-0.1609		0.132373		#N/A	0.132373
PRICKLE3	10	0.061552	0.20635	0.926967	230	6	-0.66783	0.73737	0.8911	1	917	2	-0.66783		0.132315		#N/A	0.132315
RFPL1	10	0.66007	0.85127	1	897	3	-0.0361	0.73754	0.8912	1	918	2	-0.0361		0.132214		#N/A	0.132214
ZBTB3	10	0.014896	0.06848	0.873675	84	7	-0.69808	0.74012	0.8924	1	919	2	-0.69808		0.130698		#N/A	0.130698
MKRN2	10	0.26871	0.54845	1	584	4	-0.16651	0.74079	0.89275	1	920	1	-0.16651		0.130305		#N/A	0.130305
UBE2F	10	0.09012	0.27063	0.968516	301	5	-0.24073	0.7424	0.89363	1	921	2	-0.24073		0.129362		#N/A	0.129362
FBXO11	10	0.55583	0.80078	1	839	4	-0.09107	0.74304	0.894	1	922	2	-0.09107		0.128988		#N/A	0.128988
KLHL8	10	0.039134	0.1513	0.920542	176	4	-0.39242	0.74903	0.89693	1	923	2	-0.39242		0.125501		#N/A	0.125501
CCL20	10	0.005131	0.027779	0.752104	41	6	-0.80018	0.74905	0.89694	1	924	2	-0.80018		0.125489		#N/A	0.125489
FBXL17	10	0.022074	0.094343	0.918298	103	7	-1.4459	0.74978	0.89734	1	925	2	-1.4459		0.125066		#N/A	0.125066
MDM2	10	0.24419	0.51637	1	552	5	-0.22213	0.75189	0.89838	1	926	3	-0.22213		0.123846		#N/A	0.123846
CUL5	10	0.11192	0.31842	0.974782	345	6	-0.26708	0.75384	0.89941	1	927	1	-0.26708		0.122721		#N/A	0.122721
PSMC1	10	0.20376	0.46211	0.986252	494	5	-0.15319	0.75501	0.9001	1	928	3	-0.15319		0.122047		#N/A	0.122047
FBXO34	10	0.016544	0.074459	0.901485	89	7	-0.70503	0.75546	0.90031	1	929	3	-0.70503		0.121789		#N/A	0.121789
DCAF15	10	0.042177	0.15922	0.925901	183	6	-0.95079	0.75994	0.90288	1	930	2	-0.95079		0.119221		#N/A	0.119221
RNF157	9	0.38947	0.65291	1	698	4	0.01119	0.76211	0.89094	1	931	2	0.01119		0.117982		#N/A	0.117982
KCNRG	10	0.31414	0.60529	1	638	4	-0.36721	0.76791	0.90685	1	932	3	-0.36721		0.11469		#N/A	0.11469
FBXW11	10	0.17681	0.42402	0.986252	460	4	-0.25296	0.76922	0.90749	1	933	2	-0.25296		0.113949		#N/A	0.113949
MYCBP2	1	0.22769	0.22802	0.926967	533	1	-1.2025	0.77231	0.77397	1	934	0	-1.2025		0.112208		#N/A	0.112208
KCNA7	10	0.009886	0.049638	0.86539	61	6	-0.63075	0.77332	0.90967	1	935	2	-0.63075		0.111641		#N/A	0.111641
PSMA4	10	0.19851	0.4544	0.986252	488	5	-0.11749	0.77448	0.91031	1	936	2	-0.11749		0.11099		#N/A	0.11099
FBXL15	10	0.1736	0.41952	0.986252	455	5	-0.51496	0.7764	0.91135	1	937	2	-0.51496		0.109914		#N/A	0.109914
KDM5D	10	0.51098	0.76612	1	800	3	-0.08282	0.77794	0.91226	1	938	2	-0.08282		0.109054		#N/A	0.109054
RFPL4B	10	0.7916	0.91987	1	962	3	-0.13737	0.7789	0.91277	1	939	2	-0.13737		0.108518		#N/A	0.108518
NCCRP1	10	0.010549	0.052225	0.86539	66	7	-1.009	0.77948	0.91309	1	940	3	-1.009		0.108195		#N/A	0.108195
ZFP91	10	0.029593	0.12029	0.91931	137	5	-0.20309	0.7836	0.91514	1	941	3	-0.20309		0.105906		#N/A	0.105906
KLHL3	10	0.24054	0.51154	1	548	5	-0.32735	0.78438	0.91555	1	942	3	-0.32735		0.105473		#N/A	0.105473
TRIM54	10	0.61593	0.8297	1	870	2	-0.07044	0.78544	0.91612	1	943	1	-0.07044		0.104887		#N/A	0.104887
FBXO4	10	0.19834	0.45412	0.986252	487	4	-0.15188	0.78596	0.91642	1	944	2	-0.15188		0.1046		#N/A	0.1046
TRIM43	10	0.004073	0.022522	0.67918	36	8	-0.99726	0.79676	0.92071	1	945	2	-0.99726		0.098672		#N/A	0.098672
ZBTB49	10	0.013982	0.065088	0.873675	78	6	-0.92284	0.79717	0.92081	1	946	2	-0.92284		0.098449		#N/A	0.098449
FBXL22	10	0.089662	0.26964	0.968516	298	2	-0.04496	0.79789	0.92103	1	947	2	-0.04496		0.098057		#N/A	0.098057
KBTBD2	10	0.14684	0.38095	0.986252	411	5	-0.44607	0.79935	0.92141	1	948	2	-0.44607		0.097263		#N/A	0.097263
TRIM62	10	0.045249	0.16659	0.926967	193	6	-0.74051	0.80116	0.92188	1	949	2	-0.74051		0.096281		#N/A	0.096281
TRIM28	10	8.75e-05	0.000709	0.255776	3	6	-2.0366	0.80143	0.92202	1	950	2	-2.0366		0.096134		#N/A	0.096134
DTX3L	10	0.007075	0.037488	0.814356	50	6	-0.67102	0.81041	0.92455	1	951	1	-0.67102		0.091295		#N/A	0.091295
FBXL2	10	0.35979	0.64411	1	677	4	-0.28664	0.81284	0.92517	1	952	2	-0.28664		0.089995		#N/A	0.089995
PHF21A	10	0.038062	0.14791	0.91931	170	5	-0.1911	0.81413	0.9256	1	953	2	-0.1911		0.089306		#N/A	0.089306
UBE2M	10	0.000804	0.00559	0.494342	12	8	-1.2825	0.81504	0.92585	1	954	1	-1.2825		0.088821		#N/A	0.088821
FBXO46	10	0.026492	0.10988	0.918298	126	6	-0.57239	0.81662	0.92631	1	955	2	-0.57239		0.08798		#N/A	0.08798
RNF32	10	0.058253	0.19844	0.926967	223	5	-0.26327	0.81737	0.92653	1	956	2	-0.26327		0.087581		#N/A	0.087581
FBXO38	10	0.049539	0.17727	0.926967	203	5	-0.64352	0.81761	0.92659	1	957	1	-0.64352		0.087454		#N/A	0.087454
RMND5B	10	0.065413	0.21544	0.926967	239	5	-0.50049	0.81957	0.9271	1	958	2	-0.50049		0.086414		#N/A	0.086414
KLHL41	10	0.081386	0.25132	0.958391	282	5	-0.54205	0.82936	0.93017	1	959	2	-0.54205		0.081257		#N/A	0.081257
KCNV1	9	0.02336	0.093986	0.918298	109	4	-0.12548	0.83152	0.91815	1	960	2	-0.12548		0.080127		#N/A	0.080127
FBXO28	10	0.057965	0.19773	0.926967	222	5	-0.63497	0.83328	0.93138	1	961	2	-0.63497		0.079209		#N/A	0.079209
PSMB5	10	0.03079	0.12444	0.91931	142	7	-0.50926	0.83652	0.93257	1	962	2	-0.50926		0.077524		#N/A	0.077524
HUWE1	10	0.01092	0.053651	0.86539	67	7	-0.80197	0.83962	0.9335	1	963	2	-0.80197		0.075917		#N/A	0.075917
UBQLN2	10	0.006155	0.032907	0.809968	45	8	-1.1195	0.84037	0.93367	1	964	2	-1.1195		0.075529		#N/A	0.075529
RNF123	10	0.30979	0.60096	1	633	5	-0.23931	0.8417	0.93414	1	965	2	-0.23931		0.074843		#N/A	0.074843
PJA2	10	0.050837	0.18043	0.926967	206	6	-0.55996	0.84195	0.93421	1	966	1	-0.55996		0.074714		#N/A	0.074714
ALG13	10	0.001077	0.007437	0.494342	14	8	-1.2901	0.84274	0.93443	1	967	2	-1.2901		0.074306		#N/A	0.074306
TRIM68	10	0.070423	0.22676	0.926967	259	6	-0.45534	0.84464	0.93493	1	968	2	-0.45534		0.073328		#N/A	0.073328
TRIM64B	10	0.08661	0.26288	0.965078	294	5	-0.33369	0.84826	0.93616	1	969	2	-0.33369		0.071471		#N/A	0.071471
MTMR8	10	0.44673	0.71567	1	744	4	-0.23215	0.85068	0.93678	1	970	2	-0.23215		0.070234		#N/A	0.070234
PSMD9	10	0.31192	0.60342	1	637	4	-0.04741	0.85404	0.93782	1	971	2	-0.04741		0.068522		#N/A	0.068522
PIAS3	10	0.065637	0.21601	0.926967	240	6	-0.50609	0.85699	0.93885	1	972	2	-0.50609		0.067024		#N/A	0.067024
BTBD10	10	0.11472	0.32379	0.974782	353	5	-0.42048	0.85912	0.93958	1	973	2	-0.42048		0.065946		#N/A	0.065946
USP7	10	0.25327	0.52819	1	563	5	-0.25559	0.86058	0.94006	1	974	1	-0.25559		0.065209		#N/A	0.065209
FBXO10	10	0.13268	0.36008	0.983984	388	4	-0.31356	0.86394	0.94116	1	975	2	-0.31356		0.063516		#N/A	0.063516
TRIM10	10	0.000355	0.002656	0.494342	5	9	-0.89044	0.86469	0.94136	1	976	1	-0.89044		0.06314		#N/A	0.06314
RFPL4A	10	0.005892	0.031719	0.809968	43	6	-0.93308	0.86484	0.94144	1	977	1	-0.93308		0.063064		#N/A	0.063064
INTS12	10	0.20766	0.46737	0.986252	507	3	-0.04924	0.86737	0.94235	1	978	2	-0.04924		0.061796		#N/A	0.061796
GZF1	10	0.32979	0.61875	1	651	3	-0.00262	0.86957	0.94298	1	979	2	-0.00262		0.060695		#N/A	0.060695
PHF1	10	0.17698	0.42424	0.986252	462	5	-0.65579	0.86971	0.94302	1	980	2	-0.65579		0.060626		#N/A	0.060626
CBLC	10	0.035132	0.13843	0.91931	157	6	-0.94008	0.87073	0.94337	1	981	1	-0.94008		0.060116		#N/A	0.060116
MLLT10	10	0.67398	0.85825	1	905	1	0.040023	0.87132	0.94362	1	982	2	0.040023		0.059822		#N/A	0.059822
TRIM51	2	0.12861	0.21355	0.926967	379	2	-1.1823	0.87139	0.87077	1	983	0	-1.1823		0.059787		#N/A	0.059787
TRIM9	9	0.02234	0.091015	0.918298	104	5	-0.77937	0.87329	0.93735	1	984	2	-0.77937		0.058842		#N/A	0.058842
ZNRF4	10	0.11676	0.32783	0.974782	358	6	-0.75142	0.87364	0.9445	1	985	2	-0.75142		0.058667		#N/A	0.058667
BCL6B	9	0.026504	0.10372	0.918298	127	4	-0.22764	0.87468	0.93806	1	986	2	-0.22764		0.058151		#N/A	0.058151
ISL1	10	0.035442	0.13935	0.91931	158	7	-0.56916	0.87631	0.94543	1	987	1	-0.56916		0.057342		#N/A	0.057342
KCTD13	10	0.000765	0.00538	0.494342	11	8	-1.5675	0.87665	0.9456	1	988	1	-1.5675		0.057174		#N/A	0.057174
USP40	10	0.026882	0.11116	0.918298	130	6	-0.893	0.87671	0.94561	1	989	2	-0.893		0.057144		#N/A	0.057144
ZMYND11	10	0.037251	0.14544	0.91931	167	5	-0.2485	0.87858	0.94641	1	990	2	-0.2485		0.056219		#N/A	0.056219
USP46	9	0.008915	0.042854	0.844798	58	6	-0.63672	0.88167	0.94146	1	991	2	-0.63672		0.054694		#N/A	0.054694
UHRF1BP1	10	0.25984	0.53665	1	571	5	-0.17195	0.88194	0.9478	1	992	1	-0.17195		0.054561		#N/A	0.054561
PSMF1	10	0.16349	0.40461	0.986252	439	5	-0.24383	0.88418	0.94871	1	993	2	-0.24383		0.053459		#N/A	0.053459
UBE2E3	10	0.076114	0.23969	0.930427	278	6	-0.43511	0.88763	0.94991	1	994	2	-0.43511		0.051768		#N/A	0.051768
USP31	10	0.076999	0.24153	0.934211	279	6	-0.48382	0.88932	0.95051	1	995	2	-0.48382		0.050942		#N/A	0.050942
HERC4	10	0.013153	0.061943	0.873675	74	7	-0.93995	0.89076	0.95102	1	996	2	-0.93995		0.050239		#N/A	0.050239
KLHL24	10	0.036557	0.14316	0.91931	164	6	-0.59645	0.89181	0.95147	1	997	2	-0.59645		0.049728		#N/A	0.049728
USP32	10	0.004083	0.022577	0.67918	37	5	-0.34656	0.89602	0.95312	1	998	2	-0.34656		0.047682		#N/A	0.047682
WRNIP1	10	0.26374	0.54181	1	576	5	-0.23087	0.89636	0.9532	1	999	2	-0.23087		0.047518		#N/A	0.047518
UBA3	10	0.2958	0.58376	1	615	5	-0.24739	0.89724	0.95351	1	1000	2	-0.24739		0.047091		#N/A	0.047091
RBX1	10	0.003287	0.018719	0.668317	30	7	-2.0623	0.89824	0.95403	1	1001	2	-2.0623		0.046608		#N/A	0.046608
BTRC	10	0.001187	0.007922	0.494342	16	8	-2.7156	0.89928	0.95448	1	1002	1	-2.7156		0.046105		#N/A	0.046105
TNIP2	10	0.33654	0.62441	1	655	4	-0.15341	0.89985	0.95479	1	1003	2	-0.15341		0.04583		#N/A	0.04583
ANAPC16	10	0.11472	0.32379	0.974782	354	5	-0.21317	0.90026	0.95494	1	1004	2	-0.21317		0.045632		#N/A	0.045632
PSMB11	10	0.39176	0.67092	1	702	3	-0.22772	0.90048	0.95503	1	1005	1	-0.22772		0.045526		#N/A	0.045526
BTBD17	10	0.033435	0.13294	0.91931	150	6	-0.52024	0.90381	0.95647	1	1006	2	-0.52024		0.043923		#N/A	0.043923
KDM1B	10	0.003968	0.022056	0.67918	35	7	-0.94617	0.90434	0.95673	1	1007	1	-0.94617		0.043668		#N/A	0.043668
RBBP6	10	0.10645	0.30702	0.974782	335	6	-0.60537	0.90598	0.95737	1	1008	1	-0.60537		0.042881		#N/A	0.042881
USP15	10	0.065688	0.21614	0.926967	241	4	-0.05754	0.9072	0.95789	1	1009	2	-0.05754		0.042297		#N/A	0.042297
RNF44	10	0.13717	0.36662	0.983984	397	5	-0.4828	0.90769	0.95805	1	1010	2	-0.4828		0.042062		#N/A	0.042062
RHBDD1	10	0.55088	0.79716	1	833	3	-0.01782	0.91125	0.95938	1	1011	2	-0.01782		0.040362		#N/A	0.040362
NA	336	0.000119	1	1	4	158	-0.35073	0.91154	1	1	1012	90	-0.35073		0.040224		#N/A	0.040224
MKRN3	10	0.022515	0.095934	0.918298	105	7	-0.89608	0.9127	0.95995	1	1013	2	-0.89608		0.039672		#N/A	0.039672
RNF31	10	0.000999	0.006962	0.494342	13	9	-1.0749	0.91278	0.95998	1	1014	1	-1.0749		0.039634		#N/A	0.039634
FBXO18	10	0.036155	0.14174	0.91931	161	7	-0.58929	0.91449	0.9608	1	1015	1	-0.58929		0.038821		#N/A	0.038821
RAD23A	10	0.032203	0.12899	0.91931	147	5	-0.52902	0.91485	0.96091	1	1016	2	-0.52902		0.03865		#N/A	0.03865
TRAF7	10	0.41817	0.69256	1	721	4	-0.05872	0.91611	0.96154	1	1017	1	-0.05872		0.038052		#N/A	0.038052
DCAF5	10	0.12509	0.34553	0.983984	372	4	-0.06176	0.91626	0.96161	1	1018	1	-0.06176		0.037981		#N/A	0.037981
CPSF1	9	0.051716	0.17403	0.926967	207	6	-0.99989	0.91881	0.95704	1	1019	1	-0.99989		0.036774		#N/A	0.036774
CALCOCO2	10	0.056241	0.19332	0.926967	221	5	-0.24437	0.91889	0.96296	1	1020	2	-0.24437		0.036736		#N/A	0.036736
FAM115C	10	0.39065	0.66993	1	700	4	-0.2801	0.91902	0.96302	1	1021	2	-0.2801		0.036675		#N/A	0.036675
KCNA3	10	0.51904	0.77248	1	810	4	0.000165	0.92176	0.96446	1	1022	2	0.000165		0.035382		#N/A	0.035382
PSMB9	10	0.11656	0.32735	0.974782	357	5	-0.37492	0.92252	0.9648	1	1023	2	-0.37492		0.035024		#N/A	0.035024
39508	10	0.003725	0.020766	0.67918	33	6	-1.4418	0.9231	0.9651	1	1024	2	-1.4418		0.034751		#N/A	0.034751
RING1	10	0.13512	0.36369	0.983984	395	4	-0.34795	0.92385	0.96539	1	1025	2	-0.34795		0.034399		#N/A	0.034399
PSMB3	10	0.013288	0.062546	0.873675	75	7	-0.80308	0.92437	0.96558	1	1026	1	-0.80308		0.034154		#N/A	0.034154
GPR75-ASB3	10	0.46547	0.731	1	761	2	0.000183	0.92521	0.96602	1	1027	1	0.000183		0.03376		#N/A	0.03376
PSMC5	8	0.063256	0.19397	0.926967	235	4	-0.74316	0.92929	0.94869	1	1028	1	-0.74316		0.031849		#N/A	0.031849
KLHL17	10	0.51158	0.76666	1	801	4	-0.33921	0.93078	0.96853	1	1029	1	-0.33921		0.031153		#N/A	0.031153
ENC1	10	0.095666	0.28264	0.974782	311	6	-0.34841	0.93447	0.9703	1	1030	1	-0.34841		0.029435		#N/A	0.029435
UBAC1	9	0.37373	0.63703	1	685	4	-0.07533	0.93506	0.96086	1	1031	1	-0.07533		0.029161		#N/A	0.029161
CHFR	10	0.001804	0.011176	0.498416	24	6	-2.0102	0.93556	0.97078	1	1032	1	-2.0102		0.028928		#N/A	0.028928
PSMA5	10	0.001485	0.009586	0.494342	22	6	-0.56043	0.93596	0.97101	1	1033	2	-0.56043		0.028743		#N/A	0.028743
MLLT6	10	0.004798	0.026288	0.752104	38	5	-0.31427	0.94171	0.97218	1	1034	1	-0.31427		0.026083		#N/A	0.026083
UBR7	10	0.24411	0.51628	1	551	4	-0.19717	0.94252	0.97235	1	1035	1	-0.19717		0.025709		#N/A	0.025709
HECTD4	1	0.05599	0.056165	0.873675	220	1	-2.5865	0.94401	0.94413	1	1036	0	-2.5865		0.025023		#N/A	0.025023
PSMA7	10	0.2334	0.50242	1	539	4	-0.19192	0.94423	0.97268	1	1037	1	-0.19192		0.024922		#N/A	0.024922
TCEB3	10	0.026019	0.10823	0.918298	123	6	-0.53951	0.94668	0.97315	1	1038	1	-0.53951		0.023797		#N/A	0.023797
RNF135	9	0.048844	0.1661	0.926967	200	6	-0.92352	0.94983	0.96553	1	1039	1	-0.92352		0.022354		#N/A	0.022354
PSMC2	10	0.1198	0.33425	0.974782	365	2	-0.33764	0.9537	0.97471	1	1040	1	-0.33764		0.020588		#N/A	0.020588
TRIM15	10	0.072272	0.23085	0.926967	267	5	-0.49504	0.95818	0.97578	1	1041	1	-0.49504		0.018553		#N/A	0.018553
DPF3	10	0.005657	0.030512	0.805965	42	8	-1.0357	0.96003	0.97625	1	1042	1	-1.0357		0.017715		#N/A	0.017715
38047	10	0.19119	0.44428	0.986252	478	4	-0.24045	0.96129	0.97666	1	1043	1	-0.24045		0.017146		#N/A	0.017146
HECTD2	10	0.02628	0.10909	0.918298	124	6	-1.1667	0.96268	0.97708	1	1044	1	-1.1667		0.016518		#N/A	0.016518
KLHL14	10	0.021499	0.09213	0.918298	101	7	-0.86363	0.96664	0.97808	1	1045	1	-0.86363		0.014735		#N/A	0.014735
RAD18	10	0.099441	0.29115	0.974782	318	5	-0.29608	0.96773	0.97841	1	1046	1	-0.29608		0.014246		#N/A	0.014246
IKBKG	10	0.030194	0.12223	0.91931	140	6	-0.90923	0.9679	0.97845	1	1047	1	-0.90923		0.01417		#N/A	0.01417
UBE3C	10	0.038013	0.14772	0.91931	169	5	-0.69547	0.96935	0.97899	1	1048	1	-0.69547		0.013519		#N/A	0.013519
AIRE	10	0.004976	0.027065	0.752104	39	7	-1.1444	0.9707	0.97942	1	1049	1	-1.1444		0.012915		#N/A	0.012915
ZNF645	9	0.46556	0.72286	1	763	3	-0.02957	0.97212	0.97514	1	1050	1	-0.02957		0.01228		#N/A	0.01228
DCAF6	10	0.001429	0.009348	0.494342	19	8	-0.88248	0.97401	0.9807	1	1051	1	-0.88248		0.011437		#N/A	0.011437
BACH2	10	0.25232	0.52683	1	560	4	-0.30456	0.97593	0.98146	1	1052	1	-0.30456		0.010581		#N/A	0.010581
DTX2	10	0.22313	0.48873	0.99625	527	5	-0.25011	0.97614	0.98159	1	1053	1	-0.25011		0.010488		#N/A	0.010488
KDM7A	4	0.15183	0.30223	0.974782	418	3	-0.55766	0.97694	0.97695	1	1054	0	-0.55766		0.010132		#N/A	0.010132
RNF214	10	0.002465	0.014495	0.560644	28	7	-1.374	0.97939	0.98305	1	1055	1	-1.374		0.009044		#N/A	0.009044
CCL18	10	0.01264	0.06027	0.873675	73	7	-1.062	0.98062	0.98365	1	1056	1	-1.062		0.008499		#N/A	0.008499
DTX4	10	0.071231	0.22864	0.926967	263	6	-0.59968	0.98287	0.98487	1	1057	1	-0.59968		0.007504		#N/A	0.007504
NHLRC1	10	0.015668	0.071213	0.892512	86	7	-2.073	0.98805	0.98841	1	1058	1	-2.073		0.005221		#N/A	0.005221
FBXW7	10	6.67e-05	0.000608	0.255776	1	7	-1.6558	0.98834	0.98864	1	1059	1	-1.6558		0.005094		#N/A	0.005094
ZBTB43	10	0.10302	0.29904	0.974782	326	5	-0.23935	0.98964	0.98976	1	1060	1	-0.23935		0.004523		#N/A	0.004523
UBR3	10	0.000605	0.004375	0.494342	8	8	-0.83056	0.99043	0.99045	1	1061	1	-0.83056		0.004176		#N/A	0.004176
RHOBTB2	10	0.089662	0.26964	0.968516	297	5	-0.68082	0.99119	0.99119	1	1062	0	-0.68082		0.003843		#N/A	0.003843
RNF25	10	0.066285	0.21743	0.926967	242	6	-0.32655	0.99125	0.99125	1	1063	0	-0.32655		0.003817		#N/A	0.003817
PEX12	10	0.091204	0.27304	0.969502	304	6	-0.46744	0.99174	0.99177	1	1064	0	-0.46744		0.003602		#N/A	0.003602
HIC1	10	0.25277	0.52744	1	561	5	-0.41555	0.99207	0.99212	1	1065	0	-0.41555		0.003458		#N/A	0.003458
C6orf106	10	0.40831	0.68465	1	713	4	0.014559	0.99222	0.99227	1	1066	0	0.014559		0.003392		#N/A	0.003392
ZNF547	10	0.081088	0.25053	0.958391	281	6	-0.61089	0.99227	0.99229	1	1067	0	-0.61089		0.00337		#N/A	0.00337
TRIM40	10	0.029794	0.12097	0.91931	139	7	-0.61446	0.99345	0.99339	1	1068	0	-0.61446		0.002854		#N/A	0.002854
KLHL10	10	0.025614	0.10666	0.918298	121	7	-1.0938	0.99434	0.99411	1	1069	0	-1.0938		0.002465		#N/A	0.002465
RHOBTB3	10	0.65441	0.84865	1	893	3	-0.09081	0.99545	0.99511	1	1070	0	-0.09081		0.001981		#N/A	0.001981
UBE2B	10	0.010404	0.051567	0.86539	64	5	-0.30932	0.99564	0.99534	1	1071	0	-0.30932		0.001898		#N/A	0.001898
RNF219	10	0.085611	0.26073	0.965078	290	6	-0.76067	0.99576	0.99542	1	1072	0	-0.76067		0.001845		#N/A	0.001845
PSMD14	10	0.010102	0.050469	0.86539	62	6	-0.81877	0.99618	0.99581	1	1073	0	-0.81877		0.001662		#N/A	0.001662
FBXO6	10	0.001752	0.010993	0.498416	23	8	-1.3482	0.99688	0.99662	1	1074	0	-1.3482		0.001357		#N/A	0.001357
PSMD6	10	0.001115	0.007583	0.494342	15	6	-0.95917	0.99691	0.99667	1	1075	0	-0.95917		0.001344		#N/A	0.001344
PSMA6	10	0.010264	0.050991	0.86539	63	7	-1.3702	0.99776	0.99782	1	1076	0	-1.3702		0.000974		#N/A	0.000974
BRAP	10	0.13508	0.36364	0.983984	392	5	-0.41641	0.99801	0.99806	1	1077	0	-0.41641		0.000865		#N/A	0.000865
TRIM29	10	0.24332	0.5151	1	550	5	-0.24319	0.99804	0.99808	1	1078	0	-0.24319		0.000852		#N/A	0.000852
PSMC3	10	0.00054	0.004018	0.494342	7	8	-2.5505	0.99825	0.99828	1	1079	0	-2.5505		0.000761		#N/A	0.000761
ASB10	10	0.036603	0.14333	0.91931	165	7	-0.42717	0.99826	0.99829	1	1080	0	-0.42717		0.000756		#N/A	0.000756
TRIM34	10	0.18762	0.43895	0.986252	473	5	-0.28328	0.99843	0.99851	1	1081	0	-0.28328		0.000682		#N/A	0.000682
USP24	10	0.000644	0.004585	0.494342	9	8	-2.0302	0.99885	0.99898	1	1082	0	-2.0302		0.0005		#N/A	0.0005
RNF111	10	0.014843	0.068333	0.873675	82	7	-1.0963	0.99963	0.99963	1	1083	0	-1.0963		0.000161		#N/A	0.000161

## Sheet: Lib vs GFP-SFTPC sort2
id	num	neg|score	neg|p-value	neg|fdr	neg|rank	neg|goodsgrna	neg|lfc	pos|score	pos|p-value	pos|fdr	pos|rank	pos|goodsgrna	pos|lfc		-LOG(score)		p<-4	p>-4
SOCS3	9	0.72956	0.91095	1	975	1	5.3733	1.58e-13	4.57e-06	0.00165	1	8	5.3733		12.8023		12.8023	#N/A
UBA2	10	0.95779	0.98866	1	1064	2	2.9597	3.13e-08	4.57e-06	0.00165	2	7	2.9597		7.50386		7.50386	#N/A
PIAS1	10	0.99989	0.99989	1	1083	0	1.9983	2.81e-07	4.57e-06	0.00165	3	8	1.9983		6.55111		6.55111	#N/A
TRIM33	10	0.99539	0.99747	1	1077	1	1.8083	8.12e-06	5.03e-05	0.012871	4	7	1.8083		5.09051		5.09051	#N/A
PHF10	10	0.72449	0.91512	1	974	2	1.4015	1.08e-05	5.94e-05	0.012871	5	6	1.4015		4.96718		#N/A	4.96718
RAD23B	10	0.9963	0.99762	1	1078	1	1.2863	1.96e-05	9.6e-05	0.014851	6	7	1.2863		4.70843		#N/A	4.70843
RABGEF1	10	0.27824	0.59958	1	638	1	1.9963	1.99e-05	9.6e-05	0.014851	7	7	1.9963		4.70041		#N/A	4.70041
ITCH	10	0.5251	0.81461	1	853	3	2.2289	3.35e-05	0.000197	0.026609	8	6	2.2289		4.47515		#N/A	4.47515
UBE4A	10	0.55847	0.83607	1	872	3	1.0131	7.95e-05	0.000489	0.058856	9	5	1.0131		4.09961		#N/A	4.09961
MDM2	10	0.33719	0.66746	1	710	3	1.5992	9.36e-05	0.000544	0.058911	10	6	1.5992		4.0286		#N/A	4.0286
UBE2K	10	0.66643	0.89178	1	945	2	1.303	0.000272	0.001495	0.147165	11	6	1.303		3.56538		#N/A	3.56538
FBXW5	10	0.6959	0.9042	1	962	4	-2.277	0.000296	0.001632	0.147277	12	4	-2.277		3.52877		#N/A	3.52877
SIAH2	9	0.92051	0.97568	1	1047	2	0.88769	0.000446	0.002272	0.189261	13	6	0.88769		3.35055		#N/A	3.35055
KCTD5	10	0.49715	0.79532	1	828	2	-2.4104	0.000606	0.003177	0.245757	14	4	-2.4104		3.21733		#N/A	3.21733
ANKIB1	10	0.40482	0.73068	1	763	5	-2.8333	0.000732	0.003716	0.256498	15	3	-2.8333		3.13576		#N/A	3.13576
USP34	10	0.95428	0.98798	1	1062	1	0.90887	0.000748	0.003789	0.256498	16	6	0.90887		3.12599		#N/A	3.12599
GTF2H2	10	0.12203	0.36699	0.995098	378	5	-3.9907	0.000838	0.004247	0.27053	17	4	-3.9907		3.07653		#N/A	3.07653
KLHL36	10	0.10099	0.32188	0.995098	338	4	-4.4678	0.001055	0.005298	0.318757	18	3	-4.4678		2.97671		#N/A	2.97671
ERCC8	10	0.62893	0.87755	1	922	4	-2.8961	0.001373	0.006724	0.383273	19	4	-2.8961		2.86233		#N/A	2.86233
MNAT1	10	0.49321	0.79269	1	826	4	-0.04826	0.001813	0.008297	0.404497	20	4	-0.04826		2.74167		#N/A	2.74167
BAP1	10	0.85013	0.96086	1	1020	3	-2.1335	0.00191	0.008644	0.404497	21	3	-2.1335		2.71906		#N/A	2.71906
ZFAND3	10	0.99895	0.99908	1	1082	1	-1.6259	0.001929	0.008726	0.404497	22	4	-1.6259		2.71478		#N/A	2.71478
ANAPC13	10	0.19546	0.4944	0.995913	531	4	-1.374	0.001942	0.008809	0.404497	23	4	-1.374		2.71175		#N/A	2.71175
SIAH1	10	0.9473	0.98688	1	1060	2	0.73416	0.001999	0.008964	0.404497	24	5	0.73416		2.69927		#N/A	2.69927
ZBTB17	10	0.73418	0.91911	1	977	3	-0.32649	0.002237	0.00975	0.422376	25	5	-0.32649		2.65029		#N/A	2.65029
KLHL1	10	0.56666	0.84109	1	879	5	-1.9085	0.002601	0.011176	0.465537	26	5	-1.9085		2.58491		#N/A	2.58491
HERC1	10	0.70528	0.90795	1	966	3	-4.0582	0.003133	0.013188	0.503135	27	4	-4.0582		2.50398		#N/A	2.50398
PHF3	10	0.10383	0.32839	0.995098	348	3	0.54518	0.003138	0.013206	0.503135	28	5	0.54518		2.50342		#N/A	2.50342
CUL7	10	0.032726	0.14307	0.953159	162	4	-4.3091	0.003238	0.013526	0.503135	29	3	-4.3091		2.48979		#N/A	2.48979
RNF150	9	0.054431	0.1992	0.970828	228	5	-5.0221	0.003458	0.013937	0.503135	30	4	-5.0221		2.4612		#N/A	2.4612
FBXL20	10	0.21528	0.52157	0.999818	555	4	-3.7715	0.003997	0.016232	0.55987	31	4	-3.7715		2.39825		#N/A	2.39825
RNF24	10	0.21761	0.52458	0.999818	560	4	-2.9551	0.004088	0.016543	0.55987	32	3	-2.9551		2.38851		#N/A	2.38851
KCNA6	10	0.92676	0.98096	1	1050	3	0.24927	0.004313	0.017265	0.566607	33	5	0.24927		2.36526		#N/A	2.36526
MUL1	10	0.15806	0.43624	0.995098	455	7	-5.3697	0.004994	0.019642	0.616832	34	2	-5.3697		2.30153		#N/A	2.30153
PDZRN4	10	0.09751	0.31419	0.995098	331	6	-5.5614	0.005086	0.019935	0.616832	35	4	-5.5614		2.29366		#N/A	2.29366
FEM1C	10	0.78398	0.93847	1	997	3	-0.95735	0.005283	0.020721	0.620502	36	4	-0.95735		2.2771		#N/A	2.2771
FBXO38	10	0.21905	0.52622	0.999818	566	4	-0.1118	0.005836	0.022613	0.620502	37	4	-0.1118		2.23388		#N/A	2.23388
SKP2	10	0.2387	0.55097	1	589	2	0.2358	0.005875	0.022796	0.620502	38	5	0.2358		2.23102		#N/A	2.23102
SPSB2	10	0.85588	0.96218	1	1022	1	0.44141	0.005928	0.023043	0.620502	39	5	0.44141		2.22712		#N/A	2.22712
UBE2N	10	0.32798	0.65747	1	702	4	-1.5071	0.005979	0.023217	0.620502	40	3	-1.5071		2.22335		#N/A	2.22335
SENP2	10	0.068862	0.24886	0.970828	271	5	-4.9535	0.006046	0.023491	0.620502	41	4	-4.9535		2.2185		#N/A	2.2185
FAM175A	10	0.28946	0.61276	1	648	4	0.58317	0.006327	0.024286	0.626238	42	5	0.58317		2.19877		#N/A	2.19877
KDM5D	10	0.83708	0.95769	1	1018	2	-0.1666	0.006679	0.025712	0.640752	43	5	-0.1666		2.17531		#N/A	2.17531
USP18	10	0.005498	0.033081	0.641885	54	5	-4.5963	0.006805	0.026032	0.640752	44	2	-4.5963		2.16719		#N/A	2.16719
TRIM73	10	0.93562	0.98374	1	1053	1	0.33519	0.006994	0.026691	0.642354	45	5	0.33519		2.15529		#N/A	2.15529
VPS8	10	0.91208	0.97642	1	1044	2	-4.0479	0.007709	0.029013	0.68222	46	4	-4.0479		2.11301		#N/A	2.11301
RNF114	10	0.25305	0.56911	1	611	4	-1.8679	0.007873	0.029607	0.68222	47	5	-1.8679		2.10388		#N/A	2.10388
RNF181	10	0.13461	0.39279	0.995098	412	4	-1.6155	0.008565	0.032194	0.714589	48	4	-1.6155		2.06728		#N/A	2.06728
TAX1BP1	10	0.47605	0.7812	1	815	4	-0.67874	0.008616	0.032331	0.714589	49	4	-0.67874		2.0647		#N/A	2.0647
TTC3	10	0.94687	0.98682	1	1059	2	0.43747	0.009205	0.034297	0.732388	50	4	0.43747		2.03596		#N/A	2.03596
RTEL1	10	0.090262	0.2979	0.995098	319	6	-5.6134	0.009515	0.035138	0.732388	51	1	-5.6134		2.0216		#N/A	2.0216
ASB5	10	0.03933	0.16548	0.953159	178	4	-3.1332	0.00953	0.035165	0.732388	52	3	-3.1332		2.02091		#N/A	2.02091
USP13	10	0.22894	0.53906	1	574	4	-0.41198	0.010678	0.03821	0.780777	53	4	-0.41198		1.97151		#N/A	1.97151
RNF208	10	0.034438	0.14901	0.953159	166	6	-5.9006	0.011318	0.040029	0.787968	54	2	-5.9006		1.94623		#N/A	1.94623
ZBTB21	10	0.023857	0.11133	0.867291	136	3	-2.1957	0.011682	0.041099	0.787968	55	3	-2.1957		1.93248		#N/A	1.93248
FBXO30	10	0.34541	0.67665	1	719	4	-2.9129	0.011841	0.04151	0.787968	56	3	-2.9129		1.92661		#N/A	1.92661
HERC5	10	0.68201	0.89843	1	955	4	-2.7491	0.012066	0.042049	0.787968	57	4	-2.7491		1.91844		#N/A	1.91844
TRIM11	10	0.46784	0.77598	1	810	5	-4.8992	0.012218	0.042415	0.787968	58	2	-4.8992		1.913		#N/A	1.913
SCAF11	10	0.65192	0.88615	1	937	3	0.11537	0.012421	0.042927	0.787968	59	4	0.11537		1.90584		#N/A	1.90584
FBXO33	10	0.19105	0.48811	0.995913	523	5	-4.9739	0.012993	0.044417	0.79492	60	3	-4.9739		1.88629		#N/A	1.88629
MTMR8	10	0.068862	0.24886	0.970828	269	6	-5.7676	0.013118	0.044774	0.79492	61	1	-5.7676		1.88213		#N/A	1.88213
ASB17	10	0.013118	0.069613	0.802033	94	4	-2.1941	0.013852	0.04663	0.801587	62	2	-2.1941		1.85849		#N/A	1.85849
ZMIZ2	9	0.94861	0.98181	1	1061	1	-1.1959	0.014546	0.045588	0.796311	63	4	-1.1959		1.83726		#N/A	1.83726
UHRF2	10	0.69216	0.90271	1	959	4	-3.5124	0.014642	0.048668	0.817863	64	2	-3.5124		1.8344		#N/A	1.8344
TRIM22	10	0.12923	0.38225	0.995098	395	4	-4.8354	0.014915	0.049354	0.817863	65	2	-4.8354		1.82638		#N/A	1.82638
NSMCE2	10	0.52972	0.8177	1	856	3	-2.6225	0.015149	0.049948	0.817863	66	4	-2.6225		1.81962		#N/A	1.81962
RNF165	10	0.43018	0.74922	1	780	5	-5.0736	0.015813	0.051676	0.817863	67	1	-5.0736		1.80099		#N/A	1.80099
AKTIP	10	0.14968	0.42129	0.995098	440	3	-0.11725	0.016007	0.052252	0.817863	68	4	-0.11725		1.79569		#N/A	1.79569
OTUB2	10	0.14301	0.40863	0.995098	426	5	-3.2675	0.016421	0.053221	0.817863	69	2	-3.2675		1.7846		#N/A	1.7846
REV1	10	0.015813	0.080246	0.821309	101	5	-4.4454	0.01665	0.053797	0.817863	70	4	-4.4454		1.77859		#N/A	1.77859
MEFV	10	0.026618	0.12161	0.889918	148	6	-5.5607	0.01671	0.053934	0.817863	71	2	-5.5607		1.77702		#N/A	1.77702
CDCA3	10	0.51061	0.8047	1	841	4	-0.17666	0.018501	0.058496	0.848515	72	2	-0.17666		1.7328		#N/A	1.7328
ZSWIM2	10	0.039546	0.16611	0.953159	181	6	-5.5731	0.019395	0.060892	0.867705	73	3	-5.5731		1.71231		#N/A	1.71231
SPSB3	9	0.50397	0.79237	1	834	3	0.63857	0.019481	0.058761	0.848515	74	4	0.63857		1.71039		#N/A	1.71039
FBXO25	10	0.062219	0.23263	0.970828	251	6	-5.6899	0.019995	0.062208	0.874524	75	4	-5.6899		1.69908		#N/A	1.69908
UEVLD	10	0.14041	0.40361	0.995098	422	4	-3.9046	0.020289	0.062985	0.874524	76	1	-3.9046		1.69274		#N/A	1.69274
SYTL3	10	0.8006	0.94505	1	1003	3	-2.6239	0.020708	0.064046	0.875993	77	4	-2.6239		1.68386		#N/A	1.68386
TRIM77	7	0.93289	0.97069	1	1052	1	0.3235	0.020785	0.055991	0.830666	78	3	0.3235		1.68225		#N/A	1.68225
SOCS2	10	0.657	0.88817	1	939	4	-3.5558	0.021182	0.065207	0.875993	79	2	-3.5558		1.67403		#N/A	1.67403
KCTD4	10	0.10099	0.32188	0.995098	336	6	-5.6197	0.021333	0.065517	0.875993	80	2	-5.6197		1.67095		#N/A	1.67095
USP19	10	0.86271	0.96372	1	1027	3	-0.33254	0.021908	0.067236	0.883514	81	4	-0.33254		1.6594		#N/A	1.6594
DTX1	10	0.41094	0.735	1	768	4	-2.8563	0.022075	0.067712	0.883514	82	3	-2.8563		1.6561		#N/A	1.6561
ANAPC5	10	0.15797	0.43607	0.995098	451	5	-3.7248	0.022966	0.069906	0.901285	83	2	-3.7248		1.63891		#N/A	1.63891
NFX1	10	0.88002	0.96823	1	1033	2	-1.3377	0.023857	0.072292	0.911397	84	3	-1.3377		1.62238		#N/A	1.62238
UIMC1	10	0.099358	0.31833	0.995098	333	4	-2.3065	0.02412	0.072923	0.911397	85	4	-2.3065		1.61762		#N/A	1.61762
TAB2	10	0.17518	0.46597	0.995362	500	4	-2.2418	0.024367	0.073526	0.911397	86	4	-2.2418		1.6132		#N/A	1.6132
RNF166	10	0.40218	0.72837	1	762	4	-3.1688	0.024567	0.074056	0.911397	87	4	-3.1688		1.60965		#N/A	1.60965
MIB2	10	0.26536	0.58404	1	624	5	-5.085	0.025637	0.076781	0.934309	88	2	-5.085		1.59113		#N/A	1.59113
PRICKLE3	10	0.36825	0.70027	1	734	6	-5.0617	0.026386	0.078765	0.947494	89	3	-5.0617		1.57863		#N/A	1.57863
RMND5A	10	0.21905	0.52622	0.999818	565	4	-0.65168	0.027064	0.080502	0.947494	90	4	-0.65168		1.56761		#N/A	1.56761
PSME3	10	0.11629	0.35453	0.995098	370	4	-2.1374	0.027413	0.081251	0.947494	91	3	-2.1374		1.56204		#N/A	1.56204
FBXO47	10	0.1251	0.37349	0.995098	385	6	-5.6716	0.02784	0.082312	0.947494	92	3	-5.6716		1.55533		#N/A	1.55533
USP24	10	0.4075	0.73261	1	765	5	-5.1085	0.029187	0.085767	0.947494	93	2	-5.1085		1.53481		#N/A	1.53481
CAND1	10	0.75133	0.92583	1	986	3	-2.8119	0.029264	0.085978	0.947494	94	3	-2.8119		1.53367		#N/A	1.53367
RNF145	10	0.23542	0.54696	1	581	5	-5.3277	0.029945	0.087477	0.947494	95	4	-5.3277		1.52368		#N/A	1.52368
TRIM60	10	0.52407	0.81378	1	848	2	-1.5545	0.030586	0.089132	0.947494	96	4	-1.5545		1.51448		#N/A	1.51448
SPOPL	10	0.26765	0.58687	1	627	3	-0.91575	0.030951	0.090119	0.947494	97	3	-0.91575		1.50933		#N/A	1.50933
RNF139	10	0.72146	0.91395	1	973	3	-2.8544	0.031052	0.090311	0.947494	98	3	-2.8544		1.50791		#N/A	1.50791
TULP4	10	0.45731	0.76865	1	801	3	-2.1261	0.031086	0.090375	0.947494	99	3	-2.1261		1.50744		#N/A	1.50744
WDSUB1	10	0.54748	0.82939	1	868	4	-3.2872	0.031091	0.090384	0.947494	100	4	-3.2872		1.50737		#N/A	1.50737
OSTM1	10	0.7495	0.92517	1	983	3	-2.507	0.031675	0.0916	0.947494	101	4	-2.507		1.49928		#N/A	1.49928
ATRX	10	0.69818	0.90516	1	963	3	-2.5036	0.032014	0.092478	0.947494	102	4	-2.5036		1.49466		#N/A	1.49466
RNF216	10	0.32314	0.65192	1	695	5	-4.729	0.032576	0.093904	0.947494	103	4	-4.729		1.4871		#N/A	1.4871
KCNF1	10	0.075273	0.2641	0.976128	288	4	-2.5126	0.032726	0.094206	0.947494	104	2	-2.5126		1.48511		#N/A	1.48511
USP25	10	0.043049	0.17763	0.953159	197	6	-5.648	0.032912	0.094727	0.947494	105	3	-5.648		1.48265		#N/A	1.48265
ZBTB9	10	0.87465	0.96664	1	1028	3	-2.0863	0.033334	0.095796	0.947494	106	3	-2.0863		1.47711		#N/A	1.47711
UBE2I	10	0.11054	0.34338	0.995098	361	6	-5.5108	0.033609	0.096455	0.947494	107	2	-5.5108		1.47354		#N/A	1.47354
USP45	10	0.098208	0.31562	0.995098	332	3	-0.52993	0.033695	0.096674	0.947494	108	4	-0.52993		1.47243		#N/A	1.47243
UBQLN1	10	0.23647	0.54833	1	587	5	-4.9644	0.033713	0.096701	0.947494	109	2	-4.9644		1.4722		#N/A	1.4722
RNF182	10	0.9821	0.99391	1	1072	1	0.41502	0.034001	0.097369	0.947494	110	4	0.41502		1.46851		#N/A	1.46851
KIAA0226L	10	0.4523	0.76505	1	799	4	-1.9387	0.035049	0.099664	0.947494	111	3	-1.9387		1.45532		#N/A	1.45532
UBE2D4	10	0.4673	0.77563	1	807	5	-4.5071	0.035372	0.10046	0.947494	112	2	-4.5071		1.45134		#N/A	1.45134
TRIM25	10	0.65818	0.8887	1	940	4	-2.0831	0.036192	0.10237	0.947494	113	4	-2.0831		1.44139		#N/A	1.44139
PARK2	10	0.4673	0.77563	1	809	5	-4.8803	0.036701	0.10359	0.947494	114	3	-4.8803		1.43532		#N/A	1.43532
ASB12	10	0.69818	0.90516	1	964	3	-3.8266	0.036821	0.10399	0.947494	115	3	-3.8266		1.4339		#N/A	1.4339
KCNA5	10	0.92923	0.98172	1	1051	3	-3.3935	0.037019	0.10444	0.947494	116	2	-3.3935		1.43158		#N/A	1.43158
GAN	10	0.075991	0.26574	0.976128	290	4	-4.7612	0.037133	0.10475	0.947494	117	1	-4.7612		1.43024		#N/A	1.43024
HECTD2	10	0.34081	0.67145	1	713	4	-3.8199	0.037712	0.10598	0.947494	118	3	-3.8199		1.42352		#N/A	1.42352
RNF168	10	0.57521	0.84621	1	886	5	-4.9094	0.038012	0.10673	0.947494	119	1	-4.9094		1.42008		#N/A	1.42008
HACE1	10	0.10606	0.33366	0.995098	352	2	-0.33283	0.038387	0.10754	0.947494	120	4	-0.33283		1.41582		#N/A	1.41582
TRIM74	10	0.17253	0.46259	0.995098	494	2	-0.30081	0.038594	0.1081	0.947494	121	4	-0.30081		1.41348		#N/A	1.41348
USP51	10	0.41379	0.73722	1	769	4	-3.4968	0.038885	0.10882	0.947494	122	4	-3.4968		1.41022		#N/A	1.41022
ANKRD13A	10	0.17182	0.46158	0.995098	491	5	-5.2964	0.038891	0.10883	0.947494	123	2	-5.2964		1.41015		#N/A	1.41015
USP42	10	0.48302	0.78586	1	820	5	-5.0202	0.039769	0.11094	0.947494	124	2	-5.0202		1.40046		#N/A	1.40046
ASB8	10	0.37327	0.70577	1	740	4	-2.4311	0.03981	0.11101	0.947494	125	4	-2.4311		1.40001		#N/A	1.40001
ZBTB12	10	0.28478	0.60727	1	642	5	-5.0803	0.039835	0.11111	0.947494	126	3	-5.0803		1.39973		#N/A	1.39973
CUL9	10	0.90444	0.97436	1	1041	2	-2.0014	0.041265	0.11446	0.955152	127	4	-2.0014		1.38442		#N/A	1.38442
USP9X	10	0.76227	0.93003	1	989	2	0.41207	0.041874	0.11593	0.955152	128	4	0.41207		1.37806		#N/A	1.37806
PRICKLE4	10	0.70794	0.90889	1	967	2	-1.7129	0.041897	0.11599	0.955152	129	3	-1.7129		1.37782		#N/A	1.37782
BTBD7	10	0.53873	0.82372	1	863	5	-4.9154	0.042146	0.11656	0.955152	130	3	-4.9154		1.37524		#N/A	1.37524
KLHL9	10	0.68777	0.90081	1	958	4	-3.5022	0.042398	0.11714	0.955152	131	1	-3.5022		1.37265		#N/A	1.37265
RNF125	10	0.30037	0.62624	1	665	5	-4.7806	0.043154	0.11876	0.955152	132	2	-4.7806		1.36498		#N/A	1.36498
ANAPC1	10	0.028016	0.12648	0.919297	149	4	-3.6761	0.043197	0.11888	0.955152	133	4	-3.6761		1.36455		#N/A	1.36455
RNF222	10	0.17182	0.46158	0.995098	492	5	-5.0173	0.043273	0.11906	0.955152	134	1	-5.0173		1.36378		#N/A	1.36378
KLHL13	10	0.008204	0.047014	0.734866	69	6	-4.5236	0.044147	0.12115	0.95869	135	2	-4.5236		1.3551		#N/A	1.3551
UBXN11	10	0.98829	0.99616	1	1075	1	-0.48105	0.045	0.12311	0.95869	136	4	-0.48105		1.34679		#N/A	1.34679
FAM115C	10	0.033277	0.1451	0.953159	163	4	-1.7416	0.04502	0.12317	0.95869	137	2	-1.7416		1.34659		#N/A	1.34659
KCNG3	10	0.054581	0.21326	0.970828	229	5	-4.9682	0.045961	0.12545	0.95869	138	3	-4.9682		1.33761		#N/A	1.33761
OTUD6A	10	0.55649	0.83491	1	871	3	-1.6949	0.046213	0.12606	0.95869	139	3	-1.6949		1.33524		#N/A	1.33524
ASB9	10	0.31088	0.63778	1	677	5	-4.4646	0.046662	0.127	0.95869	140	4	-4.4646		1.33104		#N/A	1.33104
TNFAIP3	10	0.39845	0.7257	1	759	2	-0.50705	0.047449	0.12885	0.95869	141	3	-0.50705		1.32377		#N/A	1.32377
MEX3D	10	0.142	0.40676	0.995098	423	6	-5.4729	0.047742	0.12934	0.95869	142	3	-5.4729		1.3211		#N/A	1.3211
36951	10	0.004088	0.025155	0.596482	42	6	-6.0376	0.047887	0.12953	0.95869	143	2	-6.0376		1.31978		#N/A	1.31978
OTUB1	10	0.96067	0.98917	1	1065	2	-2.485	0.048507	0.13034	0.95869	144	2	-2.485		1.3142		#N/A	1.3142
UBE2NL	10	0.37351	0.70603	1	742	4	-1.9623	0.048905	0.13101	0.95869	145	3	-1.9623		1.31065		#N/A	1.31065
TRIM56	9	0.74467	0.91884	1	981	2	-3.6792	0.050043	0.12274	0.95869	146	1	-3.6792		1.30066		#N/A	1.30066
DTX2	10	0.57894	0.84854	1	888	3	-1.394	0.050549	0.13358	0.960423	147	3	-1.394		1.29629		#N/A	1.29629
PHF6	10	0.28323	0.6055	1	640	4	-4.2458	0.051901	0.13599	0.960423	148	3	-4.2458		1.28482		#N/A	1.28482
TRIM65	10	0.98829	0.99616	1	1076	1	-0.82127	0.052354	0.13663	0.960423	149	3	-0.82127		1.28105		#N/A	1.28105
FBXO6	10	0.45797	0.76913	1	803	4	-4.9006	0.053716	0.13883	0.960423	150	1	-4.9006		1.2699		#N/A	1.2699
ASB15	10	0.004032	0.024789	0.596482	39	7	-6.4954	0.053724	0.13885	0.960423	151	2	-6.4954		1.26983		#N/A	1.26983
USP27X	1	0.94571	0.94576	1	1057	0	1.9922	0.054286	0.054373	0.817863	152	1	1.9922		1.26531		#N/A	1.26531
DCAF17	10	0.46975	0.7772	1	812	4	-4.5823	0.054581	0.14017	0.960423	153	3	-4.5823		1.26296		#N/A	1.26296
PSMD5	9	0.21163	0.5017	0.99611	551	6	-5.5922	0.054728	0.13073	0.95869	154	1	-5.5922		1.26179		#N/A	1.26179
FBXL16	10	0.58431	0.8516	1	890	4	-2.6087	0.055571	0.14179	0.960423	155	3	-2.6087		1.25515		#N/A	1.25515
FBXO8	10	0.19554	0.49451	0.995913	532	5	-3.137	0.057207	0.14448	0.960423	156	3	-3.137		1.24255		#N/A	1.24255
STUB1	10	0.17051	0.45905	0.995098	488	4	-4.0914	0.057466	0.14492	0.960423	157	3	-4.0914		1.24059		#N/A	1.24059
KCNG2	10	0.79498	0.94265	1	1000	4	-3.8223	0.058037	0.1459	0.960423	158	3	-3.8223		1.23629		#N/A	1.23629
AIRE	10	0.55649	0.83491	1	870	4	-4.7452	0.058622	0.14677	0.960423	159	2	-4.7452		1.23194		#N/A	1.23194
USP20	10	0.42185	0.74293	1	777	4	-4.4863	0.058899	0.14726	0.960423	160	2	-4.4863		1.22989		#N/A	1.22989
USP30	10	0.42636	0.74615	1	779	4	-4.1607	0.059321	0.14787	0.960423	161	3	-4.1607		1.22679		#N/A	1.22679
MPND	10	0.48325	0.78601	1	821	2	-0.12067	0.05976	0.14859	0.960423	162	2	-0.12067		1.22359		#N/A	1.22359
UBE4B	10	0.21703	0.52372	0.999818	559	5	-4.5987	0.060188	0.14937	0.960423	163	3	-4.5987		1.22049		#N/A	1.22049
RAB40C	10	0.12523	0.3738	0.995098	389	5	-5.0456	0.06053	0.14985	0.960423	164	2	-5.0456		1.21803		#N/A	1.21803
HLTF	10	0.17358	0.46399	0.995098	498	4	-2.9716	0.060769	0.15031	0.960423	165	3	-2.9716		1.21632		#N/A	1.21632
39873	10	0.37739	0.70981	1	744	3	-2.232	0.062218	0.15262	0.960423	166	2	-2.232		1.20608		#N/A	1.20608
SYTL4	10	0.16611	0.45099	0.995098	479	7	-5.1639	0.063198	0.15417	0.960423	167	2	-5.1639		1.1993		#N/A	1.1993
BTBD16	10	0.76614	0.93146	1	991	3	-0.51031	0.064056	0.15573	0.960423	168	3	-0.51031		1.19344		#N/A	1.19344
RNF152	10	0.014017	0.073234	0.821309	96	5	-5.2838	0.064905	0.15694	0.960423	169	2	-5.2838		1.18772		#N/A	1.18772
PELI1	10	0.018952	0.09214	0.850784	116	8	-5.9453	0.064913	0.15694	0.960423	170	1	-5.9453		1.18767		#N/A	1.18767
CAND2	10	0.26203	0.57988	1	619	6	-5.3826	0.065675	0.15837	0.960423	171	3	-5.3826		1.1826		#N/A	1.1826
RNF157	9	0.064808	0.22831	0.970828	262	3	-1.2068	0.065717	0.15001	0.960423	172	3	-1.2068		1.18232		#N/A	1.18232
37316	10	0.016076	0.081352	0.821309	102	5	-5.2538	0.06577	0.15848	0.960423	173	1	-5.2538		1.18197		#N/A	1.18197
KLHL42	10	0.65154	0.88599	1	936	4	-3.3483	0.065978	0.15877	0.960423	174	3	-3.3483		1.1806		#N/A	1.1806
TRIM71	10	0.18561	0.4808	0.995913	509	6	-5.2841	0.066625	0.15983	0.960423	175	1	-5.2841		1.17636		#N/A	1.17636
PHF20	10	0.51315	0.80646	1	843	4	-3.17	0.067046	0.16039	0.960423	176	3	-3.17		1.17363		#N/A	1.17363
ECT2L	10	0.83002	0.95588	1	1016	3	-0.27867	0.067133	0.16048	0.960423	177	3	-0.27867		1.17306		#N/A	1.17306
OPTN	9	0.32296	0.63378	1	694	3	-0.19281	0.067639	0.15331	0.960423	178	3	-0.19281		1.1698		#N/A	1.1698
PSMD1	10	0.023561	0.11016	0.867291	134	7	-6.1375	0.068334	0.16226	0.960423	179	1	-6.1375		1.16536		#N/A	1.16536
USP22	10	0.47286	0.7791	1	813	4	-4.5052	0.068431	0.16232	0.960423	180	3	-4.5052		1.16475		#N/A	1.16475
MAEA	10	0.32692	0.65619	1	699	5	-4.2277	0.068885	0.16307	0.960423	181	3	-4.2277		1.16187		#N/A	1.16187
KCTD9	10	0.32737	0.65674	1	701	3	-3.7071	0.069188	0.1635	0.960423	182	2	-3.7071		1.15997		#N/A	1.15997
NSD1	10	0.94024	0.985	1	1055	2	-0.49271	0.069519	0.16399	0.960423	183	3	-0.49271		1.1579		#N/A	1.1579
PSMG2	10	0.15636	0.43314	0.995098	449	7	-5.1972	0.069641	0.16422	0.960423	184	2	-5.1972		1.15714		#N/A	1.15714
BACH2	10	0.69423	0.90355	1	961	4	-3.9869	0.070147	0.16495	0.960423	185	2	-3.9869		1.15399		#N/A	1.15399
KBTBD11	10	0.44389	0.75884	1	791	4	-4.3427	0.070929	0.16604	0.961587	186	3	-4.3427		1.14918		#N/A	1.14918
NSMCE1	10	0.8796	0.96813	1	1032	3	-1.057	0.072195	0.16811	0.967652	187	3	-1.057		1.14149		#N/A	1.14149
ASB18	10	0.62416	0.87557	1	920	4	-4.4961	0.072595	0.16887	0.967652	188	1	-4.4961		1.13909		#N/A	1.13909
ZNF645	9	0.6504	0.87087	1	935	4	-4.5428	0.072842	0.16211	0.960423	189	3	-4.5428		1.13762		#N/A	1.13762
FBXO43	10	0.4053	0.73113	1	764	4	-4.7612	0.073464	0.17041	0.969156	190	3	-4.7612		1.13393		#N/A	1.13393
BIRC7	10	0.58696	0.85316	1	894	5	-4.1853	0.073979	0.1713	0.969156	191	3	-4.1853		1.13089		#N/A	1.13089
BIN1	10	0.44512	0.7598	1	792	3	-1.7481	0.074598	0.17234	0.969156	192	3	-1.7481		1.12727		#N/A	1.12727
NPLOC4	10	0.029545	0.13189	0.932397	153	8	-5.5156	0.075013	0.17312	0.969156	193	2	-5.5156		1.12486		#N/A	1.12486
RNFT2	10	0.007777	0.044756	0.712798	68	4	-4.4618	0.075408	0.1738	0.969156	194	3	-4.4618		1.12258		#N/A	1.12258
ZBTB38	10	0.62003	0.87326	1	919	4	-4.0347	0.077862	0.17779	0.969156	195	3	-4.0347		1.10867		#N/A	1.10867
SOCS6	10	0.68721	0.90056	1	957	3	-2.163	0.078028	0.17807	0.969156	196	3	-2.163		1.10775		#N/A	1.10775
UBE2W	10	0.070147	0.25194	0.970828	277	5	-4.4854	0.078145	0.1783	0.969156	197	2	-4.4854		1.1071		#N/A	1.1071
TRIM26	10	0.39356	0.7219	1	754	4	-2.2921	0.078531	0.17877	0.969156	198	2	-2.2921		1.10496		#N/A	1.10496
RNF224	10	0.37739	0.70981	1	743	4	-4.4678	0.078855	0.17926	0.969156	199	3	-4.4678		1.10317		#N/A	1.10317
UBE2V2	10	0.3945	0.7227	1	755	4	-3.0433	0.079376	0.18006	0.969156	200	2	-3.0433		1.10031		#N/A	1.10031
UBA6	10	0.036693	0.15704	0.953159	171	4	-2.0815	0.07977	0.18052	0.969156	201	3	-2.0815		1.09816		#N/A	1.09816
KBTBD6	10	0.13244	0.38871	0.995098	405	3	-1.8644	0.081027	0.18251	0.969156	202	3	-1.8644		1.09137		#N/A	1.09137
TRAF6	10	0.56466	0.83979	1	874	5	-4.8695	0.081064	0.18256	0.969156	203	2	-4.8695		1.09117		#N/A	1.09117
BAZ2B	10	0.2838	0.60602	1	641	5	-4.7692	0.08275	0.18523	0.978045	204	2	-4.7692		1.08223		#N/A	1.08223
KCNA10	10	0.30875	0.6353	1	672	4	-3.7152	0.08481	0.18851	0.978045	205	2	-3.7152		1.07155		#N/A	1.07155
FBXO46	10	0.86135	0.96346	1	1026	3	-3.9168	0.084939	0.18868	0.978045	206	3	-3.9168		1.07089		#N/A	1.07089
TRIM67	9	0.68203	0.88716	1	956	2	-2.7877	0.0851	0.18224	0.969156	207	3	-2.7877		1.07007		#N/A	1.07007
IPP	10	0.088348	0.29351	0.995098	314	6	-5.0348	0.085111	0.18892	0.978045	208	3	-5.0348		1.07001		#N/A	1.07001
TRIM40	10	0.60159	0.86268	1	908	5	-4.5292	0.086951	0.19182	0.978045	209	2	-4.5292		1.06072		#N/A	1.06072
CDC34	10	0.20299	0.50467	0.99611	542	5	-3.5885	0.087015	0.19192	0.978045	210	3	-3.5885		1.06041		#N/A	1.06041
PHF13	10	0.67272	0.89467	1	949	3	-3.2982	0.088412	0.19377	0.978045	211	3	-3.2982		1.05349		#N/A	1.05349
UBE2E3	10	0.009736	0.055141	0.737257	80	7	-5.884	0.088897	0.19441	0.978045	212	2	-5.884		1.05111		#N/A	1.05111
RAB40A	10	0.21761	0.52458	0.999818	561	5	-3.6647	0.089115	0.19482	0.978045	213	3	-3.6647		1.05005		#N/A	1.05005
RNF6	10	0.001146	0.008553	0.441066	20	6	-6.5379	0.0903	0.19666	0.978045	214	2	-6.5379		1.04431		#N/A	1.04431
ZNRF1	10	0.68201	0.89843	1	954	4	-3.1141	0.090705	0.19744	0.978045	215	3	-3.1141		1.04237		#N/A	1.04237
OTUD7B	10	0.43064	0.74964	1	781	3	-1.2239	0.091656	0.19892	0.978045	216	2	-1.2239		1.03784		#N/A	1.03784
KCNC4	10	0.4673	0.77563	1	808	4	-3.3935	0.091951	0.19938	0.978045	217	3	-3.3935		1.03644		#N/A	1.03644
TAB3	10	0.041077	0.1713	0.953159	186	7	-5.7835	0.09197	0.19941	0.978045	218	1	-5.7835		1.03635		#N/A	1.03635
KLHL33	10	0.48302	0.78586	1	818	5	-4.7064	0.092212	0.19995	0.978045	219	2	-4.7064		1.03521		#N/A	1.03521
KLHL15	10	0.17702	0.46873	0.995913	503	5	-4.1129	0.09249	0.20033	0.978045	220	2	-4.1129		1.03391		#N/A	1.03391
ARMC5	10	0.18809	0.48396	0.995913	519	3	-0.85502	0.092756	0.20069	0.978045	221	3	-0.85502		1.03266		#N/A	1.03266
NEURL1B	10	0.18561	0.4808	0.995913	510	6	-5.5636	0.092804	0.20078	0.978045	222	2	-5.5636		1.03243		#N/A	1.03243
WRNIP1	10	0.82224	0.9534	1	1012	4	-3.1017	0.096128	0.2062	0.978045	223	2	-3.1017		1.01715		#N/A	1.01715
RNF19A	10	0.34411	0.67513	1	715	4	-3.8677	0.096133	0.2062	0.978045	224	1	-3.8677		1.01713		#N/A	1.01713
TRIM29	10	0.98423	0.99473	1	1073	1	-2.9977	0.096649	0.20708	0.978045	225	3	-2.9977		1.0148		#N/A	1.0148
LMTK3	10	0.79434	0.94243	1	999	3	-4.2004	0.096964	0.20753	0.978045	226	2	-4.2004		1.01339		#N/A	1.01339
TRAF3	10	0.22623	0.53554	1	570	5	-5.3366	0.097794	0.20892	0.978045	227	1	-5.3366		1.00969		#N/A	1.00969
PML	10	0.23582	0.54752	1	583	6	-5.3645	0.10028	0.21303	0.978045	228	2	-5.3645		0.998786		#N/A	0.998786
AUP1	10	0.37177	0.70414	1	735	5	-2.8762	0.10034	0.21311	0.978045	229	3	-2.8762		0.998526		#N/A	0.998526
PCGF5	10	0.82272	0.95354	1	1014	3	-2.5145	0.10108	0.21455	0.978045	230	3	-2.5145		0.995335		#N/A	0.995335
FBXW4	10	0.59897	0.86077	1	907	4	-3.9153	0.10202	0.21611	0.978045	231	3	-3.9153		0.991315		#N/A	0.991315
RNF167	10	0.75746	0.92804	1	988	3	-1.5381	0.10325	0.21803	0.978045	232	2	-1.5381		0.98611		#N/A	0.98611
TRIM59	10	0.12399	0.37126	0.995098	384	5	-5.1566	0.1039	0.21907	0.978045	233	3	-5.1566		0.983384		#N/A	0.983384
FBXO42	10	0.19423	0.4925	0.995913	526	6	-5.3925	0.10441	0.21997	0.978045	234	1	-5.3925		0.981258		#N/A	0.981258
PHF21B	10	0.092662	0.30317	0.995098	323	6	-5.7578	0.10498	0.22087	0.978045	235	2	-5.7578		0.978893		#N/A	0.978893
BIRC8	10	0.6702	0.89343	1	948	4	-2.6057	0.10522	0.22133	0.978045	236	3	-2.6057		0.977902		#N/A	0.977902
RNF103	10	0.51047	0.80463	1	839	4	-4.6039	0.10523	0.22134	0.978045	237	2	-4.6039		0.97786		#N/A	0.97786
ZFPL1	10	0.22714	0.5367	1	572	5	-5.085	0.10556	0.22194	0.978045	238	2	-5.085		0.976501		#N/A	0.976501
HDAC6	10	0.87702	0.96735	1	1029	2	-2.353	0.10561	0.222	0.978045	239	3	-2.353		0.976295		#N/A	0.976295
TRIM10	10	0.99672	0.99776	1	1079	1	-1.0494	0.10585	0.22237	0.978045	240	2	-1.0494		0.975309		#N/A	0.975309
FBXL3	10	0.016076	0.081352	0.821309	104	5	-3.6028	0.10606	0.22275	0.978045	241	2	-3.6028		0.974448		#N/A	0.974448
HECTD3	10	0.56484	0.83988	1	877	4	-4.242	0.10732	0.22497	0.978045	242	3	-4.242		0.969319		#N/A	0.969319
HIC1	10	0.31792	0.6458	1	684	6	-5.3017	0.1077	0.22559	0.978045	243	1	-5.3017		0.967784		#N/A	0.967784
RNF20	10	0.08798	0.29266	0.995098	311	6	-5.7998	0.10809	0.22611	0.978045	244	3	-5.7998		0.966214		#N/A	0.966214
KLHL25	10	0.94277	0.98583	1	1056	3	-3.4614	0.10848	0.22673	0.978045	245	3	-3.4614		0.96465		#N/A	0.96465
PSMA8	10	0.65924	0.88916	1	941	3	-1.71	0.10848	0.22673	0.978045	246	3	-1.71		0.96465		#N/A	0.96465
TRIM24	10	0.14231	0.40731	0.995098	425	7	-5.6319	0.10877	0.2271	0.978045	247	2	-5.6319		0.963491		#N/A	0.963491
MLLT10	10	0.32737	0.65674	1	700	5	-4.7107	0.10994	0.22882	0.978045	248	3	-4.7107		0.958844		#N/A	0.958844
UBE3B	10	0.27934	0.60107	1	639	4	-2.6572	0.11023	0.22929	0.978045	249	2	-2.6572		0.9577		#N/A	0.9577
FBXW12	10	0.11466	0.35123	0.995098	369	5	-4.4096	0.11061	0.22979	0.978045	250	3	-4.4096		0.956206		#N/A	0.956206
CCL20	10	0.30746	0.63382	1	669	5	-5.0576	0.11098	0.23035	0.978045	251	1	-5.0576		0.954755		#N/A	0.954755
UCHL1	10	0.038566	0.1629	0.953159	175	6	-5.4614	0.11262	0.23289	0.978045	252	2	-5.4614		0.948384		#N/A	0.948384
RNFT1	10	0.13395	0.39142	0.995098	409	6	-5.4061	0.11348	0.23429	0.978045	253	2	-5.4061		0.945081		#N/A	0.945081
FBXO3	10	0.12976	0.3833	0.995098	399	5	-4.5229	0.11378	0.23474	0.978045	254	2	-4.5229		0.943934		#N/A	0.943934
ANKRD13B	9	0.093353	0.29988	0.995098	327	6	-5.2128	0.11379	0.22965	0.978045	255	1	-5.2128		0.943896		#N/A	0.943896
RNF123	10	0.40017	0.72695	1	760	4	-3.3439	0.11482	0.23633	0.978045	256	3	-3.3439		0.939982		#N/A	0.939982
RAPSN	10	0.69423	0.90355	1	960	4	-1.6667	0.11506	0.23664	0.978045	257	2	-1.6667		0.939076		#N/A	0.939076
EPS15	10	0.31843	0.64642	1	687	4	-2.3118	0.11616	0.23828	0.978045	258	2	-2.3118		0.934943		#N/A	0.934943
KMT2B	10	0.54542	0.82798	1	866	3	-4.5016	0.1165	0.23885	0.978045	259	3	-4.5016		0.933674		#N/A	0.933674
LGR6	10	0.30037	0.62624	1	664	4	-3.0558	0.11669	0.23914	0.978045	260	1	-3.0558		0.932966		#N/A	0.932966
C6orf106	10	0.16394	0.44684	0.995098	471	5	-4.8672	0.11676	0.23926	0.978045	261	2	-4.8672		0.932706		#N/A	0.932706
KMT2C	10	0.096741	0.31249	0.995098	330	7	-5.7654	0.1169	0.23938	0.978045	262	3	-5.7654		0.932185		#N/A	0.932185
UBFD1	10	0.97891	0.9931	1	1071	1	-1.519	0.1171	0.23965	0.978045	263	3	-1.519		0.931443		#N/A	0.931443
UCHL5	10	0.010588	0.059337	0.774245	82	5	-5.1452	0.1177	0.24055	0.978045	264	3	-5.1452		0.929224		#N/A	0.929224
BTBD3	10	0.20976	0.51391	0.999818	550	6	-5.0645	0.11795	0.24102	0.978045	265	2	-5.0645		0.928302		#N/A	0.928302
BAZ1B	10	0.11054	0.34338	0.995098	362	6	-5.5108	0.11832	0.24161	0.978045	266	1	-5.5108		0.926942		#N/A	0.926942
UBE2F	10	0.29569	0.62049	1	654	4	-4.0479	0.1185	0.24186	0.978045	267	3	-4.0479		0.926282		#N/A	0.926282
NHLRC1	10	0.014915	0.076781	0.821309	99	3	-4.3457	0.11913	0.24292	0.978045	268	2	-4.3457		0.923979		#N/A	0.923979
TRIM38	10	0.047552	0.19159	0.962207	213	6	-5.7401	0.11915	0.24293	0.978045	269	2	-5.7401		0.923906		#N/A	0.923906
UBE2V1	10	0.15806	0.43624	0.995098	456	7	-5.3546	0.12156	0.24679	0.986281	270	1	-5.3546		0.915209		#N/A	0.915209
KCTD1	10	0.000127	0.001093	0.197195	6	7	-6.3403	0.12157	0.2468	0.986281	271	2	-6.3403		0.915174		#N/A	0.915174
IKBKG	10	0.092488	0.30285	0.995098	322	4	-2.9544	0.12233	0.2481	0.987034	272	3	-2.9544		0.912467		#N/A	0.912467
UBE3D	10	0.22623	0.53554	1	569	5	-4.4453	0.12274	0.24881	0.987034	273	3	-4.4453		0.911014		#N/A	0.911014
OTUD6B	10	0.38475	0.71501	1	748	3	-0.67912	0.12396	0.25072	0.989184	274	3	-0.67912		0.906718		#N/A	0.906718
IBTK	10	0.026081	0.11965	0.889918	145	5	-4.2303	0.12437	0.25135	0.989184	275	3	-4.2303		0.905284		#N/A	0.905284
BTBD1	10	0.3296	0.65931	1	704	5	-4.9854	0.1248	0.25209	0.989184	276	1	-4.9854		0.903785		#N/A	0.903785
KLHL8	10	0.025481	0.11724	0.881773	144	8	-5.5007	0.12582	0.25401	0.993119	277	2	-5.5007		0.90025		#N/A	0.90025
TNIP2	10	0.0063	0.036966	0.656306	60	5	-5.6485	0.13135	0.2624	1	278	2	-5.6485		0.88157		#N/A	0.88157
CGRRF1	10	0.000884	0.006898	0.432068	15	6	-5.3445	0.13245	0.26411	1	279	3	-5.3445		0.877948		#N/A	0.877948
TRIM34	10	0.004014	0.024707	0.596482	38	5	-3.6314	0.13414	0.26652	1	280	2	-3.6314		0.872442		#N/A	0.872442
KLHL4	10	0.64545	0.88386	1	930	4	-2.91	0.13498	0.26778	1	281	3	-2.91		0.869731		#N/A	0.869731
MSL2	10	0.066636	0.24373	0.970828	265	7	-5.1637	0.13524	0.26823	1	282	1	-5.1637		0.868895		#N/A	0.868895
WDR59	10	0.4004	0.72721	1	761	5	-4.8635	0.13539	0.26847	1	283	2	-4.8635		0.868413		#N/A	0.868413
KDM5C	10	0.61836	0.87233	1	918	3	-3.4627	0.13603	0.26928	1	284	2	-3.4627		0.866365		#N/A	0.866365
UBE2G1	10	0.048507	0.19437	0.967686	216	5	-5.0533	0.13757	0.27167	1	285	2	-5.0533		0.861476		#N/A	0.861476
UBAC1	9	0.59379	0.84145	1	899	4	-4.9006	0.13804	0.26761	1	286	2	-4.9006		0.859995		#N/A	0.859995
UBE2S	10	0.48975	0.79037	1	823	5	-4.6775	0.1382	0.27254	1	287	2	-4.6775		0.859492		#N/A	0.859492
39142	10	0.49321	0.79269	1	827	5	-4.7387	0.14075	0.27639	1	288	3	-4.7387		0.851552		#N/A	0.851552
UBXN7	10	0.12197	0.36689	0.995098	377	2	-0.59622	0.14139	0.2775	1	289	3	-0.59622		0.849581		#N/A	0.849581
BRCA1	10	0.064913	0.23931	0.970828	263	6	-5.5035	0.1424	0.27909	1	290	2	-5.5035		0.84649		#N/A	0.84649
UBXN2B	10	0.15264	0.42665	0.995098	445	3	-0.69035	0.14291	0.27974	1	291	3	-0.69035		0.844937		#N/A	0.844937
UBE2G2	10	0.23582	0.54752	1	584	4	-4.4429	0.14355	0.28059	1	292	2	-4.4429		0.842997		#N/A	0.842997
KCNA1	10	0.2499	0.56494	1	600	4	-3.9587	0.14464	0.28232	1	293	3	-3.9587		0.839712		#N/A	0.839712
CYHR1	10	0.25305	0.56911	1	612	4	-2.7004	0.14477	0.28243	1	294	1	-2.7004		0.839321		#N/A	0.839321
MYLIP	10	0.31374	0.64113	1	681	4	-4.6307	0.14508	0.28291	1	295	3	-4.6307		0.838392		#N/A	0.838392
KLHL3	10	0.4903	0.79079	1	824	5	-4.649	0.14641	0.28501	1	296	2	-4.649		0.834429		#N/A	0.834429
SH3RF2	10	0.32122	0.64952	1	690	6	-5.1331	0.14704	0.28601	1	297	2	-5.1331		0.832565		#N/A	0.832565
BTBD11	10	0.088627	0.29418	0.995098	316	5	-4.7494	0.14714	0.28616	1	298	1	-4.7494		0.832269		#N/A	0.832269
DTX3	10	0.91224	0.97646	1	1045	3	-4.596	0.14832	0.28789	1	299	2	-4.596		0.8288		#N/A	0.8288
USP37	10	0.023584	0.11023	0.867291	135	5	-3.0388	0.14946	0.28968	1	300	3	-3.0388		0.825475		#N/A	0.825475
SOCS5	10	0.96305	0.98961	1	1067	1	-1.4251	0.1495	0.28974	1	301	1	-1.4251		0.825359		#N/A	0.825359
FAM175B	10	0.38963	0.71877	1	753	5	-3.0213	0.15024	0.29071	1	302	2	-3.0213		0.823214		#N/A	0.823214
TRIM48	10	0.4156	0.73848	1	770	4	-3.244	0.15057	0.29118	1	303	3	-3.244		0.822262		#N/A	0.822262
KLHL29	10	0.24066	0.55342	1	592	6	-5.4276	0.15107	0.29185	1	304	1	-5.4276		0.820822		#N/A	0.820822
FBXO11	10	0.05976	0.22639	0.970828	243	3	-2.1728	0.15216	0.29363	1	305	2	-2.1728		0.8177		#N/A	0.8177
NA	336	0.81068	1	1	1008	152	-4.6782	0.15244	1	1	306	38	-4.6782		0.816901		#N/A	0.816901
ADRM1	9	0.11867	0.34744	0.995098	374	6	-5.3584	0.15273	0.28181	1	307	2	-5.3584		0.816076		#N/A	0.816076
POLK	10	0.78372	0.93832	1	996	3	-3.1829	0.1528	0.2947	1	308	2	-3.1829		0.815877		#N/A	0.815877
RNF144B	10	0.47972	0.78362	1	816	3	-1.4795	0.15323	0.29524	1	309	3	-1.4795		0.814656		#N/A	0.814656
TCEB1	10	0.71229	0.91061	1	968	4	-3.2508	0.15345	0.29552	1	310	2	-3.2508		0.814033		#N/A	0.814033
KBTBD7	10	0.002175	0.01455	0.5533	27	5	-4.296	0.1539	0.29623	1	311	3	-4.296		0.812761		#N/A	0.812761
GPR75-ASB3	10	0.46015	0.77066	1	804	3	-1.5948	0.15502	0.29794	1	312	3	-1.5948		0.809612		#N/A	0.809612
USP17L2	10	0.15812	0.43634	0.995098	458	5	-4.7968	0.15577	0.29912	1	313	2	-4.7968		0.807516		#N/A	0.807516
UBA3	10	0.009642	0.054693	0.737257	79	7	-6.4056	0.15839	0.30323	1	314	3	-6.4056		0.800272		#N/A	0.800272
KCTD6	10	0.96757	0.99046	1	1068	2	-0.76455	0.15959	0.30518	1	315	2	-0.76455		0.796994		#N/A	0.796994
RAD18	10	0.44992	0.76351	1	796	4	-3.6716	0.15967	0.30524	1	316	1	-3.6716		0.796777		#N/A	0.796777
UCK2	10	0.32404	0.65299	1	696	5	-4.5419	0.15997	0.30575	1	317	3	-4.5419		0.795961		#N/A	0.795961
UHRF1	10	0.063866	0.23703	0.970828	257	7	-5.5572	0.16123	0.30746	1	318	1	-5.5572		0.792554		#N/A	0.792554
TRIM49	10	0.024079	0.11212	0.867291	139	6	-5.2983	0.16138	0.30763	1	319	2	-5.2983		0.79215		#N/A	0.79215
TRIM49C	10	0.024079	0.11212	0.867291	138	5	-4.6741	0.16138	0.30763	1	320	2	-4.6741		0.79215		#N/A	0.79215
RNF112	10	0.30997	0.63678	1	673	6	-5.2327	0.16278	0.30958	1	321	1	-5.2327		0.788399		#N/A	0.788399
RNF219	10	0.017625	0.087212	0.821309	112	8	-5.9772	0.16433	0.31209	1	322	1	-5.9772		0.784283		#N/A	0.784283
WSB2	10	0.19554	0.49451	0.995913	533	4	-4.6218	0.16544	0.31382	1	323	3	-4.6218		0.781359		#N/A	0.781359
UBE2D2	10	0.004032	0.024789	0.596482	41	6	-6.5644	0.16635	0.3151	1	324	3	-6.5644		0.778977		#N/A	0.778977
USP4	10	0.068896	0.24896	0.970828	272	4	-2.7589	0.16912	0.31905	1	325	3	-2.7589		0.771805		#N/A	0.771805
TRIML1	10	0.56795	0.84188	1	882	2	-2.8367	0.16981	0.32014	1	326	3	-2.8367		0.770037		#N/A	0.770037
USP16	10	0.093248	0.30454	0.995098	326	4	-3.3469	0.17051	0.32114	1	327	1	-3.3469		0.76825		#N/A	0.76825
KCNA2	10	0.37177	0.70414	1	737	5	-4.8486	0.17204	0.32348	1	328	2	-4.8486		0.764371		#N/A	0.764371
POLH	10	0.037815	0.16067	0.953159	172	5	-3.8922	0.1726	0.32416	1	329	3	-3.8922		0.762959		#N/A	0.762959
ZBTB22	10	0.56466	0.83979	1	876	5	-4.888	0.17816	0.32939	1	330	2	-4.888		0.74919		#N/A	0.74919
ANKFY1	10	0.24378	0.55747	1	596	5	-4.0926	0.18045	0.33137	1	331	1	-4.0926		0.743643		#N/A	0.743643
ABTB1	10	0.042002	0.17446	0.953159	195	5	-4.5072	0.18197	0.33246	1	332	1	-4.5072		0.74		#N/A	0.74
RNF32	10	0.58696	0.85316	1	893	5	-4.4538	0.18273	0.33309	1	333	2	-4.4538		0.73819		#N/A	0.73819
RNF146	10	0.062703	0.23383	0.970828	253	5	-4.7787	0.18349	0.33387	1	334	2	-4.7787		0.736388		#N/A	0.736388
DDB2	10	0.35587	0.68796	1	724	6	-5.0074	0.18468	0.33507	1	335	2	-5.0074		0.73358		#N/A	0.73358
DCAF5	10	0.58431	0.8516	1	891	5	-4.8975	0.185	0.3353	1	336	1	-4.8975		0.732828		#N/A	0.732828
TRIM36	10	0.05886	0.22427	0.970828	240	3	-1.8594	0.18576	0.33593	1	337	2	-1.8594		0.731048		#N/A	0.731048
USP7	10	0.031086	0.13733	0.952555	155	5	-4.9072	0.18803	0.33793	1	338	1	-4.9072		0.725773		#N/A	0.725773
ZBTB7C	10	0.19741	0.49684	0.99611	535	4	-4.7851	0.18905	0.33896	1	339	2	-4.7851		0.723423		#N/A	0.723423
VPS28	10	0.21552	0.52186	0.999818	556	3	-3.8066	0.19006	0.33984	1	340	2	-3.8066		0.721109		#N/A	0.721109
UBA5	10	0.16258	0.44442	0.995098	464	7	-5.2934	0.19104	0.34075	1	341	2	-5.2934		0.718876		#N/A	0.718876
ARIH2	10	0.85715	0.96244	1	1024	3	-3.6813	0.19179	0.34144	1	342	2	-3.6813		0.717174		#N/A	0.717174
KCTD10	10	0.00124	0.009211	0.44619	22	4	-4.7958	0.19329	0.34281	1	343	2	-4.7958		0.713791		#N/A	0.713791
DCAF16	10	0.99858	0.99878	1	1081	1	-1.7514	0.19554	0.34486	1	344	2	-1.7514		0.708764		#N/A	0.708764
CNOT4	10	0.24427	0.5581	1	597	6	-5.4331	0.1975	0.34664	1	345	2	-5.4331		0.704433		#N/A	0.704433
KLHL34	10	0.25138	0.56698	1	604	6	-5.2983	0.20022	0.34914	1	346	2	-5.2983		0.698493		#N/A	0.698493
TRIM32	10	0.72146	0.91395	1	972	2	-2.8411	0.20076	0.34951	1	347	1	-2.8411		0.697323		#N/A	0.697323
PHF2	10	0.90068	0.97343	1	1038	3	-4.1949	0.20151	0.35017	1	348	1	-4.1949		0.695703		#N/A	0.695703
BTBD8	10	0.4548	0.76692	1	800	3	-4.6754	0.20226	0.35085	1	349	2	-4.6754		0.69409		#N/A	0.69409
KBTBD3	10	0.001726	0.012081	0.523366	25	7	-6.6988	0.20373	0.35228	1	350	1	-6.6988		0.690945		#N/A	0.690945
ASB1	10	0.18809	0.48396	0.995913	518	4	-4.8167	0.20397	0.35251	1	351	2	-4.8167		0.690434		#N/A	0.690434
ZBTB7B	10	0.0903	0.29796	0.995098	320	6	-5.52	0.20447	0.35301	1	352	1	-5.52		0.68937		#N/A	0.68937
PSMB9	10	0.53726	0.82279	1	861	4	-4.7503	0.20521	0.35362	1	353	2	-4.7503		0.687801		#N/A	0.687801
BAHD1	10	0.44624	0.76066	1	795	5	-5.106	0.20533	0.3537	1	354	2	-5.106		0.687548		#N/A	0.687548
LPXN	10	0.093248	0.30454	0.995098	325	5	-5.0746	0.2067	0.35496	1	355	2	-5.0746		0.68466		#N/A	0.68466
TRIM64	10	0.20451	0.50679	0.99611	543	6	-5.3922	0.20743	0.35561	1	356	2	-5.3922		0.683128		#N/A	0.683128
KCTD16	10	0.13763	0.39842	0.995098	418	4	-4.497	0.20841	0.35655	1	357	2	-4.497		0.681081		#N/A	0.681081
RNF11	10	0.77811	0.9361	1	995	4	-4.7452	0.20964	0.35774	1	358	1	-4.7452		0.678526		#N/A	0.678526
BTBD6	10	0.23633	0.54821	1	586	4	-4.5628	0.21013	0.35822	1	359	2	-4.5628		0.677512		#N/A	0.677512
TRIML2	10	0.29807	0.62328	1	658	6	-5.3433	0.21047	0.35853	1	360	2	-5.3433		0.67681		#N/A	0.67681
KCTD18	10	0.57507	0.8461	1	884	4	-3.0987	0.21112	0.35919	1	361	2	-3.0987		0.675471		#N/A	0.675471
ARIH1	10	0.1393	0.40156	0.995098	421	3	-4.3472	0.21116	0.35922	1	362	2	-4.3472		0.675388		#N/A	0.675388
PSMC3	10	0.59086	0.85591	1	898	4	-4.4169	0.21184	0.35994	1	363	2	-4.4169		0.673992		#N/A	0.673992
FBXO45	10	0.56666	0.84109	1	878	4	-4.497	0.21185	0.35995	1	364	1	-4.497		0.673972		#N/A	0.673972
SKP1	10	0.045199	0.18399	0.953159	206	5	-5.2132	0.21528	0.36307	1	365	2	-5.2132		0.666996		#N/A	0.666996
USP21	10	0.13683	0.39687	0.995098	417	4	-4.8018	0.21597	0.3637	1	366	2	-4.8018		0.665607		#N/A	0.665607
MKRN3	10	0.48302	0.78586	1	819	5	-4.8698	0.21625	0.36391	1	367	2	-4.8698		0.665044		#N/A	0.665044
G2E3	10	0.36812	0.70021	1	733	4	-2.3828	0.2228	0.36954	1	368	1	-2.3828		0.652085		#N/A	0.652085
KCNA3	10	0.21253	0.51785	0.999818	554	4	-4.2141	0.22425	0.37085	1	369	1	-4.2141		0.649268		#N/A	0.649268
FBXO48	10	0.10121	0.32244	0.995098	340	7	-5.731	0.22461	0.37122	1	370	2	-5.731		0.648571		#N/A	0.648571
RNF217	10	0.88472	0.96939	1	1036	2	-0.79686	0.22738	0.37381	1	371	2	-0.79686		0.643248		#N/A	0.643248
GMCL1	10	0.25152	0.56714	1	609	4	-0.9246	0.22912	0.37561	1	372	2	-0.9246		0.639937		#N/A	0.639937
DCUN1D2	10	0.1671	0.45271	0.995098	484	5	-3.8459	0.2293	0.37578	1	373	1	-3.8459		0.639596		#N/A	0.639596
CALCOCO2	10	0.62512	0.87594	1	921	3	-1.1072	0.22981	0.37621	1	374	2	-1.1072		0.638631		#N/A	0.638631
AP1G2	10	0.041077	0.1713	0.953159	185	6	-5.9407	0.23146	0.37791	1	375	1	-5.9407		0.635524		#N/A	0.635524
FBXO40	10	0.60592	0.86493	1	915	5	-4.7727	0.2326	0.379	1	376	2	-4.7727		0.63339		#N/A	0.63339
UBE2R2	10	0.073793	0.26042	0.971607	287	5	-4.1805	0.2329	0.3793	1	377	2	-4.1805		0.632831		#N/A	0.632831
TRAF7	10	0.60159	0.86268	1	909	5	-4.9466	0.23361	0.37998	1	378	1	-4.9466		0.631509		#N/A	0.631509
BTBD9	10	0.59576	0.85889	1	905	4	-2.3963	0.23608	0.3823	1	379	2	-2.3963		0.626941		#N/A	0.626941
FBXO28	10	0.59086	0.85591	1	896	4	-4.6925	0.23643	0.3826	1	380	2	-4.6925		0.626297		#N/A	0.626297
PHF8	10	0.19423	0.4925	0.995913	527	6	-5.4146	0.23647	0.38261	1	381	1	-5.4146		0.626224		#N/A	0.626224
RNF4	9	0.022346	0.10125	0.867291	130	7	-5.7054	0.23904	0.36679	1	382	1	-5.7054		0.621529		#N/A	0.621529
WWP1	10	0.6382	0.88113	1	928	3	-3.6132	0.23957	0.38522	1	383	2	-3.6132		0.620568		#N/A	0.620568
SHPRH	10	0.35321	0.68524	1	721	4	-4.7168	0.23968	0.38537	1	384	2	-4.7168		0.620368		#N/A	0.620368
USP44	10	0.26536	0.58404	1	625	4	-3.208	0.23992	0.38556	1	385	2	-3.208		0.619934		#N/A	0.619934
KCTD11	9	0.066537	0.23322	0.970828	264	6	-5.8436	0.24032	0.36802	1	386	1	-5.8436		0.61921		#N/A	0.61921
FBXO10	10	0.50029	0.79759	1	833	5	-4.1418	0.24075	0.38626	1	387	2	-4.1418		0.618434		#N/A	0.618434
LNX1	10	0.12961	0.38303	0.995098	396	7	-5.1475	0.24132	0.38684	1	388	2	-5.1475		0.617407		#N/A	0.617407
FBXL19	10	0.39556	0.72346	1	757	3	-4.3845	0.24358	0.3889	1	389	1	-4.3845		0.613358		#N/A	0.613358
TRAF2	9	0.17668	0.44736	0.995098	501	5	-5.4906	0.24381	0.37148	1	390	2	-5.4906		0.612948		#N/A	0.612948
USP29	10	0.1226	0.36834	0.995098	380	7	-5.5188	0.245	0.39009	1	391	2	-5.5188		0.610834		#N/A	0.610834
NACC2	10	0.42636	0.74615	1	778	5	-4.1706	0.24622	0.39119	1	392	2	-4.1706		0.608677		#N/A	0.608677
38777	10	0.88885	0.97039	1	1037	3	-4.2004	0.24641	0.39142	1	393	2	-4.2004		0.608342		#N/A	0.608342
PAN2	10	0.46953	0.77701	1	811	5	-4.9029	0.24727	0.39221	1	394	2	-4.9029		0.606829		#N/A	0.606829
38412	10	0.060249	0.22768	0.970828	246	7	-5.4369	0.24782	0.39263	1	395	2	-5.4369		0.605864		#N/A	0.605864
FBXL13	10	0.82625	0.95486	1	1015	4	-1.1436	0.24867	0.3933	1	396	2	-1.1436		0.604377		#N/A	0.604377
NBR1	10	0.032235	0.14151	0.952555	159	8	-5.6011	0.24937	0.39392	1	397	2	-5.6011		0.603156		#N/A	0.603156
FBXO9	10	0.2387	0.55097	1	588	5	-4.9234	0.25063	0.39512	1	398	1	-4.9234		0.600967		#N/A	0.600967
KCTD20	10	0.84393	0.95929	1	1019	3	-2.2226	0.25133	0.39581	1	399	2	-2.2226		0.599756		#N/A	0.599756
YOD1	10	0.041388	0.17226	0.953159	190	7	-5.6667	0.25203	0.39636	1	400	1	-5.6667		0.598548		#N/A	0.598548
FBXO5	10	0.26971	0.58954	1	629	4	-4.7769	0.25324	0.3974	1	401	2	-4.7769		0.596468		#N/A	0.596468
RNF115	10	0.10771	0.33751	0.995098	353	4	-3.337	0.25394	0.39808	1	402	2	-3.337		0.595269		#N/A	0.595269
KDM2A	10	0.044636	0.18242	0.953159	200	5	-5.4329	0.25413	0.39825	1	403	2	-5.4329		0.594944		#N/A	0.594944
KLHL32	10	0.009027	0.051649	0.737257	72	7	-6.3405	0.25623	0.39995	1	404	1	-6.3405		0.59137		#N/A	0.59137
KMT2D	10	0.85013	0.96086	1	1021	3	-4.3438	0.2571	0.40072	1	405	2	-4.3438		0.589898		#N/A	0.589898
KLHL35	10	0.29599	0.62095	1	655	4	-4.7288	0.25762	0.40123	1	406	1	-4.7288		0.58902		#N/A	0.58902
RCBTB1	10	0.27228	0.59263	1	632	4	-3.602	0.25816	0.40168	1	407	2	-3.602		0.588111		#N/A	0.588111
FBXW9	10	0.1495	0.42097	0.995098	439	5	-4.4427	0.25901	0.40243	1	408	1	-4.4427		0.586683		#N/A	0.586683
RNF138	10	0.10848	0.33906	0.995098	356	3	-2.0332	0.26168	0.40467	1	409	2	-2.0332		0.582229		#N/A	0.582229
ATXN3	9	0.18675	0.46349	0.995098	512	4	-4.7327	0.26435	0.39231	1	410	2	-4.7327		0.577821		#N/A	0.577821
RAB40B	10	0.7572	0.92798	1	987	4	-4.3603	0.2645	0.40727	1	411	2	-4.3603		0.577574		#N/A	0.577574
ASB16	10	0.93897	0.9846	1	1054	3	-3.7657	0.26455	0.4073	1	412	1	-3.7657		0.577492		#N/A	0.577492
TRIM2	10	0.39528	0.72326	1	756	5	-4.3358	0.26524	0.40787	1	413	2	-4.3358		0.576361		#N/A	0.576361
KLHL26	10	0.019181	0.093173	0.850784	117	5	-5.0959	0.26593	0.40852	1	414	1	-5.0959		0.575233		#N/A	0.575233
UBR7	10	0.10225	0.32479	0.995098	345	7	-5.6488	0.26662	0.40915	1	415	1	-5.6488		0.574107		#N/A	0.574107
ZNF598	3	0.52928	0.66503	1	854	1	0.51936	0.26805	0.27304	1	416	1	0.51936		0.571784		#N/A	0.571784
USP11	10	0.11363	0.34925	0.995098	367	3	-3.914	0.26909	0.4117	1	417	2	-3.914		0.570102		#N/A	0.570102
PSMC3IP	10	0.005187	0.031225	0.641885	52	7	-5.7254	0.26937	0.41192	1	418	1	-5.7254		0.569651		#N/A	0.569651
UBE2QL1	10	0.52451	0.81406	1	849	5	-3.3653	0.2705	0.41298	1	419	2	-3.3653		0.567833		#N/A	0.567833
UBE2C	10	0.15627	0.4329	0.995098	448	6	-5.5796	0.27262	0.41536	1	420	2	-5.5796		0.564442		#N/A	0.564442
PHF11	10	0.53873	0.82372	1	865	5	-4.3164	0.27686	0.41913	1	421	2	-4.3164		0.55774		#N/A	0.55774
USP12	10	0.16138	0.4424	0.995098	461	3	-4.388	0.27934	0.4216	1	422	2	-4.388		0.553867		#N/A	0.553867
DPF3	10	0.57894	0.84854	1	889	4	-3.662	0.28005	0.42221	1	423	2	-3.662		0.552764		#N/A	0.552764
ASB14	10	0.1791	0.47155	0.995913	505	6	-5.5409	0.28298	0.42466	1	424	2	-5.5409		0.548244		#N/A	0.548244
WHSC1L1	10	0.36223	0.69423	1	728	4	-4.7323	0.28432	0.42587	1	425	1	-4.7323		0.546193		#N/A	0.546193
FANCL	10	0.3655	0.69761	1	730	5	-4.9289	0.285	0.42643	1	426	1	-4.9289		0.545155		#N/A	0.545155
PSMB8	10	0.59564	0.85883	1	903	4	-2.0729	0.28819	0.42941	1	427	2	-2.0729		0.540321		#N/A	0.540321
RNF17	10	0.88472	0.96939	1	1035	2	-1.3632	0.28961	0.43057	1	428	2	-1.3632		0.538186		#N/A	0.538186
GGA3	10	0.012327	0.066642	0.802033	87	5	-3.8681	0.29103	0.43196	1	429	2	-3.8681		0.536062		#N/A	0.536062
RFFL	10	0.20113	0.50197	0.99611	537	4	-4.731	0.29209	0.433	1	430	2	-4.731		0.534483		#N/A	0.534483
PEX10	10	0.021182	0.1007	0.867291	125	7	-5.7122	0.29237	0.43337	1	431	1	-5.7122		0.534067		#N/A	0.534067
KLHL40	10	0.25138	0.56698	1	606	6	-5.2866	0.29244	0.43347	1	432	2	-5.2866		0.533963		#N/A	0.533963
PSMD13	10	0.4075	0.73261	1	766	5	-4.962	0.29634	0.43718	1	433	2	-4.962		0.52821		#N/A	0.52821
BRCC3	10	0.19467	0.49323	0.995913	529	6	-5.3865	0.29636	0.43719	1	434	2	-5.3865		0.52818		#N/A	0.52818
BTBD18	10	0.27259	0.59305	1	634	6	-5.3994	0.2967	0.43752	1	435	2	-5.3994		0.527682		#N/A	0.527682
BRPF3	10	0.81034	0.94864	1	1007	3	-4.3887	0.29768	0.43847	1	436	2	-4.3887		0.52625		#N/A	0.52625
RNF8	10	0.92259	0.97964	1	1049	3	-0.25023	0.299	0.43981	1	437	2	-0.25023		0.524329		#N/A	0.524329
TRIM41	10	0.050246	0.19985	0.970828	218	4	-1.4433	0.30024	0.44117	1	438	2	-1.4433		0.522531		#N/A	0.522531
RNF223	10	0.47521	0.78064	1	814	5	-4.1784	0.30219	0.44272	1	439	2	-4.1784		0.51972		#N/A	0.51972
KCTD14	10	0.53548	0.82157	1	859	4	-4.6893	0.30344	0.44397	1	440	2	-4.6893		0.517927		#N/A	0.517927
MDM4	10	0.1107	0.34372	0.995098	363	5	-5.1736	0.30427	0.44492	1	441	1	-5.1736		0.516741		#N/A	0.516741
TRIM8	10	0.80336	0.94617	1	1005	4	-3.4812	0.30663	0.44702	1	442	2	-3.4812		0.513385		#N/A	0.513385
UBR1	10	0.003545	0.022156	0.596482	37	8	-6.0598	0.3082	0.4487	1	443	2	-6.0598		0.511167		#N/A	0.511167
PHF7	10	0.90068	0.97343	1	1039	3	-4.1593	0.30876	0.44922	1	444	2	-4.1593		0.510379		#N/A	0.510379
ZFAND6	10	0.19105	0.48811	0.995913	522	6	-4.6957	0.30886	0.4493	1	445	1	-4.6957		0.510238		#N/A	0.510238
XIAP	10	0.002075	0.013974	0.5533	26	8	-5.8507	0.31146	0.45174	1	446	1	-5.8507		0.506598		#N/A	0.506598
ASB7	10	0.041388	0.17226	0.953159	189	7	-5.6755	0.3123	0.45245	1	447	2	-5.6755		0.505428		#N/A	0.505428
USP5	10	0.045226	0.18412	0.953159	207	8	-5.9184	0.31276	0.45292	1	448	1	-5.9184		0.504789		#N/A	0.504789
TRIM58	10	0.02634	0.12054	0.889918	146	5	-5.1295	0.31301	0.45311	1	449	2	-5.1295		0.504442		#N/A	0.504442
USP46	9	0.02508	0.11051	0.867291	143	5	-5.0221	0.31343	0.44186	1	450	2	-5.0221		0.503859		#N/A	0.503859
USP2	10	0.024079	0.11212	0.867291	137	5	-3.6262	0.31514	0.45508	1	451	2	-3.6262		0.501496		#N/A	0.501496
ZBTB6	10	0.057891	0.22197	0.970828	237	6	-5.2741	0.3155	0.45543	1	452	2	-5.2741		0.501001		#N/A	0.501001
TRIM45	10	0.49306	0.7926	1	825	4	-3.37	0.31585	0.45575	1	453	2	-3.37		0.500519		#N/A	0.500519
BIRC6	10	0.16837	0.45492	0.995098	487	5	-4.9018	0.31727	0.45707	1	454	2	-4.9018		0.498571		#N/A	0.498571
PHF16	10	0.004972	0.030082	0.641885	49	8	-6.4366	0.31798	0.45785	1	455	2	-6.4366		0.4976		#N/A	0.4976
PSME2	9	0.006634	0.036546	0.656306	61	7	-6.3639	0.31918	0.44767	1	456	1	-6.3639		0.495964		#N/A	0.495964
LONRF2	10	0.60238	0.8631	1	910	4	-4.7679	0.3194	0.45911	1	457	2	-4.7679		0.495665		#N/A	0.495665
RLIM	10	0.021685	0.10281	0.867291	126	8	-5.7724	0.32052	0.45998	1	458	1	-5.7724		0.494145		#N/A	0.494145
FEM1A	10	0.26628	0.58516	1	626	5	-4.878	0.32116	0.46071	1	459	1	-4.878		0.493279		#N/A	0.493279
WWP2	10	0.73638	0.91994	1	980	4	-2.3663	0.32188	0.46142	1	460	2	-2.3663		0.492306		#N/A	0.492306
KCNG4	10	0.53873	0.82372	1	864	5	-4.5098	0.32259	0.46204	1	461	2	-4.5098		0.491349		#N/A	0.491349
DTL	9	0.088783	0.29021	0.995098	317	5	-4.7873	0.32372	0.45246	1	462	2	-4.7873		0.48983		#N/A	0.48983
UBE2D3	10	0.02504	0.11559	0.875407	142	6	-6.1884	0.325	0.46455	1	463	2	-6.1884		0.488117		#N/A	0.488117
RNF121	10	0.032286	0.14161	0.952555	161	3	-4.3472	0.32692	0.4663	1	464	1	-4.3472		0.485559		#N/A	0.485559
37681	10	0.33091	0.66059	1	708	6	-5.157	0.32719	0.46657	1	465	2	-5.157		0.4852		#N/A	0.4852
MLLT6	10	0.37337	0.70588	1	741	5	-5.1418	0.3279	0.4673	1	466	2	-5.1418		0.484259		#N/A	0.484259
AREL1	10	0.16658	0.45175	0.995098	482	4	-4.8006	0.32946	0.46874	1	467	1	-4.8006		0.482197		#N/A	0.482197
ZBTB43	10	0.90313	0.97412	1	1040	2	-4.0614	0.33073	0.46982	1	468	1	-4.0614		0.480526		#N/A	0.480526
KLHL31	10	0.036176	0.15507	0.953159	170	6	-5.7215	0.33389	0.47275	1	469	1	-5.7215		0.476397		#N/A	0.476397
USP38	10	0.71464	0.91144	1	970	3	-2.1414	0.33392	0.47277	1	470	2	-2.1414		0.476358		#N/A	0.476358
SH3KBP1	10	0.21771	0.52475	0.999818	563	4	-2.8419	0.33767	0.47661	1	471	1	-2.8419		0.471508		#N/A	0.471508
ZBTB3	10	0.11054	0.34338	0.995098	360	6	-5.8007	0.3383	0.4771	1	472	1	-5.8007		0.470698		#N/A	0.470698
RNF7	10	0.45797	0.76913	1	802	4	-4.6023	0.34018	0.47896	1	473	1	-4.6023		0.468291		#N/A	0.468291
CUL2	10	0.6304	0.87822	1	923	3	-4.5991	0.34081	0.47955	1	474	1	-4.5991		0.467488		#N/A	0.467488
[truncated: 609 more rows]
