# Supplementary material for: A novel human fetal lung-derived alveolar organoid model reveals mechanisms of surfactant protein C maturation relevant to interstitial lung disease
Source: EMBO J. 2025 Jan 15;44(3):639–64. doi: 10.1038/s44318-024-00328-6 (PMC11790967; doi:10.1038/s44318-024-00328-6)
Supplement: Supplementary file 9 — Movie EV3 [file 44318_2024_328_MOESM9_ESM.zip]

Archive with 2 entries (2 files):
- Movie EV3_Legend.docx
- Movie EV3. Explant_hAT2-red_SFTPC-yellow_CAV1-white.avi
