# Supplementary material for: A novel human fetal lung-derived alveolar organoid model reveals mechanisms of surfactant protein C maturation relevant to interstitial lung disease
Source: EMBO J. 2025 Jan 15;44(3):639–64. doi: 10.1038/s44318-024-00328-6 (PMC11790967; doi:10.1038/s44318-024-00328-6)
Supplement: Supplementary file 11 — Source data Fig. 1 [file 44318_2024_328_MOESM11_ESM.zip]

Archive with 54 entries (54 files):
- Figure 1B. Bright field image of fdAT2 organoid.jpg
- __MACOSX/._Figure 1B. Bright field image of fdAT2 organoid.jpg
- Figure 1C.Lysotracker-fdAT2 organoids.jpg
- __MACOSX/._Figure 1C.Lysotracker-fdAT2 organoids.jpg
- Figure 1D_fdAT2_EM_2.tif
- __MACOSX/._Figure 1D_fdAT2_EM_2.tif
- Figure 1D_fdAT2_EM1.tif
- __MACOSX/._Figure 1D_fdAT2_EM1.tif
- Figure 1E_Ctrl 2Ab only_002.fcs
- __MACOSX/._Figure 1E_Ctrl 2Ab only_002.fcs
- Figure 1E_fdAT2  1+2Ab_003.fcs
- __MACOSX/._Figure 1E_fdAT2  1+2Ab_003.fcs
- Figure 1E_Week9 1+2Ab _001.fcs
- __MACOSX/._Figure 1E_Week9 1+2Ab _001.fcs
- Figure 1F.Cell Surface SFTPC.xlsx
- __MACOSX/._Figure 1F.Cell Surface SFTPC.xlsx
- Figure 1G. ACBA3-Laminin-Ecad_1.jpg
- __MACOSX/._Figure 1G. ACBA3-Laminin-Ecad_1.jpg
- Figure 1G. ACBA3-Laminin-Ecad_2.jpg
- __MACOSX/._Figure 1G. ACBA3-Laminin-Ecad_2.jpg
- Figure 1G. ACBA3-Laminin-Ecad_3.jpg
- __MACOSX/._Figure 1G. ACBA3-Laminin-Ecad_3.jpg
- Figure 1G. HT2-280-HOPX-Ecad_1.jpg
- __MACOSX/._Figure 1G. HT2-280-HOPX-Ecad_1.jpg
- Figure 1G. HT2-280-HOPX-Ecad_2.jpg
- __MACOSX/._Figure 1G. HT2-280-HOPX-Ecad_2.jpg
- Figure 1G. HT2-280-HOPX-Ecad_3.jpg
- __MACOSX/._Figure 1G. HT2-280-HOPX-Ecad_3.jpg
- Figure 1G. LAMP3-Ecad-Ki67_1.jpg
- __MACOSX/._Figure 1G. LAMP3-Ecad-Ki67_1.jpg
- Figure 1G. LAMP3-Ecad-Ki67_2.jpg
- __MACOSX/._Figure 1G. LAMP3-Ecad-Ki67_2.jpg
- Figure 1G. LAMP3-Ecad-Ki67_3.jpg
- __MACOSX/._Figure 1G. LAMP3-Ecad-Ki67_3.jpg
- Figure 1G. Mature SFTPB-Ecad_1.jpg
- __MACOSX/._Figure 1G. Mature SFTPB-Ecad_1.jpg
- Figure 1G. Mature SFTPB-Ecad_2.jpg
- __MACOSX/._Figure 1G. Mature SFTPB-Ecad_2.jpg
- Figure 1G. Mature SFTPB-Ecad_3.jpg
- __MACOSX/._Figure 1G. Mature SFTPB-Ecad_3.jpg
- Figure 1G. Mature SFTPC-b-catenin-SOX9_1.jpg
- __MACOSX/._Figure 1G. Mature SFTPC-b-catenin-SOX9_1.jpg
- Figure 1G. Mature SFTPC-b-catenin-SOX9_2.jpg
- __MACOSX/._Figure 1G. Mature SFTPC-b-catenin-SOX9_2.jpg
- Figure 1G. Mature SFTPC-b-catenin-SOX9_3.jpg
- __MACOSX/._Figure 1G. Mature SFTPC-b-catenin-SOX9_3.jpg
- Figure 1G. NAPSA-ZO1-Ecad_1.jpg
- __MACOSX/._Figure 1G. NAPSA-ZO1-Ecad_1.jpg
- Figure 1G. NAPSA-ZO1-Ecad_2.jpg
- __MACOSX/._Figure 1G. NAPSA-ZO1-Ecad_2.jpg
- Figure 1G. NAPSA-ZO1-Ecad_3.jpg
- __MACOSX/._Figure 1G. NAPSA-ZO1-Ecad_3.jpg
- GSM8229877_240314KT_AT2_organoid_filtered.h5ad
- __MACOSX/._GSM8229877_240314KT_AT2_organoid_filtered.h5ad
