# Supplementary material for: A novel human fetal lung-derived alveolar organoid model reveals mechanisms of surfactant protein C maturation relevant to interstitial lung disease
Source: EMBO J. 2025 Jan 15;44(3):639–64. doi: 10.1038/s44318-024-00328-6 (PMC11790967; doi:10.1038/s44318-024-00328-6)
Supplement: Supplementary file 11 — Source data Fig. 1 [file 44318_2024_328_MOESM11_ESM.zip › Figure 1F.Cell Surface SFTPC.xlsx]

## Sheet: Figure 1F
Figure 1F: Cell surface SFTPC in fdAT2 vs 9 PCW cells as measured by flow cytometry using C-terminal SFTPC antibody
	9 PCW	fdAT2
Repeat 1	1	4.23837
Repeat 2	1	3.62771
Repeat 3	1	2.91515
