# Supplementary material for: A novel human fetal lung-derived alveolar organoid model reveals mechanisms of surfactant protein C maturation relevant to interstitial lung disease
Source: EMBO J. 2025 Jan 15;44(3):639–64. doi: 10.1038/s44318-024-00328-6 (PMC11790967; doi:10.1038/s44318-024-00328-6)
Supplement: Supplementary file 12 — Source data Fig. 2 [file 44318_2024_328_MOESM12_ESM.zip]

Archive with 44 entries (44 files):
- Figure 2B. AT1-like on 2D_magnification.jpg
- __MACOSX/._Figure 2B. AT1-like on 2D_magnification.jpg
- Figure 2B. AT1-like on 2D.jpg
- __MACOSX/._Figure 2B. AT1-like on 2D.jpg
- Figure 2C. AT1-like on 10% human serum.xlsx
- __MACOSX/._Figure 2C. AT1-like on 10% human serum.xlsx
- Figure 2D. CAV1-b-ACTIN-E-cad_Ecad b-actin.jpg
- __MACOSX/._Figure 2D. CAV1-b-ACTIN-E-cad_Ecad b-actin.jpg
- Figure 2D. CAV1-b-ACTIN-E-cad_Ecad CAV1.jpg
- __MACOSX/._Figure 2D. CAV1-b-ACTIN-E-cad_Ecad CAV1.jpg
- Figure 2D. CAV1-b-ACTIN-E-cad_Ecad DAPI.jpg
- __MACOSX/._Figure 2D. CAV1-b-ACTIN-E-cad_Ecad DAPI.jpg
- Figure 2D. CAV1-b-ACTIN-E-cad_merged.jpg
- __MACOSX/._Figure 2D. CAV1-b-ACTIN-E-cad_merged.jpg
- Figure 2F. AT1-like on 3D_LATS-IN.xlsx
- __MACOSX/._Figure 2F. AT1-like on 3D_LATS-IN.xlsx
- Figure 2G. Control_AGER GFP.jpg
- __MACOSX/._Figure 2G. Control_AGER GFP.jpg
- Figure 2G. Control_CAV1 GFP.jpg
- __MACOSX/._Figure 2G. Control_CAV1 GFP.jpg
- Figure 2G. LATS-IN_AGER GFP.jpg
- __MACOSX/._Figure 2G. LATS-IN_AGER GFP.jpg
- Figure 2G. LATS-IN_CAV1 GFP.jpg
- __MACOSX/._Figure 2G. LATS-IN_CAV1 GFP.jpg
- Figure 2I. Explant_SFTPC-CAV1_1_1.jpg
- __MACOSX/._Figure 2I. Explant_SFTPC-CAV1_1_1.jpg
- Figure 2I. Explant_SFTPC-CAV1_1_2.jpg
- __MACOSX/._Figure 2I. Explant_SFTPC-CAV1_1_2.jpg
- Figure 2I. Explant_SFTPC-CAV1_1.jpg
- __MACOSX/._Figure 2I. Explant_SFTPC-CAV1_1.jpg
- Figure 2I. Explant_SFTPC-CAV1_2_1.jpg
- __MACOSX/._Figure 2I. Explant_SFTPC-CAV1_2_1.jpg
- Figure 2I. Explant_SFTPC-CAV1_2_2.jpg
- __MACOSX/._Figure 2I. Explant_SFTPC-CAV1_2_2.jpg
- Figure 2I. Explant_SFTPC-CAV1_2.jpg
- __MACOSX/._Figure 2I. Explant_SFTPC-CAV1_2.jpg
- Figure 2J. Explant_SFTPC-AGER-1-1.jpg
- __MACOSX/._Figure 2J. Explant_SFTPC-AGER-1-1.jpg
- Figure 2J. Explant_SFTPC-AGER-1-2.jpg
- __MACOSX/._Figure 2J. Explant_SFTPC-AGER-1-2.jpg
- Figure 2J. Explant_SFTPC-AGER-1.jpg
- __MACOSX/._Figure 2J. Explant_SFTPC-AGER-1.jpg
- Figure 2K. AT2-to-AT1_Percentage of RFP positive cells.xlsx
- __MACOSX/._Figure 2K. AT2-to-AT1_Percentage of RFP positive cells.xlsx
