# Supplementary material for: A novel human fetal lung-derived alveolar organoid model reveals mechanisms of surfactant protein C maturation relevant to interstitial lung disease
Source: EMBO J. 2025 Jan 15;44(3):639–64. doi: 10.1038/s44318-024-00328-6 (PMC11790967; doi:10.1038/s44318-024-00328-6)
Supplement: Supplementary file 12 — Source data Fig. 2 [file 44318_2024_328_MOESM12_ESM.zip › Figure 2C. AT1-like on 10% human serum.xlsx]

## Sheet: Figure 2C
Figure 2C: Comparision of alveolar type 1 cell marker expression upon AT2-to-AT1 differentiation in vitro by 2D culture with 10% human serum
qRT-PCR data	fdAT2 organoids			AT1-like cells
Gene name	Rep 1	Rep 2	Rep 3	Rep 1	Rep 2	Rep 3
SFTPC	1	1	1.3914	0.1599	0.2218	0.3956
AQP5	1.0018	1.0173	1.0003	3.3734	5.9356	7.3932
CAV1	1.00246	1.0001	1.0014	5.20042	4.0303	3.2934
AGER	1.0233	0.9325	1.0231	5.8828	2.1691	3.3204
