# Supplementary material for: A novel human fetal lung-derived alveolar organoid model reveals mechanisms of surfactant protein C maturation relevant to interstitial lung disease
Source: EMBO J. 2025 Jan 15;44(3):639–64. doi: 10.1038/s44318-024-00328-6 (PMC11790967; doi:10.1038/s44318-024-00328-6)
Supplement: Supplementary file 12 — Source data Fig. 2 [file 44318_2024_328_MOESM12_ESM.zip › Figure 2F. AT1-like on 3D_LATS-IN.xlsx]

## Sheet: Figure 2F
Figure 2F: Comparision of alveolar type 1 cell marker expression upon AT2-to-AT1 differentiation in vitro by LATS-IN treatment
qRT-PCR data	fdAT2 organoids			AT1-like cells
Gene name	Rep 1	Rep 2	Rep 3	Rep 1	Rep 2	Rep 3
SFTPC	1.0608	1.3755	1.038	0.0486	0.2196	0.2049
AQP5	1.0008	1.0687	1.0039	1.7804	3.2651	1.7936
CAV1	1	1.13	1.16	2.3425	5.1127	1.6428
AGER	1.0002	1.0004	1.0061	5.9626	3.1087	5.6553
