# Supplementary material for: A novel human fetal lung-derived alveolar organoid model reveals mechanisms of surfactant protein C maturation relevant to interstitial lung disease
Source: EMBO J. 2025 Jan 15;44(3):639–64. doi: 10.1038/s44318-024-00328-6 (PMC11790967; doi:10.1038/s44318-024-00328-6)
Supplement: Supplementary file 12 — Source data Fig. 2 [file 44318_2024_328_MOESM12_ESM.zip › Figure 2K. AT2-to-AT1_Percentage of RFP positive cells.xlsx]

## Sheet: Figure 2K
Extended data figure 1B: AT2 to AT1 differentiation: Percentage of RFP+ cells %
Slide number	1	2	3	4	5
SFTPC+CAV1-	0	0	0	0	0
SFTPC-CAV1+	100	100	100	100	100
Number of cells used for measurement per each captured image	5	7	15	16	5
Slide number	1	2	3	4	5
SFTPC+AGER-	0	0	0	0	0
SFTPC-AGER+	100	100	100	100	100
Number of cells used for measurement per each captured image	8	9	18	7	12
