# Supplementary material for: A novel human fetal lung-derived alveolar organoid model reveals mechanisms of surfactant protein C maturation relevant to interstitial lung disease
Source: EMBO J. 2025 Jan 15;44(3):639–64. doi: 10.1038/s44318-024-00328-6 (PMC11790967; doi:10.1038/s44318-024-00328-6)
Supplement: Supplementary file 13 — Source data Fig. 3 [file 44318_2024_328_MOESM13_ESM.zip]

Archive with 48 entries (48 files):
- EMBOJ-2024-119013_SourceDataForFigure3B.xlsx
- __MACOSX/._EMBOJ-2024-119013_SourceDataForFigure3B.xlsx
- EMBOJ-2024-119013_SourceDataForFigure3F.xlsx
- __MACOSX/._EMBOJ-2024-119013_SourceDataForFigure3F.xlsx
- EMBOJ-2024-119013_SourceDataForFigure3H.xlsx
- __MACOSX/._EMBOJ-2024-119013_SourceDataForFigure3H.xlsx
- Figure 3A_ C1-I73T day 10 11_Airyscan Processing.tif
- __MACOSX/._Figure 3A_ C1-I73T day 10 11_Airyscan Processing.tif
- Figure 3A_C1-WT DAY10 5_Airyscan Processing.tif
- __MACOSX/._Figure 3A_C1-WT DAY10 5_Airyscan Processing.tif
- Figure 3G_HeLa Cas9 ctrl 1+2_017.fcs
- __MACOSX/._Figure 3G_HeLa Cas9 ctrl 1+2_017.fcs
- Figure 3G_ITCH KO G2 1+2_004.fcs
- __MACOSX/._Figure 3G_ITCH KO G2 1+2_004.fcs
- Figure 3I_Image_0000136_01.tif
- __MACOSX/._Figure 3I_Image_0000136_01.tif
- Figure 3I_Image_Ima1geIDActin.tif
- __MACOSX/._Figure 3I_Image_Ima1geIDActin.tif
- Figure3I_WB images with relevant columns highlighted.tif
- __MACOSX/._Figure3I_WB images with relevant columns highlighted.tif
- Figure3J_Control proSPC EEA1 zoom.tif
- __MACOSX/._Figure3J_Control proSPC EEA1 zoom.tif
- Figure3J_Control proSPC EEA1.tif
- __MACOSX/._Figure3J_Control proSPC EEA1.tif
- Figure3J_Control proSPC LAMP3 zoom.tif
- __MACOSX/._Figure3J_Control proSPC LAMP3 zoom.tif
- Figure3J_Control proSPC LAMP3.tif
- __MACOSX/._Figure3J_Control proSPC LAMP3.tif
- Figure3J_Control proSPC MICALL1 zoom.tif
- __MACOSX/._Figure3J_Control proSPC MICALL1 zoom.tif
- Figure3J_Control proSPC MICALL1.tif
- __MACOSX/._Figure3J_Control proSPC MICALL1.tif
- Figure3J_Control proSPC.tif
- __MACOSX/._Figure3J_Control proSPC.tif
- Figure3J_ITCH KO proSPC EEA1 zoom.tif
- __MACOSX/._Figure3J_ITCH KO proSPC EEA1 zoom.tif
- Figure3J_ITCH KO proSPC EEA1.tif
- __MACOSX/._Figure3J_ITCH KO proSPC EEA1.tif
- Figure3J_ITCH KO proSPC LAMP3 zoom.tif
- __MACOSX/._Figure3J_ITCH KO proSPC LAMP3 zoom.tif
- Figure3J_ITCH KO proSPC LAMP3.tif
- __MACOSX/._Figure3J_ITCH KO proSPC LAMP3.tif
- Figure3J_ITCH KO proSPC MICALL1 zoom.tif
- __MACOSX/._Figure3J_ITCH KO proSPC MICALL1 zoom.tif
- Figure3J_ITCH KO proSPC MICALL1.tif
- __MACOSX/._Figure3J_ITCH KO proSPC MICALL1.tif
- Figure3J_ITCH KO proSPC.tif
- __MACOSX/._Figure3J_ITCH KO proSPC.tif
