# Supplementary material for: A novel human fetal lung-derived alveolar organoid model reveals mechanisms of surfactant protein C maturation relevant to interstitial lung disease
Source: EMBO J. 2025 Jan 15;44(3):639–64. doi: 10.1038/s44318-024-00328-6 (PMC11790967; doi:10.1038/s44318-024-00328-6)
Supplement: Supplementary file 13 — Source data Fig. 3 [file 44318_2024_328_MOESM13_ESM.zip › EMBOJ-2024-119013_SourceDataForFigure3B.xlsx]

## Sheet: Sheet1
Figure 3B: Fold change in cell surface SFTPC in HA-WT vs HA-I73T expressing alveolar organoids
Repeat number:	1	2	3
HA-WT	1	1	1
HA-I73T	5.0722	3.02643	4.23489
