# Supplementary material for: A novel human fetal lung-derived alveolar organoid model reveals mechanisms of surfactant protein C maturation relevant to interstitial lung disease
Source: EMBO J. 2025 Jan 15;44(3):639–64. doi: 10.1038/s44318-024-00328-6 (PMC11790967; doi:10.1038/s44318-024-00328-6)
Supplement: Supplementary file 13 — Source data Fig. 3 [file 44318_2024_328_MOESM13_ESM.zip › EMBOJ-2024-119013_SourceDataForFigure3F.xlsx]

## Sheet: Sheet1
Figure 3F: Relative expression of SFTPC and ITCH in control and ITCH clonal knockout cells
qRT-PCR data	control			ITCH knockout
Gene name	Rep 1	Rep 2	Rep 3	Rep 1	Rep 2	Rep 3
SFTPC	1	1	1	1	1	1
ITCH	1.05752	1.1	1.21	0.179504	0.26	0.41
