# Supplementary material for: A novel human fetal lung-derived alveolar organoid model reveals mechanisms of surfactant protein C maturation relevant to interstitial lung disease
Source: EMBO J. 2025 Jan 15;44(3):639–64. doi: 10.1038/s44318-024-00328-6 (PMC11790967; doi:10.1038/s44318-024-00328-6)
Supplement: Supplementary file 13 — Source data Fig. 3 [file 44318_2024_328_MOESM13_ESM.zip › EMBOJ-2024-119013_SourceDataForFigure3H.xlsx]

## Sheet: Sheet1
Figure 3H: Fold change in cell surfce SFTPC in clonal ITCH knockout cells vs control as determined by fow cytometry
Repeat number:	1	2	3	4	5	6	7	8	9	10
control	1	1	1	1	1	1	1	1	1	1
ITCH knockout	1.69048	1.35989	2.04284	1.9668	2.00442	1.56566	1.80114	1.2832	1.74448	1.27705
