# Supplementary material for: A novel human fetal lung-derived alveolar organoid model reveals mechanisms of surfactant protein C maturation relevant to interstitial lung disease
Source: EMBO J. 2025 Jan 15;44(3):639–64. doi: 10.1038/s44318-024-00328-6 (PMC11790967; doi:10.1038/s44318-024-00328-6)
Supplement: Supplementary file 14 — Source data Fig. 4 [file 44318_2024_328_MOESM14_ESM.zip]

Archive with 38 entries (38 files):
- EMBOJ-2024-119013_SourceDataForFigure4B.xlsx
- __MACOSX/._EMBOJ-2024-119013_SourceDataForFigure4B.xlsx
- EMBOJ-2024-119013_SourceDataForFigure4D.xlsx
- __MACOSX/._EMBOJ-2024-119013_SourceDataForFigure4D.xlsx
- EMBOJ-2024-119013_SourceDataForFigure4F.xlsx
- __MACOSX/._EMBOJ-2024-119013_SourceDataForFigure4F.xlsx
- EMBOJ-2024-119013_SourceDataForFigure4G.xlsx
- __MACOSX/._EMBOJ-2024-119013_SourceDataForFigure4G.xlsx
- EMBOJ-2024-119013_SourceDataForFigure4J.xlsx
- __MACOSX/._EMBOJ-2024-119013_SourceDataForFigure4J.xlsx
- Figure 4C_sgITCH proSFTPC.tif
- __MACOSX/._Figure 4C_sgITCH proSFTPC.tif
- Figure 4C_sgNT proSFTPC.tif
- __MACOSX/._Figure 4C_sgNT proSFTPC.tif
- Figure 4C_sgUBE2N proSFTPC.tif
- __MACOSX/._Figure 4C_sgUBE2N proSFTPC.tif
- Figure 4E_ 17873 sgNT2_010.fcs
- __MACOSX/._Figure 4E_ 17873 sgNT2_010.fcs
- Figure 4E_ 17873_sgITCH_009.fcs
- __MACOSX/._Figure 4E_ 17873_sgITCH_009.fcs
- Figure 4E_17873 sgUBE2N _005.fcs
- __MACOSX/._Figure 4E_17873 sgUBE2N _005.fcs
- Figure 4H_sgITCH recovery.tif
- __MACOSX/._Figure 4H_sgITCH recovery.tif
- Figure 4H_sgNT recovery.tif
- __MACOSX/._Figure 4H_sgNT recovery.tif
- Figure 4H_sgUBE2N recovery.tif
- __MACOSX/._Figure 4H_sgUBE2N recovery.tif
- Figure 4I_ CRISPRi RESCUE_ITCH KO_004.fcs
- __MACOSX/._Figure 4I_ CRISPRi RESCUE_ITCH KO_004.fcs
- Figure 4I_CRISPRi RESCUE_NT_003.fcs
- __MACOSX/._Figure 4I_CRISPRi RESCUE_NT_003.fcs
- Figure 4I_CRISPRi RESCUE_UBE2N KO_005.fcs
- __MACOSX/._Figure 4I_CRISPRi RESCUE_UBE2N KO_005.fcs
- Figure 4K_control 6 zoom_Airyscan Processing.tif
- __MACOSX/._Figure 4K_control 6 zoom_Airyscan Processing.tif
- Figure 4K_ko 1992 2 zoom_Airyscan Processing.tif
- __MACOSX/._Figure 4K_ko 1992 2 zoom_Airyscan Processing.tif
