# Supplementary material for: A novel human fetal lung-derived alveolar organoid model reveals mechanisms of surfactant protein C maturation relevant to interstitial lung disease
Source: EMBO J. 2025 Jan 15;44(3):639–64. doi: 10.1038/s44318-024-00328-6 (PMC11790967; doi:10.1038/s44318-024-00328-6)
Supplement: Supplementary file 14 — Source data Fig. 4 [file 44318_2024_328_MOESM14_ESM.zip › EMBOJ-2024-119013_SourceDataForFigure4B.xlsx]

## Sheet: Sheet1
Figure 4B: Relative expression of ITCH and UBE2N in ITCH and UBE2N deplete organoids vs controls transduced with non-targetting guides
	ITCH		UBE2N
	sgNT	sgITCH	sgNT	sgUBE2N
Repeat 1	1	0.171	1	0.241
Repeat 2	1	0.25	1	0.23
Repeat 3	1	0.425	1	0.13
