# Supplementary material for: A novel human fetal lung-derived alveolar organoid model reveals mechanisms of surfactant protein C maturation relevant to interstitial lung disease
Source: EMBO J. 2025 Jan 15;44(3):639–64. doi: 10.1038/s44318-024-00328-6 (PMC11790967; doi:10.1038/s44318-024-00328-6)
Supplement: Supplementary file 14 — Source data Fig. 4 [file 44318_2024_328_MOESM14_ESM.zip › EMBOJ-2024-119013_SourceDataForFigure4D.xlsx]

## Sheet: Sheet1
Figure 4D: Fold change in SFTPC fluorescence intensity in ITCH and UBE2N deplete fdAT2 organoids
sgNT	sgUBE2N	sgITCH
1	0.892226	2.20716
0.99466	1.09408	1.29815
1.55206	0.981449	1.89399
0.453395	1.27684	5.09507
0.775059	1.296	3.98874
1.22575	1.9593	2.52768
0.848146	2.24327	1.32986
0.923667	2.35165	2.06791
1.22875	1.0971	1.27118
0.846154	2.07692	1.26699
1.15385	5.48521	1.65668
1.0023	5.29586	2.0805
		1.34109
		1.83261
