# Supplementary material for: A novel human fetal lung-derived alveolar organoid model reveals mechanisms of surfactant protein C maturation relevant to interstitial lung disease
Source: EMBO J. 2025 Jan 15;44(3):639–64. doi: 10.1038/s44318-024-00328-6 (PMC11790967; doi:10.1038/s44318-024-00328-6)
Supplement: Supplementary file 14 — Source data Fig. 4 [file 44318_2024_328_MOESM14_ESM.zip › EMBOJ-2024-119013_SourceDataForFigure4G.xlsx]

## Sheet: Sheet1
Figure 4G: Relative expression of ITCH and UBE2N in fdAT2 organoids following 14-day recovery
	ITCH		UBE2N
	sgNT	sgITCH	sgNT	sgUBE2N
Repeat 1	1	0.8	1	1.187
Repeat 2	1	0.99	1	0.9
Repeat 3	1	0.84	1	1.016
