# Supplementary material for: A novel human fetal lung-derived alveolar organoid model reveals mechanisms of surfactant protein C maturation relevant to interstitial lung disease
Source: EMBO J. 2025 Jan 15;44(3):639–64. doi: 10.1038/s44318-024-00328-6 (PMC11790967; doi:10.1038/s44318-024-00328-6)
Supplement: Supplementary file 15 — Source data Fig. EV1 [file 44318_2024_328_MOESM15_ESM.zip]

Archive with 96 entries (96 files):
- EMBOJ-2024-119013_SourceDataFor1F_1.tif
- __MACOSX/._EMBOJ-2024-119013_SourceDataFor1F_1.tif
- EMBOJ-2024-119013_SourceDataFor1F_2.tif
- __MACOSX/._EMBOJ-2024-119013_SourceDataFor1F_2.tif
- EMBOJ-2024-119013_SourceDataFor1F_3.tif
- __MACOSX/._EMBOJ-2024-119013_SourceDataFor1F_3.tif
- EMBOJ-2024-119013_SourceDataFor1F_4.tif
- __MACOSX/._EMBOJ-2024-119013_SourceDataFor1F_4.tif
- EMBOJ-2024-119013_SourceDataFor1F_5.tif
- __MACOSX/._EMBOJ-2024-119013_SourceDataFor1F_5.tif
- EMBOJ-2024-119013_SourceDataFor1F_6.tif
- __MACOSX/._EMBOJ-2024-119013_SourceDataFor1F_6.tif
- Extended Data Figure 1A. Airway_3A2-GFP_Brightfield_airway medium.jpg
- __MACOSX/._Extended Data Figure 1A. Airway_3A2-GFP_Brightfield_airway medium.jpg
- Extended Data Figure 1A. Airway_3A2-GFP_Brightfield_AT2 medium.jpg
- __MACOSX/._Extended Data Figure 1A. Airway_3A2-GFP_Brightfield_AT2 medium.jpg
- Extended Data Figure 1A. Airway_3A2-GFP_GFP_airway medium.jpg
- __MACOSX/._Extended Data Figure 1A. Airway_3A2-GFP_GFP_airway medium.jpg
- Extended Data Figure 1A. Airway_3A2-GFP_GFP_AT2 medium.jpg
- __MACOSX/._Extended Data Figure 1A. Airway_3A2-GFP_GFP_AT2 medium.jpg
- Extended Data Figure 1A. Airway_3A2-GFP_RFP_airway medium.jpg
- __MACOSX/._Extended Data Figure 1A. Airway_3A2-GFP_RFP_airway medium.jpg
- Extended Data Figure 1A. Airway_3A2-GFP_RFP_AT2 medium.jpg
- __MACOSX/._Extended Data Figure 1A. Airway_3A2-GFP_RFP_AT2 medium.jpg
- Extended Data Figure 1A. Airway_3week_Airway medium.jpg
- __MACOSX/._Extended Data Figure 1A. Airway_3week_Airway medium.jpg
- Extended Data Figure 1A. Airway_3week_AT2 medium.jpg
- __MACOSX/._Extended Data Figure 1A. Airway_3week_AT2 medium.jpg
- Extended Data Figure 1A. Tip_3week_AT2 medium.jpg
- __MACOSX/._Extended Data Figure 1A. Tip_3week_AT2 medium.jpg
- Extended Data Figure 1A. Tip_SPC-GFP_Brightfield.jpg
- __MACOSX/._Extended Data Figure 1A. Tip_SPC-GFP_Brightfield.jpg
- Extended Data Figure 1A. Tip_SPC-GFP_GFP.jpg
- __MACOSX/._Extended Data Figure 1A. Tip_SPC-GFP_GFP.jpg
- Extended Data Figure 1A. Tip_SPC-GFP_RFP.jpg
- __MACOSX/._Extended Data Figure 1A. Tip_SPC-GFP_RFP.jpg
- Extended Data Figure 1B. Organoid size.xlsx
- __MACOSX/._Extended Data Figure 1B. Organoid size.xlsx
- Extended Data Figure 1C. SCGB3A2-GFP_AT2 medium-1.jpg
- __MACOSX/._Extended Data Figure 1C. SCGB3A2-GFP_AT2 medium-1.jpg
- Extended Data Figure 1C. SCGB3A2-GFP_AT2 medium-2.jpg
- __MACOSX/._Extended Data Figure 1C. SCGB3A2-GFP_AT2 medium-2.jpg
- Extended Data Figure 1C. SCGB3A2-GFP_AT2 medium-3.jpg
- __MACOSX/._Extended Data Figure 1C. SCGB3A2-GFP_AT2 medium-3.jpg
- Extended Data Figure 1C. SPC-GFP_AT2 medium-1.jpg
- __MACOSX/._Extended Data Figure 1C. SPC-GFP_AT2 medium-1.jpg
- Extended Data Figure 1C. SPC-GFP_AT2 medium-2.jpg
- __MACOSX/._Extended Data Figure 1C. SPC-GFP_AT2 medium-2.jpg
- Extended Data Figure 1C. SPC-GFP_AT2 medium-3.jpg
- __MACOSX/._Extended Data Figure 1C. SPC-GFP_AT2 medium-3.jpg
- Extended Data Figure 1D. AT2_early_passages-1_Brightfield.jpg
- __MACOSX/._Extended Data Figure 1D. AT2_early_passages-1_Brightfield.jpg
- Extended Data Figure 1D. AT2_early_passages-1_SPC-GFP.jpg
- __MACOSX/._Extended Data Figure 1D. AT2_early_passages-1_SPC-GFP.jpg
- Extended Data Figure 1D. AT2_early_passages-2_Brightfield.jpg
- __MACOSX/._Extended Data Figure 1D. AT2_early_passages-2_Brightfield.jpg
- Extended Data Figure 1D. AT2_early_passages-2_SPC-GFP.jpg
- __MACOSX/._Extended Data Figure 1D. AT2_early_passages-2_SPC-GFP.jpg
- Extended Data Figure 1D. AT2_late_passages-1_Brightfield.jpg
- __MACOSX/._Extended Data Figure 1D. AT2_late_passages-1_Brightfield.jpg
- Extended Data Figure 1D. AT2_late_passages-1_SPC-GFP.jpg
- __MACOSX/._Extended Data Figure 1D. AT2_late_passages-1_SPC-GFP.jpg
- Extended Data Figure 1D. AT2_late_passages-2_Brightfield.jpg
- __MACOSX/._Extended Data Figure 1D. AT2_late_passages-2_Brightfield.jpg
- Extended Data Figure 1D. AT2_late_passages-2_SPC-GFP.jpg
- __MACOSX/._Extended Data Figure 1D. AT2_late_passages-2_SPC-GFP.jpg
- Extended Data Figure 1E. Alveolar marker genes in early-late-AT2 organoid.xlsx
- __MACOSX/._Extended Data Figure 1E. Alveolar marker genes in early-late-AT2 organoid.xlsx
- Extended Data Figure 1G. WB blot_mature surfactants in early-late-AT2 organoids.pdf
- __MACOSX/._Extended Data Figure 1G. WB blot_mature surfactants in early-late-AT2 organoids.pdf
- Extended Data Figure 1H. Sectred mature surfactant in fdAT2 organoid-1.jpg
- __MACOSX/._Extended Data Figure 1H. Sectred mature surfactant in fdAT2 organoid-1.jpg
- Extended Data Figure 1H. Sectred mature surfactant in fdAT2 organoid-2.jpg
- __MACOSX/._Extended Data Figure 1H. Sectred mature surfactant in fdAT2 organoid-2.jpg
- Extended Data Figure 1H. Sectred mature surfactant in fdAT2 organoid-3.jpg
- __MACOSX/._Extended Data Figure 1H. Sectred mature surfactant in fdAT2 organoid-3.jpg
- Extended Data Figure 1H. Sectred mature surfactant in fdAT2 organoid-4.jpg
- __MACOSX/._Extended Data Figure 1H. Sectred mature surfactant in fdAT2 organoid-4.jpg
- Extended Data Figure 1I-1.jpg
- __MACOSX/._Extended Data Figure 1I-1.jpg
- Extended Data Figure 1I-2.jpg
- __MACOSX/._Extended Data Figure 1I-2.jpg
- Extended Data Figure 1J. FGF7 effect as a mitogen.xlsx
- __MACOSX/._Extended Data Figure 1J. FGF7 effect as a mitogen.xlsx
- Extended Data Figure 1K. AT2 with FGF7-1.jpg
- __MACOSX/._Extended Data Figure 1K. AT2 with FGF7-1.jpg
- Extended Data Figure 1K. AT2 with FGF7-2.jpg
- __MACOSX/._Extended Data Figure 1K. AT2 with FGF7-2.jpg
- Extended Data Figure 1K. AT2 with FGF7-3.jpg
- __MACOSX/._Extended Data Figure 1K. AT2 with FGF7-3.jpg
- Extended Data Figure 1K. AT2 without FGF7-1.jpg
- __MACOSX/._Extended Data Figure 1K. AT2 without FGF7-1.jpg
- Extended Data Figure 1K. AT2 without FGF7-2.jpg
- __MACOSX/._Extended Data Figure 1K. AT2 without FGF7-2.jpg
- Extended Data Figure 1K. AT2 without FGF7-3.jpg
- __MACOSX/._Extended Data Figure 1K. AT2 without FGF7-3.jpg
