# Supplementary material for: A novel human fetal lung-derived alveolar organoid model reveals mechanisms of surfactant protein C maturation relevant to interstitial lung disease
Source: EMBO J. 2025 Jan 15;44(3):639–64. doi: 10.1038/s44318-024-00328-6 (PMC11790967; doi:10.1038/s44318-024-00328-6)
Supplement: Supplementary file 15 — Source data Fig. EV1 [file 44318_2024_328_MOESM15_ESM.zip › Extended Data Figure 1B. Organoid size.xlsx]

## Sheet: Ext Data Fig 1B
Extended data figure 1B
Organoid size (diameter: µm)	1	2	3	4	5	6	7	8	9	10	11	12	13	14	15	16	17	18	19	20	21	22	23	24	25	26	27	28	29	30	31	32	33	34	35	36	37	38	39	40	41	42	43	44	45	46	47	48	49
Tip	34.8525	32.3056	29.4906	28.6863	26.0054	25.067	24.5308	23.3244	23.1903	23.1903	22.6542	22.3861	22.3861	20.6434	20.6434	20.6434	20.5094	20.5094	19.7051	19.7051	18.9008	18.9008	18.3646	18.2306	18.2306	18.2306	18.0965	17.9625	17.9625	17.8284	17.8284	17.8284	17.8284	16.4879	16.4879	16.2198	16.2198	16.0858	16.0858	16.0858	15.8177	15.2815	14.3432	14.3432	14.3432	14.3432	13.4048	12.7346	11.9303
Airway	23.4584	19.1689	17.8284	17.8284	17.0241	17.0241	17.0241	16.4879	16.2198	15.4155	15.2815	14.3432	14.3432	13.6729	13.4048	13.4048	13.0027	12.7346	12.6005	12.6005	12.4665	12.4665	12.4665	11.9303	11.6622	11.2601	10.992	10.8579	10.7239	10.4558	10.3217	10.1877	9.78552	9.38338	9.38338	9.38338	9.38338	8.84718	8.0429	8.0429	8.0429	8.0429	7.90885	7.64075	7.23861	7.10456	6.97051	6.70241	5.76408
[truncated: 1 more columns]
