# Supplementary material for: A novel human fetal lung-derived alveolar organoid model reveals mechanisms of surfactant protein C maturation relevant to interstitial lung disease
Source: EMBO J. 2025 Jan 15;44(3):639–64. doi: 10.1038/s44318-024-00328-6 (PMC11790967; doi:10.1038/s44318-024-00328-6)
Supplement: Supplementary file 15 — Source data Fig. EV1 [file 44318_2024_328_MOESM15_ESM.zip › Extended Data Figure 1E. Alveolar marker genes in early-late-AT2 organoid.xlsx]

## Sheet: Ext Data Fig 1E
Extended data figure 1E: Comparision of alveolar gene expression in each organoid type
qRT-PCR data	7-9 pcw fetal tip organoids			16-22pcw fetal tip organoid			fdAT2 organoids
Gene name	Rep 1	Rep 2	Rep 3	Rep 1	Rep 2	Rep 3	Rep 1	Rep 2	Rep 3
NKX2.1	4.86	1	1.1	9.21	7.72	11.61	34.99	28.61	70.67
SFTPC	0.1	1	1.62	7816.9	8209.74	8573.67	40027.2	57743.4	91966.4
ABCA3	1.05	1	10.08	15.5	4.56	4.38	48.54	50.14	41.96
LAMP3	3.5	1	1.75	62.14	80.37	242.46	318.53	347.4	782.07
