# Supplementary material for: A novel human fetal lung-derived alveolar organoid model reveals mechanisms of surfactant protein C maturation relevant to interstitial lung disease
Source: EMBO J. 2025 Jan 15;44(3):639–64. doi: 10.1038/s44318-024-00328-6 (PMC11790967; doi:10.1038/s44318-024-00328-6)
Supplement: Supplementary file 15 — Source data Fig. EV1 [file 44318_2024_328_MOESM15_ESM.zip › Extended Data Figure 1J. FGF7 effect as a mitogen.xlsx]

## Sheet: Ext Data Fig 1J
Extended data figure 1J: Effect of FGF7 on alveolar gene expression
qRT-PCR data	Control: AT2 medium			w/o FGF7, D7			w/o FGF7, D14
Gene name	Rep 1	Rep 2	Rep 3	Rep 1	Rep 2	Rep 3	Rep 1	Rep 2	Rep 3
NKX2.1	1.00007	0.91702	1.00002	2.16821	1.7759	3.36305	2.32582	2.12571	4.16155
SFTPC	1.01598	0.734399	1.00018	2.96164	1.85926	1.88308	3.39302	3.0434	2.81659
ABCA3	1.00317	1.15271	1.00024	3.19363	2.74804	2.36205	5.04672	4.8414	7.63614
LAMP3	0.62193	1.0003	1	1.13828	1.55193	1.05159	1.70816	2.2008	1.68239
