# Supplementary material for: A novel human fetal lung-derived alveolar organoid model reveals mechanisms of surfactant protein C maturation relevant to interstitial lung disease
Source: EMBO J. 2025 Jan 15;44(3):639–64. doi: 10.1038/s44318-024-00328-6 (PMC11790967; doi:10.1038/s44318-024-00328-6)
Supplement: Supplementary file 16 — Source data Fig. EV5 [file 44318_2024_328_MOESM16_ESM.zip]

Archive with 44 entries (44 files):
- Figure EV5I_ sumo test_-ve ctrl_001.fcs
- __MACOSX/._Figure EV5I_ sumo test_-ve ctrl_001.fcs
- FigureEV5B_Image_ImageIDactin.tif
- __MACOSX/._FigureEV5B_Image_ImageIDactin.tif
- FigureEV5B_TAK-981 HeLa n=2_3.tif
- __MACOSX/._FigureEV5B_TAK-981 HeLa n=2_3.tif
- FigureEV5C_TAK conc gradient 4h_0h JD_006.fcs
- __MACOSX/._FigureEV5C_TAK conc gradient 4h_0h JD_006.fcs
- FigureEV5C_TAK conc gradient 4h_2ndry_002.fcs
- __MACOSX/._FigureEV5C_TAK conc gradient 4h_2ndry_002.fcs
- FigureEV5C_TAK conc gradient 4h_4h JD_007.fcs
- __MACOSX/._FigureEV5C_TAK conc gradient 4h_4h JD_007.fcs
- FigureEV5C_TAK conc gradient 4h_20h JD_008.fcs
- __MACOSX/._FigureEV5C_TAK conc gradient 4h_20h JD_008.fcs
- FigureEV5C_TAK conc gradient 4h_control_001.fcs
- __MACOSX/._FigureEV5C_TAK conc gradient 4h_control_001.fcs
- FigureEV5E_091123 ctrl 3zoom outczi.tif
- __MACOSX/._FigureEV5E_091123 ctrl 3zoom outczi.tif
- FigureEV5E_091123 TAK 4hrs zoom out.tif
- __MACOSX/._FigureEV5E_091123 TAK 4hrs zoom out.tif
- FigureEV5E_091123 TAK 20hrs zoom out.tif
- __MACOSX/._FigureEV5E_091123 TAK 20hrs zoom out.tif
- FigureEV5G_Image_0000007_01 (2).tif
- __MACOSX/._FigureEV5G_Image_0000007_01 (2).tif
- FigureEV5G_Image_actin (1).tif
- __MACOSX/._FigureEV5G_Image_actin (1).tif
- FigureEV5I_ sumo test_15934 par -_004.fcs
- __MACOSX/._FigureEV5I_ sumo test_15934 par -_004.fcs
- FigureEV5I_ sumo test_15934 par + TAK_005.fcs
- __MACOSX/._FigureEV5I_ sumo test_15934 par + TAK_005.fcs
- FigureEV5K_ 16011 ctrl 3_Airyscan Processing.tif
- __MACOSX/._FigureEV5K_ 16011 ctrl 3_Airyscan Processing.tif
- FigureEV5K_ 16011 TAK 4_Airyscan Processing.tif
- __MACOSX/._FigureEV5K_ 16011 TAK 4_Airyscan Processing.tif
- SourceDataForFigureEV5A.xlsx
- __MACOSX/._SourceDataForFigureEV5A.xlsx
- SourceDataForFigureEV5D.xlsx
- __MACOSX/._SourceDataForFigureEV5D.xlsx
- SourceDataForFigureEV5F.xlsx
- __MACOSX/._SourceDataForFigureEV5F.xlsx
- SourceDataForFigureEV5H.xlsx
- __MACOSX/._SourceDataForFigureEV5H.xlsx
- SourceDataForFigureEV5J.xlsx
- __MACOSX/._SourceDataForFigureEV5J.xlsx
