# Supplementary material for: A novel human fetal lung-derived alveolar organoid model reveals mechanisms of surfactant protein C maturation relevant to interstitial lung disease
Source: EMBO J. 2025 Jan 15;44(3):639–64. doi: 10.1038/s44318-024-00328-6 (PMC11790967; doi:10.1038/s44318-024-00328-6)
Supplement: Supplementary file 16 — Source data Fig. EV5 [file 44318_2024_328_MOESM16_ESM.zip › SourceDataForFigureEV5A.xlsx]

## Sheet: Sheet1
Figure EV5 A: Releative SFTPC expression in knockout pools vs control
	control	UBA2 ko pool	UBE2I ko pool	PIAS1 ko pool
Repeat 1	1	5.23	4.7	3.06
Repeat 2	1	3.36	2.99	3.87
Repeat 3	1	4.05	3.1	2.7
