# Supplementary material for: A novel human fetal lung-derived alveolar organoid model reveals mechanisms of surfactant protein C maturation relevant to interstitial lung disease
Source: EMBO J. 2025 Jan 15;44(3):639–64. doi: 10.1038/s44318-024-00328-6 (PMC11790967; doi:10.1038/s44318-024-00328-6)
Supplement: Supplementary file 16 — Source data Fig. EV5 [file 44318_2024_328_MOESM16_ESM.zip › SourceDataForFigureEV5D.xlsx]

## Sheet: Sheet1
Figure EV5 D: Fold change in total GFP-SFTPC and cell surface SFTPC in immortalised cells treated with SUMOylation inhibitor TAK-981 as measured by flow cytometry
	Total GFP-SFTPC - 488			Cell surface SFTPC - AF647
	0hr	4hr	24hr	0hr	4hr	24hr
Repeat 1	1	1.55239	4.2546	1	1.22081	3.31588
Repeat 2	1	1.21735	2.97854	1	1.09357	1.88995
Repeat 3	1	1.1017	3.10508	1	0.98806	2.05615
