# Supplementary material for: A novel human fetal lung-derived alveolar organoid model reveals mechanisms of surfactant protein C maturation relevant to interstitial lung disease
Source: EMBO J. 2025 Jan 15;44(3):639–64. doi: 10.1038/s44318-024-00328-6 (PMC11790967; doi:10.1038/s44318-024-00328-6)
Supplement: Supplementary file 16 — Source data Fig. EV5 [file 44318_2024_328_MOESM16_ESM.zip › SourceDataForFigureEV5F.xlsx]

## Sheet: Sheet1
Figure EV5 F: Relative SFTPC expression in immortalised cells treated with SUMOylation inhibitor TAK-981 for 0, 4, or 24 hours
	0hr	4hr	24hr
Repeat 1	1	3	4.751
Repeat 2	1	3.027	6.611
Repeat 3	1	3.21	8.963
