# Supplementary material for: A novel human fetal lung-derived alveolar organoid model reveals mechanisms of surfactant protein C maturation relevant to interstitial lung disease
Source: EMBO J. 2025 Jan 15;44(3):639–64. doi: 10.1038/s44318-024-00328-6 (PMC11790967; doi:10.1038/s44318-024-00328-6)
Supplement: Supplementary file 16 — Source data Fig. EV5 [file 44318_2024_328_MOESM16_ESM.zip › SourceDataForFigureEV5J.xlsx]

## Sheet: Sheet1
Extended data figure 7J: Fold change in cell surface SFTPC in fdAT2 organoids treated with SUMOylation inhibiotr TAK-981 as measured by flow cytometry
	-TAK	+TAK
Line 16011	1	0.841897
Line 15934	1	1.1241
Line 17873	1	0.761227
