# Supplementary material for: A novel human fetal lung-derived alveolar organoid model reveals mechanisms of surfactant protein C maturation relevant to interstitial lung disease
Source: EMBO J. 2025 Jan 15;44(3):639–64. doi: 10.1038/s44318-024-00328-6 (PMC11790967; doi:10.1038/s44318-024-00328-6)
Supplement: Supplementary file 17 — Appendix Figure S1 Source Data [file 44318_2024_328_MOESM17_ESM.zip]

Archive with 5 entries (5 files):
- HEK stainings 27.01.24.zip
- HEK293T_Zo1-HTII-280-Ecad.tif
- HEK293T_mSFTPC-SOX9.tif
- __MACOSX/._HEK293T_Zo1-HTII-280-Ecad.tif
- __MACOSX/._HEK293T_mSFTPC-SOX9.tif
